# Supplementary material for: Polarized microtubule remodeling transforms the morphology of reactive microglia and drives cytokine release
Source: Nat Commun. 2023 Oct 9;14:6322. doi: 10.1038/s41467-023-41891-6 (PMC10562429; doi:10.1038/s41467-023-41891-6)
Supplement: Supplementary file 8 — Supplementary Data 1 [file 41467_2023_41891_MOESM8_ESM.xlsx]

## Sheet: Proteome LPS vs control
Protein	log2FC	SE	DF	pvalue	adj.pvalue	log10p	abslog2FC	protmeta_description	Protein_Name	Uniprot	log10adjp	Timepoint	Timepoint_numeric	Gene_Name	Signif_Symbol
CXCL2	8.21978	0.438615	5	0	0.0009	5.09874	8.21978	C-X-C motif chemokine 2	CXCL2	P10889	NA	4h LPS	3	Cxcl2	***
IRG1	5.96899	0.641467	7	0	0.0025	4.46443	5.96899	Cis-aconitate decarboxylase	IRG1	P54987	NA	4h LPS	3	Irg1	**
CXL10	5.93006	0.815016	7	0.0002	0.0069	3.77948	5.93006	C-X-C motif chemokine 10	CXL10	P17515	NA	4h LPS	3	Cxcl10	**
IL1B	5.89608	0.593066	7	0	0.0018	4.65297	5.89608	Interleukin-1 beta	IL1B	P10749	NA	4h LPS	3	Il1b	**
PGH2	5.85277	0.674526	7	0.0001	0.0033	4.26699	5.85277	Prostaglandin G/H synthase 2	PGH2	Q05769	NA	4h LPS	3	Ptgs2	**
IL1A	5.80485	0.55107	6	0	0.0029	4.36628	5.80485	Interleukin-1 alpha	IL1A	P01582	NA	4h LPS	3	Il1a	**
GBP5	5.62418	0.525447	6	0	0.0027	4.40611	5.62418	Guanylate-binding protein 5	GBP5	Q8CFB4	NA	4h LPS	3	Gbp5	**
MMP13	5.50652	0.585487	7	0	0.0024	4.49473	5.50652	Collagenase 3	MMP13	P33435	NA	4h LPS	3	Mmp13	**
CD69	5.40101	0.71617	4	0.0017	0.0387	2.78095	5.40101	Early activation antigen CD69	CD69	P37217	NA	4h LPS	3	Cd69	*
CCL5	5.30824	0.413608	5	0.0001	0.0032	4.29134	5.30824	C-C motif chemokine 5	CCL5	P30882	NA	4h LPS	3	Ccl5	**
TNFA	5.1881	0.554175	7	0	0.0024	4.48166	5.1881	Tumor necrosis factor	TNFA	P06804	NA	4h LPS	3	Tnf	**
CH25H	5.03018	0.230938	3	0.0002	0.0082	3.67408	5.03018	Cholesterol 25-hydroxylase	CH25H	Q9Z0F5	NA	4h LPS	3	Ch25h	**
TNFL9	4.89948	0.375613	7	0	0.0006	5.44059	4.89948	Tumor necrosis factor ligand superfamily member 9	TNFL9	P41274	NA	4h LPS	3	Tnfsf9	***
IKBZ	4.88745	0.182671	7	0	0	7.58326	4.88745	NF-kappa-B inhibitor zeta	IKBZ	Q9EST8	NA	4h LPS	3	Nfkbiz	****
PGDH	-4.83672	0.150405	7	0	0	8.13836	4.83672	15-hydroxyprostaglandin dehydrogenase [NAD(+)]	PGDH	Q8VCC1	NA	4h LPS	3	Hpgd	****
TNR5	4.80848	0.359253	7	0	0.0006	5.51629	4.80848	Tumor necrosis factor receptor superfamily member 5	TNR5	P27512	NA	4h LPS	3	Cd40	***
RSAD2	4.76209	0.286824	7	0	0.0003	6.15339	4.76209	Radical S-adenosyl methionine domain-containing protein 2	RSAD2	Q8CBB9	NA	4h LPS	3	Rsad2	***
OASL1	4.7235	0.489257	7	0	0.0021	4.56923	4.7235	2'-5'-oligoadenylate synthase-like protein 1	OASL1	Q8VI94	NA	4h LPS	3	Oasl1	**
IL27A	4.58113	0.355945	4	0.0002	0.0082	3.67748	4.58113	Interleukin-27 subunit alpha	IL27A	Q8K3I6	NA	4h LPS	3	Il27	**
IFIT1	4.55651	0.414014	7	0	0.0012	4.9455	4.55651	Interferon-induced protein with tetratricopeptide repeats 1	IFIT1	Q64282	NA	4h LPS	3	Ifit1	**
PIM1	4.41354	0.377302	7	0	0.0009	5.12235	4.41354	Serine/threonine-protein kinase pim-1	PIM1	P06803	NA	4h LPS	3	Pim1	***
MAFB	-4.34947	0.378011	7	0	0.0009	5.0744	4.34947	Transcription factor MafB	MAFB	P54841	NA	4h LPS	3	Mafb	***
CSRN1	4.28163	0.282132	6	0	0.0007	5.28696	4.28163	Cysteine/serine-rich nuclear protein 1	CSRN1	P59054	NA	4h LPS	3	Csrnp1	***
GBP2	4.28151	0.400019	7	0	0.0013	4.86502	4.28151	Interferon-induced guanylate-binding protein 2	GBP2	Q9Z0E6	NA	4h LPS	3	Gbp2	**
CCL3	4.27413	0.274306	7	0	0.0003	5.96493	4.27413	C-C motif chemokine 3	CCL3	P10855	NA	4h LPS	3	Ccl3	***
SAA3	4.17884	0.581305	7	0.0002	0.0073	3.74665	4.17884	Serum amyloid A-3 protein	SAA3	P04918	NA	4h LPS	3	Saa3	**
IL12B	4.11024	0.77752	7	0.0011	0.0289	2.94303	4.11024	Interleukin-12 subunit beta	IL12B	P43432	NA	4h LPS	3	Il12b	*
MX1	4.1079	0.530962	7	0.0001	0.0053	3.94772	4.1079	Interferon-induced GTP-binding protein Mx1	MX1	P09922	NA	4h LPS	3	Mx1	**
TNAP2	4.0426	0.248424	7	0	0.0003	6.09376	4.0426	Tumor necrosis factor alpha-induced protein 2	TNAP2	Q61333	NA	4h LPS	3	Tnfaip2	***
TTP	3.97031	0.47435	7	0.0001	0.0038	4.1661	3.97031	Tristetraprolin	TTP	P22893	NA	4h LPS	3	Zfp36	**
GBP1	3.96702	1.23388	7	0.0148	0.1813	1.8311	3.96702	Interferon-induced guanylate-binding protein 1	GBP1	Q01514	NA	4h LPS	3	Gbp1	ns
IIGP1	3.96679	0.453379	7	0.0001	0.0032	4.29039	3.96679	Interferon-inducible GTPase 1	IIGP1	Q9QZ85	NA	4h LPS	3	Iigp1	**
IFIT2	3.95473	0.46575	7	0.0001	0.0035	4.20629	3.95473	Interferon-induced protein with tetratricopeptide repeats 2	IFIT2	Q64112	NA	4h LPS	3	Ifit2	**
CCL2	3.94447	0.482311	7	0.0001	0.0041	4.10148	3.94447	C-C motif chemokine 2	CCL2	P10148	NA	4h LPS	3	Ccl2	**
RGS2	-3.93815	0.426465	6	0.0001	0.0046	4.04073	3.93815	Regulator of G-protein signaling 2	RGS2	O08849	NA	4h LPS	3	Rgs2	**
UBP18	3.89932	0.62758	7	0.0004	0.0141	3.35699	3.89932	Ubl carboxyl-terminal hydrolase 18	UBP18	Q9WTV6	NA	4h LPS	3	Usp18	*
SDC4	3.82272	0.272685	7	0	0.0005	5.65251	3.82272	Syndecan-4	SDC4	O35988	NA	4h LPS	3	Sdc4	***
CMPK2	3.7371	0.261694	7	0	0.0004	5.70702	3.7371	UMP-CMP kinase 2, mitochondrial	CMPK2	Q3U5Q7	NA	4h LPS	3	Cmpk2	***
IFIT3	3.73611	0.465005	7	0.0001	0.0045	4.05221	3.73611	Interferon-induced protein with tetratricopeptide repeats 3	IFIT3	Q64345	NA	4h LPS	3	Ifit3	**
Q3UAB1	3.69918	0.634654	7	0.0006	0.0187	3.19082	3.69918	Putative uncharacterized protein	Q3UAB1	Q3UAB1	NA	4h LPS	3	I830012O16Rik	*
ISG20	3.5565	0.459594	7	0.0001	0.0053	3.9483	3.5565	Interferon-stimulated gene 20 kDa protein	ISG20	Q9JL16	NA	4h LPS	3	Isg20	**
GBP4	3.43024	0.262992	7	0	0.0006	5.4404	3.43024	Guanylate-binding protein 4	GBP4	Q61107	NA	4h LPS	3	Gbp4	***
PAI1	3.36712	0.267924	7	0	0.0007	5.33157	3.36712	Plasminogen activator inhibitor 1	PAI1	P22777	NA	4h LPS	3	Serpine1	***
MAFF	3.36294	0.216182	7	0	0.0003	5.96006	3.36294	Transcription factor MafF	MAFF	O54791	NA	4h LPS	3	Maff	***
Q61635	3.15128	0.159313	7	0	0.0001	6.67584	3.15128	GTP-binding protein	Q61635	Q61635	NA	4h LPS	3	Ifi47	****
IFI5A	3.15094	0.274716	7	0	0.0009	5.0652	3.15094	Interferon-activable protein 205-A	IFI5A	Q8CGE8	NA	4h LPS	3	Ifi205a	***
CCRL2	3.11523	0.237134	7	0	0.0006	5.46144	3.11523	C-C chemokine receptor-like 2	CCRL2	O35457	NA	4h LPS	3	Ccrl2	***
IFIXL	2.96883	0.390887	7	0.0001	0.0058	3.89689	2.96883	Pyrin and HIN domain-containing protein 1-like	IFIXL	Q504N7	NA	4h LPS	3	NA	**
B2LA1	2.84388	0.458696	7	0.0004	0.0142	3.35136	2.84388	Bcl-2-related protein A1	B2LA1	Q07440	NA	4h LPS	3	Bcl2a1	*
ICAM1	2.84025	0.22239	7	0	0.0006	5.37871	2.84025	Intercellular adhesion molecule 1	ICAM1	P13597	NA	4h LPS	3	Icam1	***
JUNB	2.83259	0.156428	7	0	0.0002	6.41186	2.83259	Transcription factor jun-B	JUNB	P09450	NA	4h LPS	3	Junb	***
B4XVQ1	2.83244	0.457947	7	0.0005	0.0143	3.34508	2.83244	Phf11-3	B4XVQ1	B4XVQ1	NA	4h LPS	3	Phf11b	*
ISG15	2.82197	0.234288	7	0	0.0008	5.20754	2.82197	Ubiquitin-like protein ISG15	ISG15	Q64339	NA	4h LPS	3	Isg15	***
VCAM1	2.81285	0.263302	7	0	0.0013	4.85955	2.81285	Vascular cell adhesion protein 1	VCAM1	P29533	NA	4h LPS	3	Vcam1	**
NLRP3	2.78294	0.155025	7	0	0.0002	6.38597	2.78294	NA	NLRP3	Q8R4B8	NA	4h LPS	3	NA	***
Q3SXA6	2.74549	0.351636	7	0.0001	0.0051	3.97295	2.74549	Protein Tnip3	Q3SXA6	Q3SXA6	NA	4h LPS	3	Tnip3	**
K2C1	-2.7263	1.74947	7	0.1631	0.5661	0.787518	2.7263	Keratin, type II cytoskeletal 1	K2C1	P04104	NA	4h LPS	3	Krt1	ns
Q3UV66	2.58724	0.197296	7	0	0.0006	5.4562	2.58724	Protein Slfn4	Q3UV66	Q3UV66	NA	4h LPS	3	Slfn4	***
NOS2	2.57429	0.330108	7	0.0001	0.0051	3.9696	2.57429	Nitric oxide synthase, inducible	NOS2	P29477	NA	4h LPS	3	Nos2	**
TNAP3	2.49884	0.069317	7	0	0	8.48377	2.49884	Tumor necrosis factor alpha-induced protein 3	TNAP3	Q60769	NA	4h LPS	3	Tnfaip3	****
CDN1A	2.48086	0.108051	7	0	0.0001	7.12288	2.48086	Cyclin-dependent kinase inhibitor 1	CDN1A	P39689	NA	4h LPS	3	Cdkn1a	****
Q0GUM3	2.463	0.230927	7	0	0.0013	4.85489	2.463	Interferon-gamma-inducible p47 GTPase	Q0GUM3	Q0GUM3	NA	4h LPS	3	Gm12250	**
Q3U6X5	2.44889	0.792692	6	0.0214	0.2257	1.66946	2.44889	Putative uncharacterized protein	Q3U6X5	Q3U6X5	NA	4h LPS	3	Cxcl10	ns
IFIH1	2.41469	0.167433	7	0	0.0004	5.7361	2.41469	Interferon-induced helicase C domain-containing protein 1	IFIH1	Q8R5F7	NA	4h LPS	3	Ifih1	***
Q9Z0I6	2.40268	0.132508	7	0	0.0002	6.41588	2.40268	Protein Slfn2	Q9Z0I6	Q9Z0I6	NA	4h LPS	3	Slfn2	***
GROA	2.39665	1.16729	7	0.0792	0.4408	1.1015	2.39665	Growth-regulated alpha protein	GROA	P12850	NA	4h LPS	3	Cxcl1	ns
B1ARD8	2.38023	0.148807	7	0	0.0003	6.04267	2.38023	Protein Slfn8	B1ARD8	B1ARD8	NA	4h LPS	3	Slfn8	***
GPR84	2.34297	0.436433	7	0.001	0.0272	2.98162	2.34297	G-protein coupled receptor 84	GPR84	Q8CIM5	NA	4h LPS	3	Gpr84	*
SLFN5	2.33407	0.202389	7	0	0.0009	5.08105	2.33407	Schlafen family member 5	SLFN5	Q8CBA2	NA	4h LPS	3	Slfn5	***
FOS	2.33249	0.156117	7	0	0.0004	5.84054	2.33249	Proto-oncogene c-Fos	FOS	P01101	NA	4h LPS	3	Fos	***
PDCD4	-2.31417	0.237117	7	0	0.002	4.60014	2.31417	Programmed cell death protein 4	PDCD4	Q61823	NA	4h LPS	3	Pdcd4	**
K2C1B	-2.24611	1.74479	7	0.2389	0.6475	0.621767	2.24611	Keratin, type II cytoskeletal 1b	K2C1B	Q6IFZ6	NA	4h LPS	3	Krt77	ns
DUS1	2.1873	0.227012	7	0	0.0021	4.56353	2.1873	Dual specificity protein phosphatase 1	DUS1	P28563	NA	4h LPS	3	Dusp1	**
CD83	2.18263	0.20688	7	0	0.0014	4.82351	2.18263	CD83 antigen	CD83	O88324	NA	4h LPS	3	Cd83	**
ZUFSP	2.16482	0.211116	7	0	0.0016	4.74167	2.16482	Zinc finger with UFM1-specific peptidase domain protein	ZUFSP	Q3T9Z9	NA	4h LPS	3	Zufsp	**
TLR4	-2.16372	0.282151	7	0.0001	0.0055	3.92338	2.16372	Toll-like receptor 4	TLR4	Q9QUK6	NA	4h LPS	3	Tlr4	**
Q6NSQ5	2.11756	0.116883	7	0	0.0002	6.41333	2.11756	Protein Sp140	Q6NSQ5	Q6NSQ5	NA	4h LPS	3	Sp140	***
Q3U3S6	2.11319	0.140804	7	0	0.0004	5.85385	2.11319	6-phosphofructo-2-kinase/fructose-2, 6-biphosphatase 3 splice variant 4	Q3U3S6	Q3U3S6	NA	4h LPS	3	Pfkfb3	***
IL1RA	2.08949	0.153507	7	0	0.0005	5.56574	2.08949	Interleukin-1 receptor antagonist protein	IL1RA	P25085	NA	4h LPS	3	Il1rn	***
Q8C2M8	2.05634	0.236699	7	0.0001	0.0033	4.27047	2.05634	Interferon gamma induced GTPase	Q8C2M8	Q8C2M8	NA	4h LPS	3	Igtp	**
O55179	2.04651	0.238597	7	0.0001	0.0034	4.2346	2.04651	A1-d protein	O55179	O55179	NA	4h LPS	3	Bcl2a1d	**
CSF1R	-2.00952	0.0964829	7	0	0.0001	6.83035	2.00952	Macrophage colony-stimulating factor 1 receptor	CSF1R	P09581	NA	4h LPS	3	Csf1r	****
S1PR1	-1.98666	0.206081	7	0	0.0021	4.56501	1.98666	Sphingosine 1-phosphate receptor 1	S1PR1	O08530	NA	4h LPS	3	S1pr1	**
Q9DCE9	1.98127	0.199969	7	0	0.0018	4.64322	1.98127	Protein Igtp	Q9DCE9	Q9DCE9	NA	4h LPS	3	Igtp	**
T11L2	-1.98059	0.226046	7	0.0001	0.0032	4.29441	1.98059	T-complex protein 11-like protein 2	T11L2	Q8K1H7	NA	4h LPS	3	Tcp11l2	**
M1IP1	-1.97485	0.299147	7	0.0003	0.0109	3.51733	1.97485	Mid1-interacting protein 1	M1IP1	Q9CQ20	NA	4h LPS	3	Mid1ip1	*
NOCT	1.9709	0.253077	7	0.0001	0.0051	3.96586	1.9709	Nocturnin	NOCT	O35710	NA	4h LPS	3	Ccrn4l	**
NRROS	-1.9547	0.167746	7	0	0.0009	5.11117	1.9547	Negative regulator of reactive oxygen species	NRROS	Q8BMT4	NA	4h LPS	3	Nrros	***
TR30A	1.89938	0.187371	7	0	0.0017	4.70869	1.89938	Tripartite motif-containing protein 30A	TR30A	P15533	NA	4h LPS	3	Trim30a	**
MRP	1.88101	0.140396	7	0	0.0006	5.51919	1.88101	MARCKS-related protein	MRP	P28667	NA	4h LPS	3	Marcksl1	***
CEBPB	1.86474	0.153144	7	0	0.0008	5.23921	1.86474	CCAAT/enhancer-binding protein beta	CEBPB	P28033	NA	4h LPS	3	Cebpb	***
TNIP2	-1.81495	0.220993	7	0.0001	0.0041	4.11318	1.81495	TNFAIP3-interacting protein 2	TNIP2	Q99JG7	NA	4h LPS	3	Tnip2	**
LHPL2	-1.80177	0.118312	7	0	0.0004	5.89712	1.80177	Lipoma HMGIC fusion partner-like 2 protein	LHPL2	Q8BGA2	NA	4h LPS	3	Lhfpl2	***
Q9Z1M2	1.7866	0.200604	7	0	0.003	4.3404	1.7866	Interferon-g induced GTPase	Q9Z1M2	Q9Z1M2	NA	4h LPS	3	Irgm2	**
IRF1	1.77871	0.135139	7	0	0.0006	5.46705	1.77871	Interferon regulatory factor 1	IRF1	P15314	NA	4h LPS	3	Irf1	***
SQSTM	1.77373	0.0747056	7	0	0.0001	7.22365	1.77373	Sequestosome-1	SQSTM	Q64337	NA	4h LPS	3	Sqstm1	****
ZBP1	1.73758	0.363767	7	0.002	0.0442	2.69461	1.73758	Z-DNA-binding protein 1	ZBP1	Q9QY24	NA	4h LPS	3	Zbp1	*
TYW1	1.73723	0.558732	7	0.0171	0.1972	1.76702	1.73723	S-adenosyl-L-methionine-dependent tRNA 4-demethylwyosine synthase	TYW1	Q8BJM7	NA	4h LPS	3	Tyw1	ns
K2C5	-1.72372	1.5387	7	0.2996	0.7107	0.523508	1.72372	Keratin, type II cytoskeletal 5	K2C5	Q922U2	NA	4h LPS	3	Krt5	ns
OASL2	1.66512	0.182203	7	0	0.0027	4.4133	1.66512	2'-5'-oligoadenylate synthase-like protein 2	OASL2	Q9Z2F2	NA	4h LPS	3	Oasl2	**
B1ARD6	1.65894	0.0903819	7	0	0.0002	6.45226	1.65894	Protein Slfn9	B1ARD6	B1ARD6	NA	4h LPS	3	Slfn9	***
K1C9	-1.65823	1.13254	7	0.1866	0.5915	0.729186	1.65823	NA	K1C9	X35527	NA	4h LPS	3	NA	ns
FIL1L	1.64345	0.157074	7	0	0.0014	4.79958	1.64345	Filamin A-interacting protein 1-like	FIL1L	Q6P6L0	NA	4h LPS	3	Filip1l	**
RFIP1	1.63663	0.0723687	7	0	0.0001	7.07739	1.63663	Rab11 family-interacting protein 1	RFIP1	Q9D620	NA	4h LPS	3	Rab11fip1	****
KCC4	1.63608	0.240147	7	0.0003	0.0095	3.60158	1.63608	Calcium/calmodulin-dependent protein kinase type IV	KCC4	P08414	NA	4h LPS	3	Camk4	**
PAR14	1.61808	0.127283	7	0	0.0006	5.36517	1.61808	Poly [ADP-ribose] polymerase 14	PAR14	Q2EMV9	NA	4h LPS	3	Parp14	***
PCKGC	1.59908	2.72797	7	0.5762	0.8724	0.239458	1.59908	Phosphoenolpyruvate carboxykinase, cytosolic [GTP]	PCKGC	Q9Z2V4	NA	4h LPS	3	Pck1	ns
ESIP1	1.59552	0.198481	7	0.0001	0.0045	4.05361	1.59552	Epithelial-stromal interaction protein 1	ESIP1	Q8VDI1	NA	4h LPS	3	Epsti1	**
HELZ2	1.58039	0.115408	7	0	0.0005	5.58346	1.58039	Helicase with zinc finger domain 2	HELZ2	E9QAM5	NA	4h LPS	3	Helz2	***
IRAK2	1.5766	0.10502	7	0	0.0004	5.85471	1.5766	Interleukin-1 receptor-associated kinase-like 2	IRAK2	Q8CFA1	NA	4h LPS	3	Irak2	***
DAXX	1.57036	0.237492	7	0.0003	0.0108	3.52165	1.57036	Death domain-associated protein 6	DAXX	O35613	NA	4h LPS	3	Daxx	*
MDM2	1.56572	0.15153	7	0	0.0015	4.76359	1.56572	E3 ubiquitin-protein ligase Mdm2	MDM2	P23804	NA	4h LPS	3	Mdm2	**
RCAN1	1.56301	0.134018	7	0	0.0009	5.11366	1.56301	Calcipressin-1	RCAN1	Q9JHG6	NA	4h LPS	3	Rcan1	***
TRAD1	1.55114	0.195617	7	0.0001	0.0048	4.01571	1.55114	TRAF-type zinc finger domain-containing protein 1	TRAD1	Q3UDK1	NA	4h LPS	3	Trafd1	**
Q3TNB8	-1.54337	0.244466	7	0.0004	0.0134	3.39898	1.54337	FYVE, RhoGEF and PH domain containing 3, isoform CRA_b	Q3TNB8	Q3TNB8	NA	4h LPS	3	Fgd3	*
TREX1	1.53148	0.220593	7	0.0002	0.0086	3.65235	1.53148	Three-prime repair exonuclease 1	TREX1	Q91XB0	NA	4h LPS	3	Trex1	**
Q8BZG4	1.52578	0.47794	7	0.0152	0.1855	1.81742	1.52578	Putative uncharacterized protein	Q8BZG4	Q8BZG4	NA	4h LPS	3	Samd9l	ns
CFLAR	1.52017	0.147521	7	0	0.0016	4.7558	1.52017	CASP8 and FADD-like apoptosis regulator	CFLAR	O35732	NA	4h LPS	3	Cflar	**
RTP4	1.51173	0.225457	7	0.0003	0.0101	3.55889	1.51173	Receptor-transporting protein 4	RTP4	Q9ER80	NA	4h LPS	3	Rtp4	*
UPAR	1.49545	0.152321	7	0	0.0019	4.61711	1.49545	Urokinase plasminogen activator surface receptor	UPAR	P35456	NA	4h LPS	3	Plaur	**
F177A	1.493	0.101679	7	0	0.0004	5.78922	1.493	Protein FAM177A1	F177A	Q8BR63	NA	4h LPS	3	Fam177a1	***
CASP4	1.48956	0.407883	7	0.0082	0.1267	2.08847	1.48956	Caspase-4	CASP4	P70343	NA	4h LPS	3	Casp4	ns
CK096	1.48703	0.288637	7	0.0013	0.0327	2.87901	1.48703	Uncharacterized protein C11orf96 homolog	CK096	Q3UPL5	NA	4h LPS	3	Ag2	*
Q6GTM0	1.4653	0.414722	7	0.0096	0.1381	2.0197	1.4653	Ifit2 protein	Q6GTM0	Q6GTM0	NA	4h LPS	3	Ifit2	ns
IFIX	1.40784	0.168715	7	0.0001	0.0038	4.15759	1.40784	Pyrin and HIN domain-containing protein 1	IFIX	Q8BV49	NA	4h LPS	3	Pyhin1	**
N4BP1	1.38174	0.149011	7	0	0.0025	4.45452	1.38174	NEDD4-binding protein 1	N4BP1	Q6A037	NA	4h LPS	3	N4bp1	**
SCNM1	1.37007	1.92915	7	0.5006	0.8474	0.300552	1.37007	Sodium channel modifier 1	SCNM1	Q8K136	NA	4h LPS	3	Scnm1	ns
TLR2	1.36461	0.128594	7	0	0.0013	4.84025	1.36461	Toll-like receptor 2	TLR2	Q9QUN7	NA	4h LPS	3	Tlr2	**
Q5U4H9	-1.36428	0.128388	7	0	0.0013	4.84419	1.36428	Nuclear receptor coactivator 4	Q5U4H9	Q5U4H9	NA	4h LPS	3	Ncoa4	**
K2C1	-1.36209	1.20365	7	0.2951	0.7051	0.530088	1.36209	NA	K2C1	X04264	NA	4h LPS	3	NA	ns
IRGM1	1.36046	0.240739	7	0.0008	0.0212	3.11151	1.36046	Immunity-related GTPase family M protein 1	IRGM1	Q60766	NA	4h LPS	3	Irgm1	*
FSCN1	1.3568	0.218173	7	0.0004	0.0141	3.35938	1.3568	Fascin	FSCN1	Q61553	NA	4h LPS	3	Fscn1	*
IKZF1	1.35278	0.165091	7	0.0001	0.0041	4.10688	1.35278	DNA-binding protein Ikaros	IKZF1	Q03267	NA	4h LPS	3	Ikzf1	**
KLH24	-1.35278	0.150912	7	0	0.0029	4.35869	1.35278	Kelch-like protein 24	KLH24	Q8BRG6	NA	4h LPS	3	Klhl24	**
RASF4	1.34308	0.0719757	7	0	0.0002	6.50154	1.34308	Ras association domain-containing protein 4	RASF4	Q8CB96	NA	4h LPS	3	Rassf4	***
TGFR2	-1.34186	0.11381	7	0	0.0009	5.14531	1.34186	TGF-beta receptor type-2	TGFR2	Q62312	NA	4h LPS	3	Tgfbr2	***
RGF1B	1.33289	0.140338	7	0	0.0022	4.52262	1.33289	Ras-GEF domain-containing family member 1B	RGF1B	Q8JZL7	NA	4h LPS	3	Rasgef1b	**
JAK2	1.31493	0.225707	7	0.0006	0.0187	3.18957	1.31493	Tyrosine-protein kinase JAK2	JAK2	Q62120	NA	4h LPS	3	Jak2	*
SAM9L	1.30801	0.103201	7	0	0.0006	5.35637	1.30801	Sterile alpha motif domain-containing protein 9-like	SAM9L	Q69Z37	NA	4h LPS	3	Samd9l	***
T22D3	-1.28772	0.140302	7	0	0.0026	4.42549	1.28772	TSC22 domain family protein 3	T22D3	Q9Z2S7	NA	4h LPS	3	Tsc22d3	**
CXL16	1.28036	0.273498	7	0.0023	0.0478	2.64645	1.28036	C-X-C motif chemokine 16	CXL16	Q8BSU2	NA	4h LPS	3	Cxcl16	*
Q3TU98	-1.27518	1.39025	7	0.3895	0.7763	0.409463	1.27518	Putative uncharacterized protein	Q3TU98	Q3TU98	NA	4h LPS	3	Iqgap1	ns
BST2	1.27352	0.333738	7	0.0066	0.1087	2.18198	1.27352	Bone marrow stromal antigen 2	BST2	Q8R2Q8	NA	4h LPS	3	Bst2	ns
SAP30	1.27029	1.1107	7	0.2904	0.7015	0.537071	1.27029	Histone deacetylase complex subunit SAP30	SAP30	O88574	NA	4h LPS	3	Sap30	ns
RELB	1.26441	0.126751	7	0	0.0018	4.6627	1.26441	Transcription factor RelB	RELB	Q04863	NA	4h LPS	3	Relb	**
PLIN2	-1.25858	0.0655689	7	0	0.0002	6.58593	1.25858	Perilipin-2	PLIN2	P43883	NA	4h LPS	3	Plin2	***
EKI1	1.25244	0.239654	7	0.0012	0.0308	2.91446	1.25244	Ethanolamine kinase 1	EKI1	Q9D4V0	NA	4h LPS	3	Etnk1	*
BACD3	1.24856	0.289314	7	0.0035	0.067	2.45606	1.24856	BTB/POZ domain-containing adapter for CUL3-mediated RhoA degradation protein 3	BACD3	Q922M3	NA	4h LPS	3	Kctd10	ns
FNIP2	1.24853	0.398474	7	0.0165	0.1944	1.78164	1.24853	Folliculin-interacting protein 2	FNIP2	Q80TD3	NA	4h LPS	3	Fnip2	ns
RNT2A	1.22393	0.274664	7	0.0029	0.0592	2.53019	1.22393	NA	RNT2A	C0HKG5	NA	4h LPS	3	NA	ns
TNIP1	-1.21345	0.141549	7	0.0001	0.0034	4.23308	1.21345	TNFAIP3-interacting protein 1	TNIP1	Q9WUU8	NA	4h LPS	3	Tnip1	**
TNR1B	1.21309	0.238154	7	0.0014	0.0343	2.851	1.21309	Tumor necrosis factor receptor superfamily member 1B	TNR1B	P25119	NA	4h LPS	3	Tnfrsf1b	*
CEBPA	-1.20771	0.109006	7	0	0.0011	4.9648	1.20771	CCAAT/enhancer-binding protein alpha	CEBPA	P53566	NA	4h LPS	3	Cebpa	**
TREM2	-1.202	0.203131	7	0.0006	0.0175	3.22983	1.202	Triggering receptor expressed on myeloid cells 2	TREM2	Q99NH8	NA	4h LPS	3	Trem2	*
G8DYE4	-1.20174	1.60254	7	0.4778	0.8348	0.320792	1.20174	Isoleucine-tRNA synthetase	G8DYE4	G8DYE4	NA	4h LPS	3	Iars	ns
RIPK2	1.20065	0.178961	7	0.0003	0.0101	3.56043	1.20065	Receptor-interacting serine/threonine-protein kinase 2	RIPK2	P58801	NA	4h LPS	3	Ripk2	*
D3Z4K7	-1.19755	1.76029	7	0.5182	0.8549	0.28553	1.19755	Ubiquitin carboxyl-terminal hydrolase 5	D3Z4K7	D3Z4K7	NA	4h LPS	3	Usp5	ns
Q3TX66	-1.1957	1.84863	6	0.5417	0.8644	0.266243	1.1957	Putative uncharacterized protein	Q3TX66	Q3TX66	NA	4h LPS	3	Grn	ns
UBIM	1.19176	0.206695	7	0.0007	0.0196	3.16294	1.19176	Ubiquitin-like protein FUBI	UBIM	P35545	NA	4h LPS	3	Fau	*
ADAM8	-1.19102	0.151701	7	0.0001	0.005	3.98824	1.19102	Disintegrin and metalloproteinase domain-containing protein 8	ADAM8	Q05910	NA	4h LPS	3	Adam8	**
LCP2	1.18061	0.208401	7	0.0008	0.0211	3.11781	1.18061	Lymphocyte cytosolic protein 2	LCP2	Q60787	NA	4h LPS	3	Lcp2	*
TISD	-1.18016	0.15035	7	0.0001	0.005	3.98764	1.18016	Zinc finger protein 36, C3H1 type-like 2	TISD	P23949	NA	4h LPS	3	Zfp36l2	**
LY6E	1.17939	0.350404	7	0.012	0.1584	1.92122	1.17939	Lymphocyte antigen 6E	LY6E	Q64253	NA	4h LPS	3	Ly6e	ns
JUN	-1.17754	0.28917	7	0.0047	0.0845	2.32456	1.17754	Transcription factor AP-1	JUN	P05627	NA	4h LPS	3	Jun	ns
K22E	-1.16884	1.27049	7	0.3882	0.7757	0.410966	1.16884	NA	K22E	X35908	NA	4h LPS	3	NA	ns
ALD1	1.15248	0.727298	7	0.1571	0.5603	0.803891	1.15248	Aldose reductase-related protein 1	ALD1	P21300	NA	4h LPS	3	Akr1b7	ns
SDF2L	1.15074	0.770836	7	0.1791	0.5799	0.746871	1.15074	Stromal cell-derived factor 2-like protein 1	SDF2L	Q9ESP1	NA	4h LPS	3	Sdf2l1	ns
TRY1	-1.1507	0.990434	7	0.2834	0.6939	0.547616	1.1507	NA	TRY1	X00760	NA	4h LPS	3	NA	ns
CBR2	1.14341	1.64441	7	0.5093	0.8512	0.293057	1.14341	Carbonyl reductase [NADPH] 2	CBR2	P08074	NA	4h LPS	3	Cbr2	ns
LAPM5	-1.13937	0.191847	7	0.0006	0.0173	3.23927	1.13937	Lysosomal-associated transmembrane protein 5	LAPM5	Q61168	NA	4h LPS	3	Laptm5	*
FNIP1	-1.13892	0.252311	7	0.0028	0.0557	2.56035	1.13892	Folliculin-interacting protein 1	FNIP1	Q68FD7	NA	4h LPS	3	Fnip1	ns
Q3TG71	-1.13641	0.86308	7	0.2294	0.6369	0.639389	1.13641	CNDP dipeptidase 2 (Metallopeptidase M20 family), isoform CRA_a	Q3TG71	Q3TG71	NA	4h LPS	3	Cndp2	ns
4EBP2	-1.13441	0.150711	7	0.0001	0.006	3.8722	1.13441	Eukaryotic translation initiation factor 4E-binding protein 2	4EBP2	P70445	NA	4h LPS	3	Eif4ebp2	**
M3K1	-1.13378	0.159057	7	0.0002	0.0076	3.72368	1.13378	Mitogen-activated protein kinase kinase kinase 1	M3K1	P53349	NA	4h LPS	3	Map3k1	**
SNX10	1.13319	0.186158	7	0.0005	0.0154	3.30337	1.13319	Sorting nexin-10	SNX10	Q9CWT3	NA	4h LPS	3	Snx10	*
5NT3A	1.13086	0.0357383	7	0	0	8.08956	1.13086	Cytosolic 5'-nucleotidase 3A	5NT3A	Q9D020	NA	4h LPS	3	Nt5c3a	****
NEO1	-1.12502	0.181777	7	0.0005	0.0143	3.34673	1.12502	Neogenin	NEO1	P97798	NA	4h LPS	3	Neo1	*
CD14	1.12311	0.152151	7	0.0002	0.0065	3.81876	1.12311	Monocyte differentiation antigen CD14	CD14	P10810	NA	4h LPS	3	Cd14	**
MALT1	1.11586	0.159634	7	0.0002	0.0082	3.67076	1.11586	Mucosa-associated lymphoid tissue lymphoma translocation protein 1 homolog	MALT1	Q2TBA3	NA	4h LPS	3	Malt1	**
IFI4	1.0973	0.133768	7	0.0001	0.0041	4.10988	1.0973	NA	IFI4	P0DOV2	NA	4h LPS	3	NA	**
ARL5A	1.09407	0.532774	7	0.0791	0.4408	1.10173	1.09407	ADP-ribosylation factor-like protein 5A	ARL5A	Q80ZU0	NA	4h LPS	3	Arl5a	ns
RAB20	1.09192	0.18992	7	0.0007	0.0198	3.15561	1.09192	Ras-related protein Rab-20	RAB20	P35295	NA	4h LPS	3	Rab20	*
IL6RA	-1.08668	0.121585	7	0	0.0029	4.35037	1.08668	Interleukin-6 receptor subunit alpha	IL6RA	P22272	NA	4h LPS	3	Il6ra	**
NECT2	1.08546	0.147068	7	0.0002	0.0065	3.81845	1.08546	NA	NECT2	P32507	NA	4h LPS	3	NA	**
FOXO3	-1.08503	0.142507	7	0.0001	0.0057	3.90368	1.08503	Forkhead box protein O3	FOXO3	Q9WVH4	NA	4h LPS	3	Foxo3	**
NFKB2	1.08099	0.0888329	7	0	0.0008	5.23739	1.08099	Nuclear factor NF-kappa-B p100 subunit	NFKB2	Q9WTK5	NA	4h LPS	3	Nfkb2	***
ASGR1	1.08071	0.431942	7	0.0409	0.3177	1.38856	1.08071	Asialoglycoprotein receptor 1	ASGR1	P34927	NA	4h LPS	3	Asgr1	ns
ORAI2	1.07677	0.478595	7	0.0592	0.3885	1.2276	1.07677	Protein orai-2	ORAI2	Q8BH10	NA	4h LPS	3	Orai2	ns
K1C10	-1.07567	1.30377	7	0.4366	0.8069	0.35996	1.07567	NA	K1C10	X13645	NA	4h LPS	3	NA	ns
MYO1C	1.07314	1.92944	7	0.5954	0.8793	0.225189	1.07314	Unconventional myosin-Ic (isoform 3)	MYO1C	Q9WTI7-3	NA	4h LPS	3	Myo1c	ns
ZNRF1	1.06956	0.620954	7	0.1287	0.5095	0.890568	1.06956	E3 ubiquitin-protein ligase ZNRF1	ZNRF1	Q91V17	NA	4h LPS	3	Znrf1	ns
CREG1	1.06534	1.25787	7	0.425	0.7986	0.371575	1.06534	Protein CREG1	CREG1	O88668	NA	4h LPS	3	Creg1	ns
Q8K094	1.06017	0.168821	7	0.0004	0.0137	3.385	1.06017	Nectin-2	Q8K094	Q8K094	NA	4h LPS	3	Pvr	*
Q3TSY9	-1.0596	0.157249	7	0.0003	0.01	3.57213	1.0596	Putative uncharacterized protein	Q3TSY9	Q3TSY9	NA	4h LPS	3	Eif4b	**
RPGF2	1.0596	0.123976	7	0.0001	0.0034	4.22464	1.0596	Rap guanine nucleotide exchange factor 2	RPGF2	Q8CHG7	NA	4h LPS	3	Rapgef2	**
Q3TRI2	-1.04915	2.28491	7	0.66	0.8997	0.180434	1.04915	Putative uncharacterized protein	Q3TRI2	Q3TRI2	NA	4h LPS	3	Dab2	ns
HCFC2	-1.04884	0.0862698	7	0	0.0008	5.23473	1.04884	Host cell factor 2	HCFC2	Q9D968	NA	4h LPS	3	Hcfc2	***
STAR7	1.04873	0.182683	7	0.0007	0.0199	3.15174	1.04873	StAR-related lipid transfer protein 7, mitochondrial	STAR7	Q8R1R3	NA	4h LPS	3	Stard7	*
MFAP3	-1.04129	0.292132	7	0.0092	0.1346	2.03787	1.04129	Microfibril-associated glycoprotein 3	MFAP3	Q922T2	NA	4h LPS	3	Mfap3	ns
RO52	1.03712	0.119517	7	0.0001	0.0033	4.26723	1.03712	E3 ubiquitin-protein ligase TRIM21	RO52	Q62191	NA	4h LPS	3	Trim21	**
PHLB1	1.03044	0.0741948	7	0	0.0005	5.62496	1.03044	Pleckstrin homology-like domain family B member 1	PHLB1	Q6PDH0	NA	4h LPS	3	Phldb1	***
IRF8	1.02491	0.130612	7	0.0001	0.005	3.98679	1.02491	Interferon regulatory factor 8	IRF8	P23611	NA	4h LPS	3	Irf8	**
GAS6	-1.01723	0.197144	7	0.0013	0.0325	2.88282	1.01723	Growth arrest-specific protein 6	GAS6	Q61592	NA	4h LPS	3	Gas6	*
TBCD9	-1.01148	0.307828	7	0.0134	0.1714	1.87358	1.01148	TBC1 domain family member 9	TBCD9	Q3UYK3	NA	4h LPS	3	Tbc1d9	ns
KCNJ2	-1.00901	0.181426	7	0.0008	0.0228	3.07083	1.00901	Inward rectifier potassium channel 2	KCNJ2	P35561	NA	4h LPS	3	Kcnj2	*
XAF1	1.0026	0.187147	7	0.0011	0.0274	2.9764	1.0026	XIAP-associated factor 1	XAF1	Q5NBU8	NA	4h LPS	3	Xaf1	*
F8WI30	-1.00226	0.147646	7	0.0003	0.0097	3.59189	1.00226	Sorting nexin-7	F8WI30	F8WI30	NA	4h LPS	3	Snx7	**
RIPL2	1.00219	0.219226	7	0.0026	0.0527	2.59014	1.00219	RILP-like protein 2	RIPL2	Q99LE1	NA	4h LPS	3	Rilpl2	ns
B4GT5	1.00003	0.26392	7	0.0068	0.1109	2.16683	1.00003	Beta-1,4-galactosyltransferase 5	B4GT5	Q9JMK0	NA	4h LPS	3	B4galt5	ns
PI3R5	0.997223	0.089171	7	0	0.0011	4.99183	0.997223	Phosphoinositide 3-kinase regulatory subunit 5	PI3R5	Q5SW28	NA	4h LPS	3	Pik3r5	**
FCERG	0.991658	0.359505	7	0.0282	0.262	1.55036	0.991658	High affinity immunoglobulin epsilon receptor subunit gamma	FCERG	P20491	NA	4h LPS	3	Fcer1g	ns
FLI1	-0.99129	0.20264	7	0.0018	0.04	2.75216	0.99129	Friend leukemia integration 1 transcription factor	FLI1	P26323	NA	4h LPS	3	Fli1	*
CE030	0.987001	0.232641	7	0.0038	0.0721	2.41703	0.987001	UNC119-binding protein C5orf30 homolog	CE030	Q8VEB3	NA	4h LPS	3	D1Ertd622e	ns
WASF1	-0.98644	2.29684	6	0.6826	0.9097	0.165853	0.98644	Wiskott-Aldrich syndrome protein family member 1	WASF1	Q8R5H6	NA	4h LPS	3	Wasf1	ns
SCF	-0.98221	0.136794	7	0.0002	0.0073	3.74344	0.98221	Kit ligand	SCF	P20826	NA	4h LPS	3	Kitlg	**
CPEB4	0.979689	0.0771235	7	0	0.0006	5.36294	0.979689	Cytoplasmic polyadenylation element-binding protein 4	CPEB4	Q7TN98	NA	4h LPS	3	Cpeb4	***
D3Z5I1	0.977979	1.70198	7	0.5835	0.8754	0.233929	0.977979	Zinc finger CCCH-type antiviral protein 1	D3Z5I1	D3Z5I1	NA	4h LPS	3	Zc3hav1	ns
Q3TJN2	-0.970447	1.71452	7	0.5891	0.8777	0.229841	0.970447	Putative uncharacterized protein	Q3TJN2	Q3TJN2	NA	4h LPS	3	Cct7	ns
CCND1	-0.970018	0.159389	7	0.0005	0.0154	3.30279	0.970018	G1/S-specific cyclin-D1	CCND1	P25322	NA	4h LPS	3	Ccnd1	*
D3Z0E6	-0.969787	0.899663	7	0.3168	0.724	0.499219	0.969787	3'(2'),5'-bisphosphate nucleotidase 1	D3Z0E6	D3Z0E6	NA	4h LPS	3	Bpnt1	ns
NSUN6	0.965252	1.60229	7	0.5659	0.8694	0.247269	0.965252	Putative methyltransferase NSUN6	NSUN6	Q7TS68	NA	4h LPS	3	Nsun6	ns
TISB	0.963497	0.265052	7	0.0083	0.128	2.07878	0.963497	Zinc finger protein 36, C3H1 type-like 1	TISB	P23950	NA	4h LPS	3	Zfp36l1	ns
COPT2	0.963132	0.282454	7	0.0113	0.1537	1.94731	0.963132	Probable low affinity copper uptake protein 2	COPT2	Q9CPU9	NA	4h LPS	3	Slc31a2	ns
D3Z0L8	-0.961014	1.56706	7	0.5591	0.8672	0.252513	0.961014	Alpha-actinin-4	D3Z0L8	D3Z0L8	NA	4h LPS	3	Actn4	ns
FBX33	0.957693	1.19651	7	0.4498	0.8156	0.346996	0.957693	F-box only protein 33	FBX33	Q8VE08	NA	4h LPS	3	Fbxo33	ns
LY96	-0.957401	0.122844	7	0.0001	0.0051	3.96795	0.957401	Lymphocyte antigen 96	LY96	Q9JHF9	NA	4h LPS	3	Ly96	**
CERK1	-0.953308	0.308525	7	0.0176	0.2004	1.75523	0.953308	Ceramide kinase	CERK1	Q8K4Q7	NA	4h LPS	3	Cerk	ns
Q922G6	-0.946555	0.22628	7	0.0041	0.0761	2.38498	0.946555	Spryd3 protein	Q922G6	Q922G6	NA	4h LPS	3	Spryd3	ns
F6RJQ8	0.93862	0.105154	7	0	0.0029	4.34674	0.93862	Signal peptide peptidase-like 2A	F6RJQ8	F6RJQ8	NA	4h LPS	3	Sppl2a	**
TAP1	0.933037	0.108487	7	0.0001	0.0034	4.24215	0.933037	Antigen peptide transporter 1	TAP1	P21958	NA	4h LPS	3	Tap1	**
PIN4	-0.932593	0.482813	7	0.0947	0.4665	1.02364	0.932593	Peptidyl-prolyl cis-trans isomerase NIMA-interacting 4	PIN4	Q9CWW6	NA	4h LPS	3	Pin4	ns
IKKE	0.931702	0.131372	7	0.0002	0.0078	3.70993	0.931702	Inhibitor of nuclear factor kappa-B kinase subunit epsilon	IKKE	Q9R0T8	NA	4h LPS	3	Ikbke	**
ABCG1	-0.930749	0.182022	7	0.0014	0.0337	2.86048	0.930749	ATP-binding cassette sub-family G member 1	ABCG1	Q64343	NA	4h LPS	3	Abcg1	*
Q3TYH7	-0.911949	1.27284	7	0.4969	0.8446	0.303726	0.911949	Putative uncharacterized protein	Q3TYH7	Q3TYH7	NA	4h LPS	3	Atxn2l	ns
SAMN1	0.91158	0.111368	7	0.0001	0.0041	4.10388	0.91158	SAM domain-containing protein SAMSN-1	SAMN1	P57725	NA	4h LPS	3	Samsn1	**
C5H0E9	0.910265	1.10224	7	0.4361	0.8067	0.360377	0.910265	Rap1A-retro2	C5H0E9	C5H0E9	NA	4h LPS	3	Rap1a	ns
CBLN1	0.909711	2.05956	7	0.672	0.904	0.172613	0.909711	Cerebellin-1	CBLN1	Q9R171	NA	4h LPS	3	Cbln1	ns
ADR1	-0.904678	0.471289	7	0.0964	0.4675	1.01597	0.904678	Adiponectin receptor protein 1	ADR1	Q91VH1	NA	4h LPS	3	Adipor1	ns
CDK14	-0.894528	0.471297	7	0.0995	0.4691	1.00219	0.894528	Cyclin-dependent kinase 14	CDK14	O35495	NA	4h LPS	3	Cdk14	ns
MCRI1	-0.894357	0.153929	7	0.0007	0.0189	3.18266	0.894357	NA	MCRI1	Q3UGS4	NA	4h LPS	3	NA	*
AL1A2	0.894229	1.48195	7	0.5653	0.8694	0.247747	0.894229	Retinal dehydrogenase 2	AL1A2	Q62148	NA	4h LPS	3	Aldh1a2	ns
Q80UE4	-0.893474	1.0351	7	0.4166	0.7939	0.380247	0.893474	Protein 4.1G	Q80UE4	Q80UE4	NA	4h LPS	3	Epb4.1l2	ns
DTX3L	0.883682	0.170859	7	0.0013	0.0322	2.88866	0.883682	E3 ubiquitin-protein ligase DTX3L	DTX3L	Q3UIR3	NA	4h LPS	3	Dtx3l	*
RAC2	0.876635	1.06135	7	0.4361	0.8067	0.360444	0.876635	Ras-related C3 botulinum toxin substrate 2	RAC2	Q05144	NA	4h LPS	3	Rac2	ns
Q9R1R9	-0.876208	1.61102	7	0.6034	0.8811	0.219392	0.876208	UBE-1a	Q9R1R9	Q9R1R9	NA	4h LPS	3	Rdh11	ns
SVBP	0.874609	0.409749	7	0.0702	0.42	1.15365	0.874609	NA	SVBP	Q99LQ4	NA	4h LPS	3	NA	ns
A0A0G2JFV8	-0.872716	1.54881	7	0.5907	0.8781	0.228636	0.872716	NA	A0A0G2JFV8	A0A0G2JFV8	NA	4h LPS	3	NA	ns
4EBP1	-0.872626	0.117149	7	0.0001	0.0063	3.84359	0.872626	Eukaryotic translation initiation factor 4E-binding protein 1	4EBP1	Q60876	NA	4h LPS	3	Eif4ebp1	**
PA216	0.872093	0.0773741	7	0	0.001	5.01451	0.872093	NA	PA216	Q8R3U1	NA	4h LPS	3	NA	***
MTO1	-0.868947	0.411326	7	0.0725	0.4247	1.13957	0.868947	Protein MTO1 homolog, mitochondrial	MTO1	Q923Z3	NA	4h LPS	3	Mto1	ns
FCGR4	0.863906	0.28972	7	0.0205	0.2194	1.68908	0.863906	NA	FCGR4	A0A0B4J1G0	NA	4h LPS	3	NA	ns
TMEM2	0.862985	1.19926	7	0.4951	0.8437	0.305317	0.862985	Transmembrane protein 2	TMEM2	Q5FWI3	NA	4h LPS	3	Tmem2	ns
ABCA6	0.862135	1.50197	7	0.5839	0.8754	0.233639	0.862135	ATP-binding cassette sub-family A member 6	ABCA6	Q8K441	NA	4h LPS	3	Abca6	ns
BOLA3	-0.862054	0.448232	7	0.0959	0.4675	1.0183	0.862054	BolA-like protein 3	BOLA3	Q8CEI1	NA	4h LPS	3	Bola3	ns
NOTC2	0.849066	0.0990224	7	0.0001	0.0034	4.23367	0.849066	Neurogenic locus notch homolog protein 2	NOTC2	O35516	NA	4h LPS	3	Notch2	**
SNX20	0.8446	0.178057	7	0.0021	0.045	2.67788	0.8446	Sorting nexin-20	SNX20	Q9D2Y5	NA	4h LPS	3	Snx20	*
Q8C9P2	0.843093	0.177061	7	0.0021	0.0446	2.68704	0.843093	Putative uncharacterized protein	Q8C9P2	Q8C9P2	NA	4h LPS	3	Gm8995	*
FBW1B	0.842502	0.166352	7	0.0015	0.0352	2.83688	0.842502	F-box/WD repeat-containing protein 11	FBW1B	Q5SRY7	NA	4h LPS	3	Fbxw11	*
LSM6	0.838178	0.903138	7	0.3843	0.7743	0.415381	0.838178	U6 snRNA-associated Sm-like protein LSm6	LSM6	P62313	NA	4h LPS	3	Lsm6	ns
MLKL	0.834731	0.141679	7	0.0006	0.0178	3.21859	0.834731	Mixed lineage kinase domain-like protein	MLKL	Q9D2Y4	NA	4h LPS	3	Mlkl	*
UHRF1	-0.834706	0.0422112	7	0	0.0001	6.67494	0.834706	E3 ubiquitin-protein ligase UHRF1	UHRF1	Q8VDF2	NA	4h LPS	3	Uhrf1	****
RNAS4	-0.834094	0.319533	7	0.0349	0.2954	1.45723	0.834094	Ribonuclease 4	RNAS4	Q9JJH1	NA	4h LPS	3	Rnase4	ns
RMI1	-0.833904	0.126885	7	0.0003	0.0111	3.50542	0.833904	RecQ-mediated genome instability protein 1	RMI1	Q9D4G9	NA	4h LPS	3	Rmi1	*
DHRS3	-0.831402	0.07835	7	0	0.0013	4.84017	0.831402	Short-chain dehydrogenase/reductase 3	DHRS3	O88876	NA	4h LPS	3	Dhrs3	**
REL	0.830347	0.105648	7	0.0001	0.005	3.99121	0.830347	Proto-oncogene c-Rel	REL	P15307	NA	4h LPS	3	Rel	**
IBP4	-0.826009	0.147041	7	0.0008	0.0218	3.0963	0.826009	Insulin-like growth factor-binding protein 4	IBP4	P47879	NA	4h LPS	3	Igfbp4	*
HA13	0.822494	0.464073	7	0.1196	0.5017	0.92217	0.822494	H-2 class I histocompatibility antigen, D-K alpha chain	HA13	P14426	NA	4h LPS	3	H2-D1	ns
LACC1	0.815947	0.122248	7	0.0003	0.0103	3.54665	0.815947	Laccase domain-containing protein 1	LACC1	Q8BZT9	NA	4h LPS	3	Lacc1	*
PEBB	0.812957	0.801375	7	0.3441	0.7477	0.463264	0.812957	Core-binding factor subunit beta (isoform 2)	PEBB	Q08024-2	NA	4h LPS	3	Cbfb	ns
IL3B2	-0.811692	0.170999	7	0.0021	0.0449	2.67957	0.811692	Interleukin-3 receptor class 2 subunit beta	IL3B2	P26954	NA	4h LPS	3	Csf2rb2	*
TSN31	-0.811289	0.423687	7	0.0971	0.4675	1.01294	0.811289	Tetraspanin-31	TSN31	Q9CQ88	NA	4h LPS	3	Tspan31	ns
Q8C788	0.79859	0.175623	7	0.0026	0.0541	2.57758	0.79859	Sorting nexin 18	Q8C788	Q8C788	NA	4h LPS	3	Snx18	ns
PREX2	-0.798084	1.30622	7	0.5605	0.8672	0.251413	0.798084	Phosphatidylinositol 3,4,5-trisphosphate-dependent Rac exchanger 2 protein	PREX2	Q3LAC4	NA	4h LPS	3	Prex2	ns
Q3UIJ0	-0.796928	1.49258	7	0.6099	0.8822	0.214727	0.796928	Putative uncharacterized protein	Q3UIJ0	Q3UIJ0	NA	4h LPS	3	Cct7	ns
RM38	-0.79459	0.275697	7	0.0236	0.2381	1.62745	0.79459	39S ribosomal protein L38, mitochondrial	RM38	Q8K2M0	NA	4h LPS	3	Mrpl38	ns
E9QN37	-0.793438	1.00388	7	0.4552	0.8196	0.341753	0.793438	Macrophage-expressed gene 1 protein	E9QN37	E9QN37	NA	4h LPS	3	Mpeg1	ns
Q8C635	0.792027	0.333472	7	0.0492	0.3522	1.30772	0.792027	Glycerol kinase-like 1	Q8C635	Q8C635	NA	4h LPS	3	Gykl1	ns
FRIL1	-0.78945	0.308964	7	0.0378	0.304	1.4223	0.78945	Ferritin light chain 1	FRIL1	P29391	NA	4h LPS	3	Ftl1	ns
TRI36	0.785762	0.202436	7	0.006	0.1021	2.2189	0.785762	E3 ubiquitin-protein ligase Trim36	TRI36	Q80WG7	NA	4h LPS	3	Trim36	ns
IFG15	0.785046	0.156566	7	0.0015	0.0366	2.81232	0.785046	Torsin-1A-interacting protein 2, isoform IFRG15	IFG15	Q9ER81	NA	4h LPS	3	Tor1aip2	*
A4QPD3	0.783242	0.0487907	7	0	0.0003	6.05336	0.783242	Proto-oncogene c-Rel	A4QPD3	A4QPD3	NA	4h LPS	3	Rel	***
ELF2	-0.782577	0.129286	7	0.0005	0.0157	3.2887	0.782577	ETS-related transcription factor Elf-2	ELF2	Q9JHC9	NA	4h LPS	3	Elf2	*
SODM	0.779601	0.286746	7	0.0298	0.2688	1.52552	0.779601	Superoxide dismutase [Mn], mitochondrial	SODM	P09671	NA	4h LPS	3	Sod2	ns
ARMC1	-0.77834	0.156105	7	0.0016	0.0374	2.79856	0.77834	Armadillo repeat-containing protein 1	ARMC1	Q9D7A8	NA	4h LPS	3	Armc1	*
RL34	0.777203	1.3753	7	0.5896	0.8777	0.229414	0.777203	60S ribosomal protein L34	RL34	Q9D1R9	NA	4h LPS	3	Rpl34	ns
DHX9	0.777171	0.338815	7	0.0555	0.3762	1.25573	0.777171	ATP-dependent RNA helicase A (isoform 2)	DHX9	O70133-2	NA	4h LPS	3	Dhx9	ns
GEMI	-0.777118	0.158642	7	0.0018	0.04	2.75548	0.777118	Geminin	GEMI	O88513	NA	4h LPS	3	Gmnn	*
TPSN	0.776152	0.140628	7	0.0009	0.0237	3.05142	0.776152	Tapasin	TPSN	Q9R233	NA	4h LPS	3	Tapbp	*
Q8C9Z8	-0.774019	1.17639	7	0.5316	0.86	0.274417	0.774019	Putative uncharacterized protein	Q8C9Z8	Q8C9Z8	NA	4h LPS	3	Tln1	ns
ZNFX1	0.767293	0.0777471	7	0	0.0019	4.63201	0.767293	NFX1-type zinc finger-containing protein 1	ZNFX1	Q8R151	NA	4h LPS	3	Znfx1	**
EDF1	-0.765986	0.36601	7	0.0747	0.428	1.12691	0.765986	Endothelial differentiation-related factor 1	EDF1	Q9JMG1	NA	4h LPS	3	Edf1	ns
CD34	0.764778	1.69624	7	0.6657	0.9013	0.176708	0.764778	Hematopoietic progenitor cell antigen CD34	CD34	Q64314	NA	4h LPS	3	Cd34	ns
A0A1W2P6U1	-0.762168	1.33382	7	0.5856	0.8763	0.232408	0.762168	NA	A0A1W2P6U1	A0A1W2P6U1	NA	4h LPS	3	NA	ns
UAP1L	-0.760709	1.33309	7	0.5861	0.8763	0.232037	0.760709	UDP-N-acetylhexosamine pyrophosphorylase-like protein 1 (isoform 2)	UAP1L	Q3TW96-2	NA	4h LPS	3	Uap1l1	ns
CYTSA	0.75781	0.396988	7	0.0979	0.4683	1.00915	0.75781	Cytospin-A	CYTSA	Q2KN98	NA	4h LPS	3	Specc1l	ns
KTNA1	0.753555	0.0736639	7	0	0.0016	4.73479	0.753555	Katanin p60 ATPase-containing subunit A1	KTNA1	Q9WV86	NA	4h LPS	3	Katna1	**
EHD1	0.752419	0.0646367	7	0	0.0009	5.10818	0.752419	EH domain-containing protein 1	EHD1	Q9WVK4	NA	4h LPS	3	Ehd1	***
PARP9	0.751372	0.120487	7	0.0004	0.014	3.36665	0.751372	Poly [ADP-ribose] polymerase 9	PARP9	Q8CAS9	NA	4h LPS	3	Parp9	*
A0A1L1ST18	-0.749144	1.07076	7	0.5067	0.8496	0.295223	0.749144	NA	A0A1L1ST18	A0A1L1ST18	NA	4h LPS	3	NA	ns
RXRA	-0.747435	0.136776	7	0.0009	0.0248	3.02632	0.747435	Retinoic acid receptor RXR-alpha	RXRA	P28700	NA	4h LPS	3	Rxra	*
Q91Z40	0.746235	0.381511	7	0.0914	0.4617	1.03926	0.746235	Gbp6 protein	Q91Z40	Q91Z40	NA	4h LPS	3	Gbp7	ns
ROA2	-0.745342	0.175647	7	0.0038	0.0721	2.41747	0.745342	Heterogeneous nuclear ribonucleoproteins A2/B1 (isoform 3)	ROA2	O88569-3	NA	4h LPS	3	Hnrnpa2b1	ns
TRFE	-0.745145	0.151839	7	0.0017	0.0399	2.75989	0.745145	Serotransferrin	TRFE	Q921I1	NA	4h LPS	3	Tf	*
BMPR2	-0.738456	0.998919	7	0.4838	0.8376	0.315335	0.738456	Bone morphogenetic protein receptor type-2	BMPR2	O35607	NA	4h LPS	3	Bmpr2	ns
ELL2	0.737159	0.0654052	7	0	0.001	5.01438	0.737159	RNA polymerase II elongation factor ELL2	ELL2	Q3UKU1	NA	4h LPS	3	Ell2	***
PP2AB	0.736981	0.427759	7	0.1286	0.5095	0.890843	0.736981	Serine/threonine-protein phosphatase 2A catalytic subunit beta isoform	PP2AB	P62715	NA	4h LPS	3	Ppp2cb	ns
REV3L	-0.736205	1.09498	7	0.5229	0.8559	0.281558	0.736205	NA	REV3L	Q61493	NA	4h LPS	3	NA	ns
MYOM3	0.735194	1.57834	7	0.6555	0.8983	0.183425	0.735194	Myomesin-3	MYOM3	A2ABU4	NA	4h LPS	3	Myom3	ns
IF1A	0.733858	0.596383	7	0.2582	0.6672	0.587966	0.733858	Eukaryotic translation initiation factor 1A	IF1A	Q60872	NA	4h LPS	3	Eif1a	ns
DAG1	-0.733741	0.117809	7	0.0004	0.0141	3.3633	0.733741	Dystroglycan	DAG1	Q62165	NA	4h LPS	3	Dag1	*
SFT2B	-0.726973	0.182908	7	0.0054	0.0927	2.27074	0.726973	Vesicle transport protein SFT2B	SFT2B	Q8VD57	NA	4h LPS	3	Sft2d2	ns
GTR1	0.724205	0.347652	7	0.0757	0.4316	1.12071	0.724205	Solute carrier family 2, facilitated glucose transporter member 1	GTR1	P17809	NA	4h LPS	3	Slc2a1	ns
STAB1	-0.723209	0.115858	7	0.0004	0.014	3.3692	0.723209	Stabilin-1	STAB1	Q8R4Y4	NA	4h LPS	3	Stab1	*
GANAB	0.722125	1.76347	7	0.6944	0.9154	0.158378	0.722125	Neutral alpha-glucosidase AB (isoform 2)	GANAB	Q8BHN3-2	NA	4h LPS	3	Ganab	ns
RN115	0.721784	0.250915	7	0.0238	0.2382	1.62403	0.721784	E3 ubiquitin-protein ligase RNF115	RN115	Q9D0C1	NA	4h LPS	3	Rnf115	ns
FLCN	-0.721055	0.086737	7	0.0001	0.0038	4.14706	0.721055	Folliculin	FLCN	Q8QZS3	NA	4h LPS	3	Flcn	**
RHOB	0.718107	0.125364	7	0.0007	0.0201	3.14613	0.718107	Rho-related GTP-binding protein RhoB	RHOB	P62746	NA	4h LPS	3	Rhob	*
COMD5	0.71725	1.62539	7	0.6723	0.904	0.172424	0.71725	COMM domain-containing protein 5	COMD5	Q8R395	NA	4h LPS	3	Commd5	ns
PAIP2	-0.717068	0.197047	7	0.0083	0.128	2.08106	0.717068	Polyadenylate-binding protein-interacting protein 2	PAIP2	Q9D6V8	NA	4h LPS	3	Paip2	ns
HM20B	-0.716155	0.848066	7	0.4263	0.7997	0.370254	0.716155	SWI/SNF-related matrix-associated actin-dependent regulator of chromatin subfamily E member 1-related	HM20B	Q9Z104	NA	4h LPS	3	Hmg20b	ns
F168B	-0.715908	0.172918	7	0.0043	0.0786	2.36168	0.715908	Myelin-associated neurite-outgrowth inhibitor	F168B	Q80XQ8	NA	4h LPS	3	Fam168b	ns
IF2B1	0.712435	1.16973	7	0.5617	0.8675	0.250477	0.712435	Insulin-like growth factor 2 mRNA-binding protein 1	IF2B1	O88477	NA	4h LPS	3	Igf2bp1	ns
ASPM	-0.708498	1.17499	7	0.5655	0.8694	0.24754	0.708498	Abnormal spindle-like microcephaly-associated protein homolog	ASPM	Q8CJ27	NA	4h LPS	3	Aspm	ns
RL36A	0.706096	0.271803	7	0.0355	0.2961	1.44931	0.706096	60S ribosomal protein L36a	RL36A	P83882	NA	4h LPS	3	Rpl36a	ns
DDX58	0.706019	0.161549	7	0.0033	0.0642	2.48507	0.706019	Probable ATP-dependent RNA helicase DDX58	DDX58	Q6Q899	NA	4h LPS	3	Ddx58	ns
TAF7	0.705147	0.0929225	7	0.0001	0.0058	3.89452	0.705147	Transcription initiation factor TFIID subunit 7	TAF7	Q9R1C0	NA	4h LPS	3	Taf7	**
SSDH	-0.704937	0.37352	7	0.1011	0.4716	0.995339	0.704937	Succinate-semialdehyde dehydrogenase, mitochondrial	SSDH	Q8BWF0	NA	4h LPS	3	Aldh5a1	ns
CD44	0.704254	0.108947	7	0.0003	0.0122	3.46142	0.704254	CD44 antigen	CD44	P15379	NA	4h LPS	3	Cd44	*
FCSD2	0.704055	0.100449	7	0.0002	0.0082	3.67809	0.704055	F-BAR and double SH3 domains protein 2	FCSD2	Q3USJ8	NA	4h LPS	3	Fchsd2	**
R3HD2	-0.701725	0.29677	7	0.05	0.3554	1.30098	0.701725	R3H domain-containing protein 2	R3HD2	Q80TM6	NA	4h LPS	3	R3hdm2	ns
LIPB1	0.701383	0.0708288	7	0	0.0018	4.64167	0.701383	Liprin-beta-1	LIPB1	Q8C8U0	NA	4h LPS	3	Ppfibp1	**
SH3L2	0.700868	0.151754	7	0.0024	0.0506	2.61429	0.700868	SH3 domain-binding glutamic acid-rich-like protein 2	SH3L2	Q8BG73	NA	4h LPS	3	Sh3bgrl2	ns
FMNL2	0.700461	0.328635	7	0.0705	0.4208	1.15168	0.700461	Formin-like protein 2	FMNL2	A2APV2	NA	4h LPS	3	Fmnl2	ns
OVCA2	0.700151	1.19693	7	0.5769	0.8727	0.238872	0.700151	Ovarian cancer-associated gene 2 protein homolog	OVCA2	Q9D7E3	NA	4h LPS	3	Ovca2	ns
BCAP	0.699777	0.136405	7	0.0014	0.0332	2.86856	0.699777	Phosphoinositide 3-kinase adapter protein 1	BCAP	Q9EQ32	NA	4h LPS	3	Pik3ap1	*
F261	0.699308	0.104464	7	0.0003	0.0101	3.55453	0.699308	6-phosphofructo-2-kinase/fructose-2,6-bisphosphatase 1	F261	P70266	NA	4h LPS	3	Pfkfb1	*
SCAM4	0.698373	0.741445	7	0.3776	0.771	0.422967	0.698373	Secretory carrier-associated membrane protein 4	SCAM4	Q9JKV5	NA	4h LPS	3	Scamp4	ns
STAT2	0.69772	0.168052	7	0.0043	0.0779	2.36802	0.69772	Signal transducer and activator of transcription 2	STAT2	Q9WVL2	NA	4h LPS	3	Stat2	ns
FOXP1	0.69715	0.318855	7	0.065	0.4056	1.18694	0.69715	Forkhead box protein P1	FOXP1	P58462	NA	4h LPS	3	Foxp1	ns
GVIN1	0.696655	0.110573	7	0.0004	0.0134	3.3936	0.696655	Interferon-induced very large GTPase 1	GVIN1	Q80SU7	NA	4h LPS	3	Gvin1	*
D3YXF5	0.696243	1.42388	7	0.6398	0.8927	0.193951	0.696243	Oxidation resistance protein 1	D3YXF5	D3YXF5	NA	4h LPS	3	C7	ns
TBA1B	0.695945	1.30339	7	0.6099	0.8822	0.214737	0.695945	Tubulin alpha-1B chain	TBA1B	P05213	NA	4h LPS	3	Tuba1b	ns
LEG9	0.694071	0.112476	7	0.0005	0.0144	3.33904	0.694071	Galectin-9	LEG9	O08573	NA	4h LPS	3	Lgals9	*
HA11	0.690964	0.302221	7	0.0561	0.3781	1.25093	0.690964	H-2 class I histocompatibility antigen, D-B alpha chain	HA11	P01899	NA	4h LPS	3	H2-D1	ns
B2RWU7	0.689135	0.102848	7	0.0003	0.0101	3.55705	0.689135	AI607873 protein	B2RWU7	B2RWU7	NA	4h LPS	3	AI607873	*
MNDAL	0.688514	0.180896	7	0.0067	0.1092	2.17643	0.688514	Myeloid cell nuclear differentiation antigen-like protein	MNDAL	D0QMC3	NA	4h LPS	3	Mndal	ns
FOSL2	0.687302	0.217678	7	0.016	0.1906	1.79627	0.687302	Fos-related antigen 2	FOSL2	P47930	NA	4h LPS	3	Fosl2	ns
A1E281	-0.685661	0.711719	7	0.3674	0.7642	0.434807	0.685661	Beta-actin	A1E281	A1E281	NA	4h LPS	3	Actb	ns
DPOE1	-0.684522	0.219575	7	0.0169	0.1963	1.77203	0.684522	DNA polymerase epsilon catalytic subunit A	DPOE1	Q9WVF7	NA	4h LPS	3	Pole	ns
PAR12	0.682701	0.0965913	7	0.0002	0.0079	3.70069	0.682701	Poly [ADP-ribose] polymerase 12	PAR12	Q8BZ20	NA	4h LPS	3	Parp12	**
ORML2	-0.676531	0.445046	7	0.1723	0.578	0.763766	0.676531	ORM1-like protein 2	ORML2	Q9CQZ0	NA	4h LPS	3	Ormdl2	ns
Q8BPA6	-0.674131	0.459655	7	0.1859	0.5915	0.730681	0.674131	Putative uncharacterized protein	Q8BPA6	Q8BPA6	NA	4h LPS	3	Iqgap1	ns
CO6A1	-0.673741	0.318229	7	0.072	0.4233	1.14253	0.673741	Collagen alpha-1(VI) chain	CO6A1	Q04857	NA	4h LPS	3	Col6a1	ns
AGAP1	-0.673245	0.321023	7	0.0742	0.4264	1.12972	0.673245	Arf-GAP with GTPase, ANK repeat and PH domain-containing protein 1	AGAP1	Q8BXK8	NA	4h LPS	3	Agap1	ns
DDX24	0.672149	0.075224	7	0	0.0029	4.34964	0.672149	ATP-dependent RNA helicase DDX24	DDX24	Q9ESV0	NA	4h LPS	3	Ddx24	**
RU1C	-0.669829	0.427668	7	0.1613	0.5636	0.792431	0.669829	U1 small nuclear ribonucleoprotein C	RU1C	Q62241	NA	4h LPS	3	Snrpc	ns
RPB7	0.668649	0.358484	7	0.1044	0.4771	0.981259	0.668649	DNA-directed RNA polymerase II subunit RPB7	RPB7	P62488	NA	4h LPS	3	Polr2g	ns
A0A0R4J124	-0.66624	0.325828	7	0.0801	0.441	1.09611	0.66624	NA	A0A0R4J124	A0A0R4J124	NA	4h LPS	3	NA	ns
S38A1	0.664817	0.109405	7	0.0005	0.0154	3.29885	0.664817	Sodium-coupled neutral amino acid transporter 1	S38A1	Q8K2P7	NA	4h LPS	3	Slc38a1	*
MAF1	-0.664664	0.19512	7	0.0113	0.1539	1.94529	0.664664	Repressor of RNA polymerase III transcription MAF1 homolog	MAF1	Q9D0U6	NA	4h LPS	3	Maf1	ns
Q6LAF6	-0.664162	0.422964	7	0.1603	0.5628	0.794939	0.664162	Cathepsin B	Q6LAF6	Q6LAF6	NA	4h LPS	3	Ctsb	ns
ACVR1	0.663267	0.218847	7	0.0191	0.2081	1.71908	0.663267	Activin receptor type-1	ACVR1	P37172	NA	4h LPS	3	Acvr1	ns
TIGAR	0.661548	1.04185	7	0.5456	0.8653	0.263099	0.661548	Fructose-2,6-bisphosphatase TIGAR	TIGAR	Q8BZA9	NA	4h LPS	3	Tigar	ns
RN213	0.661141	0.0921503	7	0.0002	0.0073	3.74131	0.661141	E3 ubiquitin-protein ligase RNF213	RN213	E9Q555	NA	4h LPS	3	Rnf213	**
GON7	0.660881	0.801765	7	0.437	0.807	0.359557	0.660881	NA	GON7	P0C8B4	NA	4h LPS	3	NA	ns
CL065	-0.66013	0.331812	7	0.087	0.4556	1.06069	0.66013	Probable peptide chain release factor C12orf65 homolog, mitochondrial	CL065	Q80VP5	NA	4h LPS	3	NA	ns
EF2K	-0.658901	0.607858	7	0.3143	0.7237	0.502664	0.658901	Eukaryotic elongation factor 2 kinase	EF2K	O08796	NA	4h LPS	3	Eef2k	ns
MAGD1	-0.658617	0.195761	7	0.012	0.1584	1.92038	0.658617	Melanoma-associated antigen D1	MAGD1	Q9QYH6	NA	4h LPS	3	Maged1	ns
H12	0.658125	0.684408	7	0.3683	0.7649	0.433818	0.658125	Histone H1.2	H12	P15864	NA	4h LPS	3	Hist1h1c	ns
Q6XLQ8	0.656747	0.507461	7	0.2367	0.6458	0.625874	0.656747	Calumenin	Q6XLQ8	Q6XLQ8	NA	4h LPS	3	Calu	ns
RAB8A	-0.655627	1.03593	7	0.5469	0.8653	0.262077	0.655627	Ras-related protein Rab-8A	RAB8A	P55258	NA	4h LPS	3	Rab8a	ns
IRAK3	-0.655414	0.222621	7	0.0216	0.2264	1.66579	0.655414	Interleukin-1 receptor-associated kinase 3	IRAK3	Q8K4B2	NA	4h LPS	3	Irak3	ns
ITIH4	0.65519	1.81053	7	0.7281	0.924	0.137796	0.65519	Inter alpha-trypsin inhibitor, heavy chain 4	ITIH4	A6X935	NA	4h LPS	3	Itih4	ns
IN35	0.652276	0.188403	7	0.0105	0.1467	1.9781	0.652276	Interferon-induced 35 kDa protein homolog	IN35	Q9D8C4	NA	4h LPS	3	Ifi35	ns
RS27	-0.649665	0.43035	7	0.1749	0.5784	0.757248	0.649665	40S ribosomal protein S27	RS27	Q6ZWU9	NA	4h LPS	3	Rps27	ns
ATS15	-0.64939	0.173752	7	0.0073	0.1167	2.13745	0.64939	A disintegrin and metalloproteinase with thrombospondin motifs 15	ATS15	P59384	NA	4h LPS	3	Adamts15	ns
LAT2	-0.648098	0.349048	7	0.1057	0.48	0.97587	0.648098	Large neutral amino acids transporter small subunit 2	LAT2	Q9QXW9	NA	4h LPS	3	Slc7a8	ns
MKL1	-0.647306	0.133355	7	0.0018	0.0413	2.73334	0.647306	MKL/myocardin-like protein 1	MKL1	Q8K4J6	NA	4h LPS	3	Mkl1	*
MYO10	0.64602	0.12825	7	0.0015	0.0359	2.82356	0.64602	Unconventional myosin-X	MYO10	F8VQB6	NA	4h LPS	3	Myo10	*
BNIP2	-0.645003	0.106721	7	0.0005	0.0157	3.28474	0.645003	BCL2/adenovirus E1B 19 kDa protein-interacting protein 2	BNIP2	O54940	NA	4h LPS	3	Bnip2	*
TMA16	0.644731	0.13136	7	0.0017	0.0399	2.76021	0.644731	Translation machinery-associated protein 16	TMA16	Q9CR02	NA	4h LPS	3	Tma16	*
A0A1D5RLD1	-0.644438	0.193208	7	0.0125	0.1632	1.90319	0.644438	NA	A0A1D5RLD1	A0A1D5RLD1	NA	4h LPS	3	NA	ns
CU059	-0.642491	0.208362	7	0.0177	0.201	1.75136	0.642491	UPF0769 protein C21orf59 homolog	CU059	Q8BL95	NA	4h LPS	3	NA	ns
Q99K94	0.640757	0.28686	7	0.0606	0.3929	1.21725	0.640757	Signal transducer and activator of transcription 1	Q99K94	Q99K94	NA	4h LPS	3	Stat1	ns
SPRC	0.639052	0.278938	7	0.0557	0.377	1.25396	0.639052	SPARC	SPRC	P07214	NA	4h LPS	3	Sparc	ns
I10R2	-0.636337	0.16045	7	0.0054	0.0932	2.26597	0.636337	Interleukin-10 receptor subunit beta	I10R2	Q61190	NA	4h LPS	3	Il10rb	ns
PPARD	-0.633507	0.432497	7	0.1864	0.5915	0.72955	0.633507	Peroxisome proliferator-activated receptor delta	PPARD	P35396	NA	4h LPS	3	Ppard	ns
RBMS2	0.632849	0.09834	7	0.0004	0.0124	3.44956	0.632849	RNA-binding motif, single-stranded-interacting protein 2	RBMS2	Q8VC70	NA	4h LPS	3	Rbms2	*
UBXN4	0.632771	0.478656	7	0.2277	0.6336	0.642566	0.632771	UBX domain-containing protein 4	UBXN4	Q8VCH8	NA	4h LPS	3	Ubxn4	ns
CQ062	-0.630918	0.314049	7	0.0845	0.4506	1.07318	0.630918	Uncharacterized protein C17orf62 homolog	CQ062	Q3TYS2	NA	4h LPS	3	NA	ns
CLIC4	0.630779	0.0853026	7	0.0002	0.0065	3.82359	0.630779	Chloride intracellular channel protein 4	CLIC4	Q9QYB1	NA	4h LPS	3	Clic4	**
EBPL	-0.630095	0.412724	7	0.1707	0.5759	0.767824	0.630095	Emopamil-binding protein-like	EBPL	Q9D0P0	NA	4h LPS	3	Ebpl	ns
Q5XJF6	0.628876	0.460754	7	0.2145	0.6189	0.668498	0.628876	60S ribosomal protein L10a	Q5XJF6	Q5XJF6	NA	4h LPS	3	Rpl10a	ns
TMX2	0.628481	0.575718	7	0.3111	0.7214	0.507059	0.628481	Thioredoxin-related transmembrane protein 2	TMX2	Q9D710	NA	4h LPS	3	Tmx2	ns
J7P1W8	0.627943	0.128558	7	0.0018	0.0401	2.7485	0.627943	Interferon-gamma-inducible GTPase Ifggb3 protein	J7P1W8	J7P1W8	NA	4h LPS	3	Ifggb3	*
GSTP1	-0.627922	0.417324	7	0.1761	0.5793	0.754165	0.627922	Glutathione S-transferase P 1	GSTP1	P19157	NA	4h LPS	3	Gstp1	ns
NDUA7	-0.627619	0.353397	7	0.119	0.501	0.924469	0.627619	NADH dehydrogenase [ubiquinone] 1 alpha subcomplex subunit 7	NDUA7	Q9Z1P6	NA	4h LPS	3	Ndufa7	ns
PKHO1	-0.626586	0.0982428	7	0.0004	0.0129	3.42587	0.626586	Pleckstrin homology domain-containing family O member 1	PKHO1	Q9JIY0	NA	4h LPS	3	Plekho1	*
SERF2	-0.626217	0.350143	7	0.1168	0.4995	0.932407	0.626217	Small EDRK-rich factor 2	SERF2	P84102	NA	4h LPS	3	Serf2	ns
PLS1	0.625849	0.0992567	7	0.0004	0.0134	3.39568	0.625849	Phospholipid scramblase 1	PLS1	Q9JJ00	NA	4h LPS	3	Plscr1	*
TOR3A	0.625594	0.153882	7	0.0048	0.0847	2.32086	0.625594	Torsin-3A	TOR3A	Q9ER38	NA	4h LPS	3	Tor3a	ns
ARFG2	0.623973	0.477667	7	0.2327	0.6402	0.633138	0.623973	ADP-ribosylation factor GTPase-activating protein 2	ARFG2	Q99K28	NA	4h LPS	3	Arfgap2	ns
CBPD	0.622236	0.127112	7	0.0018	0.04	2.7538	0.622236	Carboxypeptidase D	CBPD	O89001	NA	4h LPS	3	Cpd	*
V9GX40	-0.621777	0.332424	7	0.1036	0.4764	0.984592	0.621777	Synergin gamma	V9GX40	V9GX40	NA	4h LPS	3	Synrg	ns
DMAC1	0.620672	0.326263	7	0.0989	0.4691	1.00497	0.620672	NA	DMAC1	Q9CQ00	NA	4h LPS	3	NA	ns
PROS	-0.619424	0.201363	7	0.0179	0.2021	1.74686	0.619424	Vitamin K-dependent protein S	PROS	Q08761	NA	4h LPS	3	Pros1	ns
FETUA	0.618547	0.405278	7	0.1708	0.5759	0.767546	0.618547	Alpha-2-HS-glycoprotein	FETUA	P29699	NA	4h LPS	3	Ahsg	ns
FRRS1	-0.616712	0.306063	7	0.0837	0.4491	1.07702	0.616712	Ferric-chelate reductase 1	FRRS1	Q8K385	NA	4h LPS	3	FRRS1	ns
Q8CF60	0.612169	0.146545	7	0.0042	0.0761	2.38185	0.612169	Protein Zfp263	Q8CF60	Q8CF60	NA	4h LPS	3	Zfp263	ns
DSRAD	0.610929	0.0947497	7	0.0004	0.0123	3.4547	0.610929	Double-stranded RNA-specific adenosine deaminase	DSRAD	Q99MU3	NA	4h LPS	3	Adar	*
ITA5	0.610878	0.0891712	7	0.0002	0.0092	3.61645	0.610878	Integrin alpha-5	ITA5	P11688	NA	4h LPS	3	Itga5	**
FKBP8	0.610558	1.23258	7	0.6355	0.8912	0.196869	0.610558	Peptidyl-prolyl cis-trans isomerase FKBP8 (isoform 2)	FKBP8	O35465-2	NA	4h LPS	3	Fkbp8	ns
GPM6A	-0.608891	0.265236	7	0.0553	0.3755	1.25693	0.608891	Neuronal membrane glycoprotein M6-a	GPM6A	P35802	NA	4h LPS	3	Gpm6a	ns
CAH13	0.608106	0.162871	7	0.0073	0.117	2.13528	0.608106	Carbonic anhydrase 13	CAH13	Q9D6N1	NA	4h LPS	3	Ca13	ns
BI1	0.606159	0.179375	7	0.0118	0.157	1.92922	0.606159	Bax inhibitor 1	BI1	Q9D2C7	NA	4h LPS	3	Tmbim6	ns
Q9EQ08	-0.60608	0.185528	7	0.0137	0.1749	1.86216	0.60608	Heparan N-sulfatase	Q9EQ08	Q9EQ08	NA	4h LPS	3	Sgsh	ns
H6ST1	-0.604702	0.336438	7	0.1153	0.4965	0.938065	0.604702	Heparan-sulfate 6-O-sulfotransferase 1	H6ST1	Q9QYK5	NA	4h LPS	3	Hs6st1	ns
Q8C7N4	0.60358	0.263961	7	0.0561	0.3781	1.25115	0.60358	Putative uncharacterized protein	Q8C7N4	Q8C7N4	NA	4h LPS	3	Zc3h7a	ns
PSB10	0.602661	0.128777	7	0.0023	0.0478	2.64568	0.602661	Proteasome subunit beta type-10	PSB10	O35955	NA	4h LPS	3	Psmb10	*
NEUL2	-0.60198	0.168203	7	0.009	0.1334	2.04627	0.60198	Neuralized-like protein 2	NEUL2	Q9D0S4	NA	4h LPS	3	Neurl2	ns
FND3A	0.600686	0.159815	7	0.0071	0.1146	2.14951	0.600686	Fibronectin type-III domain-containing protein 3A	FND3A	Q8BX90	NA	4h LPS	3	Fndc3a	ns
IF3M	-0.600562	0.349159	7	0.1291	0.5104	0.889033	0.600562	Translation initiation factor IF-3, mitochondrial	IF3M	Q9CZD5	NA	4h LPS	3	Mtif3	ns
STA5A	0.599325	0.145032	7	0.0044	0.0792	2.35744	0.599325	Signal transducer and activator of transcription 5A	STA5A	P42230	NA	4h LPS	3	Stat5a	ns
TLK2	0.59893	0.0705747	7	0.0001	0.0035	4.20476	0.59893	Serine/threonine-protein kinase tousled-like 2	TLK2	O55047	NA	4h LPS	3	Tlk2	**
NIP7	-0.598116	0.814298	7	0.4865	0.8394	0.312913	0.598116	60S ribosome subunit biogenesis protein NIP7 homolog	NIP7	Q9CXK8	NA	4h LPS	3	Nip7	ns
KIF1B	0.598097	0.138464	7	0.0035	0.0669	2.45814	0.598097	Kinesin-like protein KIF1B (isoform 3)	KIF1B	Q60575-3	NA	4h LPS	3	Kif1b	ns
NUDT9	0.595716	0.309878	7	0.096	0.4675	1.01779	0.595716	ADP-ribose pyrophosphatase, mitochondrial	NUDT9	Q8BVU5	NA	4h LPS	3	Nudt9	ns
G5E8P1	0.594161	0.749198	7	0.4538	0.8187	0.343156	0.594161	MCG7283	G5E8P1	G5E8P1	NA	4h LPS	3	Brd1	ns
U5NFV7	0.593663	0.094162	7	0.0004	0.0134	3.3954	0.593663	Immunity-related GTPase Irgb9-b8 tandem	U5NFV7	U5NFV7	NA	4h LPS	3	Irgb9-b8	*
CYTC	-0.5933	0.0929112	7	0.0004	0.0128	3.42908	0.5933	Cystatin-C	CYTC	P21460	NA	4h LPS	3	Cst3	*
SL9A9	-0.592437	0.248684	7	0.0487	0.3496	1.31231	0.592437	Sodium/hydrogen exchanger 9	SL9A9	Q8BZ00	NA	4h LPS	3	Slc9a9	ns
NSA2	0.59178	0.55459	7	0.3214	0.7275	0.49301	0.59178	Ribosome biogenesis protein NSA2 homolog	NSA2	Q9CR47	NA	4h LPS	3	Nsa2	ns
HA1B	0.59131	0.0776989	7	0.0001	0.0057	3.90237	0.59131	H-2 class I histocompatibility antigen, K-B alpha chain	HA1B	P01901	NA	4h LPS	3	H2-K1	**
TSN14	-0.589911	0.157646	7	0.0072	0.1162	2.14004	0.589911	Tetraspanin-14	TSN14	Q8QZY6	NA	4h LPS	3	Tspan14	ns
ANGE2	0.589685	0.820446	7	0.4956	0.8437	0.304879	0.589685	Protein angel homolog 2	ANGE2	Q8K1C0	NA	4h LPS	3	Angel2	ns
BACD1	0.587928	0.0867943	7	0.0003	0.0097	3.58617	0.587928	BTB/POZ domain-containing adapter for CUL3-mediated RhoA degradation protein 1	BACD1	Q8BGV7	NA	4h LPS	3	Kctd13	**
CO4A3	0.587866	0.999483	7	0.5749	0.872	0.240411	0.587866	Collagen alpha-3(IV) chain	CO4A3	Q9QZS0	NA	4h LPS	3	Col4a3	ns
S61A2	0.586808	0.70876	7	0.435	0.8067	0.361489	0.586808	Protein transport protein Sec61 subunit alpha isoform 2	S61A2	Q9JLR1	NA	4h LPS	3	Sec61a2	ns
Q8BW36	0.585853	0.112247	7	0.0012	0.0309	2.91125	0.585853	Putative uncharacterized protein	Q8BW36	Q8BW36	NA	4h LPS	3	AI607873	*
ADAT2	-0.585504	0.328533	7	0.1179	0.4995	0.928416	0.585504	tRNA-specific adenosine deaminase 2	ADAT2	Q6P6J0	NA	4h LPS	3	Adat2	ns
RPAC1	0.58253	1.22817	7	0.6497	0.8955	0.187274	0.58253	DNA-directed RNA polymerases I and III subunit RPAC1	RPAC1	P52432	NA	4h LPS	3	Polr1c	ns
Q3U1W7	0.581805	0.132931	7	0.0032	0.064	2.48848	0.581805	Putative uncharacterized protein	Q3U1W7	Q3U1W7	NA	4h LPS	3	Notch2	ns
OAS1A	0.581676	0.138547	7	0.004	0.0751	2.39324	0.581676	2'-5'-oligoadenylate synthase 1A	OAS1A	P11928	NA	4h LPS	3	Oas1a	ns
FERM1	0.580787	0.774641	7	0.4778	0.8348	0.320717	0.580787	Fermitin family homolog 1	FERM1	P59113	NA	4h LPS	3	Fermt1	ns
S15A3	0.577111	0.0907444	7	0.0004	0.013	3.41833	0.577111	Solute carrier family 15 member 3	S15A3	Q8BPX9	NA	4h LPS	3	Slc15a3	*
GGH	-0.577009	0.178733	7	0.0145	0.1807	1.83908	0.577009	Gamma-glutamyl hydrolase	GGH	Q9Z0L8	NA	4h LPS	3	Ggh	ns
FBP1L	0.576083	0.045289	7	0	0.0006	5.36692	0.576083	Formin-binding protein 1-like	FBP1L	Q8K012	NA	4h LPS	3	Fnbp1l	***
DHX58	0.575309	0.119238	7	0.0019	0.0423	2.7188	0.575309	Probable ATP-dependent RNA helicase DHX58	DHX58	Q99J87	NA	4h LPS	3	Dhx58	*
TM263	-0.575046	0.20236	7	0.025	0.2456	1.60234	0.575046	Transmembrane protein 263	TM263	Q9DAM7	NA	4h LPS	3	Tmem263	ns
PR38A	0.574387	0.511716	7	0.2987	0.7107	0.524791	0.574387	Pre-mRNA-splicing factor 38A	PR38A	Q4FK66	NA	4h LPS	3	Prpf38a	ns
QPCT	-0.57384	0.194528	7	0.0214	0.2257	1.6694	0.57384	Glutaminyl-peptide cyclotransferase	QPCT	Q9CYK2	NA	4h LPS	3	Qpct	ns
SYF2	0.573278	0.309785	7	0.1067	0.4817	0.971926	0.573278	Pre-mRNA-splicing factor SYF2	SYF2	Q9D198	NA	4h LPS	3	Syf2	ns
FGD3	-0.573134	0.080226	7	0.0002	0.0075	3.7297	0.573134	FYVE, RhoGEF and PH domain-containing protein 3	FGD3	O88842	NA	4h LPS	3	Fgd3	**
TOIP2	0.572563	0.193215	7	0.021	0.2238	1.67768	0.572563	Torsin-1A-interacting protein 2	TOIP2	Q8BYU6	NA	4h LPS	3	Tor1aip2	ns
STAT3	-0.572005	0.133489	7	0.0036	0.0688	2.43976	0.572005	Signal transducer and activator of transcription 3	STAT3	P42227	NA	4h LPS	3	Stat3	ns
Q3UDF0	0.57166	0.145441	7	0.0057	0.097	2.24627	0.57166	Protein Slc2a6	Q3UDF0	Q3UDF0	NA	4h LPS	3	Slc2a6	ns
UB2FA	0.566964	0.162855	7	0.0102	0.1438	1.98941	0.566964	NEDD8-conjugating enzyme UBE2F	UB2FA	Q9CY34	NA	4h LPS	3	Ube2f	ns
Q6ZPF0	-0.565707	2.54627	5	0.833	0.9512	0.0793702	0.565707	MKIAA3012 protein	Q6ZPF0	Q6ZPF0	NA	4h LPS	3	Rab1	ns
CATS	-0.56535	0.323264	7	0.1238	0.5057	0.907297	0.56535	Cathepsin S	CATS	O70370	NA	4h LPS	3	Ctss	ns
C1QC	-0.563173	0.077059	7	0.0002	0.0068	3.79156	0.563173	Complement C1q subcomponent subunit C	C1QC	Q02105	NA	4h LPS	3	C1qc	**
PYRD1	-0.562614	0.118536	7	0.0021	0.0449	2.67936	0.562614	Pyridine nucleotide-disulfide oxidoreductase domain-containing protein 1	PYRD1	Q3TMV7	NA	4h LPS	3	Pyroxd1	*
GMEB2	0.561592	0.395354	7	0.1984	0.6021	0.702367	0.561592	Glucocorticoid modulatory element-binding protein 2	GMEB2	P58929	NA	4h LPS	3	Gmeb2	ns
SMD3	-0.561433	1.05508	7	0.6111	0.8822	0.213885	0.561433	Small nuclear ribonucleoprotein Sm D3	SMD3	P62320	NA	4h LPS	3	Snrpd3	ns
FA13B	-0.561427	0.268863	7	0.0752	0.4302	1.12393	0.561427	Protein FAM13B	FA13B	Q8K2H3	NA	4h LPS	3	Fam13b	ns
TIMP2	-0.560964	0.262888	7	0.0703	0.42	1.15323	0.560964	Metalloproteinase inhibitor 2	TIMP2	P25785	NA	4h LPS	3	Timp2	ns
SAP	-0.559943	0.094217	7	0.0006	0.0173	3.24108	0.559943	Prosaposin	SAP	Q61207	NA	4h LPS	3	Psap	*
TYDP2	-0.558897	0.20938	7	0.032	0.28	1.49441	0.558897	Tyrosyl-DNA phosphodiesterase 2	TYDP2	Q9JJX7	NA	4h LPS	3	Tdp2	ns
SP110	0.556904	0.144225	7	0.0062	0.1042	2.20757	0.556904	Sp110 nuclear body protein	SP110	Q8BVK9	NA	4h LPS	3	Sp110	ns
ST17B	-0.556364	0.116911	7	0.0021	0.0446	2.68567	0.556364	Serine/threonine-protein kinase 17B	ST17B	Q8BG48	NA	4h LPS	3	Stk17b	*
CDK4	-0.554692	0.0821626	7	0.0003	0.0099	3.57719	0.554692	Cyclin-dependent kinase 4	CDK4	P30285	NA	4h LPS	3	Cdk4	**
CI085	-0.554486	0.24654	7	0.0593	0.3885	1.2271	0.554486	Uncharacterized protein C9orf85 homolog	CI085	Q9CQ90	NA	4h LPS	3	NA	ns
NMI	0.554371	0.0599011	7	0	0.0025	4.44902	0.554371	N-myc-interactor	NMI	O35309	NA	4h LPS	3	Nmi	**
NFIA	-0.554285	0.308089	7	0.115	0.4958	0.93917	0.554285	Nuclear factor 1 A-type	NFIA	Q02780	NA	4h LPS	3	Nfia	ns
DCA13	0.55305	0.197489	7	0.0265	0.2546	1.57662	0.55305	DDB1- and CUL4-associated factor 13	DCA13	Q6PAC3	NA	4h LPS	3	Dcaf13	ns
A0A0R4J0T2	0.551301	0.123003	7	0.0029	0.0577	2.54372	0.551301	NA	A0A0R4J0T2	A0A0R4J0T2	NA	4h LPS	3	NA	ns
BUD23	-0.550677	0.199659	7	0.0282	0.262	1.55016	0.550677	NA	BUD23	Q9CY21	NA	4h LPS	3	NA	ns
SPI1	0.550622	0.332895	7	0.1421	0.5401	0.84742	0.550622	Transcription factor PU.1	SPI1	P17433	NA	4h LPS	3	Spi1	ns
CNKR3	-0.550609	0.178232	7	0.0176	0.2004	1.75486	0.550609	Connector enhancer of kinase suppressor of ras 3	CNKR3	Q8BMA3	NA	4h LPS	3	Cnksr3	ns
MAFG	-0.550344	0.110024	7	0.0016	0.0369	2.8064	0.550344	Transcription factor MafG	MAFG	O54790	NA	4h LPS	3	Mafg	*
LGMN	-0.548258	0.0654724	7	0.0001	0.0038	4.1674	0.548258	Legumain	LGMN	O89017	NA	4h LPS	3	Lgmn	**
CO5	-0.54825	0.527335	7	0.3331	0.7382	0.477465	0.54825	Complement C5	CO5	P06684	NA	4h LPS	3	C5	ns
ADT1	0.547897	0.752765	7	0.4903	0.8408	0.30951	0.547897	ADP/ATP translocase 1	ADT1	P48962	NA	4h LPS	3	Slc25a4	ns
WDR70	0.54789	0.443112	7	0.2562	0.6659	0.591486	0.54789	WD repeat-containing protein 70	WDR70	Q3TWF6	NA	4h LPS	3	Wdr70	ns
KATL1	0.547469	0.101773	7	0.001	0.027	2.98668	0.547469	Katanin p60 ATPase-containing subunit A-like 1	KATL1	Q8K0T4	NA	4h LPS	3	Katnal1	*
TLR6	-0.547453	0.170096	7	0.0147	0.1813	1.83316	0.547453	Toll-like receptor 6	TLR6	Q9EPW9	NA	4h LPS	3	Tlr6	ns
G3PT	0.547211	1.11913	7	0.6398	0.8927	0.193944	0.547211	Glyceraldehyde-3-phosphate dehydrogenase, testis-specific	G3PT	Q64467	NA	4h LPS	3	Gapdhs	ns
AMPD3	0.54684	0.0635056	7	0.0001	0.0034	4.24556	0.54684	AMP deaminase 3	AMPD3	O08739	NA	4h LPS	3	Ampd3	**
RL29	0.546629	0.914427	7	0.5688	0.871	0.245032	0.546629	60S ribosomal protein L29	RL29	P47915	NA	4h LPS	3	Rpl29	ns
MAFA	0.546427	2.41427	7	0.8274	0.9491	0.0822792	0.546427	Transcription factor MafA	MAFA	Q8CF90	NA	4h LPS	3	Mafa	ns
RXRB	-0.54444	0.166659	7	0.0137	0.1749	1.86216	0.54444	Retinoic acid receptor RXR-beta	RXRB	P28704	NA	4h LPS	3	Rxrb	ns
AIM2	0.544334	0.118047	7	0.0025	0.0509	2.61055	0.544334	Interferon-inducible protein AIM2	AIM2	Q91VJ1	NA	4h LPS	3	Aim2	ns
MAPK3	-0.544234	0.24518	7	0.0619	0.3979	1.2083	0.544234	MAP kinase-activated protein kinase 3	MAPK3	Q3UMW7	NA	4h LPS	3	Mapkapk3	ns
RN149	0.544093	0.230493	7	0.0503	0.356	1.29844	0.544093	E3 ubiquitin-protein ligase RNF149	RN149	Q3U2C5	NA	4h LPS	3	Rnf149	ns
NDUC2	0.539782	0.359564	7	0.177	0.5799	0.752047	0.539782	NADH dehydrogenase [ubiquinone] 1 subunit C2	NDUC2	Q9CQ54	NA	4h LPS	3	Ndufc2	ns
PDCL3	-0.53963	0.338086	7	0.1545	0.5582	0.811098	0.53963	Phosducin-like protein 3	PDCL3	Q8BVF2	NA	4h LPS	3	Pdcl3	ns
KISHA	0.539338	0.235914	7	0.0561	0.3781	1.25085	0.539338	Protein kish-A	KISHA	Q9CR64	NA	4h LPS	3	Tmem167a	ns
MARH5	0.539192	0.260326	7	0.0771	0.4366	1.11307	0.539192	E3 ubiquitin-protein ligase MARCH5	MARH5	Q3KNM2	NA	4h LPS	3	2022-03-05	ns
THIO	0.538185	0.58457	7	0.3879	0.7757	0.411325	0.538185	Thioredoxin	THIO	P10639	NA	4h LPS	3	Txn	ns
IMA4	0.537606	0.115574	7	0.0023	0.0491	2.63126	0.537606	Importin subunit alpha-4	IMA4	O35344	NA	4h LPS	3	Kpna3	*
COX6C	0.537277	0.737582	7	0.49	0.8408	0.309808	0.537277	Cytochrome c oxidase subunit 6C	COX6C	Q9CPQ1	NA	4h LPS	3	Cox6c	ns
F6RPJ9	0.536775	0.820477	7	0.5339	0.8611	0.272569	0.536775	Insulin-degrading enzyme	F6RPJ9	F6RPJ9	NA	4h LPS	3	Ide	ns
DESI2	-0.53589	0.329791	7	0.1482	0.5483	0.829141	0.53589	Desumoylating isopeptidase 2	DESI2	Q9D291	NA	4h LPS	3	Desi2	ns
ATF7	-0.535351	0.121421	7	0.0031	0.0621	2.50552	0.535351	Cyclic AMP-dependent transcription factor ATF-7	ATF7	Q8R0S1	NA	4h LPS	3	Atf7	ns
FBX21	-0.535218	0.0956198	7	0.0008	0.0221	3.08713	0.535218	F-box only protein 21	FBX21	Q8VDH1	NA	4h LPS	3	Fbxo21	*
SRXN1	-0.53309	0.859173	7	0.5546	0.8663	0.256017	0.53309	Sulfiredoxin-1	SRXN1	Q9D975	NA	4h LPS	3	Srxn1	ns
MLH1	-0.532849	0.158468	7	0.012	0.1585	1.91927	0.532849	DNA mismatch repair protein Mlh1	MLH1	Q9JK91	NA	4h LPS	3	Mlh1	ns
CYH4	-0.53283	0.0975067	7	0.0009	0.0248	3.02627	0.53283	Cytohesin-4	CYH4	Q80YW0	NA	4h LPS	3	Cyth4	*
NADC	0.531805	1.4688	7	0.728	0.924	0.137878	0.531805	Nicotinate-nucleotide pyrophosphorylase [carboxylating]	NADC	Q91X91	NA	4h LPS	3	Qprt	ns
SIAT1	-0.531236	0.165867	7	0.015	0.1838	1.82368	0.531236	Beta-galactoside alpha-2,6-sialyltransferase 1	SIAT1	Q64685	NA	4h LPS	3	St6gal1	ns
GNL3L	-0.530313	0.120279	7	0.0031	0.0621	2.5055	0.530313	Guanine nucleotide-binding protein-like 3-like protein	GNL3L	Q6PGG6	NA	4h LPS	3	Gnl3l	ns
DCP1A	0.527742	0.42306	7	0.2523	0.6626	0.597997	0.527742	mRNA-decapping enzyme 1A	DCP1A	Q91YD3	NA	4h LPS	3	Dcp1a	ns
A0A1B0GR85	-0.527694	0.230615	7	0.056	0.3781	1.25216	0.527694	NA	A0A1B0GR85	A0A1B0GR85	NA	4h LPS	3	NA	ns
TR12A	0.527255	0.168116	7	0.0165	0.1939	1.78343	0.527255	Tripartite motif-containing protein 12A	TR12A	Q99PQ1	NA	4h LPS	3	Trim12a	ns
GILT	-0.525525	0.159427	7	0.0132	0.1695	1.87985	0.525525	Gamma-interferon-inducible lysosomal thiol reductase	GILT	Q9ESY9	NA	4h LPS	3	Ifi30	ns
SBDS	0.525315	0.135256	7	0.006	0.102	2.22019	0.525315	Ribosome maturation protein SBDS	SBDS	P70122	NA	4h LPS	3	Sbds	ns
ZN363	-0.524924	0.155176	7	0.0117	0.157	1.93128	0.524924	RING finger and CHY zinc finger domain-containing protein 1	ZN363	Q9CR50	NA	4h LPS	3	Rchy1	ns
Q80XN4	0.524888	0.773618	7	0.5193	0.8551	0.284617	0.524888	Protein Zfp871	Q80XN4	Q80XN4	NA	4h LPS	3	Zfp871	ns
B9EJ74	0.524848	0.151952	7	0.0106	0.148	1.97334	0.524848	Guanylate binding protein 4	B9EJ74	B9EJ74	NA	4h LPS	3	Gbp4	ns
SPCS3	0.524151	0.931794	7	0.5913	0.8787	0.228182	0.524151	NA	SPCS3	Q6ZWQ7	NA	4h LPS	3	NA	ns
Q9D927	0.522147	0.868908	7	0.5668	0.8702	0.246546	0.522147	Putative uncharacterized protein	Q9D927	Q9D927	NA	4h LPS	3	1810009N02Rik	ns
TERF1	-0.52202	0.195609	7	0.0321	0.28	1.49403	0.52202	Telomeric repeat-binding factor 1	TERF1	P70371	NA	4h LPS	3	Terf1	ns
Q3UZ24	-0.521505	0.895516	7	0.5786	0.8733	0.237624	0.521505	Protein Apol7e	Q3UZ24	Q3UZ24	NA	4h LPS	3	Apol7e	ns
Q7TSW1	-0.521418	1.08018	7	0.644	0.8934	0.191094	0.521418	Allograft inflammatory factor 1	Q7TSW1	Q7TSW1	NA	4h LPS	3	Aif-1	ns
ZKSC3	-0.519635	0.144013	7	0.0086	0.1306	2.06327	0.519635	Zinc finger protein with KRAB and SCAN domains 3	ZKSC3	Q91VW9	NA	4h LPS	3	Zkscan3	ns
D3Z2E7	0.518687	0.120036	7	0.0035	0.0669	2.45898	0.518687	Protein AI607873	D3Z2E7	D3Z2E7	NA	4h LPS	3	AI607873	ns
TESK1	-0.518204	0.143985	7	0.0088	0.1311	2.05793	0.518204	Dual specificity testis-specific protein kinase 1	TESK1	O70146	NA	4h LPS	3	Tesk1	ns
ZFAN5	0.51789	0.120754	7	0.0036	0.0688	2.44177	0.51789	AN1-type zinc finger protein 5	ZFAN5	O88878	NA	4h LPS	3	Zfand5	ns
DNJB3	0.517718	0.183458	7	0.0257	0.2508	1.59008	0.517718	DnaJ homolog subfamily B member 3	DNJB3	O35723	NA	4h LPS	3	Dnajb3	ns
CYH1	0.517051	0.123858	7	0.0042	0.0761	2.38034	0.517051	Cytohesin-1	CYH1	Q9QX11	NA	4h LPS	3	Cyth1	ns
ITPR1	0.516884	0.200652	7	0.0367	0.3007	1.43552	0.516884	Inositol 1,4,5-trisphosphate receptor type 1	ITPR1	P11881	NA	4h LPS	3	Itpr1	ns
NSL1	0.516358	0.505045	7	0.3406	0.7445	0.467731	0.516358	Kinetochore-associated protein NSL1 homolog	NSL1	Q8K305	NA	4h LPS	3	Nsl1	ns
GP49A	0.516214	0.223888	7	0.0545	0.3723	1.26334	0.516214	Mast cell surface glycoprotein Gp49A	GP49A	Q61450	NA	4h LPS	3	Gp49a	ns
GHDC	0.516204	0.263876	7	0.0913	0.4617	1.03941	0.516204	GH3 domain-containing protein	GHDC	Q99J23	NA	4h LPS	3	Ghdc	ns
MP2K5	-0.515342	0.81638	7	0.5479	0.8653	0.261278	0.515342	Dual specificity mitogen-activated protein kinase kinase 5	MP2K5	Q9WVS7	NA	4h LPS	3	Map2k5	ns
NR2F6	-0.514815	0.121744	7	0.0039	0.0731	2.40955	0.514815	Nuclear receptor subfamily 2 group F member 6	NR2F6	P43136	NA	4h LPS	3	Nr2f6	ns
K2013	0.513231	0.295513	7	0.126	0.5062	0.899613	0.513231	Uncharacterized protein KIAA2013	K2013	Q91X21	NA	4h LPS	3	Kiaa2013	ns
GTPB3	-0.512658	0.226492	7	0.058	0.3837	1.23632	0.512658	tRNA modification GTPase GTPBP3, mitochondrial	GTPB3	Q923K4	NA	4h LPS	3	Gtpbp3	ns
NRP2	0.512298	0.0898067	7	0.0007	0.0204	3.1355	0.512298	Neuropilin-2	NRP2	O35375	NA	4h LPS	3	Nrp2	*
S39A7	-0.511794	0.371614	7	0.2109	0.6148	0.675987	0.511794	Zinc transporter SLC39A7	S39A7	Q31125	NA	4h LPS	3	Slc39a7	ns
CSN5	0.510737	1.14207	7	0.6682	0.9026	0.175069	0.510737	COP9 signalosome complex subunit 5	CSN5	O35864	NA	4h LPS	3	Cops5	ns
CO4B	0.510542	0.633745	7	0.447	0.8134	0.349718	0.510542	Complement C4-B	CO4B	P01029	NA	4h LPS	3	C4b	ns
G3UWZ0	0.510052	0.17731	7	0.0238	0.2382	1.62404	0.510052	Bromodomain adjacent to zinc finger domain protein 1A	G3UWZ0	G3UWZ0	NA	4h LPS	3	Baz1a	ns
NFIP1	-0.508779	0.247439	7	0.0788	0.4408	1.10343	0.508779	NEDD4 family-interacting protein 1	NFIP1	Q8R0W6	NA	4h LPS	3	Ndfip1	ns
E2AK2	0.508134	0.0911729	7	0.0008	0.0226	3.07618	0.508134	Interferon-induced, double-stranded RNA-activated protein kinase	E2AK2	Q03963	NA	4h LPS	3	Eif2ak2	*
KIF2C	-0.507923	0.271125	7	0.1032	0.4764	0.986477	0.507923	Kinesin-like protein KIF2C	KIF2C	Q922S8	NA	4h LPS	3	Kif2c	ns
RS27L	0.507413	0.494627	7	0.3391	0.7439	0.469672	0.507413	40S ribosomal protein S27-like	RS27L	Q6ZWY3	NA	4h LPS	3	Rps27l	ns
FEM1C	0.507037	0.187352	7	0.0304	0.2707	1.51771	0.507037	Protein fem-1 homolog C	FEM1C	Q8CEF1	NA	4h LPS	3	Fem1c	ns
ZHX2	0.506686	0.264804	7	0.0973	0.4675	1.01205	0.506686	Zinc fingers and homeoboxes protein 2	ZHX2	Q8C0C0	NA	4h LPS	3	Zhx2	ns
AMPD1	0.506313	0.113416	7	0.0029	0.0588	2.53445	0.506313	AMP deaminase 1	AMPD1	Q3V1D3	NA	4h LPS	3	Ampd1	ns
S23A2	0.505799	0.174961	7	0.0233	0.2362	1.63291	0.505799	Solute carrier family 23 member 2	S23A2	Q9EPR4	NA	4h LPS	3	Slc23a2	ns
DSE	0.505396	0.109696	7	0.0025	0.051	2.60854	0.505396	Dermatan-sulfate epimerase	DSE	Q8BLI4	NA	4h LPS	3	Dse	ns
BACH1	0.504327	0.235373	7	0.0694	0.4192	1.15889	0.504327	Transcription regulator protein BACH1	BACH1	P97302	NA	4h LPS	3	Bach1	ns
RS5	0.504154	0.644323	7	0.4596	0.8202	0.337627	0.504154	40S ribosomal protein S5	RS5	P97461	NA	4h LPS	3	Rps5	ns
Q8BH78	0.502868	0.706548	7	0.4997	0.8472	0.301325	0.502868	RTN4	Q8BH78	Q8BH78	NA	4h LPS	3	Rtn4	ns
RL24	0.50272	0.548358	7	0.3898	0.7763	0.409211	0.50272	60S ribosomal protein L24	RL24	Q8BP67	NA	4h LPS	3	Rpl24	ns
DPOLL	-0.501228	0.900454	7	0.5951	0.8793	0.2254	0.501228	DNA polymerase lambda	DPOLL	Q9QXE2	NA	4h LPS	3	Poll	ns
TBCD1	0.501065	0.127224	7	0.0056	0.0963	2.25068	0.501065	TBC1 domain family member 1	TBCD1	Q60949	NA	4h LPS	3	Tbc1d1	ns
SHRPN	-0.500629	0.188476	7	0.0326	0.2836	1.48616	0.500629	Sharpin	SHRPN	Q91WA6	NA	4h LPS	3	Sharpin	ns
A8DUN2	-0.499961	0.394924	7	0.246	0.655	0.609017	0.499961	Beta-globin	A8DUN2	A8DUN2	NA	4h LPS	3	Hbbt1	ns
PRAG1	0.499299	0.251478	7	0.0875	0.4556	1.05812	0.499299	NA	PRAG1	Q571I4	NA	4h LPS	3	NA	ns
E9Q8I7	0.497095	0.323581	7	0.1684	0.5718	0.773755	0.497095	Protein Nfxl1	E9Q8I7	E9Q8I7	NA	4h LPS	3	Nfxl1	ns
FBX11	0.496985	0.353767	7	0.2029	0.6072	0.692807	0.496985	F-box only protein 11	FBX11	Q7TPD1	NA	4h LPS	3	Fbxo11	ns
PATL1	0.496827	0.571313	7	0.4133	0.7933	0.383703	0.496827	Protein PAT1 homolog 1	PATL1	Q3TC46	NA	4h LPS	3	Patl1	ns
TLR1	-0.496704	0.144461	7	0.0109	0.1509	1.9641	0.496704	Toll-like receptor 1	TLR1	Q9EPQ1	NA	4h LPS	3	Tlr1	ns
NSMA3	-0.495279	0.20486	7	0.0463	0.3425	1.33487	0.495279	Sphingomyelin phosphodiesterase 4 (isoform 2)	NSMA3	Q6ZPR5-2	NA	4h LPS	3	Smpd4	ns
DUSTY	-0.494596	0.102608	7	0.0019	0.0423	2.71649	0.494596	Dual serine/threonine and tyrosine protein kinase	DUSTY	Q6XUX1	NA	4h LPS	3	Dstyk	*
RSRP1	0.494042	0.497138	7	0.3534	0.7517	0.451689	0.494042	Arginine/serine-rich protein 1	RSRP1	Q3UC65	NA	4h LPS	3	Rsrp1	ns
PLD3	0.493132	0.723004	7	0.5171	0.8549	0.286403	0.493132	Phospholipase D3	PLD3	O35405	NA	4h LPS	3	Pld3	ns
BIN3	-0.492779	0.145772	7	0.0118	0.157	1.92993	0.492779	Bridging integrator 3	BIN3	Q9JI08	NA	4h LPS	3	Bin3	ns
UBP11	-0.492253	0.584245	7	0.4273	0.8006	0.369238	0.492253	Ubiquitin carboxyl-terminal hydrolase 11	UBP11	Q99K46	NA	4h LPS	3	Usp11	ns
ATS1	-0.492133	0.271859	7	0.1132	0.4925	0.946255	0.492133	A disintegrin and metalloproteinase with thrombospondin motifs 1	ATS1	P97857	NA	4h LPS	3	Adamts1	ns
SWP70	0.491442	0.0590796	7	0.0001	0.0038	4.1488	0.491442	Switch-associated protein 70	SWP70	Q6A028	NA	4h LPS	3	Swap70	**
RL19	0.490407	0.343976	7	0.197	0.6019	0.705562	0.490407	60S ribosomal protein L19	RL19	P84099	NA	4h LPS	3	Rpl19	ns
S14L1	-0.490384	0.0791019	7	0.0004	0.0142	3.35114	0.490384	NA	S14L1	A8Y5H7	NA	4h LPS	3	NA	*
HPCL1	0.490323	0.631434	7	0.4629	0.8235	0.334544	0.490323	Hippocalcin-like protein 1	HPCL1	P62748	NA	4h LPS	3	Hpcal1	ns
ZEB2	0.489893	0.0775375	7	0.0004	0.0134	3.40102	0.489893	Zinc finger E-box-binding homeobox 2	ZEB2	Q9R0G7	NA	4h LPS	3	Zeb2	*
A0A0R4J0K5	-0.489169	0.194005	7	0.0397	0.3121	1.40091	0.489169	NA	A0A0R4J0K5	A0A0R4J0K5	NA	4h LPS	3	NA	ns
GET4	0.48852	0.828388	7	0.5739	0.872	0.241157	0.48852	Golgi to ER traffic protein 4 homolog	GET4	Q9D1H7	NA	4h LPS	3	Get4	ns
RDH10	-0.488407	0.30873	7	0.1577	0.5606	0.80226	0.488407	Retinol dehydrogenase 10	RDH10	Q8VCH7	NA	4h LPS	3	Rdh10	ns
PLDX1	-0.488203	0.175763	7	0.0274	0.2583	1.56238	0.488203	Plexin domain-containing protein 1	PLDX1	Q91ZV7	NA	4h LPS	3	Plxdc1	ns
LIPA2	0.487968	0.549221	7	0.4038	0.787	0.393853	0.487968	Liprin-alpha-2	LIPA2	Q8BSS9	NA	4h LPS	3	Ppfia2	ns
JIP3	0.487868	0.303973	7	0.1525	0.5547	0.81663	0.487868	C-Jun-amino-terminal kinase-interacting protein 3	JIP3	Q9ESN9	NA	4h LPS	3	Mapk8ip3	ns
RAB6B	-0.487842	0.66115	7	0.4846	0.8381	0.314625	0.487842	Ras-related protein Rab-6B	RAB6B	P61294	NA	4h LPS	3	Rab6b	ns
ARM10	0.486926	0.340832	7	0.1962	0.6006	0.707363	0.486926	Armadillo repeat-containing protein 10	ARM10	Q9D0L7	NA	4h LPS	3	Armc10	ns
KDM3A	-0.486669	0.160264	7	0.0189	0.207	1.72272	0.486669	Lysine-specific demethylase 3A	KDM3A	Q6PCM1	NA	4h LPS	3	Kdm3a	ns
ABEC3	0.485823	0.0931319	7	0.0012	0.0309	2.90991	0.485823	DNA dC->dU-editing enzyme APOBEC-3	ABEC3	Q99J72	NA	4h LPS	3	Apobec3	*
RCAS1	-0.485692	0.18573	7	0.0347	0.295	1.4602	0.485692	Receptor-binding cancer antigen expressed on SiSo cells	RCAS1	Q9D0V7	NA	4h LPS	3	Ebag9	ns
COR2A	0.48521	0.408632	7	0.2738	0.6856	0.562575	0.48521	Coronin-2A	COR2A	Q8C0P5	NA	4h LPS	3	Coro2a	ns
ALKB5	-0.483734	0.131428	7	0.0079	0.1228	2.10493	0.483734	RNA demethylase ALKBH5	ALKB5	Q3TSG4	NA	4h LPS	3	Alkbh5	ns
MED30	-0.482984	0.179378	7	0.031	0.2743	1.50904	0.482984	Mediator of RNA polymerase II transcription subunit 30	MED30	Q9CQI9	NA	4h LPS	3	Med30	ns
CAHM2	-0.482765	0.138522	7	0.0102	0.1434	1.99158	0.482765	Calcium homeostasis modulator protein 2	CAHM2	Q8VEC4	NA	4h LPS	3	Calhm2	ns
SP100	0.482426	0.110379	7	0.0033	0.0642	2.48526	0.482426	Nuclear autoantigen Sp-100	SP100	O35892	NA	4h LPS	3	Sp100	ns
PXDC2	-0.481729	0.360414	7	0.2232	0.628	0.651382	0.481729	Plexin domain-containing protein 2	PXDC2	Q9DC11	NA	4h LPS	3	Plxdc2	ns
KPCA	0.481336	0.298416	7	0.1508	0.5519	0.821639	0.481336	Protein kinase C alpha type	KPCA	P20444	NA	4h LPS	3	Prkca	ns
CCD97	-0.480215	0.244615	7	0.0904	0.4598	1.04383	0.480215	Coiled-coil domain-containing protein 97	CCD97	Q9DBT3	NA	4h LPS	3	Ccdc97	ns
MTRR	-0.479647	0.187537	7	0.0377	0.304	1.42386	0.479647	Methionine synthase reductase	MTRR	Q8C1A3	NA	4h LPS	3	Mtrr	ns
TERF2	-0.479438	0.263019	7	0.1111	0.4893	0.954257	0.479438	Telomeric repeat-binding factor 2	TERF2	O35144	NA	4h LPS	3	Terf2	ns
IBP2	-0.479226	0.578038	7	0.4344	0.8067	0.362082	0.479226	Insulin-like growth factor-binding protein 2	IBP2	P47877	NA	4h LPS	3	Igfbp2	ns
BRAP	-0.479205	0.196066	7	0.0445	0.3336	1.35173	0.479205	BRCA1-associated protein	BRAP	Q99MP8	NA	4h LPS	3	Brap	ns
Z280D	-0.479143	0.215026	7	0.0611	0.3941	1.21379	0.479143	Zinc finger protein 280D	Z280D	Q68FE8	NA	4h LPS	3	Znf280d	ns
CATL1	-0.479138	0.0808534	7	0.0006	0.0175	3.23361	0.479138	Cathepsin L1	CATL1	P06797	NA	4h LPS	3	Ctsl	*
F6S4K9	-0.478615	0.264592	7	0.1134	0.4927	0.945382	0.478615	Protein 4.1	F6S4K9	F6S4K9	NA	4h LPS	3	Epb4.1	ns
ECE2	0.478492	0.684613	7	0.5072	0.8496	0.294863	0.478492	Endothelin-converting enzyme 2	ECE2	Q80Z60	NA	4h LPS	3	Ece2	ns
TREA	0.478477	0.744642	7	0.541	0.8643	0.266822	0.478477	Trehalase	TREA	Q9JLT2	NA	4h LPS	3	Treh	ns
SURF4	0.478047	0.317173	7	0.1755	0.5789	0.755759	0.478047	Surfeit locus protein 4	SURF4	Q64310	NA	4h LPS	3	Surf4	ns
FLNB	0.47744	0.0783514	7	0.0005	0.0154	3.30609	0.47744	Filamin-B	FLNB	Q80X90	NA	4h LPS	3	Flnb	*
LAMP1	0.476858	0.386719	7	0.2573	0.6664	0.589489	0.476858	Lysosome-associated membrane glycoprotein 1	LAMP1	P11438	NA	4h LPS	3	Lamp1	ns
Q3TT81	-0.476201	0.231263	7	0.0785	0.4399	1.10532	0.476201	Putative uncharacterized protein	Q3TT81	Q3TT81	NA	4h LPS	3	Pcbp2	ns
MKRN2	-0.476109	0.125152	7	0.0067	0.1093	2.17536	0.476109	Probable E3 ubiquitin-protein ligase makorin-2	MKRN2	Q9ERV1	NA	4h LPS	3	Mkrn2	ns
DI3L2	0.475858	0.441658	7	0.317	0.724	0.498927	0.475858	DIS3-like exonuclease 2	DI3L2	Q8CI75	NA	4h LPS	3	Dis3l2	ns
Q9EQY5	0.472786	0.355354	7	0.2251	0.6303	0.647682	0.472786	IFGP2	Q9EQY5	Q9EQY5	NA	4h LPS	3	Fcrls	ns
F8VQC7	0.472755	0.265704	7	0.1184	0.4995	0.92656	0.472755	Kinectin	F8VQC7	F8VQC7	NA	4h LPS	3	Ktn1	ns
ACD10	-0.472408	0.366012	7	0.2378	0.6471	0.623784	0.472408	Acyl-CoA dehydrogenase family member 10	ACD10	Q8K370	NA	4h LPS	3	Acad10	ns
S10AD	0.47155	0.29949	7	0.1594	0.5622	0.79759	0.47155	Protein S100-A13	S10AD	P97352	NA	4h LPS	3	S100a13	ns
PLEC	0.471416	0.528309	7	0.4019	0.7845	0.395928	0.471416	Plectin (isoform 3)	PLEC	Q9QXS1-3	NA	4h LPS	3	Plec	ns
Q3TL20	0.471375	0.435631	7	0.3151	0.724	0.501565	0.471375	Putative uncharacterized protein	Q3TL20	Q3TL20	NA	4h LPS	3	Rps2	ns
RL37	0.471219	0.71336	7	0.53	0.86	0.275705	0.471219	60S ribosomal protein L37	RL37	Q9D823	NA	4h LPS	3	Rpl37	ns
Q8C9T1	0.471182	0.0983926	7	0.002	0.0438	2.70073	0.471182	MCG8524, isoform CRA_c	Q8C9T1	Q8C9T1	NA	4h LPS	3	A630001G21Rik	*
E9QNP1	-0.470641	0.250422	7	0.1023	0.4745	0.990306	0.470641	Microtubule-actin cross-linking factor 1	E9QNP1	E9QNP1	NA	4h LPS	3	Macf1	ns
DAAM1	0.47017	0.0840017	7	0.0008	0.0221	3.08704	0.47017	Disheveled-associated activator of morphogenesis 1	DAAM1	Q8BPM0	NA	4h LPS	3	Daam1	*
IRF9	0.469874	0.131699	7	0.0091	0.1345	2.03982	0.469874	Interferon regulatory factor 9	IRF9	Q61179	NA	4h LPS	3	Irf9	ns
RAP2C	0.468736	0.12294	7	0.0066	0.1088	2.18015	0.468736	Ras-related protein Rap-2c	RAP2C	Q8BU31	NA	4h LPS	3	Rap2c	ns
AK1CL	-0.468299	0.510387	7	0.3894	0.7763	0.409627	0.468299	Aldo-keto reductase family 1 member C21	AK1CL	Q91WR5	NA	4h LPS	3	Akr1c21	ns
TMOD1	0.468149	0.205103	7	0.0564	0.3786	1.24851	0.468149	Tropomodulin-1	TMOD1	P49813	NA	4h LPS	3	Tmod1	ns
Q497Y9	0.467246	0.853132	7	0.6009	0.8805	0.221177	0.467246	C130050O18Rik protein	Q497Y9	Q497Y9	NA	4h LPS	3	C130050O18Rik	ns
STAU1	0.467047	0.111565	7	0.0041	0.076	2.38672	0.467047	Double-stranded RNA-binding protein Staufen homolog 1	STAU1	Q9Z108	NA	4h LPS	3	Stau1	ns
SCO1	0.466373	0.56882	7	0.4393	0.8076	0.357241	0.466373	Protein SCO1 homolog, mitochondrial	SCO1	Q5SUC9	NA	4h LPS	3	Sco1	ns
AB17A	-0.465971	0.107746	7	0.0035	0.0669	2.4609	0.465971	Alpha/beta hydrolase domain-containing protein 17A	AB17A	Q99JW1	NA	4h LPS	3	Abhd17a	ns
DRG2	0.465022	0.784506	7	0.572	0.872	0.242614	0.465022	Developmentally-regulated GTP-binding protein 2	DRG2	Q9QXB9	NA	4h LPS	3	Drg2	ns
GHC1	0.462904	0.112731	7	0.0045	0.0816	2.34321	0.462904	Mitochondrial glutamate carrier 1	GHC1	Q9D6M3	NA	4h LPS	3	Slc25a22	ns
CDAN1	-0.461873	0.13083	7	0.0096	0.1381	2.01802	0.461873	Codanin-1	CDAN1	Q8CC12	NA	4h LPS	3	Cdan1	ns
MTMRE	0.461466	0.388649	7	0.2738	0.6856	0.562549	0.461466	Myotubularin-related protein 14	MTMRE	Q8VEL2	NA	4h LPS	3	Mtmr14	ns
CATD	-0.461262	0.0936422	7	0.0017	0.0395	2.76894	0.461262	Cathepsin D	CATD	P18242	NA	4h LPS	3	Ctsd	*
CCD86	0.461092	0.102022	7	0.0027	0.0557	2.56326	0.461092	Coiled-coil domain-containing protein 86	CCD86	Q9JJ89	NA	4h LPS	3	Ccdc86	ns
DNJB4	0.460627	0.0531764	7	0.0001	0.0033	4.26226	0.460627	DnaJ homolog subfamily B member 4	DNJB4	Q9D832	NA	4h LPS	3	Dnajb4	**
RAE2	0.460154	0.680397	7	0.5206	0.8552	0.283529	0.460154	Rab proteins geranylgeranyltransferase component A 2	RAE2	Q9QZD5	NA	4h LPS	3	Chml	ns
KPCI	0.45979	0.437784	7	0.3285	0.7338	0.48347	0.45979	Protein kinase C iota type	KPCI	Q62074	NA	4h LPS	3	Prkci	ns
Q9D4E6	0.459514	2.36029	5	0.8533	0.9561	0.0688971	0.459514	Protein Pabpc6	Q9D4E6	Q9D4E6	NA	4h LPS	3	Pabpc6	ns
GPCP1	-0.4589	0.290476	7	0.1582	0.5609	0.800908	0.4589	Glycerophosphocholine phosphodiesterase GPCPD1	GPCP1	Q8C0L9	NA	4h LPS	3	Gpcpd1	ns
AGRL2	0.458115	0.511955	7	0.4006	0.7826	0.397293	0.458115	NA	AGRL2	Q8JZZ7	NA	4h LPS	3	NA	ns
ACYP1	0.457917	0.994713	7	0.6592	0.8997	0.180967	0.457917	Acylphosphatase-1	ACYP1	P56376	NA	4h LPS	3	Acyp1	ns
TMM59	-0.457332	0.295175	7	0.1652	0.5686	0.781919	0.457332	Transmembrane protein 59	TMM59	Q9QY73	NA	4h LPS	3	Tmem59	ns
COX17	0.4565	0.177018	7	0.0365	0.3007	1.4373	0.4565	Cytochrome c oxidase copper chaperone	COX17	P56394	NA	4h LPS	3	Cox17	ns
ODBA	-0.456312	0.14164	7	0.0146	0.1813	1.83505	0.456312	2-oxoisovalerate dehydrogenase subunit alpha, mitochondrial	ODBA	P50136	NA	4h LPS	3	Bckdha	ns
ABI3	-0.456006	0.301215	7	0.1738	0.5782	0.759894	0.456006	ABI gene family member 3	ABI3	Q8BYZ1	NA	4h LPS	3	Abi3	ns
SEC13	-0.455873	0.200411	7	0.0571	0.3811	1.24351	0.455873	Protein SEC13 homolog	SEC13	Q9D1M0	NA	4h LPS	3	Sec13	ns
PRDX5	0.454521	0.579859	7	0.4588	0.8202	0.338352	0.454521	Peroxiredoxin-5, mitochondrial	PRDX5	P99029	NA	4h LPS	3	Prdx5	ns
COL12	-0.454037	0.129462	7	0.0099	0.141	2.00446	0.454037	Collectin-12	COL12	Q8K4Q8	NA	4h LPS	3	Colec12	ns
NGDN	0.452916	0.68855	7	0.5317	0.86	0.274329	0.452916	Neuroguidin	NGDN	Q9DB96	NA	4h LPS	3	Ngdn	ns
TOX4	0.451801	0.104574	7	0.0035	0.0669	2.45861	0.451801	TOX high mobility group box family member 4	TOX4	Q8BU11	NA	4h LPS	3	Tox4	ns
TET3	-0.451697	0.163182	7	0.0278	0.2608	1.5564	0.451697	Methylcytosine dioxygenase TET3	TET3	Q8BG87	NA	4h LPS	3	Tet3	ns
LEG3	0.451653	0.491218	7	0.3884	0.7757	0.410673	0.451653	Galectin-3	LEG3	P16110	NA	4h LPS	3	Lgals3	ns
H33	-0.450148	0.551267	7	0.4411	0.8084	0.355489	0.450148	Histone H3.3	H33	P84244	NA	4h LPS	3	H3f3a	ns
PI42C	-0.450141	0.167353	7	0.0311	0.2744	1.50729	0.450141	Phosphatidylinositol 5-phosphate 4-kinase type-2 gamma	PI42C	Q91XU3	NA	4h LPS	3	Pip4k2c	ns
RBP10	0.450062	0.507523	7	0.4046	0.7879	0.39294	0.450062	Ran-binding protein 10	RBP10	Q6VN19	NA	4h LPS	3	Ranbp10	ns
RAB15	0.448187	0.900569	7	0.634	0.8906	0.197934	0.448187	Ras-related protein Rab-15	RAB15	Q8K386	NA	4h LPS	3	Rab15	ns
DNM1L	-0.448077	0.230239	7	0.0927	0.4624	1.03295	0.448077	Dynamin-1-like protein (isoform 3)	DNM1L	Q8K1M6-3	NA	4h LPS	3	Dnm1l	ns
H2AV	0.447124	0.263521	7	0.1336	0.52	0.874314	0.447124	Histone H2A.V	H2AV	Q3THW5	NA	4h LPS	3	H2afv	ns
CCD25	0.446212	0.107303	7	0.0043	0.0774	2.3716	0.446212	Coiled-coil domain-containing protein 25	CCD25	Q78PG9	NA	4h LPS	3	Ccdc25	ns
PTTG	0.445663	1.00334	7	0.6703	0.9037	0.173717	0.445663	Pituitary tumor-transforming gene 1 protein-interacting protein	PTTG	Q8R143	NA	4h LPS	3	Pttg1ip	ns
UBP12	0.445622	0.656888	7	0.5193	0.8551	0.284567	0.445622	Ubiquitin carboxyl-terminal hydrolase 12	UBP12	Q9D9M2	NA	4h LPS	3	Usp12	ns
BICD1	-0.445304	0.309959	7	0.194	0.6001	0.712276	0.445304	Protein bicaudal D homolog 1	BICD1	Q8BR07	NA	4h LPS	3	Bicd1	ns
T179B	0.444486	0.761551	7	0.5778	0.8733	0.238249	0.444486	Transmembrane protein 179B	T179B	Q9CY24	NA	4h LPS	3	Tmem179b	ns
IDI1	-0.444387	0.205182	7	0.067	0.4127	1.17373	0.444387	Isopentenyl-diphosphate Delta-isomerase 1	IDI1	P58044	NA	4h LPS	3	Idi1	ns
HMGN1	-0.444241	0.29192	7	0.1719	0.5775	0.764792	0.444241	Non-histone chromosomal protein HMG-14	HMGN1	P18608	NA	4h LPS	3	Hmgn1	ns
DCX	-0.444113	0.237583	7	0.1038	0.4764	0.983865	0.444113	Neuronal migration protein doublecortin	DCX	O88809	NA	4h LPS	3	Dcx	ns
TMOD2	0.444085	0.822033	7	0.6058	0.882	0.217676	0.444085	Tropomodulin-2	TMOD2	Q9JKK7	NA	4h LPS	3	Tmod2	ns
DYN2	0.443601	1.36888	7	0.7554	0.931	0.121847	0.443601	Dynamin-2 (isoform 2)	DYN2	P39054-2	NA	4h LPS	3	Dnm2	ns
NDC80	-0.443374	0.100943	7	0.0032	0.0632	2.4967	0.443374	Kinetochore protein NDC80 homolog	NDC80	Q9D0F1	NA	4h LPS	3	Ndc80	ns
TAP2	0.443219	0.161597	7	0.0288	0.2647	1.54055	0.443219	Antigen peptide transporter 2	TAP2	P36371	NA	4h LPS	3	Tap2	ns
DVL2	-0.443072	0.0780747	7	0.0008	0.021	3.12226	0.443072	Segment polarity protein dishevelled homolog DVL-2	DVL2	Q60838	NA	4h LPS	3	Dvl2	*
LIRB4	0.442908	0.228616	7	0.0939	0.4645	1.02733	0.442908	Leukocyte immunoglobulin-like receptor subfamily B member 4	LIRB4	Q64281	NA	4h LPS	3	Lilrb4	ns
GRN	-0.442566	0.114661	7	0.0062	0.1042	2.20668	0.442566	Granulins	GRN	P28798	NA	4h LPS	3	Grn	ns
CAR19	0.441314	0.645047	7	0.5159	0.8549	0.287452	0.441314	NA	CAR19	Q9D1I2	NA	4h LPS	3	NA	ns
GP108	-0.441032	0.0958056	7	0.0025	0.051	2.60657	0.441032	Protein GPR108	GP108	Q91WD0	NA	4h LPS	3	Gpr108	ns
IBP5	0.440587	0.760817	7	0.5807	0.8741	0.236069	0.440587	Insulin-like growth factor-binding protein 5	IBP5	Q07079	NA	4h LPS	3	Igfbp5	ns
CTL1	0.440174	0.166712	7	0.0334	0.288	1.47615	0.440174	Choline transporter-like protein 1	CTL1	Q6X893	NA	4h LPS	3	Slc44a1	ns
NOL11	0.439879	0.230748	7	0.0983	0.4686	1.0075	0.439879	Nucleolar protein 11	NOL11	Q8BJW5	NA	4h LPS	3	Nol11	ns
CHRC1	-0.439845	0.229278	7	0.0966	0.4675	1.01521	0.439845	Chromatin accessibility complex protein 1	CHRC1	Q9JKP8	NA	4h LPS	3	Chrac1	ns
THMS2	0.439337	0.118686	7	0.0076	0.1204	2.11701	0.439337	Protein THEMIS2	THMS2	Q91YX0	NA	4h LPS	3	Themis2	ns
FAF1	-0.438639	0.0724097	7	0.0005	0.0156	3.29072	0.438639	FAS-associated factor 1	FAF1	P54731	NA	4h LPS	3	Faf1	*
PUS7L	-0.437053	0.163335	7	0.0317	0.2785	1.49851	0.437053	Pseudouridylate synthase 7 homolog-like protein	PUS7L	Q8CE46	NA	4h LPS	3	Pus7l	ns
RT18B	-0.436593	0.149489	7	0.0223	0.2306	1.65127	0.436593	28S ribosomal protein S18b, mitochondrial	RT18B	Q99N84	NA	4h LPS	3	Mrps18b	ns
AP1S1	0.43631	0.833592	7	0.6168	0.8842	0.209824	0.43631	AP-1 complex subunit sigma-1A	AP1S1	P61967	NA	4h LPS	3	Ap1s1	ns
CE024	-0.434463	0.0597444	7	0.0002	0.0069	3.77799	0.434463	UPF0461 protein C5orf24 homolog	CE024	Q80X32	NA	4h LPS	3	NA	**
CF203	-0.43421	0.278041	7	0.1623	0.5651	0.789589	0.43421	Uncharacterized protein C6orf203 homolog	CF203	Q9CQF4	NA	4h LPS	3	NA	ns
A0A0G2JGQ0	-0.434	0.146789	7	0.0212	0.2256	1.67353	0.434	NA	A0A0G2JGQ0	A0A0G2JGQ0	NA	4h LPS	3	NA	ns
TI17B	0.433212	0.618624	7	0.5064	0.8496	0.295548	0.433212	Mitochondrial import inner membrane translocase subunit Tim17-B	TI17B	Q9Z0V7	NA	4h LPS	3	Timm17b	ns
RUSD4	-0.432512	0.209355	7	0.0777	0.4386	1.10968	0.432512	RNA pseudouridylate synthase domain-containing protein 4	RUSD4	Q9CWX4	NA	4h LPS	3	Rpusd4	ns
WIZ	-0.43246	0.286363	7	0.1747	0.5783	0.757598	0.43246	Protein Wiz	WIZ	O88286	NA	4h LPS	3	Wiz	ns
PRD10	-0.4311	0.157189	7	0.0288	0.2647	1.54043	0.4311	PR domain zinc finger protein 10	PRD10	Q3UTQ7	NA	4h LPS	3	Prdm10	ns
RL8	0.430881	0.343266	7	0.2497	0.66	0.60263	0.430881	60S ribosomal protein L8	RL8	P62918	NA	4h LPS	3	Rpl8	ns
A2ANC6	-0.430737	0.164707	7	0.0347	0.295	1.46027	0.430737	AP-5 complex subunit sigma-1	A2ANC6	A2ANC6	NA	4h LPS	3	Ap5s1	ns
RBM45	-0.43041	0.119987	7	0.0089	0.1326	2.05105	0.43041	RNA-binding protein 45	RBM45	Q8BHN5	NA	4h LPS	3	Rbm45	ns
F206A	0.429339	1.03735	7	0.6913	0.9139	0.160303	0.429339	Protein Simiate	F206A	Q80ZQ9	NA	4h LPS	3	Fam206a	ns
DPYL5	-0.4286	0.255279	7	0.1371	0.5281	0.863103	0.4286	Dihydropyrimidinase-related protein 5	DPYL5	Q9EQF6	NA	4h LPS	3	Dpysl5	ns
ITAL	0.428304	0.0962763	7	0.003	0.0596	2.52632	0.428304	Integrin alpha-L	ITAL	P24063	NA	4h LPS	3	Itgal	ns
CFAH	-0.428216	0.0696488	7	0.0005	0.0146	3.32942	0.428216	Complement factor H	CFAH	P06909	NA	4h LPS	3	Cfh	*
RN114	0.427538	0.189596	7	0.0588	0.3867	1.23089	0.427538	E3 ubiquitin-protein ligase RNF114	RN114	Q9ET26	NA	4h LPS	3	Rnf114	ns
FA89B	-0.426562	0.367111	7	0.2833	0.6939	0.547693	0.426562	Protein FAM89B	FA89B	Q9QUI1	NA	4h LPS	3	Fam89b	ns
CLM8	-0.426309	0.0990577	7	0.0036	0.0678	2.44969	0.426309	CMRF35-like molecule 8	CLM8	Q6SJQ0	NA	4h LPS	3	Cd300a	ns
LIAS	-0.425874	0.116703	7	0.0082	0.1268	2.08691	0.425874	Lipoyl synthase, mitochondrial	LIAS	Q99M04	NA	4h LPS	3	Lias	ns
MED27	-0.425801	0.136328	7	0.0168	0.196	1.7756	0.425801	Mediator of RNA polymerase II transcription subunit 27	MED27	Q9DB40	NA	4h LPS	3	Med27	ns
LAT4	-0.425694	0.224709	7	0.1	0.47	0.999901	0.425694	Large neutral amino acids transporter small subunit 4	LAT4	Q8CGA3	NA	4h LPS	3	Slc43a2	ns
CAF1A	-0.425407	0.0819696	7	0.0013	0.0317	2.89718	0.425407	Chromatin assembly factor 1 subunit A	CAF1A	Q9QWF0	NA	4h LPS	3	Chaf1a	*
FBX30	0.424945	0.16327	7	0.0353	0.2954	1.4524	0.424945	F-box only protein 30	FBX30	Q8BJL1	NA	4h LPS	3	Fbxo30	ns
RS23	0.424076	0.674116	7	0.5493	0.8654	0.260219	0.424076	40S ribosomal protein S23	RS23	P62267	NA	4h LPS	3	Rps23	ns
HCK	0.423341	0.145286	7	0.0225	0.2321	1.64712	0.423341	Tyrosine-protein kinase HCK	HCK	P08103	NA	4h LPS	3	Hck	ns
TBP	-0.422972	0.203402	7	0.0761	0.4324	1.11837	0.422972	TATA-box-binding protein	TBP	P29037	NA	4h LPS	3	Tbp	ns
RS6	0.422766	0.0903467	7	0.0023	0.0478	2.64541	0.422766	40S ribosomal protein S6	RS6	P62754	NA	4h LPS	3	Rps6	*
Q3ULB1	0.422011	0.462964	7	0.3923	0.7771	0.406362	0.422011	Testin	Q3ULB1	Q3ULB1	NA	4h LPS	3	Tes	ns
CH033	0.421895	0.188065	7	0.0598	0.3901	1.22343	0.421895	UPF0488 protein C8orf33 homolog	CH033	Q3U6N9	NA	4h LPS	3	NA	ns
SNX24	-0.421196	0.0857624	7	0.0017	0.0399	2.76173	0.421196	Sorting nexin-24	SNX24	Q9CRB0	NA	4h LPS	3	Snx24	*
HDHD2	0.42088	0.351377	7	0.27	0.6805	0.568677	0.42088	Haloacid dehalogenase-like hydrolase domain-containing protein 2	HDHD2	Q3UGR5	NA	4h LPS	3	Hdhd2	ns
INCE	-0.420842	0.132096	7	0.0154	0.1861	1.81348	0.420842	Inner centromere protein	INCE	Q9WU62	NA	4h LPS	3	Incenp	ns
CSTF1	-0.42019	0.461992	7	0.3933	0.7775	0.40526	0.42019	Cleavage stimulation factor subunit 1	CSTF1	Q99LC2	NA	4h LPS	3	Cstf1	ns
A0A1B0GSC1	-0.419081	0.240255	7	0.1246	0.5057	0.904407	0.419081	NA	A0A1B0GSC1	A0A1B0GSC1	NA	4h LPS	3	NA	ns
VPS28	-0.418382	0.19775	7	0.0722	0.4236	1.1416	0.418382	Vacuolar protein sorting-associated protein 28 homolog	VPS28	Q9D1C8	NA	4h LPS	3	Vps28	ns
ICT1	-0.418153	0.256705	7	0.1474	0.5469	0.831644	0.418153	Peptidyl-tRNA hydrolase ICT1, mitochondrial	ICT1	Q8R035	NA	4h LPS	3	Ict1	ns
CLP1	0.41799	0.774531	7	0.6062	0.882	0.217414	0.41799	Polyribonucleotide 5'-hydroxyl-kinase Clp1	CLP1	Q99LI9	NA	4h LPS	3	Clp1	ns
DCK	0.417254	0.214386	7	0.0927	0.4624	1.03304	0.417254	Deoxycytidine kinase	DCK	P43346	NA	4h LPS	3	Dck	ns
K1671	-0.41703	0.185532	7	0.0594	0.3886	1.22625	0.41703	Uncharacterized protein KIAA1671	K1671	Q8BRV5	NA	4h LPS	3	Kiaa1671	ns
DEN5A	0.416884	0.198393	7	0.0737	0.4262	1.13236	0.416884	DENN domain-containing protein 5A	DEN5A	Q6PAL8	NA	4h LPS	3	Dennd5a	ns
YIF1A	0.416651	0.774947	7	0.6075	0.8822	0.216469	0.416651	Protein YIF1A	YIF1A	Q91XB7	NA	4h LPS	3	Yif1a	ns
RS29	0.416444	1.12736	7	0.7228	0.9233	0.14101	0.416444	40S ribosomal protein S29	RS29	P62274	NA	4h LPS	3	Rps29	ns
DCLK1	-0.4164	0.378457	7	0.3076	0.7181	0.511997	0.4164	Serine/threonine-protein kinase DCLK1	DCLK1	Q9JLM8	NA	4h LPS	3	Dclk1	ns
AT5F1	0.416361	0.234696	7	0.1193	0.5017	0.923251	0.416361	ATP synthase F(0) complex subunit B1, mitochondrial	AT5F1	Q9CQQ7	NA	4h LPS	3	Atp5f1	ns
NAMPT	0.416239	0.173726	7	0.0477	0.3484	1.32103	0.416239	Nicotinamide phosphoribosyltransferase	NAMPT	Q99KQ4	NA	4h LPS	3	Nampt	ns
ELP3	0.416203	0.625802	7	0.5273	0.8589	0.277941	0.416203	Elongator complex protein 3	ELP3	Q9CZX0	NA	4h LPS	3	Elp3	ns
Q3U3D8	0.416013	0.155951	7	0.0321	0.28	1.49334	0.416013	MCG141727, isoform CRA_a	Q3U3D8	Q3U3D8	NA	4h LPS	3	3110043O21Rik	ns
EMC4	0.415222	0.45306	7	0.3899	0.7763	0.409052	0.415222	ER membrane protein complex subunit 4	EMC4	Q9CZX9	NA	4h LPS	3	Emc4	ns
CH10	-0.4148	0.345725	7	0.2692	0.6797	0.56985	0.4148	10 kDa heat shock protein, mitochondrial	CH10	Q64433	NA	4h LPS	3	Hspe1	ns
SIR1	0.414293	0.272754	7	0.1726	0.578	0.763014	0.414293	NAD-dependent protein deacetylase sirtuin-1	SIR1	Q923E4	NA	4h LPS	3	Sirt1	ns
SPT4A	0.414127	1.03055	7	0.6998	0.918	0.155037	0.414127	Transcription elongation factor SPT4-A	SPT4A	P63271	NA	4h LPS	3	Supt4h1a	ns
E9PW37	-0.413981	0.230432	7	0.1155	0.4966	0.937539	0.413981	Protein Rasal2	E9PW37	E9PW37	NA	4h LPS	3	Rasal2	ns
OXLD1	-0.413876	0.10651	7	0.006	0.102	2.22128	0.413876	Oxidoreductase-like domain-containing protein 1	OXLD1	Q9CR10	NA	4h LPS	3	Oxld1	ns
MDC1	-0.413773	0.0704526	7	0.0006	0.018	3.2104	0.413773	Mediator of DNA damage checkpoint protein 1	MDC1	Q5PSV9	NA	4h LPS	3	Mdc1	*
SAMH1	0.413406	0.101824	7	0.0048	0.0851	2.31789	0.413406	Deoxynucleoside triphosphate triphosphohydrolase SAMHD1	SAMH1	Q60710	NA	4h LPS	3	Samhd1	ns
CY24A	-0.413144	0.178762	7	0.0541	0.3704	1.26683	0.413144	Cytochrome b-245 light chain	CY24A	Q61462	NA	4h LPS	3	Cyba	ns
NUMBL	0.41257	0.465885	7	0.4052	0.7881	0.392282	0.41257	Numb-like protein	NUMBL	O08919	NA	4h LPS	3	Numbl	ns
NCAM1	-0.411934	0.229388	7	0.1156	0.4966	0.93707	0.411934	Neural cell adhesion molecule 1	NCAM1	P13595	NA	4h LPS	3	Ncam1	ns
SUMO1	0.411611	0.717085	7	0.5839	0.8754	0.23364	0.411611	Small ubiquitin-related modifier 1	SUMO1	P63166	NA	4h LPS	3	Sumo1	ns
RABEK	-0.411543	0.353042	7	0.2819	0.6928	0.549887	0.411543	Rab9 effector protein with kelch motifs	RABEK	Q8VCH5	NA	4h LPS	3	Rabepk	ns
CPEB2	0.410898	0.177246	7	0.0535	0.3703	1.27137	0.410898	Cytoplasmic polyadenylation element-binding protein 2	CPEB2	Q812E0	NA	4h LPS	3	Cpeb2	ns
GCC2	-0.410841	0.120631	7	0.0114	0.1539	1.94489	0.410841	GRIP and coiled-coil domain-containing protein 2	GCC2	Q8CHG3	NA	4h LPS	3	Gcc2	ns
TRAF2	-0.410133	0.222836	7	0.1083	0.4837	0.965517	0.410133	TNF receptor-associated factor 2	TRAF2	P39429	NA	4h LPS	3	Traf2	ns
ITA6	0.409786	0.347379	7	0.2767	0.6878	0.558035	0.409786	Integrin alpha-6 (isoform 2)	ITA6	Q61739-2	NA	4h LPS	3	Itga6	ns
PTPRJ	0.408891	0.100334	7	0.0047	0.0844	2.32629	0.408891	Receptor-type tyrosine-protein phosphatase eta	PTPRJ	Q64455	NA	4h LPS	3	Ptprj	ns
MCEE	-0.408099	0.145674	7	0.0265	0.2546	1.57726	0.408099	Methylmalonyl-CoA epimerase, mitochondrial	MCEE	Q9D1I5	NA	4h LPS	3	Mcee	ns
NDUB6	0.407937	0.765242	7	0.6105	0.8822	0.214332	0.407937	NADH dehydrogenase [ubiquinone] 1 beta subcomplex subunit 6	NDUB6	Q3UIU2	NA	4h LPS	3	Ndufb6	ns
OPTN	-0.40758	0.13817	7	0.0214	0.2257	1.66935	0.40758	Optineurin	OPTN	Q8K3K8	NA	4h LPS	3	Optn	ns
KC1A	0.407497	0.102365	7	0.0053	0.0922	2.27423	0.407497	Casein kinase I isoform alpha	KC1A	Q8BK63	NA	4h LPS	3	Csnk1a1	ns
LSM1	-0.40738	0.327951	7	0.2542	0.6647	0.594886	0.40738	U6 snRNA-associated Sm-like protein LSm1	LSM1	Q8VC85	NA	4h LPS	3	Lsm1	ns
TPSNR	0.406469	0.187256	7	0.0666	0.4117	1.17684	0.406469	Tapasin-related protein	TPSNR	Q8VD31	NA	4h LPS	3	Tapbpl	ns
Q05BA5	-0.406197	0.190705	7	0.0707	0.4209	1.15075	0.406197	Nuclear receptor coactivator 3	Q05BA5	Q05BA5	NA	4h LPS	3	Ncoa3	ns
DPP2	-0.406192	0.126972	7	0.0151	0.1841	1.82145	0.406192	Dipeptidyl peptidase 2	DPP2	Q9ET22	NA	4h LPS	3	Dpp7	ns
ZMAT2	-0.405657	0.141017	7	0.0238	0.2382	1.62406	0.405657	Zinc finger matrin-type protein 2	ZMAT2	Q9CPW7	NA	4h LPS	3	Zmat2	ns
CAF1B	-0.405615	0.140208	7	0.0232	0.2359	1.63416	0.405615	Chromatin assembly factor 1 subunit B	CAF1B	Q9D0N7	NA	4h LPS	3	Chaf1b	ns
DCP2	0.405554	0.141726	7	0.0243	0.2421	1.61468	0.405554	m7GpppN-mRNA hydrolase	DCP2	Q9CYC6	NA	4h LPS	3	Dcp2	ns
Q9QXJ2	0.40551	0.0765501	7	0.0011	0.0287	2.94822	0.40551	Signal transducer and activator of transcription 2	Q9QXJ2	Q9QXJ2	NA	4h LPS	3	Stat2	*
RGS10	0.404786	0.431133	7	0.379	0.7717	0.421308	0.404786	Regulator of G-protein signaling 10	RGS10	Q9CQE5	NA	4h LPS	3	Rgs10	ns
ATP8	0.403829	1.44819	7	0.7884	0.9394	0.103244	0.403829	ATP synthase protein 8	ATP8	P03930	NA	4h LPS	3	Mtatp8	ns
MED25	-0.403654	0.139359	7	0.0231	0.2359	1.63637	0.403654	Mediator of RNA polymerase II transcription subunit 25	MED25	Q8VCB2	NA	4h LPS	3	Med25	ns
DDX28	-0.40277	0.0867173	7	0.0024	0.0492	2.62769	0.40277	Probable ATP-dependent RNA helicase DDX28	DDX28	Q9CWT6	NA	4h LPS	3	Ddx28	*
PSF3	0.402724	0.618959	7	0.536	0.8621	0.270804	0.402724	DNA replication complex GINS protein PSF3	PSF3	Q9CY94	NA	4h LPS	3	Gins3	ns
NSD2	-0.402383	0.18355	7	0.0645	0.4047	1.19066	0.402383	Histone-lysine N-methyltransferase NSD2	NSD2	Q8BVE8	NA	4h LPS	3	Whsc1	ns
T106A	-0.401562	0.219737	7	0.1104	0.488	0.957208	0.401562	Transmembrane protein 106A	T106A	Q8VC04	NA	4h LPS	3	Tmem106a	ns
A0A0N4SUI7	-0.400933	0.217899	7	0.1083	0.4837	0.965188	0.400933	NA	A0A0N4SUI7	A0A0N4SUI7	NA	4h LPS	3	NA	ns
MYO1A	-0.40088	0.292516	7	0.2129	0.6173	0.671877	0.40088	Unconventional myosin-Ia	MYO1A	O88329	NA	4h LPS	3	Myo1a	ns
Q91WW6	-0.400727	0.21107	7	0.0994	0.4691	1.00253	0.400727	TATA-binding protein associated factor TAFII135	Q91WW6	Q91WW6	NA	4h LPS	3	Taf4a	ns
SGTA	-0.400547	0.0858255	7	0.0023	0.0484	2.63911	0.400547	Small glutamine-rich tetratricopeptide repeat-containing protein alpha	SGTA	Q8BJU0	NA	4h LPS	3	Sgta	*
CHAC2	-0.400425	0.502905	7	0.4521	0.8175	0.344808	0.400425	Putative glutathione-specific gamma-glutamylcyclotransferase 2	CHAC2	Q9CQG1	NA	4h LPS	3	Chac2	ns
UQCC3	-0.399943	0.100752	7	0.0054	0.093	2.268	0.399943	Ubiquinol-cytochrome-c reductase complex assembly factor 3	UQCC3	Q8K2T4	NA	4h LPS	3	Uqcc3	ns
MRM3	-0.399861	0.135329	7	0.0213	0.2257	1.67237	0.399861	rRNA methyltransferase 3, mitochondrial	MRM3	Q5ND52	NA	4h LPS	3	Rnmtl1	ns
TLN2	-0.399649	0.178822	7	0.0605	0.3929	1.21802	0.399649	Talin-2	TLN2	Q71LX4	NA	4h LPS	3	Tln2	ns
CC134	-0.399519	0.23149	7	0.128	0.5088	0.892719	0.399519	Coiled-coil domain-containing protein 134	CC134	Q8C7V8	NA	4h LPS	3	Ccdc134	ns
ICE2	-0.39937	0.255603	7	0.1622	0.5651	0.79008	0.39937	Little elongation complex subunit 2	ICE2	Q3UZ18	NA	4h LPS	3	Ice2	ns
CRLF3	0.399333	0.0690208	7	0.0007	0.0193	3.17178	0.399333	Cytokine receptor-like factor 3	CRLF3	Q9Z2L7	NA	4h LPS	3	Crlf3	*
BORG4	0.399282	0.128549	7	0.0172	0.1975	1.76509	0.399282	Cdc42 effector protein 4	BORG4	Q9JM96	NA	4h LPS	3	Cdc42ep4	ns
FCGR1	0.399044	0.236411	7	0.1353	0.5249	0.868758	0.399044	High affinity immunoglobulin gamma Fc receptor I	FCGR1	P26151	NA	4h LPS	3	Fcgr1	ns
PRR12	-0.399015	0.113318	7	0.0097	0.1395	2.0127	0.399015	NA	PRR12	E9PYL2	NA	4h LPS	3	NA	ns
B2MG	0.398814	0.107752	7	0.0076	0.1204	2.11674	0.398814	Beta-2-microglobulin	B2MG	P01887	NA	4h LPS	3	B2m	ns
SDHF4	-0.398595	0.213212	7	0.1038	0.4764	0.983977	0.398595	Succinate dehydrogenase assembly factor 4, mitochondrial	SDHF4	Q8BTE0	NA	4h LPS	3	Sdhaf4	ns
WTIP	0.398219	0.463019	7	0.4182	0.7944	0.378572	0.398219	Wilms tumor protein 1-interacting protein	WTIP	Q7TQJ8	NA	4h LPS	3	Wtip	ns
TMED3	-0.398143	0.295859	7	0.2203	0.6257	0.656894	0.398143	Transmembrane emp24 domain-containing protein 3	TMED3	Q78IS1	NA	4h LPS	3	Tmed3	ns
CS047	-0.397351	0.186105	7	0.0701	0.42	1.15403	0.397351	Uncharacterized protein C19orf47 homolog	CS047	Q8R3Y5	NA	4h LPS	3	NA	ns
ELMD2	0.397349	0.608665	7	0.5347	0.8614	0.271876	0.397349	ELMO domain-containing protein 2	ELMD2	Q8BGF6	NA	4h LPS	3	Elmod2	ns
Q8CFB8	0.397254	0.718903	7	0.5977	0.8796	0.223486	0.397254	NAD+ ADP-ribosyltransferase 3 PARP-3	Q8CFB8	Q8CFB8	NA	4h LPS	3	Parp3	ns
CETN3	-0.397214	0.154574	7	0.037	0.3021	1.43154	0.397214	Centrin-3	CETN3	O35648	NA	4h LPS	3	Cetn3	ns
PNCB	-0.397157	0.386051	7	0.3378	0.7439	0.471316	0.397157	Nicotinate phosphoribosyltransferase	PNCB	Q8CC86	NA	4h LPS	3	Naprt	ns
ATX1L	-0.396944	0.695776	7	0.5862	0.8763	0.231974	0.396944	Ataxin-1-like	ATX1L	P0C7T6	NA	4h LPS	3	Atxn1l	ns
LYZ2	-0.396768	0.0675741	7	0.0006	0.018	3.20975	0.396768	Lysozyme C-2	LYZ2	P08905	NA	4h LPS	3	Lyz2	*
Q9CQ73	-0.396659	0.239776	7	0.142	0.5401	0.847579	0.396659	Plakophilin 2	Q9CQ73	Q9CQ73	NA	4h LPS	3	Pkp2	ns
PAK1	0.396456	0.10642	7	0.0074	0.1174	2.13057	0.396456	Serine/threonine-protein kinase PAK 1	PAK1	O88643	NA	4h LPS	3	Pak1	ns
DAP1	0.396251	0.686708	7	0.582	0.8747	0.235082	0.396251	Death-associated protein 1	DAP1	Q91XC8	NA	4h LPS	3	Dap	ns
A0A0G2JDZ4	-0.396011	1.08591	7	0.7261	0.9238	0.138994	0.396011	NA	A0A0G2JDZ4	A0A0G2JDZ4	NA	4h LPS	3	NA	ns
IPKB	-0.39561	0.0937643	7	0.0039	0.0736	2.40445	0.39561	cAMP-dependent protein kinase inhibitor beta	IPKB	Q04758	NA	4h LPS	3	Pkib	ns
ZN148	-0.395544	0.155762	7	0.0387	0.3083	1.41232	0.395544	Zinc finger protein 148	ZN148	Q61624	NA	4h LPS	3	Znf148	ns
TPD52	-0.395347	0.271539	7	0.1887	0.5932	0.724126	0.395347	Tumor protein D52	TPD52	Q62393	NA	4h LPS	3	Tpd52	ns
ATAD2	-0.395049	0.116512	7	0.0116	0.1564	1.93593	0.395049	ATPase family AAA domain-containing protein 2	ATAD2	Q8CDM1	NA	4h LPS	3	Atad2	ns
TSC2	-0.394541	0.178175	7	0.0624	0.3985	1.20485	0.394541	Tuberin (isoform 6)	TSC2	Q61037-6	NA	4h LPS	3	Tsc2	ns
SRGP1	0.394199	0.334249	7	0.2768	0.6878	0.557864	0.394199	SLIT-ROBO Rho GTPase-activating protein 1	SRGP1	Q91Z69	NA	4h LPS	3	Srgap1	ns
UBP45	-0.393987	0.157568	7	0.041	0.3177	1.38757	0.393987	Ubiquitin carboxyl-terminal hydrolase 45	UBP45	Q8K387	NA	4h LPS	3	Usp45	ns
ABRAL	0.393954	0.355428	7	0.3043	0.7142	0.516674	0.393954	Costars family protein ABRACL	ABRAL	Q4KML4	NA	4h LPS	3	Abracl	ns
GAB2	-0.393711	0.221015	7	0.1181	0.4995	0.927906	0.393711	GRB2-associated-binding protein 2	GAB2	Q9Z1S8	NA	4h LPS	3	Gab2	ns
MBP	-0.393675	0.12082	7	0.0139	0.1756	1.85711	0.393675	Myelin basic protein	MBP	P04370	NA	4h LPS	3	Mbp	ns
TM186	0.393462	0.880549	7	0.6685	0.9026	0.174905	0.393462	Transmembrane protein 186	TM186	Q9CR76	NA	4h LPS	3	Tmem186	ns
COX20	0.393264	0.42931	7	0.3901	0.7763	0.408809	0.393264	Cytochrome c oxidase protein 20 homolog	COX20	Q9D7J4	NA	4h LPS	3	Cox20	ns
LRC40	0.392817	0.592081	7	0.5283	0.8589	0.277137	0.392817	Leucine-rich repeat-containing protein 40	LRC40	Q9CRC8	NA	4h LPS	3	Lrrc40	ns
THOC7	-0.39254	0.263097	7	0.1793	0.5799	0.746348	0.39254	THO complex subunit 7 homolog	THOC7	Q7TMY4	NA	4h LPS	3	Thoc7	ns
CACO1	0.392529	0.150639	7	0.0351	0.2954	1.45432	0.392529	Calcium-binding and coiled-coil domain-containing protein 1	CACO1	Q8CGU1	NA	4h LPS	3	Calcoco1	ns
U2D2B	-0.392468	0.224931	7	0.1245	0.5057	0.904737	0.392468	Ubiquitin-conjugating enzyme E2 D2B	U2D2B	Q6ZWY6	NA	4h LPS	3	Ube2d2b	ns
CHM2A	0.392433	0.521985	7	0.4767	0.8348	0.321775	0.392433	Charged multivesicular body protein 2a	CHM2A	Q9DB34	NA	4h LPS	3	Chmp2a	ns
MYOME	-0.392051	0.220162	7	0.1182	0.4995	0.927503	0.392051	Myomegalin	MYOME	Q80YT7	NA	4h LPS	3	Pde4dip	ns
MOT1	0.392022	0.245942	7	0.155	0.5582	0.809743	0.392022	Monocarboxylate transporter 1	MOT1	P53986	NA	4h LPS	3	Slc16a1	ns
IMPCT	-0.391323	0.117705	7	0.0127	0.1647	1.89672	0.391323	Protein IMPACT	IMPCT	O55091	NA	4h LPS	3	Impact	ns
LRCH1	0.390601	0.0760397	7	0.0013	0.0331	2.87177	0.390601	Leucine-rich repeat and calponin homology domain-containing protein 1	LRCH1	P62046	NA	4h LPS	3	Lrch1	*
FND3B	0.390397	0.0840533	7	0.0024	0.0492	2.62769	0.390397	Fibronectin type III domain-containing protein 3B	FND3B	Q6NWW9	NA	4h LPS	3	Fndc3b	*
EI2BD	-0.390222	0.134359	7	0.0228	0.2345	1.64121	0.390222	Translation initiation factor eIF-2B subunit delta	EI2BD	Q61749	NA	4h LPS	3	Eif2b4	ns
Q6A0B7	-0.389367	0.0846715	7	0.0025	0.0512	2.60408	0.389367	Diacylglycerol kinase	Q6A0B7	Q6A0B7	NA	4h LPS	3	Dgkd	ns
MOC2B	0.389181	0.191317	7	0.0814	0.4442	1.08936	0.389181	Molybdopterin synthase catalytic subunit	MOC2B	Q9Z223	NA	4h LPS	3	Mocs2	ns
PRP17	-0.389028	0.16045	7	0.0458	0.3403	1.33931	0.389028	Pre-mRNA-processing factor 17	PRP17	Q9DC48	NA	4h LPS	3	Cdc40	ns
SRSF2	0.388788	0.284928	7	0.2146	0.6189	0.668273	0.388788	Serine/arginine-rich splicing factor 2	SRSF2	Q62093	NA	4h LPS	3	Srsf2	ns
FBW1A	0.388636	0.0906475	7	0.0036	0.0688	2.44099	0.388636	F-box/WD repeat-containing protein 1A	FBW1A	Q3ULA2	NA	4h LPS	3	Btrc	ns
AN32B	-0.388082	0.120748	7	0.0148	0.1813	1.83044	0.388082	Acidic leucine-rich nuclear phosphoprotein 32 family member B	AN32B	Q9EST5	NA	4h LPS	3	Anp32b	ns
RFC1	-0.38795	0.136329	7	0.0248	0.2449	1.60482	0.38795	Replication factor C subunit 1	RFC1	P35601	NA	4h LPS	3	Rfc1	ns
FRM4A	0.387618	0.116049	7	0.0124	0.1628	1.90597	0.387618	FERM domain-containing protein 4A	FRM4A	Q8BIE6	NA	4h LPS	3	Frmd4a	ns
FUCO	-0.387251	0.125466	7	0.0177	0.2008	1.75317	0.387251	Tissue alpha-L-fucosidase	FUCO	Q99LJ1	NA	4h LPS	3	Fuca1	ns
Q8R5L1	-0.387131	0.292562	7	0.2273	0.6332	0.643332	0.387131	Complement component 1 Q subcomponent-binding protein, mitochondrial	Q8R5L1	Q8R5L1	NA	4h LPS	3	C1qbp	ns
USF1	0.387079	0.236969	7	0.1464	0.545	0.834487	0.387079	Upstream stimulatory factor 1	USF1	Q61069	NA	4h LPS	3	Usf1	ns
RN141	-0.38707	0.129166	7	0.02	0.2156	1.69819	0.38707	RING finger protein 141	RN141	Q99MB7	NA	4h LPS	3	Rnf141	ns
SMAP	-0.38661	0.0729371	7	0.0011	0.0287	2.94976	0.38661	Small acidic protein	SMAP	Q9R0P4	NA	4h LPS	3	Smap	*
MOFA1	-0.386471	0.110377	7	0.01	0.1412	2.00111	0.386471	MORF4 family-associated protein 1	MOFA1	Q9CQL7	NA	4h LPS	3	Mrfap1	ns
PTRD1	-0.386311	0.221618	7	0.1248	0.5057	0.903661	0.386311	Putative peptidyl-tRNA hydrolase PTRHD1	PTRD1	D3Z4S3	NA	4h LPS	3	Ptrhd1	ns
DIAC	-0.386204	0.183098	7	0.0729	0.425	1.13747	0.386204	Di-N-acetylchitobiase	DIAC	Q8R242	NA	4h LPS	3	Ctbs	ns
APC10	0.386159	0.219808	7	0.1224	0.505	0.912318	0.386159	Anaphase-promoting complex subunit 10	APC10	Q8K2H6	NA	4h LPS	3	Anapc10	ns
RCBT2	-0.386026	0.0913185	7	0.0039	0.0731	2.40878	0.386026	RCC1 and BTB domain-containing protein 2	RCBT2	Q99LJ7	NA	4h LPS	3	Rcbtb2	ns
DNJB6	0.385588	0.118253	7	0.0139	0.1754	1.85852	0.385588	DnaJ homolog subfamily B member 6	DNJB6	O54946	NA	4h LPS	3	Dnajb6	ns
M3K2	-0.385212	0.112475	7	0.0111	0.1525	1.95616	0.385212	Mitogen-activated protein kinase kinase kinase 2	M3K2	Q61083	NA	4h LPS	3	Map3k2	ns
GPNMB	-0.385119	0.100927	7	0.0066	0.1087	2.18192	0.385119	Transmembrane glycoprotein NMB	GPNMB	Q99P91	NA	4h LPS	3	Gpnmb	ns
MBLC1	-0.385064	0.241781	7	0.1553	0.5583	0.8089	0.385064	Metallo-beta-lactamase domain-containing protein 1	MBLC1	Q8BWY4	NA	4h LPS	3	Mblac1	ns
FEN1	-0.384467	0.136282	7	0.0257	0.2508	1.58953	0.384467	Flap endonuclease 1	FEN1	P39749	NA	4h LPS	3	Fen1	ns
CNOT2	-0.384381	0.394682	7	0.3626	0.7595	0.440632	0.384381	CCR4-NOT transcription complex subunit 2	CNOT2	Q8C5L3	NA	4h LPS	3	Cnot2	ns
CP250	-0.384014	0.147186	7	0.035	0.2954	1.4564	0.384014	Centrosome-associated protein CEP250	CP250	Q60952	NA	4h LPS	3	Cep250	ns
K3W4R5	-0.383377	0.251337	7	0.171	0.5763	0.767001	0.383377	Cytoskeleton-associated protein 5	K3W4R5	K3W4R5	NA	4h LPS	3	Ckap5	ns
PDRG1	-0.383169	0.533021	7	0.4955	0.8437	0.304943	0.383169	p53 and DNA damage-regulated protein 1	PDRG1	P59048	NA	4h LPS	3	Pdrg1	ns
Q8C135	-0.382805	0.168848	7	0.0577	0.3824	1.23869	0.382805	Putative uncharacterized protein	Q8C135	Q8C135	NA	4h LPS	3	Sbf2	ns
SSRG	0.382634	0.344511	7	0.3034	0.7138	0.517979	0.382634	Translocon-associated protein subunit gamma	SSRG	Q9DCF9	NA	4h LPS	3	Ssr3	ns
A6ZI44	-0.382454	0.148328	7	0.0366	0.3007	1.43704	0.382454	Aldolase A splice variant 2	A6ZI44	A6ZI44	NA	4h LPS	3	Aldoa	ns
Q3TZN9	0.382316	0.617619	7	0.5555	0.8668	0.25531	0.382316	Putative uncharacterized protein	Q3TZN9	Q3TZN9	NA	4h LPS	3	Abcc4	ns
CNBP	-0.381715	0.167941	7	0.0572	0.3814	1.24236	0.381715	Cellular nucleic acid-binding protein	CNBP	P53996	NA	4h LPS	3	Cnbp	ns
ATP9A	0.381543	0.276396	7	0.2099	0.6137	0.677935	0.381543	Probable phospholipid-transporting ATPase IIA	ATP9A	O70228	NA	4h LPS	3	Atp9a	ns
RM17	0.381458	0.447338	7	0.422	0.7958	0.374663	0.381458	39S ribosomal protein L17, mitochondrial	RM17	Q9D8P4	NA	4h LPS	3	Mrpl17	ns
MBD1	-0.381307	0.0940833	7	0.0049	0.0857	2.31398	0.381307	Methyl-CpG-binding domain protein 1	MBD1	Q9Z2E2	NA	4h LPS	3	Mbd1	ns
SEC62	-0.381243	0.157356	7	0.0459	0.3403	1.33816	0.381243	Translocation protein SEC62	SEC62	Q8BU14	NA	4h LPS	3	Sec62	ns
MTCH1	0.38111	0.509216	7	0.4786	0.8348	0.320036	0.38111	Mitochondrial carrier homolog 1	MTCH1	Q791T5	NA	4h LPS	3	Mtch1	ns
DOHH	-0.380589	0.110766	7	0.0109	0.1511	1.96271	0.380589	Deoxyhypusine hydroxylase	DOHH	Q99LN9	NA	4h LPS	3	Dohh	ns
IFT27	-0.380492	0.101608	7	0.0072	0.1161	2.14157	0.380492	Intraflagellar transport protein 27 homolog	IFT27	Q9D0P8	NA	4h LPS	3	Ift27	ns
TOPB1	-0.380412	0.152938	7	0.0418	0.3209	1.37927	0.380412	DNA topoisomerase 2-binding protein 1	TOPB1	Q6ZQF0	NA	4h LPS	3	Topbp1	ns
NELFA	-0.379331	0.107849	7	0.0098	0.1397	2.01039	0.379331	Negative elongation factor A	NELFA	Q8BG30	NA	4h LPS	3	Nelfa	ns
STX17	-0.379064	0.199042	7	0.0986	0.4691	1.0063	0.379064	Syntaxin-17	STX17	Q9D0I4	NA	4h LPS	3	Stx17	ns
PMF1	-0.378658	0.179918	7	0.0734	0.426	1.13448	0.378658	Polyamine-modulated factor 1	PMF1	Q9CPV5	NA	4h LPS	3	Pmf1	ns
ZCCHV	0.378555	0.0641453	7	0.0006	0.0177	3.22289	0.378555	Zinc finger CCCH-type antiviral protein 1	ZCCHV	Q3UPF5	NA	4h LPS	3	Zc3hav1	*
IQEC2	0.378494	0.0517186	7	0.0002	0.0068	3.79529	0.378494	IQ motif and SEC7 domain-containing protein 2	IQEC2	Q5DU25	NA	4h LPS	3	Iqsec2	**
CHK1	-0.378041	0.119602	7	0.0159	0.1906	1.79833	0.378041	Serine/threonine-protein kinase Chk1	CHK1	O35280	NA	4h LPS	3	Chek1	ns
APBP2	0.37798	0.186579	7	0.0824	0.4455	1.08399	0.37798	Amyloid protein-binding protein 2	APBP2	Q9DAX9	NA	4h LPS	3	Appbp2	ns
DNJA2	0.377926	0.0686974	7	0.0009	0.0241	3.04322	0.377926	DnaJ homolog subfamily A member 2	DNJA2	Q9QYJ0	NA	4h LPS	3	Dnaja2	*
PSF1	-0.377799	0.182864	7	0.0777	0.4386	1.10973	0.377799	DNA replication complex GINS protein PSF1	PSF1	Q9CZ15	NA	4h LPS	3	Gins1	ns
CD81	-0.377671	0.323631	7	0.2814	0.6928	0.550631	0.377671	CD81 antigen	CD81	P35762	NA	4h LPS	3	Cd81	ns
A0A0G2JDV9	-0.376571	0.667107	7	0.59	0.878	0.229114	0.376571	NA	A0A0G2JDV9	A0A0G2JDV9	NA	4h LPS	3	NA	ns
MRCKA	0.375959	0.39221	7	0.3697	0.7649	0.432143	0.375959	Serine/threonine-protein kinase MRCK alpha	MRCKA	Q3UU96	NA	4h LPS	3	Cdc42bpa	ns
CL004	-0.375733	0.115656	7	0.0141	0.1773	1.85132	0.375733	Protein C12orf4 homolog	CL004	Q91YN0	NA	4h LPS	3	D6Wsu163e	ns
DCNL5	0.375694	0.223026	7	0.1359	0.5261	0.866622	0.375694	DCN1-like protein 5	DCNL5	Q9CXV9	NA	4h LPS	3	Dcun1d5	ns
D3Z5U5	0.375464	0.89655	7	0.6879	0.9129	0.162461	0.375464	P2X purinoceptor	D3Z5U5	D3Z5U5	NA	4h LPS	3	P2rx4	ns
G3UZF4	0.375347	0.353588	7	0.3237	0.7294	0.489868	0.375347	Protein Usp32	G3UZF4	G3UZF4	NA	4h LPS	3	Usp32	ns
PHOCN	-0.375262	0.145591	7	0.0366	0.3007	1.43646	0.375262	MOB-like protein phocein	PHOCN	Q6PEB6	NA	4h LPS	3	Mob4	ns
TTC9C	0.37519	0.232751	7	0.151	0.5519	0.821017	0.37519	Tetratricopeptide repeat protein 9C	TTC9C	Q810A3	NA	4h LPS	3	Ttc9c	ns
CARME	-0.374789	0.196025	7	0.0975	0.4675	1.0111	0.374789	NA	CARME	Q80UY1	NA	4h LPS	3	NA	ns
PRI1	-0.374787	0.160849	7	0.0526	0.3654	1.27893	0.374787	DNA primase small subunit	PRI1	P20664	NA	4h LPS	3	Prim1	ns
FRG1	-0.373971	0.152947	7	0.0444	0.3336	1.35237	0.373971	Protein FRG1	FRG1	P97376	NA	4h LPS	3	Frg1	ns
MGT4A	0.373481	0.135375	7	0.0281	0.262	1.55064	0.373481	Alpha-1,3-mannosyl-glycoprotein 4-beta-N-acetylglucosaminyltransferase A	MGT4A	Q812G0	NA	4h LPS	3	Mgat4a	ns
ITIH3	0.373264	0.68306	7	0.6017	0.8808	0.220601	0.373264	Inter-alpha-trypsin inhibitor heavy chain H3	ITIH3	Q61704	NA	4h LPS	3	Itih3	ns
MP2K7	-0.373109	0.186874	7	0.0861	0.4534	1.06524	0.373109	Dual specificity mitogen-activated protein kinase kinase 7	MP2K7	Q8CE90	NA	4h LPS	3	Map2k7	ns
A2T4N6	-0.373004	0.636108	7	0.576	0.8724	0.239556	0.373004	Programmed cell death 2 alternative transcript	A2T4N6	A2T4N6	NA	4h LPS	3	Pdcd2	ns
B3GN8	-0.372739	0.231568	7	0.1515	0.5527	0.819549	0.372739	UDP-GlcNAc:betaGal beta-1,3-N-acetylglucosaminyltransferase 8	B3GN8	Q8R3I9	NA	4h LPS	3	B3gnt8	ns
ANR46	-0.372612	0.15103	7	0.043	0.3271	1.3664	0.372612	Ankyrin repeat domain-containing protein 46	ANR46	Q8BTZ5	NA	4h LPS	3	Ankrd46	ns
RUS1	0.372415	0.362659	7	0.3386	0.7439	0.470263	0.372415	RUS1 family protein C16orf58 homolog	RUS1	Q91W34	NA	4h LPS	3	NA	ns
MIC13	-0.372386	0.144595	7	0.0367	0.3007	1.43511	0.372386	NA	MIC13	Q8R404	NA	4h LPS	3	NA	ns
RIP	-0.372158	0.181459	7	0.0794	0.4408	1.10006	0.372158	RPA-interacting protein	RIP	Q9CWY9	NA	4h LPS	3	Rpain	ns
SNX8	-0.372098	0.102907	7	0.0086	0.1302	2.06767	0.372098	Sorting nexin-8	SNX8	Q8CFD4	NA	4h LPS	3	Snx8	ns
Q3UMT7	0.372092	0.525041	7	0.5014	0.8474	0.29979	0.372092	Putative uncharacterized protein	Q3UMT7	Q3UMT7	NA	4h LPS	3	Hnrnpl	ns
AIF1	0.371827	0.162902	7	0.0564	0.3786	1.24852	0.371827	Allograft inflammatory factor 1	AIF1	O70200	NA	4h LPS	3	Aif1	ns
PLMN	-0.371669	0.249107	7	0.1793	0.5799	0.746352	0.371669	Plasminogen	PLMN	P20918	NA	4h LPS	3	Plg	ns
CLCN3	0.371625	0.441995	7	0.4282	0.8017	0.368305	0.371625	H(+)/Cl(-) exchange transporter 3	CLCN3	P51791	NA	4h LPS	3	Clcn3	ns
JAM1	0.371412	0.0987536	7	0.0071	0.1145	2.15085	0.371412	Junctional adhesion molecule A	JAM1	O88792	NA	4h LPS	3	F11r	ns
SERC3	-0.37135	0.161219	7	0.0547	0.373	1.26187	0.37135	Serine incorporator 3	SERC3	Q9QZI9	NA	4h LPS	3	Serinc3	ns
RL27	0.370949	0.757376	7	0.6393	0.8927	0.19432	0.370949	60S ribosomal protein L27	RL27	P61358	NA	4h LPS	3	Rpl27	ns
Q8BZY3	0.370855	0.828259	7	0.6679	0.9026	0.175314	0.370855	Protein Ddx19b	Q8BZY3	Q8BZY3	NA	4h LPS	3	Ddx19b	ns
IQCE	-0.370678	0.164307	7	0.0587	0.3867	1.23154	0.370678	IQ domain-containing protein E	IQCE	Q6PCQ0	NA	4h LPS	3	Iqce	ns
TF2H4	-0.370631	0.0750481	7	0.0017	0.039	2.77525	0.370631	General transcription factor IIH subunit 4	TF2H4	O70422	NA	4h LPS	3	Gtf2h4	*
UQCC2	-0.370606	0.114238	7	0.0142	0.1778	1.84859	0.370606	Ubiquinol-cytochrome-c reductase complex assembly factor 2	UQCC2	Q9CQY6	NA	4h LPS	3	Uqcc2	ns
SRBD1	-0.370241	0.134701	7	0.0286	0.2631	1.54423	0.370241	S1 RNA-binding domain-containing protein 1	SRBD1	Q497V5	NA	4h LPS	3	Srbd1	ns
ATPF2	-0.36978	0.155655	7	0.0492	0.3522	1.30806	0.36978	ATP synthase mitochondrial F1 complex assembly factor 2	ATPF2	Q91YY4	NA	4h LPS	3	Atpaf2	ns
Q91YU9	-0.369628	0.56072	7	0.5308	0.86	0.275032	0.369628	Prdx5 protein	Q91YU9	Q91YU9	NA	4h LPS	3	Prdx5	ns
RT06	-0.369202	0.156531	7	0.0504	0.3566	1.29721	0.369202	28S ribosomal protein S6, mitochondrial	RT06	P58064	NA	4h LPS	3	Mrps6	ns
DAD1	0.369121	0.269142	7	0.2126	0.6169	0.672495	0.369121	Dolichyl-diphosphooligosaccharide--protein glycosyltransferase subunit DAD1	DAD1	P61804	NA	4h LPS	3	Dad1	ns
NDUA4	0.368884	0.745657	7	0.636	0.8912	0.196575	0.368884	Cytochrome c oxidase subunit NDUFA4	NDUA4	Q62425	NA	4h LPS	3	Ndufa4	ns
CD48	-0.368868	0.198759	7	0.1059	0.48	0.975293	0.368868	CD48 antigen	CD48	P18181	NA	4h LPS	3	Cd48	ns
IFT20	-0.368373	0.11093	7	0.0128	0.1652	1.89443	0.368373	Intraflagellar transport protein 20 homolog	IFT20	Q61025	NA	4h LPS	3	Ift20	ns
Q3UHY7	-0.367597	0.171569	7	0.0694	0.4192	1.15882	0.367597	Coiled-coil domain containing 32	Q3UHY7	Q3UHY7	NA	4h LPS	3	Ccdc32	ns
CENPE	0.367562	0.47829	7	0.4673	0.8284	0.330381	0.367562	Centromere-associated protein E	CENPE	Q6RT24	NA	4h LPS	3	Cenpe	ns
COPT1	0.366439	0.167478	7	0.0649	0.4056	1.18795	0.366439	High affinity copper uptake protein 1	COPT1	Q8K211	NA	4h LPS	3	Slc31a1	ns
ZMIZ1	-0.366069	0.113158	7	0.0144	0.1794	1.84311	0.366069	Zinc finger MIZ domain-containing protein 1	ZMIZ1	Q6P1E1	NA	4h LPS	3	Zmiz1	ns
OTU7A	-0.365487	0.287406	7	0.2441	0.6527	0.612419	0.365487	OTU domain-containing protein 7A	OTU7A	Q8R554	NA	4h LPS	3	Otud7a	ns
A0A0R4J092	-0.365247	0.056992	7	0.0004	0.0126	3.43861	0.365247	NA	A0A0R4J092	A0A0R4J092	NA	4h LPS	3	NA	*
NTM1A	0.364716	0.24363	7	0.1781	0.5799	0.749445	0.364716	N-terminal Xaa-Pro-Lys N-methyltransferase 1	NTM1A	Q8R2U4	NA	4h LPS	3	Ntmt1	ns
OARD1	-0.364494	0.122292	7	0.0205	0.2195	1.68826	0.364494	O-acetyl-ADP-ribose deacetylase 1	OARD1	Q8R5F3	NA	4h LPS	3	Oard1	ns
RRAS2	0.364467	0.365731	7	0.3522	0.7517	0.453237	0.364467	Ras-related protein R-Ras2	RRAS2	P62071	NA	4h LPS	3	Rras2	ns
RS25	0.363812	0.775389	7	0.6532	0.8973	0.18496	0.363812	40S ribosomal protein S25	RS25	P62852	NA	4h LPS	3	Rps25	ns
DYM	0.363754	0.499	7	0.4897	0.8408	0.310081	0.363754	Dymeclin	DYM	Q8CHY3	NA	4h LPS	3	Dym	ns
DPH6	0.363487	0.241442	7	0.1759	0.5793	0.75469	0.363487	Diphthine--ammonia ligase	DPH6	Q9CQ28	NA	4h LPS	3	Dph6	ns
STAT1	0.363472	0.0836526	7	0.0034	0.0658	2.47169	0.363472	Signal transducer and activator of transcription 1	STAT1	P42225	NA	4h LPS	3	Stat1	ns
TBPL1	0.36322	0.807571	7	0.6665	0.9016	0.176216	0.36322	TATA box-binding protein-like protein 1	TBPL1	P62340	NA	4h LPS	3	Tbpl1	ns
WDR76	-0.363201	0.128591	7	0.0256	0.2503	1.59162	0.363201	WD repeat-containing protein 76	WDR76	A6PWY4	NA	4h LPS	3	Wdr76	ns
PHIP	0.363087	0.172231	7	0.073	0.425	1.13674	0.363087	PH-interacting protein	PHIP	Q8VDD9	NA	4h LPS	3	Phip	ns
GLB1L	-0.362155	0.259583	7	0.2056	0.6094	0.686894	0.362155	Beta-galactosidase-1-like protein	GLB1L	Q8VC60	NA	4h LPS	3	Glb1l	ns
NATD1	-0.36178	0.139041	7	0.0353	0.2954	1.45194	0.36178	Protein NATD1	NATD1	Q9DBW3	NA	4h LPS	3	Natd1	ns
UAP1	0.361574	0.105472	7	0.011	0.1524	1.9581	0.361574	UDP-N-acetylhexosamine pyrophosphorylase	UAP1	Q91YN5	NA	4h LPS	3	Uap1	ns
GELS	-0.361284	0.295683	7	0.2613	0.6704	0.582852	0.361284	Gelsolin (isoform 2)	GELS	P13020-2	NA	4h LPS	3	Gsn	ns
ERC2	-0.360711	0.256888	7	0.2031	0.6072	0.692392	0.360711	ERC protein 2	ERC2	Q6PH08	NA	4h LPS	3	Erc2	ns
HAUS4	-0.36023	0.122725	7	0.0219	0.2279	1.66035	0.36023	HAUS augmin-like complex subunit 4	HAUS4	Q8BFT2	NA	4h LPS	3	Haus4	ns
F122A	-0.360065	0.198488	7	0.1125	0.4916	0.948666	0.360065	Protein FAM122A	F122A	Q9DB52	NA	4h LPS	3	Fam122a	ns
MEF2A	-0.36001	0.256618	7	0.2034	0.6072	0.691627	0.36001	Myocyte-specific enhancer factor 2A (isoform 3)	MEF2A	Q60929-3	NA	4h LPS	3	Mef2a	ns
PLPL7	0.360004	0.119516	7	0.0196	0.2126	1.70772	0.360004	Patatin-like phospholipase domain-containing protein 7	PLPL7	A2AJ88	NA	4h LPS	3	Pnpla7	ns
MO4L2	0.359966	0.135746	7	0.0329	0.2851	1.48336	0.359966	Mortality factor 4-like protein 2	MO4L2	Q9R0Q4	NA	4h LPS	3	Morf4l2	ns
PTCD1	-0.359693	0.245546	7	0.1864	0.5915	0.729616	0.359693	Pentatricopeptide repeat-containing protein 1, mitochondrial	PTCD1	Q8C2E4	NA	4h LPS	3	Ptcd1	ns
UHRF2	-0.359305	0.111584	7	0.0147	0.1813	1.83409	0.359305	E3 ubiquitin-protein ligase UHRF2	UHRF2	Q7TMI3	NA	4h LPS	3	Uhrf2	ns
F8WIV2	-0.359247	0.508195	7	0.5025	0.8486	0.298889	0.359247	Serpin B6	F8WIV2	F8WIV2	NA	4h LPS	3	Serpinb6a	ns
A6ZI46	-0.358934	0.925292	7	0.7096	0.9197	0.148983	0.358934	Aldolase A retroprotein 1	A6ZI46	A6ZI46	NA	4h LPS	3	Aldoart1	ns
Q91YZ8	0.358771	0.470704	7	0.4708	0.8307	0.327129	0.358771	Poly(A) binding protein, cytoplasmic 4	Q91YZ8	Q91YZ8	NA	4h LPS	3	Pabpc4	ns
F264	-0.358541	0.139155	7	0.0367	0.3007	1.43586	0.358541	6-phosphofructo-2-kinase/fructose-2,6-bisphosphatase 4	F264	Q6DTY7	NA	4h LPS	3	Pfkfb4	ns
ZGPAT	-0.358421	0.113481	7	0.016	0.1906	1.79687	0.358421	Zinc finger CCCH-type with G patch domain-containing protein	ZGPAT	Q8VDM1	NA	4h LPS	3	Zgpat	ns
UTP6	-0.358241	0.203493	7	0.1217	0.5037	0.914635	0.358241	U3 small nucleolar RNA-associated protein 6 homolog	UTP6	Q8VCY6	NA	4h LPS	3	Utp6	ns
MCRS1	-0.357972	0.277476	5	0.2535	0.6642	0.596096	0.357972	Microspherule protein 1	MCRS1	Q99L90	NA	4h LPS	3	Mcrs1	ns
Q9CS54	-0.357816	0.133353	7	0.0314	0.2759	1.50318	0.357816	Putative uncharacterized protein	Q9CS54	Q9CS54	NA	4h LPS	3	Srp72	ns
EXOS2	0.357395	0.329061	7	0.3134	0.7228	0.503883	0.357395	Exosome complex component RRP4	EXOS2	Q8VBV3	NA	4h LPS	3	Exosc2	ns
MO4L1	-0.357207	0.104395	7	0.0111	0.1525	1.95429	0.357207	Mortality factor 4-like protein 1	MO4L1	P60762	NA	4h LPS	3	Morf4l1	ns
CDS2	0.357066	0.266112	7	0.2216	0.6273	0.654518	0.357066	Phosphatidate cytidylyltransferase 2	CDS2	Q99L43	NA	4h LPS	3	Cds2	ns
MAPK2	0.356912	0.0495051	7	0.0002	0.0073	3.75453	0.356912	MAP kinase-activated protein kinase 2	MAPK2	P49138	NA	4h LPS	3	Mapkapk2	**
ZN706	-0.356291	0.155191	7	0.0553	0.3755	1.25703	0.356291	Zinc finger protein 706	ZN706	Q9D115	NA	4h LPS	3	Znf706	ns
AFTIN	0.355875	0.147821	7	0.0469	0.3454	1.32838	0.355875	Aftiphilin	AFTIN	Q80WT5	NA	4h LPS	3	Aftph	ns
RNPS1	-0.355715	0.234614	7	0.1733	0.578	0.761308	0.355715	RNA-binding protein with serine-rich domain 1	RNPS1	Q99M28	NA	4h LPS	3	Rnps1	ns
TMA7	-0.355617	0.363604	7	0.3606	0.759	0.442926	0.355617	Translation machinery-associated protein 7	TMA7	Q8K003	NA	4h LPS	3	Tma7	ns
GBG5	0.355602	0.577351	7	0.5574	0.8672	0.253805	0.355602	Guanine nucleotide-binding protein G(I)/G(S)/G(O) subunit gamma-5	GBG5	Q80SZ7	NA	4h LPS	3	Gng5	ns
SO2B1	-0.355572	0.179754	7	0.0884	0.4563	1.0534	0.355572	Solute carrier organic anion transporter family member 2B1	SO2B1	Q8BXB6	NA	4h LPS	3	Slco2b1	ns
SEN34	-0.355553	0.0472385	7	0.0001	0.006	3.87208	0.355553	tRNA-splicing endonuclease subunit Sen34	SEN34	Q8BMZ5	NA	4h LPS	3	Tsen34	**
TTYH3	-0.355014	0.160742	7	0.0629	0.4003	1.20115	0.355014	Protein tweety homolog 3	TTYH3	Q6P5F7	NA	4h LPS	3	Ttyh3	ns
ARHG7	-0.354996	0.105087	7	0.0118	0.157	1.92852	0.354996	Rho guanine nucleotide exchange factor 7	ARHG7	Q9ES28	NA	4h LPS	3	Arhgef7	ns
E9QB02	-0.354821	0.199192	7	0.1181	0.4995	0.927859	0.354821	Methionine--tRNA ligase, cytoplasmic	E9QB02	E9QB02	NA	4h LPS	3	Mars	ns
NIBAN	0.354796	0.0658987	7	0.001	0.0269	2.98886	0.354796	Protein Niban	NIBAN	Q3UW53	NA	4h LPS	3	Fam129a	*
ARGAL	-0.354763	0.125179	7	0.0253	0.2476	1.59758	0.354763	Rho guanine nucleotide exchange factor 10-like protein	ARGAL	A2AWP8	NA	4h LPS	3	Arhgef10l	ns
RBG1L	0.354659	0.606054	7	0.5768	0.8727	0.238984	0.354659	Rab GTPase-activating protein 1-like	RBG1L	A6H6A9	NA	4h LPS	3	Rabgap1l	ns
TSTD2	-0.354124	0.129981	7	0.0296	0.268	1.52906	0.354124	Thiosulfate sulfurtransferase/rhodanese-like domain-containing protein 2	TSTD2	Q3U269	NA	4h LPS	3	Tstd2	ns
EF2KT	-0.353081	0.237468	7	0.1806	0.5812	0.743171	0.353081	Protein-lysine N-methyltransferase EEF2KMT	EF2KT	Q3UZW7	NA	4h LPS	3	Eef2kmt	ns
LCLT1	0.352446	0.199885	7	0.1212	0.5027	0.916399	0.352446	Lysocardiolipin acyltransferase 1	LCLT1	Q3UN02	NA	4h LPS	3	Lclat1	ns
MEP50	-0.352142	0.136295	7	0.0363	0.2997	1.44036	0.352142	Methylosome protein 50	MEP50	Q99J09	NA	4h LPS	3	Wdr77	ns
Q8C845	-0.35162	0.171323	7	0.0793	0.4408	1.101	0.35162	EF-hand domain-containing protein D2	Q8C845	Q8C845	NA	4h LPS	3	Efhd2	ns
EXTL3	0.350407	0.212027	7	0.1424	0.5402	0.846544	0.350407	Exostosin-like 3	EXTL3	Q9WVL6	NA	4h LPS	3	Extl3	ns
TCO2	-0.350318	0.187441	7	0.1038	0.4764	0.983645	0.350318	Transcobalamin-2	TCO2	O88968	NA	4h LPS	3	Tcn2	ns
BASP1	-0.350149	0.246486	7	0.1984	0.6021	0.702417	0.350149	Brain acid soluble protein 1	BASP1	Q91XV3	NA	4h LPS	3	Basp1	ns
F136A	-0.349807	0.332894	7	0.3283	0.7336	0.483774	0.349807	Protein FAM136A	F136A	Q9CR98	NA	4h LPS	3	Fam136a	ns
F6W3F3	-0.349506	2.16115	5	0.8779	0.9618	0.0565765	0.349506	Protein Gm21974	F6W3F3	F6W3F3	NA	4h LPS	3	Gm21974	ns
CX7A2	0.349358	0.252081	7	0.2083	0.612	0.681263	0.349358	Cytochrome c oxidase subunit 7A2, mitochondrial	CX7A2	P48771	NA	4h LPS	3	Cox7a2	ns
BGLR	-0.348901	0.148561	7	0.0512	0.3597	1.29075	0.348901	Beta-glucuronidase	BGLR	P12265	NA	4h LPS	3	Gusb	ns
ACOX1	-0.348338	0.124642	7	0.0267	0.2563	1.57305	0.348338	Peroxisomal acyl-coenzyme A oxidase 1	ACOX1	Q9R0H0	NA	4h LPS	3	Acox1	ns
BCL10	0.348329	0.127676	7	0.0294	0.268	1.53145	0.348329	B-cell lymphoma/leukemia 10	BCL10	Q9Z0H7	NA	4h LPS	3	Bcl10	ns
SASH3	-0.348183	0.0925752	7	0.0071	0.1145	2.15089	0.348183	SAM and SH3 domain-containing protein 3	SASH3	Q8K352	NA	4h LPS	3	Sash3	ns
TGT	-0.347901	0.0933267	7	0.0074	0.1173	2.13193	0.347901	Queuine tRNA-ribosyltransferase	TGT	Q9JMA2	NA	4h LPS	3	Qtrt1	ns
UD17C	-0.347739	0.235406	7	0.1831	0.5871	0.737203	0.347739	UDP-glucuronosyltransferase 1-7C	UD17C	Q6ZQM8	NA	4h LPS	3	Ugt1a7c	ns
EIF1A	-0.347191	0.14307	7	0.0456	0.3398	1.34066	0.347191	Probable RNA-binding protein EIF1AD	EIF1A	Q3THJ3	NA	4h LPS	3	Eif1ad	ns
R3HCL	-0.346589	0.197514	7	0.1227	0.5057	0.911021	0.346589	Coiled-coil domain-containing protein R3HCC1L	R3HCL	Q8BJM3	NA	4h LPS	3	R3hcc1l	ns
S4R2J8	-0.346434	0.171366	7	0.0829	0.4467	1.08127	0.346434	Bridging integrator 2	S4R2J8	S4R2J8	NA	4h LPS	3	Bin2	ns
NPTN	0.346083	0.240195	7	0.1928	0.5978	0.714845	0.346083	Neuroplastin	NPTN	P97300	NA	4h LPS	3	Nptn	ns
PLS3	-0.345552	0.242701	7	0.1975	0.6021	0.704385	0.345552	Phospholipid scramblase 3	PLS3	Q9JIZ9	NA	4h LPS	3	Plscr3	ns
LSM3	-0.34492	0.227313	7	0.173	0.578	0.762055	0.34492	U6 snRNA-associated Sm-like protein LSm3	LSM3	P62311	NA	4h LPS	3	Lsm3	ns
RC3H1	0.344915	0.0881492	7	0.0058	0.099	2.23642	0.344915	Roquin-1	RC3H1	Q4VGL6	NA	4h LPS	3	Rc3h1	ns
R3GEF	-0.344756	0.0388191	7	0	0.003	4.33247	0.344756	Guanine nucleotide exchange factor for Rab-3A	R3GEF	Q8VDV3	NA	4h LPS	3	Rab3il1	**
RIR1	-0.344458	0.119009	7	0.0232	0.2359	1.63506	0.344458	Ribonucleoside-diphosphate reductase large subunit	RIR1	P07742	NA	4h LPS	3	Rrm1	ns
DCAF5	-0.344434	0.16212	7	0.0712	0.4217	1.14728	0.344434	DDB1- and CUL4-associated factor 5	DCAF5	Q80T85	NA	4h LPS	3	Dcaf5	ns
Q3UNM2	0.344342	0.219643	7	0.1609	0.5628	0.793367	0.344342	Putative uncharacterized protein	Q3UNM2	Q3UNM2	NA	4h LPS	3	Numa1	ns
H2A2A	-0.344053	0.191034	7	0.1147	0.4953	0.940378	0.344053	Histone H2A type 2-A	H2A2A	Q6GSS7	NA	4h LPS	3	Hist2h2aa1	ns
PAG15	-0.343952	0.0959654	7	0.0089	0.1328	2.0493	0.343952	Group XV phospholipase A2	PAG15	Q8VEB4	NA	4h LPS	3	Pla2g15	ns
SHPS1	-0.343948	0.139241	7	0.0428	0.3265	1.36832	0.343948	Tyrosine-protein phosphatase non-receptor type substrate 1	SHPS1	P97797	NA	4h LPS	3	Sirpa	ns
EXOS7	-0.343554	0.164113	7	0.0746	0.428	1.12729	0.343554	Exosome complex exonuclease RRP42	EXOS7	Q9D0M0	NA	4h LPS	3	Exosc7	ns
DCC1	-0.343363	0.230262	7	0.1795	0.5799	0.745844	0.343363	Sister chromatid cohesion protein DCC1	DCC1	Q14AI0	NA	4h LPS	3	DSCC1	ns
TRI26	0.342861	0.132392	7	0.036	0.2981	1.4442	0.342861	Tripartite motif-containing protein 26	TRI26	Q99PN3	NA	4h LPS	3	Trim26	ns
PTAFR	-0.342751	0.345688	7	0.3545	0.7524	0.450423	0.342751	Platelet-activating factor receptor	PTAFR	Q62035	NA	4h LPS	3	Ptafr	ns
FBLN1	-0.342588	0.360735	7	0.3739	0.7679	0.42725	0.342588	Fibulin-1	FBLN1	Q08879	NA	4h LPS	3	Fbln1	ns
PKHA1	-0.342513	0.164645	7	0.076	0.4324	1.1189	0.342513	Pleckstrin homology domain-containing family A member 1	PKHA1	Q8BUL6	NA	4h LPS	3	Plekha1	ns
GTF2I	-0.342167	0.0686957	7	0.0016	0.0375	2.79606	0.342167	General transcription factor II-I	GTF2I	Q9ESZ8	NA	4h LPS	3	Gtf2i	*
CASP9	-0.341707	0.100397	7	0.0114	0.1541	1.94358	0.341707	Caspase-9	CASP9	Q8C3Q9	NA	4h LPS	3	Casp9	ns
ERLN1	-0.341544	0.266562	7	0.2409	0.6495	0.618162	0.341544	Erlin-1	ERLN1	Q91X78	NA	4h LPS	3	Erlin1	ns
NDUS2	0.340605	0.437061	7	0.4613	0.8224	0.33599	0.340605	NADH dehydrogenase [ubiquinone] iron-sulfur protein 2, mitochondrial	NDUS2	Q91WD5	NA	4h LPS	3	Ndufs2	ns
PIEZ1	0.340595	0.358361	7	0.3736	0.7679	0.427651	0.340595	Piezo-type mechanosensitive ion channel component 1	PIEZ1	E2JF22	NA	4h LPS	3	Piezo1	ns
NUDT7	-0.3405	0.0814807	7	0.0041	0.0761	2.3827	0.3405	Peroxisomal coenzyme A diphosphatase NUDT7	NUDT7	Q99P30	NA	4h LPS	3	Nudt7	ns
TADA3	-0.339759	0.119098	7	0.0246	0.2439	1.60922	0.339759	Transcriptional adapter 3	TADA3	Q8R0L9	NA	4h LPS	3	Tada3	ns
GNA1	0.339744	0.609226	7	0.5944	0.8793	0.225885	0.339744	Glucosamine 6-phosphate N-acetyltransferase	GNA1	Q9JK38	NA	4h LPS	3	Gnpnat1	ns
IR3IP	0.339413	0.191685	7	0.1199	0.5017	0.92112	0.339413	Immediate early response 3-interacting protein 1	IR3IP	Q9CR20	NA	4h LPS	3	Ier3ip1	ns
RM32	0.339244	0.433388	7	0.4594	0.8202	0.337792	0.339244	39S ribosomal protein L32, mitochondrial	RM32	Q9DCI9	NA	4h LPS	3	Mrpl32	ns
Q6P9L3	-0.339234	0.142224	7	0.0485	0.3493	1.31418	0.339234	Bptf protein	Q6P9L3	Q6P9L3	NA	4h LPS	3	Bptf	ns
VEZA	0.339062	0.339992	7	0.3519	0.7517	0.453637	0.339062	Vezatin	VEZA	Q3ZK22	NA	4h LPS	3	Vezt	ns
CDK7	-0.338931	0.157814	7	0.0689	0.4183	1.16209	0.338931	Cyclin-dependent kinase 7	CDK7	Q03147	NA	4h LPS	3	Cdk7	ns
PCLO	0.338451	0.442384	7	0.4692	0.8303	0.328607	0.338451	Protein piccolo	PCLO	Q9QYX7	NA	4h LPS	3	Pclo	ns
KAD6	-0.337898	0.191649	7	0.1213	0.5027	0.916314	0.337898	Adenylate kinase isoenzyme 6	KAD6	Q8VCP8	NA	4h LPS	3	Ak6	ns
NAA10	-0.337851	0.387157	7	0.4118	0.7923	0.385328	0.337851	N-alpha-acetyltransferase 10	NAA10	Q9QY36	NA	4h LPS	3	Naa10	ns
CNN3	0.337756	0.36181	7	0.3816	0.7724	0.418363	0.337756	Calponin-3	CNN3	Q9DAW9	NA	4h LPS	3	Cnn3	ns
Q9CQX6	0.33765	0.748103	7	0.6654	0.9013	0.176921	0.33765	MCG141091, isoform CRA_a	Q9CQX6	Q9CQX6	NA	4h LPS	3	Gm16286	ns
K0100	-0.337559	0.265852	7	0.2448	0.6536	0.611257	0.337559	Protein KIAA0100	K0100	Q5SYL3	NA	4h LPS	3	Kiaa0100	ns
CATB	-0.337426	0.0459452	7	0.0002	0.0067	3.80488	0.337426	Cathepsin B	CATB	P10605	NA	4h LPS	3	Ctsb	**
ALKB3	-0.337376	0.300924	7	0.2992	0.7107	0.524017	0.337376	Alpha-ketoglutarate-dependent dioxygenase alkB homolog 3	ALKB3	Q8K1E6	NA	4h LPS	3	Alkbh3	ns
SKAP	-0.337331	0.184108	7	0.1096	0.487	0.960249	0.337331	Small kinetochore-associated protein	SKAP	Q9D9Z1	NA	4h LPS	3	Knstrn	ns
ABEC1	-0.337297	0.135525	7	0.0417	0.3206	1.3802	0.337297	C->U-editing enzyme APOBEC-1	ABEC1	P51908	NA	4h LPS	3	Apobec1	ns
ISCA1	-0.33714	0.132564	7	0.0385	0.3072	1.41474	0.33714	Iron-sulfur cluster assembly 1 homolog, mitochondrial	ISCA1	Q9D924	NA	4h LPS	3	Isca1	ns
XXLT1	-0.336714	0.127469	7	0.0333	0.2879	1.47691	0.336714	Xyloside xylosyltransferase 1	XXLT1	Q3U4G3	NA	4h LPS	3	Xxylt1	ns
MTNA	-0.336568	0.110823	7	0.0189	0.207	1.7229	0.336568	Methylthioribose-1-phosphate isomerase	MTNA	Q9CQT1	NA	4h LPS	3	Mri1	ns
SDE2	0.336048	0.232649	7	0.1918	0.5971	0.717056	0.336048	Protein SDE2 homolog	SDE2	Q8K1J5	NA	4h LPS	3	Sde2	ns
CCNA2	-0.335995	0.0587966	7	0.0007	0.0203	3.14003	0.335995	Cyclin-A2	CCNA2	P51943	NA	4h LPS	3	Ccna2	*
CE350	0.335936	0.159996	7	0.0739	0.4262	1.1313	0.335936	NA	CE350	E9Q309	NA	4h LPS	3	NA	ns
RL26	0.33581	0.970064	7	0.7394	0.9268	0.13113	0.33581	60S ribosomal protein L26	RL26	P61255	NA	4h LPS	3	Rpl26	ns
MBOA5	0.335319	0.228963	7	0.1865	0.5915	0.729395	0.335319	Lysophospholipid acyltransferase 5	MBOA5	Q91V01	NA	4h LPS	3	Lpcat3	ns
ZMY11	-0.335155	0.0454834	7	0.0002	0.0066	3.81402	0.335155	Zinc finger MYND domain-containing protein 11	ZMY11	Q8R5C8	NA	4h LPS	3	Zmynd11	**
Q3UIX4	-0.335153	0.252846	7	0.2266	0.6323	0.644702	0.335153	Protein Srsf11	Q3UIX4	Q3UIX4	NA	4h LPS	3	Srsf11	ns
RNK	0.335099	1.71885	7	0.851	0.9555	0.0700879	0.335099	Ribonuclease kappa	RNK	Q8K3C0	NA	4h LPS	3	Rnasek	ns
ACO11	-0.334624	0.192072	7	0.125	0.5057	0.903051	0.334624	Acyl-coenzyme A thioesterase 11	ACO11	Q8VHQ9	NA	4h LPS	3	Acot11	ns
G3X9N1	0.334195	0.230982	7	0.1912	0.5968	0.718528	0.334195	Rho GTPase activating protein 24, isoform CRA_b	G3X9N1	G3X9N1	NA	4h LPS	3	Arhgap24	ns
NOL10	-0.333412	0.0791387	7	0.004	0.074	2.40111	0.333412	Nucleolar protein 10	NOL10	Q5RJG1	NA	4h LPS	3	Nol10	ns
CTL2	-0.332661	0.234554	7	0.1991	0.6032	0.701016	0.332661	Choline transporter-like protein 2 (isoform 2)	CTL2	Q8BY89-2	NA	4h LPS	3	Slc44a2	ns
JAK1	-0.332657	0.0921582	7	0.0086	0.1306	2.06407	0.332657	Tyrosine-protein kinase JAK1	JAK1	P52332	NA	4h LPS	3	Jak1	ns
BCD1	-0.332572	0.56694	7	0.5759	0.8724	0.239663	0.332572	Box C/D snoRNA protein 1	BCD1	Q3UFB2	NA	4h LPS	3	Znhit6	ns
MGST3	0.331785	0.668699	7	0.635	0.8908	0.197243	0.331785	Microsomal glutathione S-transferase 3	MGST3	Q9CPU4	NA	4h LPS	3	Mgst3	ns
ZWINT	0.331659	0.299963	7	0.3054	0.7158	0.515107	0.331659	ZW10 interactor	ZWINT	Q9CQU5	NA	4h LPS	3	Zwint	ns
SMAP1	-0.331532	0.280906	7	0.2765	0.6878	0.558371	0.331532	Stromal membrane-associated protein 1	SMAP1	Q91VZ6	NA	4h LPS	3	Smap1	ns
RS18	0.331478	0.53061	7	0.552	0.8654	0.258084	0.331478	40S ribosomal protein S18	RS18	P62270	NA	4h LPS	3	Rps18	ns
RS24	0.331312	0.454594	7	0.4898	0.8408	0.31	0.331312	40S ribosomal protein S24	RS24	P62849	NA	4h LPS	3	Rps24	ns
RM55	-0.331288	0.160765	7	0.0783	0.4399	1.10632	0.331288	39S ribosomal protein L55, mitochondrial	RM55	Q9CZ83	NA	4h LPS	3	Mrpl55	ns
MSL1	-0.331046	0.112196	7	0.0214	0.2257	1.66982	0.331046	Male-specific lethal 1 homolog	MSL1	Q6PDM1	NA	4h LPS	3	Msl1	ns
LICH	-0.330487	0.118947	7	0.0274	0.2583	1.5629	0.330487	Lysosomal acid lipase/cholesteryl ester hydrolase	LICH	Q9Z0M5	NA	4h LPS	3	Lipa	ns
FCGR2	0.330413	0.317458	7	0.3326	0.7373	0.478115	0.330413	Low affinity immunoglobulin gamma Fc region receptor II	FCGR2	P08101	NA	4h LPS	3	Fcgr2	ns
USB1	0.330407	0.123002	7	0.0313	0.2755	1.50504	0.330407	U6 snRNA phosphodiesterase	USB1	Q91W78	NA	4h LPS	3	Usb1	ns
MEN1	-0.330388	0.115632	7	0.0244	0.2427	1.612	0.330388	Menin	MEN1	O88559	NA	4h LPS	3	Men1	ns
SMG7	0.330337	0.146608	7	0.0589	0.3873	1.22974	0.330337	Protein SMG7	SMG7	Q5RJH6	NA	4h LPS	3	Smg7	ns
TGON1	-0.330012	0.0442727	7	0.0001	0.0063	3.84549	0.330012	Trans-Golgi network integral membrane protein 1	TGON1	Q62313	NA	4h LPS	3	Tgoln1	**
AL14E	-0.328612	0.124145	7	0.0331	0.2859	1.48036	0.328612	ARL14 effector protein	AL14E	Q8BIX3	NA	4h LPS	3	Arl14ep	ns
EPMIP	-0.328418	0.175355	7	0.1032	0.4764	0.986149	0.328418	EPM2A-interacting protein 1	EPMIP	Q8VEH5	NA	4h LPS	3	Epm2aip1	ns
CELF2	0.328149	0.207147	7	0.1572	0.5603	0.803602	0.328149	CUGBP Elav-like family member 2	CELF2	Q9Z0H4	NA	4h LPS	3	Celf2	ns
LRC8D	0.328132	0.153082	7	0.0693	0.4192	1.15942	0.328132	Volume-regulated anion channel subunit LRRC8D	LRC8D	Q8BGR2	NA	4h LPS	3	Lrrc8d	ns
CD37	-0.327975	0.187308	7	0.1234	0.5057	0.908634	0.327975	Leukocyte antigen CD37	CD37	Q61470	NA	4h LPS	3	Cd37	ns
GRM1B	-0.327834	0.151097	7	0.0666	0.4119	1.17622	0.327834	GRAM domain-containing protein 1B	GRM1B	Q80TI0	NA	4h LPS	3	Gramd1b	ns
XRCC1	-0.32767	0.438449	7	0.4792	0.8348	0.319478	0.32767	DNA repair protein XRCC1	XRCC1	Q60596	NA	4h LPS	3	Xrcc1	ns
E9Q2I4	-0.327574	0.165299	7	0.088	0.4562	1.05572	0.327574	Protein Elmsan1	E9Q2I4	E9Q2I4	NA	4h LPS	3	Elmsan1	ns
CC117	-0.3275	0.148768	7	0.0636	0.4019	1.19656	0.3275	Coiled-coil domain-containing protein 117	CC117	Q6PB51	NA	4h LPS	3	Ccdc117	ns
AGAL	-0.327476	0.050545	7	0.0003	0.0121	3.46745	0.327476	Alpha-galactosidase A	AGAL	P51569	NA	4h LPS	3	Gla	*
RN135	0.32735	0.0938683	7	0.0102	0.1433	1.99289	0.32735	E3 ubiquitin-protein ligase RNF135	RN135	Q9CWS1	NA	4h LPS	3	Rnf135	ns
KPYM	0.327287	0.680381	7	0.6452	0.8935	0.19033	0.327287	Pyruvate kinase PKM (isoform 2)	KPYM	P52480-2	NA	4h LPS	3	Pkm	ns
UBN2	-0.327237	0.184468	7	0.1193	0.5017	0.923193	0.327237	Ubinuclein-2	UBN2	Q80WC1	NA	4h LPS	3	Ubn2	ns
NACC1	-0.327221	0.141525	7	0.054	0.3704	1.26745	0.327221	Nucleus accumbens-associated protein 1	NACC1	Q7TSZ8	NA	4h LPS	3	Nacc1	ns
SPC25	-0.327188	0.0579244	7	0.0008	0.0212	3.11033	0.327188	Kinetochore protein Spc25	SPC25	Q3UA16	NA	4h LPS	3	Spc25	*
CDKAL	0.327146	0.343508	7	0.3726	0.7676	0.428724	0.327146	Threonylcarbamoyladenosine tRNA methylthiotransferase	CDKAL	Q91WE6	NA	4h LPS	3	Cdkal1	ns
TDIF1	0.326939	0.526532	7	0.5543	0.8663	0.256241	0.326939	Deoxynucleotidyltransferase terminal-interacting protein 1	TDIF1	Q99LB0	NA	4h LPS	3	Dnttip1	ns
RL35A	-0.326768	0.306093	7	0.3212	0.7275	0.493288	0.326768	60S ribosomal protein L35a	RL35A	O55142	NA	4h LPS	3	Rpl35a	ns
SMAD1	-0.326583	0.138039	7	0.0499	0.3554	1.30183	0.326583	Mothers against decapentaplegic homolog 1	SMAD1	P70340	NA	4h LPS	3	Smad1	ns
KMCP1	-0.326184	0.150911	7	0.0675	0.4143	1.17092	0.326184	Kidney mitochondrial carrier protein 1	KMCP1	Q9CR58	NA	4h LPS	3	Slc25a30	ns
RHG31	0.325703	0.0651372	7	0.0016	0.0369	2.80554	0.325703	Rho GTPase-activating protein 31	RHG31	A6X8Z5	NA	4h LPS	3	Arhgap31	*
KS6A5	-0.325532	0.108126	7	0.0196	0.2127	1.70679	0.325532	Ribosomal protein S6 kinase alpha-5	KS6A5	Q8C050	NA	4h LPS	3	Rps6ka5	ns
KPCL	-0.325189	0.232825	7	0.2052	0.6092	0.68785	0.325189	Protein kinase C eta type	KPCL	P23298	NA	4h LPS	3	Prkch	ns
BAG1	-0.324755	0.251412	7	0.2375	0.6464	0.624403	0.324755	BAG family molecular chaperone regulator 1	BAG1	Q60739	NA	4h LPS	3	Bag1	ns
RPF2	-0.324509	0.217054	7	0.1785	0.5799	0.748242	0.324509	Ribosome production factor 2 homolog	RPF2	Q9JJ80	NA	4h LPS	3	Rpf2	ns
MDFIC	0.32435	0.138673	7	0.0519	0.3629	1.28463	0.32435	MyoD family inhibitor domain-containing protein	MDFIC	Q8BX65	NA	4h LPS	3	Mdfic	ns
Q3TKR2	0.324242	0.830908	7	0.708	0.9194	0.149984	0.324242	Protein Xlr4c	Q3TKR2	Q3TKR2	NA	4h LPS	3	Xlr4c	ns
SMYD2	-0.323946	0.119956	7	0.0306	0.272	1.51406	0.323946	N-lysine methyltransferase SMYD2	SMYD2	Q8R5A0	NA	4h LPS	3	Smyd2	ns
REEP5	-0.323916	0.226399	7	0.1956	0.6006	0.708646	0.323916	Receptor expression-enhancing protein 5	REEP5	Q60870	NA	4h LPS	3	Reep5	ns
PI3R6	0.323805	0.213639	7	0.1734	0.578	0.760991	0.323805	Phosphoinositide 3-kinase regulatory subunit 6	PI3R6	Q3U6Q4	NA	4h LPS	3	Pik3r6	ns
T3JAM	-0.323672	0.123522	7	0.0344	0.2942	1.46356	0.323672	TRAF3-interacting JNK-activating modulator	T3JAM	Q8C0G2	NA	4h LPS	3	Traf3ip3	ns
ZN830	-0.323657	0.126239	7	0.0373	0.3029	1.42781	0.323657	Zinc finger protein 830	ZN830	Q8R1N0	NA	4h LPS	3	Znf830	ns
IWS1	0.323461	0.585018	7	0.5975	0.8796	0.223639	0.323461	Protein IWS1 homolog	IWS1	Q8C1D8	NA	4h LPS	3	Iws1	ns
PML	0.323336	0.128026	7	0.0395	0.3116	1.40352	0.323336	Protein PML	PML	Q60953	NA	4h LPS	3	Pml	ns
TPRKB	-0.323132	0.14847	7	0.066	0.4097	1.18053	0.323132	EKC/KEOPS complex subunit Tprkb	TPRKB	Q8QZZ7	NA	4h LPS	3	Tprkb	ns
SPF30	-0.323006	0.185412	7	0.125	0.5057	0.903001	0.323006	Survival of motor neuron-related-splicing factor 30	SPF30	Q8BGT7	NA	4h LPS	3	Smndc1	ns
NFAC2	-0.322748	0.143123	7	0.0588	0.3867	1.23092	0.322748	Nuclear factor of activated T-cells, cytoplasmic 2	NFAC2	Q60591	NA	4h LPS	3	Nfatc2	ns
ZN740	-0.322517	0.155922	7	0.0774	0.438	1.11129	0.322517	Zinc finger protein 740	ZN740	Q6NZQ6	NA	4h LPS	3	Znf740	ns
Q3U5I2	-0.322502	0.407833	7	0.455	0.8194	0.341959	0.322502	Putative uncharacterized protein	Q3U5I2	Q3U5I2	NA	4h LPS	3	Ptbp1	ns
GDN	0.322419	0.514874	7	0.551	0.8654	0.258815	0.322419	Glia-derived nexin	GDN	Q07235	NA	4h LPS	3	Serpine2	ns
TRA2A	0.321208	0.204291	7	0.1599	0.5628	0.796217	0.321208	Transformer-2 protein homolog alpha	TRA2A	Q6PFR5	NA	4h LPS	3	Tra2a	ns
PDD2L	-0.320792	0.156887	7	0.0802	0.441	1.0961	0.320792	Programmed cell death protein 2-like	PDD2L	Q8C5N5	NA	4h LPS	3	Pdcd2l	ns
CLM3	-0.320752	0.17167	7	0.1039	0.4764	0.983311	0.320752	CMRF35-like molecule 3	CLM3	Q6SJQ5	NA	4h LPS	3	Cd300lh	ns
SYTC2	0.320399	0.284129	7	0.2966	0.7078	0.527784	0.320399	Probable threonine--tRNA ligase 2, cytoplasmic	SYTC2	Q8BLY2	NA	4h LPS	3	Tarsl2	ns
VKOR1	0.320038	0.632332	7	0.6283	0.89	0.201821	0.320038	Vitamin K epoxide reductase complex subunit 1	VKOR1	Q9CRC0	NA	4h LPS	3	Vkorc1	ns
BAZ1B	-0.319904	0.146502	7	0.0653	0.4069	1.18514	0.319904	Tyrosine-protein kinase BAZ1B	BAZ1B	Q9Z277	NA	4h LPS	3	Baz1b	ns
A0A140LJ04	-0.319867	0.106307	7	0.0197	0.2129	1.70569	0.319867	NA	A0A140LJ04	A0A140LJ04	NA	4h LPS	3	NA	ns
TOE1	-0.319813	0.189769	7	0.1358	0.5261	0.867093	0.319813	Target of EGR1 protein 1	TOE1	Q9D2E2	NA	4h LPS	3	Toe1	ns
MAGT1	0.319351	0.490352	7	0.5357	0.8621	0.27111	0.319351	Magnesium transporter protein 1	MAGT1	Q9CQY5	NA	4h LPS	3	Magt1	ns
CT024	-0.319276	0.495892	7	0.5402	0.8643	0.267452	0.319276	Uncharacterized protein C20orf24 homolog	CT024	Q9CQT9	NA	4h LPS	3	NA	ns
RLA1	0.31923	0.437454	7	0.4892	0.8408	0.310478	0.31923	60S acidic ribosomal protein P1	RLA1	P47955	NA	4h LPS	3	Rplp1	ns
RM27	-0.319059	0.154981	7	0.0785	0.4399	1.10504	0.319059	39S ribosomal protein L27, mitochondrial	RM27	Q99N92	NA	4h LPS	3	Mrpl27	ns
GLP3L	-0.319029	0.150088	7	0.0711	0.4214	1.14795	0.319029	Golgi phosphoprotein 3-like	GLP3L	Q8R088	NA	4h LPS	3	Golph3l	ns
COX41	0.318994	0.350479	7	0.393	0.7772	0.405612	0.318994	Cytochrome c oxidase subunit 4 isoform 1, mitochondrial	COX41	P19783	NA	4h LPS	3	Cox4i1	ns
MINY1	-0.318829	0.107207	7	0.0207	0.2212	1.68422	0.318829	NA	MINY1	Q76LS9	NA	4h LPS	3	NA	ns
TTF1	-0.318824	0.0979575	7	0.014	0.1762	1.85493	0.318824	Transcription termination factor 1	TTF1	Q62187	NA	4h LPS	3	Ttf1	ns
IRAK4	-0.318539	0.164017	7	0.0932	0.4634	1.03038	0.318539	Interleukin-1 receptor-associated kinase 4	IRAK4	Q8R4K2	NA	4h LPS	3	Irak4	ns
POLK	-0.318103	0.1376	7	0.054	0.3704	1.26726	0.318103	DNA polymerase kappa	POLK	Q9QUG2	NA	4h LPS	3	Polk	ns
RL22	-0.317895	0.142081	7	0.0603	0.3918	1.21963	0.317895	60S ribosomal protein L22	RL22	P67984	NA	4h LPS	3	Rpl22	ns
PHRF1	-0.317833	0.212146	7	0.1778	0.5799	0.75017	0.317833	PHD and RING finger domain-containing protein 1	PHRF1	A6H619	NA	4h LPS	3	Phrf1	ns
GNA11	0.317648	0.667267	7	0.6485	0.8954	0.188062	0.317648	Guanine nucleotide-binding protein subunit alpha-11	GNA11	P21278	NA	4h LPS	3	Gna11	ns
E9Q1W7	0.317519	0.327686	7	0.3648	0.7611	0.437901	0.317519	TBC domain-containing protein kinase-like protein	E9Q1W7	E9Q1W7	NA	4h LPS	3	Tbck	ns
PP2BA	0.317357	0.407726	7	0.4619	0.8225	0.335498	0.317357	Serine/threonine-protein phosphatase 2B catalytic subunit alpha isoform (isoform 2)	PP2BA	P63328-2	NA	4h LPS	3	Ppp3ca	ns
G45IP	-0.317238	0.145395	7	0.0655	0.4075	1.18404	0.317238	Growth arrest and DNA damage-inducible proteins-interacting protein 1	G45IP	Q9CR59	NA	4h LPS	3	Gadd45gip1	ns
NFX1	-0.31718	0.139714	7	0.0575	0.3822	1.24063	0.31718	Transcriptional repressor NF-X1	NFX1	B1AY10	NA	4h LPS	3	Nfx1	ns
RCC2	0.316993	0.35324	7	0.3993	0.7818	0.398675	0.316993	Protein RCC2	RCC2	Q8BK67	NA	4h LPS	3	Rcc2	ns
S39AE	0.316294	0.286357	7	0.3059	0.7166	0.51446	0.316294	Zinc transporter ZIP14	S39AE	Q75N73	NA	4h LPS	3	Slc39a14	ns
RB	-0.316235	0.0787459	7	0.0051	0.0888	2.29361	0.316235	Retinoblastoma-associated protein	RB	P13405	NA	4h LPS	3	Rb1	ns
VPS29	0.316038	0.280422	7	0.2969	0.7081	0.527412	0.316038	Vacuolar protein sorting-associated protein 29	VPS29	Q9QZ88	NA	4h LPS	3	Vps29	ns
DOCK3	0.316005	0.374589	7	0.4268	0.8002	0.369801	0.316005	Dedicator of cytokinesis protein 3	DOCK3	Q8CIQ7	NA	4h LPS	3	Dock3	ns
PTPS	-0.315957	0.287289	7	0.3078	0.7181	0.511729	0.315957	6-pyruvoyl tetrahydrobiopterin synthase	PTPS	Q9R1Z7	NA	4h LPS	3	Pts	ns
TRI47	-0.315945	0.153688	7	0.0789	0.4408	1.10315	0.315945	Tripartite motif-containing protein 47 (isoform 2)	TRI47	Q8C0E3-2	NA	4h LPS	3	Trim47	ns
HXK2	0.31586	0.113438	7	0.0271	0.2579	1.56663	0.31586	Hexokinase-2	HXK2	O08528	NA	4h LPS	3	Hk2	ns
EDEM3	-0.315478	0.136222	7	0.0537	0.3704	1.26989	0.315478	ER degradation-enhancing alpha-mannosidase-like protein 3	EDEM3	Q2HXL6	NA	4h LPS	3	Edem3	ns
MKL2	-0.31539	0.122938	7	0.0373	0.3025	1.42882	0.31539	MKL/myocardin-like protein 2	MKL2	P59759	NA	4h LPS	3	Mkl2	ns
RAM	0.315301	0.344668	7	0.3907	0.7771	0.408133	0.315301	RNMT-activating mini protein	RAM	Q9CQY2	NA	4h LPS	3	Fam103a1	ns
EYA3	-0.315241	0.107048	7	0.0216	0.2264	1.66628	0.315241	Eyes absent homolog 3	EYA3	P97480	NA	4h LPS	3	Eya3	ns
ZHX1	-0.315172	0.203707	7	0.1657	0.5692	0.780567	0.315172	Zinc fingers and homeoboxes protein 1	ZHX1	P70121	NA	4h LPS	3	Zhx1	ns
ATG12	-0.315134	0.233834	7	0.2197	0.6257	0.658078	0.315134	Ubiquitin-like protein ATG12	ATG12	Q9CQY1	NA	4h LPS	3	Atg12	ns
Q8BIR5	-0.315104	0.147031	7	0.0693	0.4192	1.15917	0.315104	Progesterone immunomodulatory binding factor 1	Q8BIR5	Q8BIR5	NA	4h LPS	3	Pibf1	ns
SMRCD	0.31509	0.238459	7	0.2279	0.6336	0.642196	0.31509	SWI/SNF-related matrix-associated actin-dependent regulator of chromatin subfamily A containing DEAD/H box 1	SMRCD	Q04692	NA	4h LPS	3	Smarcad1	ns
KNOP1	-0.314917	0.128428	7	0.044	0.3322	1.35683	0.314917	Lysine-rich nucleolar protein 1	KNOP1	Q9Z2Q2	NA	4h LPS	3	Knop1	ns
CO8A1	0.314901	0.979287	7	0.7572	0.931	0.120804	0.314901	Collagen alpha-1(VIII) chain	CO8A1	Q00780	NA	4h LPS	3	Col8a1	ns
GBRAP	-0.314806	0.347335	7	0.3949	0.7784	0.403537	0.314806	Gamma-aminobutyric acid receptor-associated protein	GBRAP	Q9DCD6	NA	4h LPS	3	Gabarap	ns
YTHD3	-0.314156	0.222868	7	0.2015	0.6057	0.695721	0.314156	YTH domain-containing family protein 3	YTHD3	Q8BYK6	NA	4h LPS	3	Ythdf3	ns
ARCH	0.313947	0.209023	7	0.1768	0.5799	0.752516	0.313947	Protein archease	ARCH	Q505B7	NA	4h LPS	3	Zbtb8os	ns
TLR3	0.313724	0.0780573	7	0.0051	0.0888	2.29541	0.313724	Toll-like receptor 3	TLR3	Q99MB1	NA	4h LPS	3	Tlr3	ns
RL13A	0.31368	0.424951	7	0.4844	0.8381	0.314772	0.31368	60S ribosomal protein L13a	RL13A	P19253	NA	4h LPS	3	Rpl13a	ns
ABL1	-0.313199	0.173433	7	0.1139	0.4937	0.943477	0.313199	Tyrosine-protein kinase ABL1	ABL1	P00520	NA	4h LPS	3	Abl1	ns
DERL1	0.313029	0.228217	7	0.2125	0.6169	0.672589	0.313029	Derlin-1	DERL1	Q99J56	NA	4h LPS	3	Derl1	ns
VISTA	-0.312835	0.0867933	7	0.0087	0.1307	2.06102	0.312835	NA	VISTA	Q9D659	NA	4h LPS	3	NA	ns
NFYC	-0.312224	0.177135	7	0.1213	0.5027	0.916012	0.312224	Nuclear transcription factor Y subunit gamma	NFYC	P70353	NA	4h LPS	3	Nfyc	ns
XRP2	0.311902	0.502415	7	0.5544	0.8663	0.256181	0.311902	Protein XRP2	XRP2	Q9EPK2	NA	4h LPS	3	Rp2	ns
IMPA2	0.311813	1.14013	7	0.7924	0.9404	0.101072	0.311813	Inositol monophosphatase 2	IMPA2	Q91UZ5	NA	4h LPS	3	Impa2	ns
PLXB3	0.311729	0.462549	7	0.522	0.8556	0.282349	0.311729	Plexin-B3	PLXB3	Q9QY40	NA	4h LPS	3	Plxnb3	ns
HAGHL	-0.311446	0.203581	7	0.1699	0.575	0.769789	0.311446	Hydroxyacylglutathione hydrolase-like protein	HAGHL	Q9DB32	NA	4h LPS	3	Haghl	ns
B2L11	-0.310883	0.24996	7	0.2536	0.6642	0.595797	0.310883	Bcl-2-like protein 11	B2L11	O54918	NA	4h LPS	3	Bcl2l11	ns
S39A1	-0.310665	0.780804	7	0.7026	0.918	0.153307	0.310665	Zinc transporter ZIP1	S39A1	Q9QZ03	NA	4h LPS	3	Slc39a1	ns
Z280C	-0.31059	0.0847076	7	0.008	0.1248	2.09691	0.31059	Zinc finger protein 280C	Z280C	Q6P3Y5	NA	4h LPS	3	Znf280c	ns
F133B	0.31033	0.323173	7	0.3689	0.7649	0.433078	0.31033	Protein FAM133B	F133B	Q9CVI2	NA	4h LPS	3	Fam133b	ns
Q80T06	-0.310141	0.0914992	7	0.0116	0.1564	1.93529	0.310141	Elongation factor 1-delta	Q80T06	Q80T06	NA	4h LPS	3	Eef1d	ns
CATZ	-0.309624	0.150584	7	0.0788	0.4408	1.10341	0.309624	Cathepsin Z	CATZ	Q9WUU7	NA	4h LPS	3	Ctsz	ns
TR34A	0.309118	0.147262	7	0.074	0.4262	1.13095	0.309118	Tripartite motif-containing protein 34A	TR34A	Q99PP6	NA	4h LPS	3	Trim34a	ns
JUPI2	0.309018	0.151967	7	0.0815	0.4442	1.08887	0.309018	NA	JUPI2	Q6PGH2	NA	4h LPS	3	NA	ns
P5CR2	-0.308823	0.121111	7	0.0381	0.305	1.41899	0.308823	Pyrroline-5-carboxylate reductase 2	P5CR2	Q922Q4	NA	4h LPS	3	Pycr2	ns
F6U2C2	0.308818	0.265887	7	0.2835	0.694	0.547412	0.308818	Ataxin-2	F6U2C2	F6U2C2	NA	4h LPS	3	Atxn2	ns
TP4A1	-0.308581	0.15536	7	0.0874	0.4556	1.05861	0.308581	Protein tyrosine phosphatase type IVA 1	TP4A1	Q63739	NA	4h LPS	3	Ptp4a1	ns
CSK2B	-0.30838	0.172855	7	0.1176	0.4995	0.9296	0.30838	Casein kinase II subunit beta	CSK2B	P67871	NA	4h LPS	3	Csnk2b	ns
TM201	-0.30833	0.13056	7	0.0502	0.356	1.29909	0.30833	Transmembrane protein 201	TM201	A2A8U2	NA	4h LPS	3	Tmem201	ns
GCP4	-0.308128	0.0579742	7	0.0011	0.0285	2.95651	0.308128	Gamma-tubulin complex component 4	GCP4	Q9D4F8	NA	4h LPS	3	Tubgcp4	*
CTBP1	-0.308061	0.135424	7	0.0571	0.3811	1.24357	0.308061	C-terminal-binding protein 1	CTBP1	O88712	NA	4h LPS	3	Ctbp1	ns
KCRS	0.307983	0.521119	7	0.5731	0.872	0.241771	0.307983	Creatine kinase S-type, mitochondrial	KCRS	Q6P8J7	NA	4h LPS	3	Ckmt2	ns
ANR52	-0.307957	0.0706951	7	0.0033	0.0651	2.47758	0.307957	Serine/threonine-protein phosphatase 6 regulatory ankyrin repeat subunit C	ANR52	Q8BTI7	NA	4h LPS	3	Ankrd52	ns
GGCT	0.307869	0.302105	7	0.3421	0.7451	0.465863	0.307869	Gamma-glutamylcyclotransferase	GGCT	Q9D7X8	NA	4h LPS	3	Ggct	ns
PGK2	0.307754	0.468129	7	0.5319	0.86	0.274146	0.307754	Phosphoglycerate kinase 2	PGK2	P09041	NA	4h LPS	3	Pgk2	ns
E9Q6R4	-0.307563	0.107537	7	0.0243	0.2421	1.61377	0.307563	Protein Arid1b	E9Q6R4	E9Q6R4	NA	4h LPS	3	Arid1b	ns
MTMRA	-0.307252	0.113133	7	0.0299	0.2692	1.52368	0.307252	Myotubularin-related protein 10	MTMRA	Q7TPM9	NA	4h LPS	3	Mtmr10	ns
AR2BP	-0.306886	0.147179	7	0.0755	0.4307	1.12199	0.306886	ADP-ribosylation factor-like protein 2-binding protein	AR2BP	Q9D385	NA	4h LPS	3	Arl2bp	ns
F2Z446	0.306687	0.177176	7	0.1271	0.5079	0.895962	0.306687	Vacuolar ATPase assembly integral membrane protein Vma21	F2Z446	F2Z446	NA	4h LPS	3	Vma21	ns
COX7R	0.306513	0.281411	7	0.3121	0.7221	0.505656	0.306513	Cytochrome c oxidase subunit 7A-related protein, mitochondrial	COX7R	Q61387	NA	4h LPS	3	Cox7a2l	ns
RM11	-0.306508	0.256083	7	0.2703	0.6805	0.568154	0.306508	39S ribosomal protein L11, mitochondrial	RM11	Q9CQF0	NA	4h LPS	3	Mrpl11	ns
AMRP	-0.30583	0.142949	7	0.0697	0.4194	1.15682	0.30583	Alpha-2-macroglobulin receptor-associated protein	AMRP	P55302	NA	4h LPS	3	Lrpap1	ns
NDUS5	-0.305828	0.252929	7	0.2659	0.6744	0.575354	0.305828	NADH dehydrogenase [ubiquinone] iron-sulfur protein 5	NDUS5	Q99LY9	NA	4h LPS	3	Ndufs5	ns
KC1E	-0.305412	0.176554	7	0.1273	0.5079	0.895246	0.305412	Casein kinase I isoform epsilon	KC1E	Q9JMK2	NA	4h LPS	3	Csnk1e	ns
LTOR3	-0.305299	0.154203	7	0.0882	0.4562	1.05452	0.305299	Ragulator complex protein LAMTOR3	LTOR3	O88653	NA	4h LPS	3	Lamtor3	ns
GCP6	-0.304929	0.154528	7	0.0891	0.4578	1.05033	0.304929	NA	GCP6	G5E8P0	NA	4h LPS	3	NA	ns
HDAC5	-0.304807	0.0800281	7	0.0066	0.1091	2.17792	0.304807	Histone deacetylase 5	HDAC5	Q9Z2V6	NA	4h LPS	3	Hdac5	ns
GLMP	0.304788	0.409236	7	0.4807	0.8353	0.318162	0.304788	Glycosylated lysosomal membrane protein	GLMP	Q9JHJ3	NA	4h LPS	3	Glmp	ns
MCLN1	-0.304556	0.140271	7	0.0665	0.4117	1.17718	0.304556	Mucolipin-1	MCLN1	Q99J21	NA	4h LPS	3	Mcoln1	ns
GGA1	-0.30441	0.194109	7	0.1608	0.5628	0.793681	0.30441	ADP-ribosylation factor-binding protein GGA1	GGA1	Q8R0H9	NA	4h LPS	3	Gga1	ns
NDUF7	-0.304256	0.157203	7	0.0942	0.4645	1.02611	0.304256	NADH dehydrogenase [ubiquinone] complex I, assembly factor 7	NDUF7	Q9CWG8	NA	4h LPS	3	Ndufaf7	ns
MASU1	-0.304091	0.213539	7	0.1974	0.6021	0.704557	0.304091	Mitochondrial assembly of ribosomal large subunit protein 1	MASU1	Q9CWV0	NA	4h LPS	3	Malsu1	ns
ST65G	-0.304053	0.260192	7	0.2808	0.6919	0.551559	0.304053	STAGA complex 65 subunit gamma	ST65G	Q9CZV5	NA	4h LPS	3	Supt7l	ns
CC115	-0.304003	0.126525	7	0.0473	0.3467	1.32534	0.304003	Coiled-coil domain-containing protein 115	CC115	Q8VE99	NA	4h LPS	3	Ccdc115	ns
ELAV3	-0.303859	0.205423	7	0.1826	0.5861	0.738435	0.303859	ELAV-like protein 3	ELAV3	Q60900	NA	4h LPS	3	Elavl3	ns
CDKA1	-0.303421	0.118747	7	0.0378	0.304	1.42232	0.303421	Cyclin-dependent kinase 2-associated protein 1	CDKA1	O35207	NA	4h LPS	3	Cdk2ap1	ns
Q6SKR2	0.303331	0.18097	7	0.1376	0.5291	0.861332	0.303331	HemK methyltransferase family member 2, isoform CRA_c	Q6SKR2	Q6SKR2	NA	4h LPS	3	N6amt1	ns
AP4B1	-0.303314	0.157107	7	0.0948	0.4665	1.02303	0.303314	AP-4 complex subunit beta-1	AP4B1	Q9WV76	NA	4h LPS	3	Ap4b1	ns
GALC	-0.303299	0.086966	7	0.0102	0.1433	1.99302	0.303299	Galactocerebrosidase	GALC	P54818	NA	4h LPS	3	Galc	ns
FYB	0.303224	0.213343	7	0.1982	0.6021	0.70287	0.303224	FYN-binding protein	FYB	O35601	NA	4h LPS	3	Fyb	ns
RRP15	0.303174	0.427608	7	0.5012	0.8474	0.299947	0.303174	RRP15-like protein	RRP15	Q9CYX7	NA	4h LPS	3	Rrp15	ns
PRC1	-0.3031	0.167957	7	0.1141	0.4937	0.942681	0.3031	Protein regulator of cytokinesis 1	PRC1	Q99K43	NA	4h LPS	3	Prc1	ns
GAB1	-0.302834	0.109911	7	0.0283	0.262	1.5484	0.302834	GRB2-associated-binding protein 1	GAB1	Q9QYY0	NA	4h LPS	3	Gab1	ns
MB12B	-0.302559	0.141609	7	0.07	0.4198	1.15498	0.302559	Multivesicular body subunit 12B	MB12B	Q6KAU4	NA	4h LPS	3	Mvb12b	ns
VKGC	-0.302129	0.277925	7	0.313	0.7224	0.504446	0.302129	Vitamin K-dependent gamma-carboxylase	VKGC	Q9QYC7	NA	4h LPS	3	Ggcx	ns
PTGDS	-0.301918	0.108541	7	0.0272	0.2579	1.56486	0.301918	Prostaglandin-H2 D-isomerase	PTGDS	O09114	NA	4h LPS	3	Ptgds	ns
LBH	-0.3018	0.0616402	7	0.0018	0.04	2.75428	0.3018	Protein LBH	LBH	Q9CX60	NA	4h LPS	3	Lbh	*
NBEL2	-0.301473	0.170846	7	0.121	0.5027	0.917252	0.301473	Neurobeachin-like protein 2 (isoform 2)	NBEL2	Q6ZQA0-2	NA	4h LPS	3	Nbeal2	ns
CCM2	-0.301328	0.095601	7	0.0161	0.191	1.79295	0.301328	Malcavernin	CCM2	Q8K2Y9	NA	4h LPS	3	Ccm2	ns
DIEXF	-0.301179	0.181804	7	0.1416	0.5399	0.849038	0.301179	Digestive organ expansion factor homolog	DIEXF	Q8BTT6	NA	4h LPS	3	Diexf	ns
B3GN2	0.301026	0.191653	7	0.1602	0.5628	0.795202	0.301026	N-acetyllactosaminide beta-1,3-N-acetylglucosaminyltransferase 2	B3GN2	Q9Z222	NA	4h LPS	3	B3GNT2	ns
AT2B2	-0.300971	0.226928	7	0.2264	0.6323	0.645162	0.300971	Plasma membrane calcium-transporting ATPase 2	AT2B2	Q9R0K7	NA	4h LPS	3	Atp2b2	ns
FLRT2	-0.300968	0.0736803	7	0.0047	0.0836	2.33147	0.300968	NA	FLRT2	Q8BLU0	NA	4h LPS	3	NA	ns
ISC2A	-0.30087	0.214864	7	0.2042	0.608	0.69003	0.30087	Isochorismatase domain-containing protein 2A, mitochondrial	ISC2A	P85094	NA	4h LPS	3	Isoc2a	ns
GP107	-0.300833	0.136481	7	0.0633	0.4015	1.19835	0.300833	Protein GPR107	GP107	Q8BUV8	NA	4h LPS	3	Gpr107	ns
ANR17	0.300608	0.0780912	7	0.0063	0.1051	2.20087	0.300608	Ankyrin repeat domain-containing protein 17	ANR17	Q99NH0	NA	4h LPS	3	Ankrd17	ns
TYB4	-0.30047	0.110403	7	0.0297	0.2684	1.52728	0.30047	Thymosin beta-4 (isoform 2)	TYB4	P20065-2	NA	4h LPS	3	Tmsb4x	ns
TXN4A	-0.300457	0.185994	7	0.1503	0.5509	0.823172	0.300457	Thioredoxin-like protein 4A	TXN4A	P83877	NA	4h LPS	3	Txnl4a	ns
SGK3	0.30027	0.0747444	7	0.0051	0.0888	2.29439	0.30027	Serine/threonine-protein kinase Sgk3	SGK3	Q9ERE3	NA	4h LPS	3	Sgk3	ns
T106B	-0.300251	0.0895955	7	0.0122	0.1606	1.91254	0.300251	Transmembrane protein 106B	T106B	Q80X71	NA	4h LPS	3	Tmem106b	ns
RU2B	-0.300232	0.146733	7	0.08	0.4408	1.09698	0.300232	U2 small nuclear ribonucleoprotein B''	RU2B	Q9CQI7	NA	4h LPS	3	Snrpb2	ns
PPIL3	-0.300173	0.164858	7	0.1114	0.4901	0.952967	0.300173	Peptidyl-prolyl cis-trans isomerase-like 3	PPIL3	Q9D6L8	NA	4h LPS	3	Ppil3	ns
TPM3	-0.300116	0.158542	7	0.1002	0.47	0.998975	0.300116	Tropomyosin alpha-3 chain	TPM3	P21107	NA	4h LPS	3	Tpm3	ns
PPM1D	-0.300055	0.178606	7	0.1369	0.5276	0.86375	0.300055	Protein phosphatase 1D	PPM1D	Q9QZ67	NA	4h LPS	3	Ppm1d	ns
CDK1	-0.300022	0.0992314	7	0.0193	0.2096	1.71463	0.300022	Cyclin-dependent kinase 1	CDK1	P11440	NA	4h LPS	3	Cdk1	ns
Q3UR39	-0.29975	0.164042	7	0.1104	0.488	0.957087	0.29975	Rab proteins geranylgeranyltransferase component A 1	Q3UR39	Q3UR39	NA	4h LPS	3	Chm	ns
ZN800	0.299661	0.184943	7	0.1492	0.5491	0.82623	0.299661	Zinc finger protein 800	ZN800	Q0VEE6	NA	4h LPS	3	Znf800	ns
CBX4	-0.29954	0.172778	7	0.1266	0.507	0.897666	0.29954	E3 SUMO-protein ligase CBX4	CBX4	O55187	NA	4h LPS	3	Cbx4	ns
MTMR2	-0.299328	0.129398	7	0.0539	0.3704	1.26818	0.299328	Myotubularin-related protein 2	MTMR2	Q9Z2D1	NA	4h LPS	3	Mtmr2	ns
F7BE84	0.298243	0.280886	7	0.3236	0.7294	0.490014	0.298243	Protein Ankrd50	F7BE84	F7BE84	NA	4h LPS	3	Ankrd50	ns
SPE39	-0.298168	0.128581	7	0.0535	0.3703	1.27181	0.298168	Spermatogenesis-defective protein 39 homolog	SPE39	Q8BGQ1	NA	4h LPS	3	Vipas39	ns
IPP2	0.298074	0.215901	7	0.2099	0.6137	0.678044	0.298074	Protein phosphatase inhibitor 2	IPP2	Q9DCL8	NA	4h LPS	3	Ppp1r2	ns
HSC20	-0.297713	0.170998	7	0.1252	0.506	0.902327	0.297713	Iron-sulfur cluster co-chaperone protein HscB, mitochondrial	HSC20	Q8K3A0	NA	4h LPS	3	Hscb	ns
Q3UEQ1	0.297247	0.363324	7	0.4402	0.8079	0.356312	0.297247	Type I inositol 3,4-bisphosphate 4-phosphatase	Q3UEQ1	Q3UEQ1	NA	4h LPS	3	Inpp4a	ns
HECD3	-0.297143	0.0896768	7	0.0129	0.1662	1.89009	0.297143	E3 ubiquitin-protein ligase HECTD3	HECD3	Q3U487	NA	4h LPS	3	Hectd3	ns
GGA2	-0.296425	0.0609142	7	0.0018	0.0408	2.73945	0.296425	ADP-ribosylation factor-binding protein GGA2	GGA2	Q6P5E6	NA	4h LPS	3	Gga2	*
TXD12	0.296233	0.364786	7	0.4435	0.8093	0.353121	0.296233	Thioredoxin domain-containing protein 12	TXD12	Q9CQU0	NA	4h LPS	3	Txndc12	ns
MO4L1	-0.29604	0.0854393	7	0.0105	0.1465	1.97974	0.29604	Mortality factor 4-like protein 1 (isoform 2)	MO4L1	P60762-2	NA	4h LPS	3	Morf4l1	ns
STRAP	-0.29582	0.180507	7	0.1453	0.5427	0.837862	0.29582	Serine-threonine kinase receptor-associated protein	STRAP	Q9Z1Z2	NA	4h LPS	3	Strap	ns
Q3TD63	-0.295755	0.151787	7	0.0924	0.4624	1.03445	0.295755	Putative uncharacterized protein	Q3TD63	Q3TD63	NA	4h LPS	3	Nfam1	ns
ABHGA	0.295566	0.43869	7	0.5221	0.8556	0.282255	0.295566	Abhydrolase domain-containing protein 16A	ABHGA	Q9Z1Q2	NA	4h LPS	3	Abhd16a	ns
BRX1	0.295361	0.321912	7	0.3894	0.7763	0.409618	0.295361	Ribosome biogenesis protein BRX1 homolog	BRX1	Q9DCA5	NA	4h LPS	3	Brix1	ns
RUSD2	-0.295268	0.166649	7	0.1197	0.5017	0.921831	0.295268	RNA pseudouridylate synthase domain-containing protein 2	RUSD2	Q149F1	NA	4h LPS	3	Rpusd2	ns
ANM9	-0.294726	0.0942926	7	0.0167	0.1958	1.77699	0.294726	Putative protein arginine N-methyltransferase 9	ANM9	Q3U3W5	NA	4h LPS	3	Prmt9	ns
BGAL	-0.29469	0.081819	7	0.0087	0.1309	2.0595	0.29469	Beta-galactosidase	BGAL	P23780	NA	4h LPS	3	Glb1	ns
BID	-0.29465	0.0608095	7	0.0019	0.0415	2.72908	0.29465	BH3-interacting domain death agonist	BID	P70444	NA	4h LPS	3	Bid	*
CO5A1	0.294541	0.488202	7	0.5653	0.8694	0.247701	0.294541	Collagen alpha-1(V) chain	CO5A1	O88207	NA	4h LPS	3	Col5a1	ns
ITM2B	-0.29431	0.0936041	7	0.0163	0.1928	1.78826	0.29431	Integral membrane protein 2B	ITM2B	O89051	NA	4h LPS	3	Itm2b	ns
PSB2	0.29403	0.389223	7	0.4746	0.8333	0.323637	0.29403	Proteasome subunit beta type-2	PSB2	Q9R1P3	NA	4h LPS	3	Psmb2	ns
CARF	-0.293971	0.0932542	7	0.0161	0.191	1.7932	0.293971	CDKN2A-interacting protein	CARF	Q8BI72	NA	4h LPS	3	Cdkn2aip	ns
MT21D	-0.293887	0.294853	7	0.3521	0.7517	0.453337	0.293887	Protein-lysine methyltransferase METTL21D	MT21D	Q8C436	NA	4h LPS	3	Vcpkmt	ns
H2AX	-0.293801	0.339087	7	0.415	0.7933	0.382001	0.293801	Histone H2AX	H2AX	P27661	NA	4h LPS	3	H2afx	ns
TPPC5	-0.293541	0.0957515	7	0.0182	0.2042	1.74045	0.293541	Trafficking protein particle complex subunit 5	TPPC5	Q9CQA1	NA	4h LPS	3	Trappc5	ns
NH2L1	0.293524	0.336147	7	0.4115	0.7923	0.385626	0.293524	NHP2-like protein 1	NH2L1	Q9D0T1	NA	4h LPS	3	Nhp2l1	ns
OFUT1	-0.293297	0.142189	7	0.0781	0.4395	1.10763	0.293297	GDP-fucose protein O-fucosyltransferase 1	OFUT1	Q91ZW2	NA	4h LPS	3	Pofut1	ns
EIF3K	0.293142	0.24485	7	0.2702	0.6805	0.568341	0.293142	Eukaryotic translation initiation factor 3 subunit K	EIF3K	Q9DBZ5	NA	4h LPS	3	Eif3k	ns
F8WHY8	-0.293133	0.107035	7	0.029	0.2658	1.53799	0.293133	Metastasis-associated protein MTA1	F8WHY8	F8WHY8	NA	4h LPS	3	Mta1	ns
NDK3	0.293098	0.273412	7	0.3193	0.7268	0.495827	0.293098	Nucleoside diphosphate kinase 3	NDK3	Q9WV85	NA	4h LPS	3	Nme3	ns
PKHM1	-0.293051	0.0669045	7	0.0032	0.064	2.49027	0.293051	Pleckstrin homology domain-containing family M member 1	PKHM1	Q7TSI1	NA	4h LPS	3	Plekhm1	ns
VPS72	-0.292986	0.220078	7	0.2248	0.6301	0.648175	0.292986	Vacuolar protein sorting-associated protein 72 homolog	VPS72	Q62481	NA	4h LPS	3	Vps72	ns
DNS2A	-0.292658	0.100195	7	0.0223	0.2306	1.65146	0.292658	Deoxyribonuclease-2-alpha	DNS2A	P56542	NA	4h LPS	3	Dnase2	ns
CENPT	-0.292269	0.0948356	7	0.0178	0.201	1.75033	0.292269	Centromere protein T	CENPT	Q3TJM4	NA	4h LPS	3	Cenpt	ns
KIF23	-0.292119	0.152608	7	0.0972	0.4675	1.01252	0.292119	Kinesin-like protein KIF23	KIF23	E9Q5G3	NA	4h LPS	3	Kif23	ns
TYSY	-0.291998	0.11079	7	0.0336	0.2892	1.47316	0.291998	Thymidylate synthase	TYSY	P07607	NA	4h LPS	3	Tyms	ns
LY86	-0.291984	0.149798	7	0.0923	0.4624	1.0349	0.291984	Lymphocyte antigen 86	LY86	O88188	NA	4h LPS	3	Ly86	ns
TTC17	-0.291931	0.0803926	7	0.0084	0.1284	2.07659	0.291931	Tetratricopeptide repeat protein 17	TTC17	E9PVB5	NA	4h LPS	3	Ttc17	ns
MSRE	0.291911	0.128924	7	0.058	0.3837	1.2368	0.291911	Macrophage scavenger receptor types I and II	MSRE	P30204	NA	4h LPS	3	Msr1	ns
MYO7A	-0.291833	0.119822	7	0.0451	0.3363	1.34629	0.291833	Unconventional myosin-VIIa	MYO7A	P97479	NA	4h LPS	3	Myo7a	ns
PPT1	-0.2918	0.137487	7	0.0715	0.4219	1.14588	0.2918	Palmitoyl-protein thioesterase 1	PPT1	O88531	NA	4h LPS	3	Ppt1	ns
PHF14	-0.291478	0.105715	7	0.0282	0.262	1.5496	0.291478	PHD finger protein 14	PHF14	Q9D4H9	NA	4h LPS	3	Phf14	ns
GNAI1	-0.291457	0.415701	7	0.5059	0.8496	0.29597	0.291457	Guanine nucleotide-binding protein G(i) subunit alpha-1	GNAI1	B2RSH2	NA	4h LPS	3	Gnai1	ns
LMF2	0.29127	0.239902	7	0.2641	0.6734	0.578284	0.29127	Lipase maturation factor 2	LMF2	Q8C3X8	NA	4h LPS	3	Lmf2	ns
APC7	-0.291194	0.0959447	7	0.019	0.2072	1.72171	0.291194	Anaphase-promoting complex subunit 7	APC7	Q9WVM3	NA	4h LPS	3	Anapc7	ns
EHMT2	-0.290895	0.137076	7	0.0715	0.4219	1.14573	0.290895	Histone-lysine N-methyltransferase EHMT2	EHMT2	Q9Z148	NA	4h LPS	3	Ehmt2	ns
E0CXP6	-0.290742	0.157969	7	0.1083	0.4837	0.965514	0.290742	MCG2776, isoform CRA_a	E0CXP6	E0CXP6	NA	4h LPS	3	Umad1	ns
PDE12	0.290702	0.0872852	7	0.0126	0.164	1.90023	0.290702	2',5'-phosphodiesterase 12	PDE12	Q3TIU4	NA	4h LPS	3	Pde12	ns
Q8CDS4	0.290399	0.104366	7	0.0272	0.2579	1.56543	0.290399	Putative uncharacterized protein	Q8CDS4	Q8CDS4	NA	4h LPS	3	Sec23b	ns
NLRC4	-0.290392	0.292001	7	0.3531	0.7517	0.452089	0.290392	NLR family CARD domain-containing protein 4	NLRC4	Q3UP24	NA	4h LPS	3	Nlrc4	ns
PZP	-0.290192	1.13498	7	0.8055	0.9422	0.0939086	0.290192	NA	PZP	Q61838	NA	4h LPS	3	NA	ns
D3YWT1	-0.289823	0.141941	7	0.0805	0.442	1.09424	0.289823	MCG11326, isoform CRA_b	D3YWT1	D3YWT1	NA	4h LPS	3	Hnrnph3	ns
PLCE	0.289786	0.191115	7	0.1732	0.578	0.761381	0.289786	1-acyl-sn-glycerol-3-phosphate acyltransferase epsilon	PLCE	Q9D1E8	NA	4h LPS	3	Agpat5	ns
KAP1	0.289296	0.220372	7	0.2307	0.6385	0.637023	0.289296	cAMP-dependent protein kinase type I-beta regulatory subunit	KAP1	P12849	NA	4h LPS	3	Prkar1b	ns
RAB3A	0.289148	0.698708	7	0.6914	0.9139	0.160282	0.289148	Ras-related protein Rab-3A	RAB3A	P63011	NA	4h LPS	3	Rab3a	ns
Q76I26	0.288809	0.2904	7	0.3531	0.7517	0.452107	0.288809	Protein Methig1	Q76I26	Q76I26	NA	4h LPS	3	Methig1	ns
PO2F1	-0.288643	0.174595	7	0.1423	0.5402	0.846903	0.288643	POU domain, class 2, transcription factor 1	PO2F1	P25425	NA	4h LPS	3	Pou2f1	ns
RL10L	0.288448	0.286191	7	0.3471	0.75	0.459581	0.288448	60S ribosomal protein L10-like	RL10L	P86048	NA	4h LPS	3	Rpl10l	ns
MSH2	-0.28843	0.0901642	7	0.0151	0.1841	1.82137	0.28843	DNA mismatch repair protein Msh2	MSH2	P43247	NA	4h LPS	3	Msh2	ns
HMGCL	-0.288309	0.12064	7	0.0482	0.349	1.31712	0.288309	Hydroxymethylglutaryl-CoA lyase, mitochondrial	HMGCL	P38060	NA	4h LPS	3	Hmgcl	ns
PFD3	-0.288299	0.225039	7	0.241	0.6495	0.618051	0.288299	Prefoldin subunit 3	PFD3	P61759	NA	4h LPS	3	Vbp1	ns
APLP2	-0.288276	0.244973	7	0.2777	0.6892	0.556347	0.288276	Amyloid-like protein 2	APLP2	Q06335	NA	4h LPS	3	Aplp2	ns
MRC2	-0.28818	0.234722	7	0.2592	0.6676	0.586332	0.28818	C-type mannose receptor 2	MRC2	Q64449	NA	4h LPS	3	Mrc2	ns
MCE1	-0.288137	0.15694	7	0.109	0.4853	0.962623	0.288137	mRNA-capping enzyme	MCE1	O55236	NA	4h LPS	3	Rngtt	ns
TARA	0.287837	0.0811314	7	0.0094	0.1367	2.02819	0.287837	TRIO and F-actin-binding protein	TARA	Q99KW3	NA	4h LPS	3	Triobp	ns
Q3TBH5	-0.287686	0.182376	7	0.1587	0.5612	0.799417	0.287686	Putative uncharacterized protein	Q3TBH5	Q3TBH5	NA	4h LPS	3	Sh3tc1	ns
LIN7C	-0.287579	0.183386	7	0.1608	0.5628	0.793633	0.287579	Protein lin-7 homolog C	LIN7C	O88952	NA	4h LPS	3	Lin7c	ns
G5E8Q0	0.287448	0.525975	7	0.6017	0.8808	0.220623	0.287448	Lysosomal trafficking regulator, isoform CRA_a	G5E8Q0	G5E8Q0	NA	4h LPS	3	Lyst	ns
UBQL4	-0.28712	0.123424	7	0.0529	0.3669	1.27653	0.28712	Ubiquilin-4	UBQL4	Q99NB8	NA	4h LPS	3	Ubqln4	ns
EGLN1	-0.286798	0.180439	7	0.156	0.5596	0.806917	0.286798	Egl nine homolog 1	EGLN1	Q91YE3	NA	4h LPS	3	Egln1	ns
SPOP	0.286687	0.113574	7	0.0396	0.3119	1.40269	0.286687	Speckle-type POZ protein	SPOP	Q6ZWS8	NA	4h LPS	3	Spop	ns
TV23B	-0.286389	0.262329	7	0.3111	0.7214	0.507097	0.286389	Golgi apparatus membrane protein TVP23 homolog B	TV23B	Q9D8T4	NA	4h LPS	3	Tvp23b	ns
ERF3B	-0.286296	0.0775602	7	0.0077	0.1217	2.11106	0.286296	Eukaryotic peptide chain release factor GTP-binding subunit ERF3B	ERF3B	Q149F3	NA	4h LPS	3	Gspt2	ns
SSNA1	-0.286293	0.147414	7	0.0932	0.4634	1.03037	0.286293	Sjoegren syndrome nuclear autoantigen 1 homolog	SSNA1	Q9JJ94	NA	4h LPS	3	Ssna1	ns
FA32A	-0.286154	0.142449	7	0.0845	0.4506	1.07307	0.286154	Protein FAM32A	FA32A	Q9CR80	NA	4h LPS	3	Fam32a	ns
LRC20	-0.286054	0.174676	7	0.1455	0.543	0.837107	0.286054	Leucine-rich repeat-containing protein 20	LRC20	Q8CI70	NA	4h LPS	3	Lrrc20	ns
Q3THV0	-0.285897	0.116475	7	0.0438	0.3314	1.35841	0.285897	Ribosome biogenesis protein BOP1	Q3THV0	Q3THV0	NA	4h LPS	3	Bop1	ns
B9EKU4	-0.285848	0.116976	7	0.0445	0.3336	1.35144	0.285848	URB2 ribosome biogenesis 2 homolog (S. cerevisiae)	B9EKU4	B9EKU4	NA	4h LPS	3	Urb2	ns
UBR7	-0.285733	0.091622	7	0.0169	0.1963	1.77272	0.285733	Putative E3 ubiquitin-protein ligase UBR7	UBR7	Q8BU04	NA	4h LPS	3	Ubr7	ns
SNX4	0.285487	0.279982	7	0.3418	0.7448	0.466191	0.285487	Sorting nexin-4	SNX4	Q91YJ2	NA	4h LPS	3	Snx4	ns
PIAS4	-0.285472	0.163722	7	0.1247	0.5057	0.903976	0.285472	E3 SUMO-protein ligase PIAS4	PIAS4	Q9JM05	NA	4h LPS	3	Pias4	ns
M3K5	0.285461	0.147179	7	0.0936	0.4641	1.02874	0.285461	Mitogen-activated protein kinase kinase kinase 5	M3K5	O35099	NA	4h LPS	3	Map3k5	ns
SODC	0.285453	0.194006	7	0.1847	0.5902	0.733614	0.285453	Superoxide dismutase [Cu-Zn]	SODC	P08228	NA	4h LPS	3	Sod1	ns
CY24B	0.285426	0.151503	7	0.1016	0.4723	0.99322	0.285426	Cytochrome b-245 heavy chain	CY24B	Q61093	NA	4h LPS	3	Cybb	ns
BOLA2	-0.28521	0.177578	7	0.1523	0.5542	0.817342	0.28521	BolA-like protein 2	BOLA2	Q8BGS2	NA	4h LPS	3	Bola2	ns
Q6NV99	-0.285028	0.154331	7	0.1073	0.4821	0.969564	0.285028	Protein Haus6	Q6NV99	Q6NV99	NA	4h LPS	3	Haus6	ns
ZC11A	0.284818	0.0968164	7	0.0217	0.2265	1.66441	0.284818	Zinc finger CCCH domain-containing protein 11A	ZC11A	Q6NZF1	NA	4h LPS	3	Zc3h11a	ns
Q9QZ83	0.284793	0.26427	7	0.3169	0.724	0.499056	0.284793	Gamma actin-like protein	Q9QZ83	Q9QZ83	NA	4h LPS	3	Actg1	ns
CL029	-0.284372	0.126444	7	0.0593	0.3885	1.22705	0.284372	Uncharacterized protein C12orf29 homolog	CL029	Q8BHN7	NA	4h LPS	3	NA	ns
HFE	-0.284343	0.0957965	7	0.0209	0.2226	1.68067	0.284343	Hereditary hemochromatosis protein homolog	HFE	P70387	NA	4h LPS	3	Hfe	ns
ESPL1	-0.283843	0.933341	7	0.7699	0.9337	0.113576	0.283843	Separin	ESPL1	P60330	NA	4h LPS	3	Espl1	ns
MO2R1	-0.283835	0.0803795	7	0.0096	0.1381	2.01852	0.283835	Cell surface glycoprotein CD200 receptor 1	MO2R1	Q9ES57	NA	4h LPS	3	Cd200r1	ns
RPC9	-0.283595	0.0850283	7	0.0125	0.1632	1.90309	0.283595	DNA-directed RNA polymerase III subunit RPC9	RPC9	O35427	NA	4h LPS	3	Crcp	ns
AKCL2	-0.283137	0.12483	7	0.0576	0.3824	1.23934	0.283137	1,5-anhydro-D-fructose reductase	AKCL2	Q9DCT1	NA	4h LPS	3	Akr1e2	ns
NCK1	0.282868	0.142294	7	0.0872	0.4556	1.05968	0.282868	Cytoplasmic protein NCK1	NCK1	Q99M51	NA	4h LPS	3	Nck1	ns
XYLK	0.28286	0.104482	7	0.0303	0.2707	1.51829	0.28286	Glycosaminoglycan xylosylkinase	XYLK	Q8VCS3	NA	4h LPS	3	Fam20b	ns
SPNS1	-0.282833	0.605635	7	0.6547	0.898	0.183968	0.282833	Protein spinster homolog 1	SPNS1	Q8R0G7	NA	4h LPS	3	Spns1	ns
NAC1	-0.282696	0.141486	7	0.0859	0.4532	1.06618	0.282696	Sodium/calcium exchanger 1	NAC1	P70414	NA	4h LPS	3	Slc8a1	ns
UBE3B	-0.282546	0.264409	7	0.3207	0.7275	0.493887	0.282546	Ubiquitin-protein ligase E3B	UBE3B	Q9ES34	NA	4h LPS	3	Ube3b	ns
PCAT1	0.282359	0.179901	7	0.1605	0.5628	0.794481	0.282359	Lysophosphatidylcholine acyltransferase 1	PCAT1	Q3TFD2	NA	4h LPS	3	Lpcat1	ns
PX11B	0.282343	0.439458	7	0.541	0.8643	0.266782	0.282343	Peroxisomal membrane protein 11B	PX11B	Q9Z210	NA	4h LPS	3	Pex11b	ns
CLYBL	-0.282243	0.193033	7	0.1871	0.5917	0.727938	0.282243	Citrate lyase subunit beta-like protein, mitochondrial	CLYBL	Q8R4N0	NA	4h LPS	3	Clybl	ns
RASH	-0.282103	0.0978047	7	0.0235	0.2377	1.62884	0.282103	GTPase HRas	RASH	Q61411	NA	4h LPS	3	Hras	ns
SP1	0.282086	0.719558	7	0.7067	0.9194	0.150765	0.282086	Transcription factor Sp1	SP1	O89090	NA	4h LPS	3	Sp1	ns
RBM33	-0.282062	0.111434	7	0.0392	0.3102	1.40712	0.282062	RNA-binding protein 33	RBM33	Q9CXK9	NA	4h LPS	3	Rbm33	ns
ORN	-0.281989	0.184538	7	0.1703	0.5759	0.768696	0.281989	Oligoribonuclease, mitochondrial	ORN	Q9D8S4	NA	4h LPS	3	Rexo2	ns
KGUA	-0.281927	0.133955	7	0.0734	0.426	1.1345	0.281927	Guanylate kinase	KGUA	Q64520	NA	4h LPS	3	Guk1	ns
PTN2	0.28161	0.18364	7	0.169	0.5726	0.772055	0.28161	Tyrosine-protein phosphatase non-receptor type 2	PTN2	Q06180	NA	4h LPS	3	Ptpn2	ns
PTMS	-0.281563	0.212113	7	0.226	0.632	0.645846	0.281563	Parathymosin	PTMS	Q9D0J8	NA	4h LPS	3	Ptms	ns
E9PX94	-0.281437	0.177213	7	0.1563	0.5598	0.806097	0.281437	Coiled-coil and C2 domain-containing protein 1A	E9PX94	E9PX94	NA	4h LPS	3	Cc2d1a	ns
RM50	-0.28119	0.114199	7	0.0433	0.328	1.36331	0.28119	39S ribosomal protein L50, mitochondrial	RM50	Q8VDT9	NA	4h LPS	3	Mrpl50	ns
NAB1	0.281082	0.297996	7	0.377	0.7709	0.423699	0.281082	NGFI-A-binding protein 1	NAB1	Q61122	NA	4h LPS	3	Nab1	ns
GGYF1	-0.281019	0.0970346	7	0.0231	0.2359	1.63611	0.281019	NA	GGYF1	Q99MR1	NA	4h LPS	3	NA	ns
UBP25	0.280885	0.0789217	7	0.0092	0.1349	2.03473	0.280885	Ubiquitin carboxyl-terminal hydrolase 25	UBP25	P57080	NA	4h LPS	3	Usp25	ns
PTPRO	-0.280365	0.100894	7	0.0273	0.2583	1.56311	0.280365	Receptor-type tyrosine-protein phosphatase O	PTPRO	E9Q612	NA	4h LPS	3	Ptpro	ns
SWAHC	0.280346	0.112526	7	0.0415	0.3201	1.38182	0.280346	Ankyrin repeat domain-containing protein SOWAHC	SWAHC	Q8C0J6	NA	4h LPS	3	Sowahc	ns
CYHR1	0.279277	0.379752	7	0.486	0.8392	0.313373	0.279277	Cysteine and histidine-rich protein 1	CYHR1	Q9QXA1	NA	4h LPS	3	Cyhr1	ns
ACSL3	-0.279271	0.302788	7	0.387	0.7755	0.412243	0.279271	Long-chain-fatty-acid--CoA ligase 3	ACSL3	Q9CZW4	NA	4h LPS	3	Acsl3	ns
PGAM5	-0.279236	0.137717	7	0.0822	0.4455	1.08511	0.279236	Serine/threonine-protein phosphatase PGAM5, mitochondrial	PGAM5	Q8BX10	NA	4h LPS	3	Pgam5	ns
A0A0R4J0B5	0.279231	0.271433	7	0.3378	0.7439	0.471296	0.279231	NA	A0A0R4J0B5	A0A0R4J0B5	NA	4h LPS	3	NA	ns
MON1B	-0.278718	0.170049	7	0.1452	0.5427	0.837993	0.278718	Vacuolar fusion protein MON1 homolog B	MON1B	Q8BMQ8	NA	4h LPS	3	Mon1b	ns
H2A2B	-0.278676	0.0882511	7	0.016	0.1906	1.79648	0.278676	Histone H2A type 2-B	H2A2B	Q64522	NA	4h LPS	3	Hist2h2ab	ns
A2A716	-0.278667	0.12644	7	0.0634	0.4015	1.19818	0.278667	Oxysterol-binding protein	A2A716	A2A716	NA	4h LPS	3	Osbpl7	ns
F8VQ87	0.278609	0.143702	7	0.0937	0.4643	1.02825	0.278609	5'-3' exoribonuclease 1	F8VQ87	F8VQ87	NA	4h LPS	3	Xrn1	ns
COG2	0.278488	0.212982	7	0.2323	0.6402	0.633903	0.278488	Conserved oligomeric Golgi complex subunit 2	COG2	Q921L5	NA	4h LPS	3	Cog2	ns
DNJA1	0.278468	0.102426	7	0.0298	0.2688	1.52549	0.278468	DnaJ homolog subfamily A member 1	DNJA1	P63037	NA	4h LPS	3	Dnaja1	ns
DNMBP	-0.27835	0.141695	7	0.0902	0.4594	1.04465	0.27835	Dynamin-binding protein	DNMBP	Q6TXD4	NA	4h LPS	3	Dnmbp	ns
UBE2A	0.278267	0.492132	7	0.5894	0.8777	0.229564	0.278267	Ubiquitin-conjugating enzyme E2 A	UBE2A	Q9Z255	NA	4h LPS	3	Ube2a	ns
SCAM3	-0.278247	0.145004	7	0.0965	0.4675	1.01553	0.278247	Secretory carrier-associated membrane protein 3	SCAM3	O35609	NA	4h LPS	3	Scamp3	ns
UBIP1	0.278176	0.425175	7	0.5338	0.8611	0.272589	0.278176	Upstream-binding protein 1	UBIP1	Q811S7	NA	4h LPS	3	Ubp1	ns
GOGA7	-0.278176	0.1558	7	0.1174	0.4995	0.930506	0.278176	Golgin subfamily A member 7	GOGA7	Q91W53	NA	4h LPS	3	Golga7	ns
Q8BW82	-0.277847	0.248261	7	0.3	0.711	0.522886	0.277847	Putative uncharacterized protein	Q8BW82	Q8BW82	NA	4h LPS	3	Parp4	ns
ACO10	0.277547	0.335398	7	0.4352	0.8067	0.361268	0.277547	Acyl-coenzyme A thioesterase 10, mitochondrial	ACO10	Q32MW3	NA	4h LPS	3	Acot10	ns
TF3B	-0.276858	0.0896085	7	0.0176	0.2004	1.75508	0.276858	Transcription factor IIIB 90 kDa subunit	TF3B	Q8CFK2	NA	4h LPS	3	Brf1	ns
MED22	-0.276818	0.106112	7	0.035	0.2954	1.45621	0.276818	Mediator of RNA polymerase II transcription subunit 22	MED22	Q62276	NA	4h LPS	3	Med22	ns
SRGEF	-0.27669	0.168818	7	0.1452	0.5427	0.837958	0.27669	Secretion-regulating guanine nucleotide exchange factor	SRGEF	Q80YD6	NA	4h LPS	3	Sergef	ns
LST8	-0.276299	0.13023	7	0.0715	0.4219	1.14539	0.276299	Target of rapamycin complex subunit LST8	LST8	Q9DCJ1	NA	4h LPS	3	Mlst8	ns
BAKOR	-0.276219	0.0807015	7	0.0111	0.1525	1.9549	0.276219	Beclin 1-associated autophagy-related key regulator	BAKOR	Q8CDJ3	NA	4h LPS	3	Atg14	ns
RRF2M	-0.276046	0.173936	7	0.1565	0.5601	0.805426	0.276046	Ribosome-releasing factor 2, mitochondrial	RRF2M	Q8R2Q4	NA	4h LPS	3	Gfm2	ns
ATP7A	0.275877	0.116637	7	0.05	0.3554	1.30143	0.275877	Copper-transporting ATPase 1	ATP7A	Q64430	NA	4h LPS	3	Atp7a	ns
Q8BFR9	-0.275668	0.107674	7	0.0375	0.3037	1.42551	0.275668	Putative uncharacterized protein	Q8BFR9	Q8BFR9	NA	4h LPS	3	Mela	ns
RIOK1	-0.275653	0.194521	7	0.1994	0.6032	0.70029	0.275653	Serine/threonine-protein kinase RIO1	RIOK1	Q922Q2	NA	4h LPS	3	Riok1	ns
DHB12	0.275557	0.326272	7	0.4263	0.7997	0.37031	0.275557	Very-long-chain 3-oxoacyl-CoA reductase	DHB12	O70503	NA	4h LPS	3	Hsd17b12	ns
CGBP1	0.275534	0.108367	7	0.0385	0.3072	1.41435	0.275534	CGG triplet repeat-binding protein 1	CGBP1	Q8BHG9	NA	4h LPS	3	Cggbp1	ns
CNDH2	-0.275054	0.251182	7	0.3097	0.7204	0.509003	0.275054	Condensin-2 complex subunit H2	CNDH2	Q8BSP2	NA	4h LPS	3	Ncaph2	ns
CBPQ	-0.274672	0.113309	7	0.0458	0.3403	1.33899	0.274672	Carboxypeptidase Q	CBPQ	Q9WVJ3	NA	4h LPS	3	Cpq	ns
BCCIP	-0.274613	0.210264	7	0.2328	0.6402	0.632985	0.274613	BRCA2 and CDKN1A-interacting protein	BCCIP	Q9CWI3	NA	4h LPS	3	Bccip	ns
HECD1	0.274592	0.0686668	7	0.0052	0.0905	2.28423	0.274592	E3 ubiquitin-protein ligase HECTD1	HECD1	Q69ZR2	NA	4h LPS	3	Hectd1	ns
HELLS	-0.274578	0.0891197	7	0.0178	0.201	1.74982	0.274578	Lymphocyte-specific helicase	HELLS	Q60848	NA	4h LPS	3	Hells	ns
GNS	-0.274487	0.101652	7	0.0306	0.272	1.51389	0.274487	N-acetylglucosamine-6-sulfatase	GNS	Q8BFR4	NA	4h LPS	3	Gns	ns
PEDF	0.27448	0.32415	7	0.4251	0.7986	0.371485	0.27448	Pigment epithelium-derived factor	PEDF	P97298	NA	4h LPS	3	Serpinf1	ns
SERPH	-0.274449	0.29843	7	0.3884	0.7757	0.410775	0.274449	Serpin H1	SERPH	P19324	NA	4h LPS	3	Serpinh1	ns
TTYH2	-0.274445	0.189359	7	0.1905	0.5953	0.720062	0.274445	Protein tweety homolog 2	TTYH2	Q3TH73	NA	4h LPS	3	Ttyh2	ns
PPIF	-0.2737	0.168202	7	0.1477	0.5475	0.830569	0.2737	Peptidyl-prolyl cis-trans isomerase F, mitochondrial	PPIF	Q99KR7	NA	4h LPS	3	Ppif	ns
UBE2Z	0.273662	0.191637	7	0.1963	0.6006	0.706987	0.273662	Ubiquitin-conjugating enzyme E2 Z	UBE2Z	Q3UE37	NA	4h LPS	3	Ube2z	ns
2022-09-08	-0.273606	0.177649	7	0.1674	0.5714	0.776194	0.273606	Septin-8	2022-09-08	Q8CHH9	NA	4h LPS	3	2022-09-08	ns
IMP4	-0.273496	0.110013	7	0.0418	0.3211	1.37842	0.273496	U3 small nucleolar ribonucleoprotein protein IMP4	IMP4	Q8VHZ7	NA	4h LPS	3	Imp4	ns
Q3UZG0	-0.273389	0.224622	7	0.263	0.6729	0.580046	0.273389	Putative uncharacterized protein	Q3UZG0	Q3UZG0	NA	4h LPS	3	Golm1	ns
GDPD5	-0.272796	0.189358	7	0.1929	0.5978	0.714717	0.272796	Glycerophosphodiester phosphodiesterase domain-containing protein 5	GDPD5	Q640M6	NA	4h LPS	3	Gdpd5	ns
TYB10	-0.272664	0.129897	7	0.074	0.4262	1.13093	0.272664	Thymosin beta-10	TYB10	Q6ZWY8	NA	4h LPS	3	Tmsb10	ns
ENOB	-0.272422	0.122111	7	0.0609	0.394	1.21548	0.272422	Beta-enolase	ENOB	P21550	NA	4h LPS	3	Eno3	ns
M3K3	-0.272266	0.177111	7	0.1681	0.5718	0.7744	0.272266	Mitogen-activated protein kinase kinase kinase 3	M3K3	Q61084	NA	4h LPS	3	Map3k3	ns
TBK1	-0.272142	0.0541347	7	0.0015	0.0362	2.81865	0.272142	Serine/threonine-protein kinase TBK1	TBK1	Q9WUN2	NA	4h LPS	3	Tbk1	*
MAGI1	-0.272106	0.172043	7	0.1578	0.5606	0.802025	0.272106	Membrane-associated guanylate kinase, WW and PDZ domain-containing protein 1	MAGI1	Q6RHR9	NA	4h LPS	3	Magi1	ns
GALK2	-0.271918	0.0843011	7	0.0145	0.1811	1.83741	0.271918	N-acetylgalactosamine kinase	GALK2	Q68FH4	NA	4h LPS	3	Galk2	ns
ABHD4	-0.271853	0.12854	7	0.0723	0.4236	1.1411	0.271853	Abhydrolase domain-containing protein 4	ABHD4	Q8VD66	NA	4h LPS	3	Abhd4	ns
ILK	0.271784	0.239269	7	0.2934	0.7051	0.532555	0.271784	Integrin-linked protein kinase	ILK	O55222	NA	4h LPS	3	Ilk	ns
ISY1	-0.271701	0.165537	7	0.1447	0.5425	0.839429	0.271701	Pre-mRNA-splicing factor ISY1 homolog	ISY1	Q69ZQ2	NA	4h LPS	3	Isy1	ns
A2ATY4	-0.271597	0.11015	7	0.0431	0.3271	1.36549	0.271597	Protein Zbtb34	A2ATY4	A2ATY4	NA	4h LPS	3	Zbtb34	ns
MBD3	-0.271374	0.136063	7	0.0863	0.4534	1.06389	0.271374	Methyl-CpG-binding domain protein 3	MBD3	Q9Z2D8	NA	4h LPS	3	Mbd3	ns
SIN3A	-0.271231	0.0624821	7	0.0034	0.0659	2.46952	0.271231	Paired amphipathic helix protein Sin3a	SIN3A	Q60520	NA	4h LPS	3	Sin3a	ns
DPOE4	-0.270924	0.200468	7	0.2186	0.6246	0.660361	0.270924	DNA polymerase epsilon subunit 4	DPOE4	Q9CQ36	NA	4h LPS	3	Pole4	ns
INP5K	-0.270739	0.179253	7	0.1747	0.5783	0.757719	0.270739	Inositol polyphosphate 5-phosphatase K	INP5K	Q8C5L6	NA	4h LPS	3	Inpp5k	ns
DYLT1	-0.270613	0.0712861	7	0.0067	0.1101	2.17079	0.270613	Dynein light chain Tctex-type 1	DYLT1	P51807	NA	4h LPS	3	Dynlt1	ns
PURA	-0.270563	0.113148	7	0.0481	0.349	1.31802	0.270563	Transcriptional activator protein Pur-alpha	PURA	P42669	NA	4h LPS	3	Pura	ns
STMN1	-0.270405	0.148913	7	0.1122	0.4914	0.949827	0.270405	Stathmin	STMN1	P54227	NA	4h LPS	3	Stmn1	ns
ERO1A	0.270368	0.427976	7	0.5476	0.8653	0.261515	0.270368	ERO1-like protein alpha	ERO1A	Q8R180	NA	4h LPS	3	Ero1l	ns
P4HA2	-0.270183	0.0990249	7	0.0294	0.268	1.53158	0.270183	Prolyl 4-hydroxylase subunit alpha-2	P4HA2	Q60716	NA	4h LPS	3	P4ha2	ns
RPA2	-0.269969	0.11201	7	0.0468	0.3447	1.33015	0.269969	DNA-directed RNA polymerase I subunit RPA2	RPA2	P70700	NA	4h LPS	3	Polr1b	ns
RFA1	-0.269782	0.115583	7	0.0523	0.3643	1.28153	0.269782	Replication protein A 70 kDa DNA-binding subunit	RFA1	Q8VEE4	NA	4h LPS	3	Rpa1	ns
KLH25	0.269691	0.167261	7	0.1509	0.5519	0.82128	0.269691	Kelch-like protein 25	KLH25	Q8R2P1	NA	4h LPS	3	Klhl25	ns
MAT1	-0.269254	0.155014	7	0.126	0.5062	0.899754	0.269254	CDK-activating kinase assembly factor MAT1	MAT1	P51949	NA	4h LPS	3	Mnat1	ns
T2FB	-0.269238	0.154849	7	0.1256	0.5062	0.900861	0.269238	General transcription factor IIF subunit 2	T2FB	Q8R0A0	NA	4h LPS	3	Gtf2f2	ns
RHG27	-0.268722	0.0919852	7	0.0223	0.2306	1.65176	0.268722	Rho GTPase-activating protein 27	RHG27	A2AB59	NA	4h LPS	3	Arhgap27	ns
LRP1	-0.268691	0.0475598	7	0.0008	0.0212	3.11078	0.268691	Prolow-density lipoprotein receptor-related protein 1	LRP1	Q91ZX7	NA	4h LPS	3	Lrp1	*
E9PYH6	-0.268572	0.111896	7	0.0475	0.3472	1.32373	0.268572	Protein Setd1a	E9PYH6	E9PYH6	NA	4h LPS	3	Setd1a	ns
RHDF2	0.268559	0.088183	7	0.0187	0.2061	1.72811	0.268559	Inactive rhomboid protein 2	RHDF2	Q80WQ6	NA	4h LPS	3	Rhbdf2	ns
ANTR2	-0.26851	0.129088	7	0.0761	0.4324	1.11873	0.26851	Anthrax toxin receptor 2	ANTR2	Q6DFX2	NA	4h LPS	3	Antxr2	ns
CHID1	-0.26848	0.132674	7	0.0827	0.4462	1.08255	0.26848	Chitinase domain-containing protein 1	CHID1	Q922Q9	NA	4h LPS	3	Chid1	ns
MBTP1	-0.268366	0.18879	7	0.1982	0.6021	0.702997	0.268366	Membrane-bound transcription factor site-1 protease	MBTP1	Q9WTZ2	NA	4h LPS	3	Mbtps1	ns
ITAV	0.268312	0.153578	7	0.1241	0.5057	0.90615	0.268312	Integrin alpha-V	ITAV	P43406	NA	4h LPS	3	Itgav	ns
Q68FM7	-0.268173	0.0876007	7	0.0183	0.2046	1.7378	0.268173	Protein Arhgef11	Q68FM7	Q68FM7	NA	4h LPS	3	Arhgef11	ns
CF226	-0.268128	0.176104	7	0.1717	0.5772	0.765263	0.268128	Uncharacterized protein C6orf226 homolog	CF226	Q9D727	NA	4h LPS	3	NA	ns
TLE1	0.268064	0.217829	7	0.2582	0.6672	0.588024	0.268064	Transducin-like enhancer protein 1	TLE1	Q62440	NA	4h LPS	3	Tle1	ns
CE128	-0.267964	0.254775	7	0.3279	0.7331	0.484319	0.267964	Centrosomal protein of 128 kDa	CE128	Q8BI22	NA	4h LPS	3	Cep128	ns
Q3U4A0	-0.26781	0.139486	7	0.0963	0.4675	1.01622	0.26781	Putative uncharacterized protein	Q3U4A0	Q3U4A0	NA	4h LPS	3	Fbxl18	ns
CHK2	-0.267775	0.0856069	7	0.0167	0.1955	1.7784	0.267775	Serine/threonine-protein kinase Chk2	CHK2	Q9Z265	NA	4h LPS	3	Chek2	ns
MBNL2	0.267663	0.215933	7	0.2551	0.6652	0.593328	0.267663	Muscleblind-like protein 2	MBNL2	Q8C181	NA	4h LPS	3	Mbnl2	ns
KANL1	-0.267577	0.0918102	7	0.0225	0.2321	1.64749	0.267577	KAT8 regulatory NSL complex subunit 1	KANL1	Q80TG1	NA	4h LPS	3	Kansl1	ns
FGD6	0.267524	0.157566	7	0.1333	0.5195	0.875024	0.267524	FYVE, RhoGEF and PH domain-containing protein 6	FGD6	Q69ZL1	NA	4h LPS	3	Fgd6	ns
ARSB	-0.267454	0.056058	7	0.002	0.0442	2.6918	0.267454	Arylsulfatase B	ARSB	P50429	NA	4h LPS	3	Arsb	*
CN37	0.267319	0.208753	7	0.2411	0.6495	0.617718	0.267319	2',3'-cyclic-nucleotide 3'-phosphodiesterase	CN37	P16330	NA	4h LPS	3	Cnp	ns
S35E1	0.267027	0.436503	7	0.56	0.8672	0.251778	0.267027	Solute carrier family 35 member E1	S35E1	Q8CD26	NA	4h LPS	3	Slc35e1	ns
LIPT2	-0.266573	0.136754	7	0.0923	0.4624	1.03497	0.266573	Putative lipoyltransferase 2, mitochondrial	LIPT2	Q9D009	NA	4h LPS	3	Lipt2	ns
UBL7	-0.26651	0.0854624	7	0.0169	0.1963	1.77262	0.26651	Ubiquitin-like protein 7	UBL7	Q91W67	NA	4h LPS	3	Ubl7	ns
HPPD	-0.266479	0.212549	7	0.2502	0.661	0.601734	0.266479	4-hydroxyphenylpyruvate dioxygenase	HPPD	P49429	NA	4h LPS	3	Hpd	ns
WDR59	0.266348	0.1534	7	0.1261	0.5062	0.89933	0.266348	WD repeat-containing protein 59	WDR59	Q8C0M0	NA	4h LPS	3	Wdr59	ns
TMED4	0.265761	0.352815	7	0.4759	0.8347	0.32252	0.265761	Transmembrane emp24 domain-containing protein 4	TMED4	Q8R1V4	NA	4h LPS	3	Tmed4	ns
UMPS	-0.265737	0.123673	7	0.0687	0.4183	1.16276	0.265737	Uridine 5'-monophosphate synthase	UMPS	P13439	NA	4h LPS	3	Umps	ns
Q3U1C4	-0.265699	0.136225	7	0.0921	0.4624	1.03571	0.265699	MCG1271	Q3U1C4	Q3U1C4	NA	4h LPS	3	Secisbp2	ns
FSTL1	-0.2656	0.163764	7	0.1489	0.5485	0.827204	0.2656	Follistatin-related protein 1	FSTL1	Q62356	NA	4h LPS	3	Fstl1	ns
Q3TDW4	-0.265583	0.125166	7	0.0715	0.4219	1.14554	0.265583	Calcineurin binding protein 1, isoform CRA_c	Q3TDW4	Q3TDW4	NA	4h LPS	3	Cabin1	ns
MFA1A	-0.2655	0.147624	7	0.1151	0.496	0.93878	0.2655	NA	MFA1A	C0HKD8	NA	4h LPS	3	NA	ns
XRN1	0.265482	0.224176	7	0.275	0.686	0.560729	0.265482	5'-3' exoribonuclease 1	XRN1	P97789	NA	4h LPS	3	Xrn1	ns
SMC6	-0.265249	0.100902	7	0.034	0.291	1.46886	0.265249	Structural maintenance of chromosomes protein 6	SMC6	Q924W5	NA	4h LPS	3	Smc6	ns
TXND5	-0.265223	0.130182	7	0.081	0.4433	1.09134	0.265223	Thioredoxin domain-containing protein 5	TXND5	Q91W90	NA	4h LPS	3	Txndc5	ns
RT07	-0.264933	0.16195	7	0.1459	0.544	0.836016	0.264933	28S ribosomal protein S7, mitochondrial	RT07	Q80X85	NA	4h LPS	3	Mrps7	ns
TAOK2	-0.264882	0.163026	7	0.1482	0.5483	0.829045	0.264882	Serine/threonine-protein kinase TAO2 (isoform 2)	TAOK2	Q6ZQ29-2	NA	4h LPS	3	Taok2	ns
MACD1	-0.264598	0.103572	7	0.0378	0.304	1.42202	0.264598	O-acetyl-ADP-ribose deacetylase MACROD1	MACD1	Q922B1	NA	4h LPS	3	Macrod1	ns
CDC27	0.264597	0.0709036	7	0.0073	0.117	2.13422	0.264597	Cell division cycle protein 27 homolog	CDC27	A2A6Q5	NA	4h LPS	3	Cdc27	ns
MGAT1	0.264486	0.116324	7	0.0572	0.3813	1.24288	0.264486	Alpha-1,3-mannosyl-glycoprotein 2-beta-N-acetylglucosaminyltransferase	MGAT1	P27808	NA	4h LPS	3	Mgat1	ns
RPB11	-0.264366	0.145761	7	0.1126	0.4916	0.948449	0.264366	DNA-directed RNA polymerase II subunit RPB11	RPB11	O08740	NA	4h LPS	3	Polr2j	ns
SASH1	0.264096	0.12892	7	0.0797	0.4408	1.09852	0.264096	SAM and SH3 domain-containing protein 1	SASH1	P59808	NA	4h LPS	3	Sash1	ns
ARP5L	-0.263876	0.130874	7	0.0836	0.4486	1.07785	0.263876	Actin-related protein 2/3 complex subunit 5-like protein	ARP5L	Q9D898	NA	4h LPS	3	Arpc5l	ns
GLYG	-0.263743	0.102729	7	0.0372	0.3021	1.43003	0.263743	Glycogenin-1	GLYG	Q9R062	NA	4h LPS	3	Gyg1	ns
G3XA30	-0.263471	0.0819279	7	0.0147	0.1813	1.83158	0.263471	MCG1618, isoform CRA_c	G3XA30	G3XA30	NA	4h LPS	3	Nsmce4a	ns
F7CVJ5	-0.263437	0.175052	7	0.1761	0.5793	0.754334	0.263437	Protein Ahnak2	F7CVJ5	F7CVJ5	NA	4h LPS	3	Ahnak2	ns
PCNP	0.263416	0.107742	7	0.0444	0.3336	1.35223	0.263416	PEST proteolytic signal-containing nuclear protein	PCNP	Q6P8I4	NA	4h LPS	3	Pcnp	ns
ZFY21	-0.262748	0.176354	7	0.1799	0.5801	0.745046	0.262748	Zinc finger FYVE domain-containing protein 21	ZFY21	Q8VCM3	NA	4h LPS	3	Zfyve21	ns
SPIR1	0.262737	0.230271	7	0.2914	0.7033	0.535511	0.262737	Protein spire homolog 1	SPIR1	Q52KF3	NA	4h LPS	3	Spire1	ns
DOPP1	0.262692	0.781077	7	0.7465	0.9286	0.126978	0.262692	Dolichyldiphosphatase 1	DOPP1	Q9JMF7	NA	4h LPS	3	Dolpp1	ns
TIM	-0.262562	0.155915	7	0.1361	0.5261	0.86629	0.262562	Protein timeless homolog	TIM	Q9R1X4	NA	4h LPS	3	Timeless	ns
SNX33	-0.2624	0.101168	7	0.0358	0.2971	1.44671	0.2624	Sorting nexin-33	SNX33	Q4VAA7	NA	4h LPS	3	Snx33	ns
PR40A	0.262366	0.169247	7	0.165	0.5685	0.78244	0.262366	Pre-mRNA-processing factor 40 homolog A	PR40A	Q9R1C7	NA	4h LPS	3	Prpf40a	ns
RPAB5	0.262355	0.275481	7	0.3726	0.7676	0.428715	0.262355	DNA-directed RNA polymerases I, II, and III subunit RPABC5	RPAB5	P62876	NA	4h LPS	3	Polr2l	ns
GMPPA	0.26218	0.305115	7	0.4186	0.7945	0.378164	0.26218	Mannose-1-phosphate guanyltransferase alpha	GMPPA	Q922H4	NA	4h LPS	3	Gmppa	ns
VIP1	0.262049	0.525809	7	0.6335	0.8906	0.198256	0.262049	Inositol hexakisphosphate and diphosphoinositol-pentakisphosphate kinase 1	VIP1	A2ARP1	NA	4h LPS	3	Ppip5k1	ns
Q6NZH9	-0.261999	0.0905704	7	0.0232	0.2359	1.63405	0.261999	Protein Rasgrp3	Q6NZH9	Q6NZH9	NA	4h LPS	3	Rasgrp3	ns
IDUA	0.261948	0.280012	7	0.3807	0.7719	0.419443	0.261948	Alpha-L-iduronidase	IDUA	P48441	NA	4h LPS	3	Idua	ns
DYL2	-0.261656	0.108559	7	0.0468	0.3447	1.33016	0.261656	Dynein light chain 2, cytoplasmic	DYL2	Q9D0M5	NA	4h LPS	3	Dynll2	ns
NUP43	-0.261648	0.231504	7	0.2956	0.7056	0.529262	0.261648	Nucleoporin Nup43	NUP43	P59235	NA	4h LPS	3	Nup43	ns
MED10	0.261549	0.235741	7	0.3039	0.7139	0.517299	0.261549	Mediator of RNA polymerase II transcription subunit 10	MED10	Q9CXU0	NA	4h LPS	3	Med10	ns
Q6ZPE3	0.261523	0.159242	7	0.1445	0.5425	0.840041	0.261523	MKIAA1223 splice variant 1	Q6ZPE3	Q6ZPE3	NA	4h LPS	3	mKIAA1223	ns
DECR2	0.261436	0.444631	7	0.575	0.872	0.240322	0.261436	Peroxisomal 2,4-dienoyl-CoA reductase	DECR2	Q9WV68	NA	4h LPS	3	Decr2	ns
ATPK	-0.261432	0.315241	7	0.4343	0.8067	0.362216	0.261432	ATP synthase subunit f, mitochondrial	ATPK	P56135	NA	4h LPS	3	Atp5j2	ns
APOE	-0.261333	0.134102	7	0.0923	0.4624	1.03463	0.261333	Apolipoprotein E	APOE	P08226	NA	4h LPS	3	Apoe	ns
DCTN3	0.261222	0.200475	7	0.2338	0.6416	0.631171	0.261222	Dynactin subunit 3	DCTN3	Q9Z0Y1	NA	4h LPS	3	Dctn3	ns
HEP2	-0.261054	0.2375	7	0.3081	0.7185	0.511375	0.261054	Heparin cofactor 2	HEP2	P49182	NA	4h LPS	3	Serpind1	ns
SNIP1	-0.260718	0.0855962	7	0.0187	0.2061	1.72837	0.260718	Smad nuclear-interacting protein 1	SNIP1	Q8BIZ6	NA	4h LPS	3	Snip1	ns
Q3TD86	-0.260581	0.189374	7	0.2112	0.6148	0.675254	0.260581	Putative uncharacterized protein	Q3TD86	Q3TD86	NA	4h LPS	3	Itgam	ns
Q3TXJ0	-0.260545	0.0724904	7	0.0088	0.1316	2.05514	0.260545	Putative uncharacterized protein	Q3TXJ0	Q3TXJ0	NA	4h LPS	3	Psap	ns
CHTOP	0.260508	0.128599	7	0.0824	0.4455	1.08392	0.260508	Chromatin target of PRMT1 protein	CHTOP	Q9CY57	NA	4h LPS	3	Chtop	ns
PDXK	-0.260498	0.100341	7	0.0356	0.2965	1.44823	0.260498	Pyridoxal kinase	PDXK	Q8K183	NA	4h LPS	3	Pdxk	ns
PERI	0.260467	0.38499	7	0.5204	0.8552	0.283655	0.260467	Peripherin	PERI	P15331	NA	4h LPS	3	Prph	ns
TSR2	-0.26042	0.102073	7	0.038	0.3048	1.41987	0.26042	Pre-rRNA-processing protein TSR2 homolog	TSR2	Q8C8T8	NA	4h LPS	3	Tsr2	ns
HMGB2	0.260369	0.170586	7	0.1708	0.5759	0.767601	0.260369	High mobility group protein B2	HMGB2	P30681	NA	4h LPS	3	Hmgb2	ns
FA76A	-0.260369	0.138427	7	0.102	0.4738	0.991271	0.260369	Protein FAM76A	FA76A	Q922G2	NA	4h LPS	3	Fam76a	ns
Q8C5X1	0.260228	0.192976	7	0.2195	0.6255	0.658573	0.260228	Protein 4931406P16Rik	Q8C5X1	Q8C5X1	NA	4h LPS	3	4931406P16Rik	ns
CHD1	0.260184	0.112695	7	0.0543	0.371	1.2653	0.260184	Chromodomain-helicase-DNA-binding protein 1	CHD1	P40201	NA	4h LPS	3	Chd1	ns
RN5A	-0.259908	0.0768765	7	0.0117	0.157	1.93014	0.259908	2-5A-dependent ribonuclease	RN5A	Q05921	NA	4h LPS	3	Rnasel	ns
ETHE1	-0.259837	0.100438	7	0.0361	0.2986	1.4425	0.259837	Persulfide dioxygenase ETHE1, mitochondrial	ETHE1	Q9DCM0	NA	4h LPS	3	Ethe1	ns
SEM4D	0.259794	0.126916	7	0.0799	0.4408	1.09753	0.259794	Semaphorin-4D	SEM4D	O09126	NA	4h LPS	3	Sema4d	ns
SMD1	-0.259539	0.165953	7	0.1618	0.5651	0.790994	0.259539	Small nuclear ribonucleoprotein Sm D1	SMD1	P62315	NA	4h LPS	3	Snrpd1	ns
UCHL3	-0.25941	0.16424	7	0.1582	0.5609	0.800681	0.25941	Ubiquitin carboxyl-terminal hydrolase isozyme L3	UCHL3	Q9JKB1	NA	4h LPS	3	Uchl3	ns
RM39	-0.259363	0.301792	7	0.4186	0.7945	0.378232	0.259363	39S ribosomal protein L39, mitochondrial	RM39	Q9JKF7	NA	4h LPS	3	Mrpl39	ns
AUHM	-0.259361	0.159597	7	0.1482	0.5483	0.829244	0.259361	Methylglutaconyl-CoA hydratase, mitochondrial	AUHM	Q9JLZ3	NA	4h LPS	3	Auh	ns
F13B	-0.259258	0.241968	7	0.3195	0.727	0.495515	0.259258	Coagulation factor XIII B chain	F13B	Q07968	NA	4h LPS	3	F13b	ns
NDK7	-0.259155	0.0726144	7	0.0091	0.1345	2.04048	0.259155	Nucleoside diphosphate kinase 7	NDK7	Q9QXL8	NA	4h LPS	3	Nme7	ns
S4R2K0	-0.259113	0.148929	7	0.1254	0.5062	0.901569	0.259113	Protein Pdf	S4R2K0	S4R2K0	NA	4h LPS	3	Pdf	ns
LEO1	-0.259067	0.0512678	7	0.0015	0.0354	2.83136	0.259067	RNA polymerase-associated protein LEO1	LEO1	Q5XJE5	NA	4h LPS	3	Leo1	*
LAP2B	-0.259008	0.406832	7	0.5446	0.8653	0.263919	0.259008	Lamina-associated polypeptide 2, isoforms beta/delta/epsilon/gamma	LAP2B	Q61029	NA	4h LPS	3	Tmpo	ns
CH037	-0.258666	0.132157	7	0.0912	0.4617	1.04007	0.258666	Protein C8orf37 homolog	CH037	Q3UJP5	NA	4h LPS	3	NA	ns
Q6P5B5	0.258611	1.02697	7	0.8084	0.9442	0.092366	0.258611	Fragile X mental retardation syndrome-related protein 2	Q6P5B5	Q6P5B5	NA	4h LPS	3	Fxr2	ns
B2RXC2	0.258609	0.136282	7	0.0996	0.4691	1.00193	0.258609	Inositol 1,4,5-trisphosphate 3-kinase B	B2RXC2	B2RXC2	NA	4h LPS	3	Itpkb	ns
E9QP99	-0.258504	0.372362	7	0.5099	0.8516	0.292502	0.258504	Golgin subfamily A member 3	E9QP99	E9QP99	NA	4h LPS	3	Golga3	ns
GOLM1	-0.258448	0.123855	7	0.0753	0.4307	1.12299	0.258448	Golgi membrane protein 1	GOLM1	Q91XA2	NA	4h LPS	3	Golm1	ns
Q8BJ53	-0.258372	0.129297	7	0.0858	0.4532	1.06633	0.258372	Putative uncharacterized protein	Q8BJ53	Q8BJ53	NA	4h LPS	3	Ubap2l	ns
FBX2	-0.258146	0.232907	7	0.3043	0.7142	0.51666	0.258146	F-box only protein 2	FBX2	Q80UW2	NA	4h LPS	3	Fbxo2	ns
A0A0N4SW73	-0.258001	0.0708238	7	0.0083	0.1276	2.08324	0.258001	NA	A0A0N4SW73	A0A0N4SW73	NA	4h LPS	3	NA	ns
CLDN1	0.257958	0.129117	7	0.0859	0.4532	1.06606	0.257958	Claudin domain-containing protein 1	CLDN1	Q9CQX5	NA	4h LPS	3	Cldnd1	ns
RING1	-0.257733	0.0570892	7	0.0027	0.0557	2.56068	0.257733	E3 ubiquitin-protein ligase RING1	RING1	O35730	NA	4h LPS	3	Ring1	ns
KCD12	0.257487	0.183175	7	0.2026	0.6072	0.693328	0.257487	BTB/POZ domain-containing protein KCTD12	KCD12	Q6WVG3	NA	4h LPS	3	Kctd12	ns
CHD8	-0.257343	0.101054	7	0.0383	0.3062	1.41688	0.257343	Chromodomain-helicase-DNA-binding protein 8	CHD8	Q09XV5	NA	4h LPS	3	Chd8	ns
AL7A1	-0.257192	0.157889	7	0.1473	0.5469	0.831656	0.257192	Alpha-aminoadipic semialdehyde dehydrogenase	AL7A1	Q9DBF1	NA	4h LPS	3	Aldh7a1	ns
KTN1	0.257072	0.149587	7	0.1294	0.5106	0.888096	0.257072	Kinectin	KTN1	Q61595	NA	4h LPS	3	Ktn1	ns
VAMP4	-0.256994	0.18628	7	0.2102	0.6139	0.677442	0.256994	Vesicle-associated membrane protein 4	VAMP4	O70480	NA	4h LPS	3	Vamp4	ns
TACO1	-0.256774	0.119154	7	0.0681	0.416	1.16679	0.256774	Translational activator of cytochrome c oxidase 1	TACO1	Q8K0Z7	NA	4h LPS	3	Taco1	ns
CSN7B	-0.256757	0.0981593	7	0.0346	0.295	1.46062	0.256757	COP9 signalosome complex subunit 7b	CSN7B	Q8BV13	NA	4h LPS	3	Cops7b	ns
IF4E2	0.256728	0.178666	7	0.1939	0.6001	0.712435	0.256728	Eukaryotic translation initiation factor 4E type 2	IF4E2	Q8BMB3	NA	4h LPS	3	Eif4e2	ns
RPE	0.256722	0.138234	7	0.1057	0.48	0.976124	0.256722	Ribulose-phosphate 3-epimerase	RPE	Q8VEE0	NA	4h LPS	3	Rpe	ns
MITF	0.256704	0.243127	7	0.3261	0.7311	0.486633	0.256704	Microphthalmia-associated transcription factor	MITF	Q08874	NA	4h LPS	3	Mitf	ns
GOLP3	0.256384	0.243492	7	0.3273	0.7325	0.484989	0.256384	Golgi phosphoprotein 3	GOLP3	Q9CRA5	NA	4h LPS	3	Golph3	ns
RAB7A	0.256325	0.306291	7	0.4303	0.8033	0.366222	0.256325	Ras-related protein Rab-7a	RAB7A	P51150	NA	4h LPS	3	Rab7a	ns
REPS2	-0.25623	0.143372	7	0.1171	0.4995	0.931587	0.25623	RalBP1-associated Eps domain-containing protein 2	REPS2	Q80XA6	NA	4h LPS	3	Reps2	ns
BABA2	0.25621	0.531006	7	0.6442	0.8934	0.190997	0.25621	NA	BABA2	Q8K3W0	NA	4h LPS	3	NA	ns
BRCC3	-0.256027	0.168089	7	0.1715	0.577	0.765642	0.256027	Lys-63-specific deubiquitinase BRCC36	BRCC3	P46737	NA	4h LPS	3	Brcc3	ns
TBL2	0.255952	0.138842	7	0.1078	0.483	0.967405	0.255952	Transducin beta-like protein 2	TBL2	Q9R099	NA	4h LPS	3	Tbl2	ns
INT7	-0.255908	0.0910855	7	0.0262	0.2522	1.58231	0.255908	Integrator complex subunit 7	INT7	Q7TQK1	NA	4h LPS	3	Ints7	ns
H3BJU5	0.255819	0.677276	7	0.7168	0.9222	0.144582	0.255819	Protein Trip11	H3BJU5	H3BJU5	NA	4h LPS	3	Trip11	ns
I5P2	0.255811	0.114763	7	0.0611	0.3941	1.21426	0.255811	Type II inositol 1,4,5-trisphosphate 5-phosphatase	I5P2	Q8K337	NA	4h LPS	3	Inpp5b	ns
TATD1	0.255615	0.687712	7	0.7211	0.9227	0.141992	0.255615	Putative deoxyribonuclease TATDN1	TATD1	Q6P8M1	NA	4h LPS	3	Tatdn1	ns
DPOD2	-0.2555	0.173196	7	0.1837	0.5878	0.735982	0.2555	DNA polymerase delta subunit 2	DPOD2	O35654	NA	4h LPS	3	Pold2	ns
TXD15	-0.255236	0.235769	7	0.3149	0.724	0.501861	0.255236	Thioredoxin domain-containing protein 15	TXD15	Q6P6J9	NA	4h LPS	3	Txndc15	ns
FRS2	0.255021	0.279621	7	0.3921	0.7771	0.406621	0.255021	Fibroblast growth factor receptor substrate 2	FRS2	Q8C180	NA	4h LPS	3	Frs2	ns
RNF25	-0.254633	0.124241	7	0.0796	0.4408	1.09915	0.254633	E3 ubiquitin-protein ligase RNF25	RNF25	Q9QZR0	NA	4h LPS	3	Rnf25	ns
PLEK	0.254541	0.0921047	7	0.028	0.262	1.55361	0.254541	Pleckstrin	PLEK	Q9JHK5	NA	4h LPS	3	Plek	ns
PDE8A	-0.254523	0.0933673	7	0.0295	0.268	1.53008	0.254523	High affinity cAMP-specific and IBMX-insensitive 3',5'-cyclic phosphodiesterase 8A	PDE8A	O88502	NA	4h LPS	3	Pde8a	ns
ELOB	-0.254476	0.129692	7	0.0905	0.4601	1.0432	0.254476	Transcription elongation factor B polypeptide 2	ELOB	P62869	NA	4h LPS	3	Tceb2	ns
A0A0R4J0T0	-0.254405	0.178	7	0.196	0.6006	0.707732	0.254405	NA	A0A0R4J0T0	A0A0R4J0T0	NA	4h LPS	3	NA	ns
LTOR1	0.254288	0.35468	7	0.4966	0.8446	0.303972	0.254288	Ragulator complex protein LAMTOR1	LTOR1	Q9CQ22	NA	4h LPS	3	Lamtor1	ns
COX1	0.254287	0.325621	7	0.4604	0.8214	0.336833	0.254287	Cytochrome c oxidase subunit 1	COX1	P00397	NA	4h LPS	3	Mtco1	ns
TLE4	0.254202	0.176104	7	0.1921	0.5971	0.71646	0.254202	Transducin-like enhancer protein 4	TLE4	Q62441	NA	4h LPS	3	Tle4	ns
ARHGI	-0.254196	0.0877618	7	0.0231	0.2359	1.63633	0.254196	Rho guanine nucleotide exchange factor 18	ARHGI	Q6P9R4	NA	4h LPS	3	Arhgef18	ns
P66A	0.253984	0.209121	7	0.2639	0.6734	0.578528	0.253984	Transcriptional repressor p66 alpha	P66A	Q8CHY6	NA	4h LPS	3	Gatad2a	ns
DPH2	-0.253891	0.128898	7	0.0895	0.4583	1.04803	0.253891	Diphthamide biosynthesis protein 2	DPH2	Q9CR25	NA	4h LPS	3	Dph2	ns
PANK1	-0.253862	0.143375	7	0.1199	0.5017	0.921079	0.253862	Pantothenate kinase 1	PANK1	Q8K4K6	NA	4h LPS	3	Pank1	ns
MTCH2	0.253708	0.214032	7	0.2745	0.686	0.561389	0.253708	Mitochondrial carrier homolog 2	MTCH2	Q791V5	NA	4h LPS	3	Mtch2	ns
TBB5	0.25359	0.40424	7	0.5504	0.8654	0.25936	0.25359	Tubulin beta-5 chain	TBB5	P99024	NA	4h LPS	3	Tubb5	ns
NANP	0.253521	0.657982	7	0.7115	0.9207	0.147853	0.253521	N-acylneuraminate-9-phosphatase	NANP	Q9CPT3	NA	4h LPS	3	Nanp	ns
A0A0G2JFP4	-0.253403	0.157939	7	0.1527	0.5548	0.816296	0.253403	NA	A0A0G2JFP4	A0A0G2JFP4	NA	4h LPS	3	NA	ns
BOREA	-0.253313	0.127929	7	0.0882	0.4562	1.0547	0.253313	Borealin	BOREA	Q8BHX3	NA	4h LPS	3	Cdca8	ns
Q6ZQB7	-0.253297	0.160488	7	0.1585	0.5612	0.799955	0.253297	MKIAA0429 protein	Q6ZQB7	Q6ZQB7	NA	4h LPS	3	Mtss1	ns
GSH0	0.253163	0.671722	7	0.7174	0.9225	0.144225	0.253163	Glutamate--cysteine ligase regulatory subunit	GSH0	O09172	NA	4h LPS	3	Gclm	ns
RPGF4	-0.252919	0.109266	7	0.0538	0.3704	1.26911	0.252919	Rap guanine nucleotide exchange factor 4	RPGF4	Q9EQZ6	NA	4h LPS	3	Rapgef4	ns
Q3U422	-0.252781	0.0897335	7	0.0259	0.2511	1.58697	0.252781	NADH dehydrogenase [ubiquinone] flavoprotein 3, mitochondrial	Q3U422	Q3U422	NA	4h LPS	3	Ndufv3	ns
COQ7	-0.25264	0.105462	7	0.0478	0.3484	1.32078	0.25264	Ubiquinone biosynthesis protein COQ7 homolog	COQ7	P97478	NA	4h LPS	3	Coq7	ns
INT6L	-0.252582	0.0434093	7	0.0007	0.0188	3.18638	0.252582	NA	INT6L	Q8BND4	NA	4h LPS	3	NA	*
DAB2P	-0.25256	0.147987	7	0.1317	0.5158	0.880572	0.25256	Disabled homolog 2-interacting protein	DAB2P	Q3UHC7	NA	4h LPS	3	Dab2ip	ns
TSTD3	-0.252549	0.159886	7	0.1582	0.5609	0.800744	0.252549	Thiosulfate sulfurtransferase/rhodanese-like domain-containing protein 3	TSTD3	Q9D0B5	NA	4h LPS	3	Tstd3	ns
DHCR7	0.252304	0.218178	7	0.2854	0.6949	0.544472	0.252304	7-dehydrocholesterol reductase	DHCR7	O88455	NA	4h LPS	3	Dhcr7	ns
B4GT1	-0.252285	0.224614	7	0.2984	0.7105	0.525208	0.252285	Beta-1,4-galactosyltransferase 1	B4GT1	P15535	NA	4h LPS	3	B4galt1	ns
MGDP1	-0.252271	0.10659	7	0.0498	0.3554	1.30238	0.252271	Magnesium-dependent phosphatase 1	MGDP1	Q9D967	NA	4h LPS	3	Mdp1	ns
MED23	0.252219	0.731713	7	0.7404	0.9269	0.130506	0.252219	Mediator of RNA polymerase II transcription subunit 23	MED23	Q80YQ2	NA	4h LPS	3	Med23	ns
EPN2	-0.25216	0.135878	7	0.1059	0.48	0.975251	0.25216	Epsin-2	EPN2	Q8CHU3	NA	4h LPS	3	Epn2	ns
RM12	-0.251809	0.157286	7	0.1534	0.5565	0.814125	0.251809	39S ribosomal protein L12, mitochondrial	RM12	Q9DB15	NA	4h LPS	3	Mrpl12	ns
RNF41	-0.251464	0.155456	7	0.1498	0.55	0.824538	0.251464	E3 ubiquitin-protein ligase NRDP1	RNF41	Q8BH75	NA	4h LPS	3	Rnf41	ns
BUB1B	-0.251293	0.136418	7	0.108	0.4832	0.966515	0.251293	Mitotic checkpoint serine/threonine-protein kinase BUB1 beta	BUB1B	Q9Z1S0	NA	4h LPS	3	Bub1b	ns
5NT3B	-0.251238	0.102838	7	0.0446	0.3336	1.35106	0.251238	7-methylguanosine phosphate-specific 5'-nucleotidase	5NT3B	Q3UFY7	NA	4h LPS	3	Nt5c3b	ns
RM47	0.251025	0.634574	7	0.7042	0.9189	0.152308	0.251025	39S ribosomal protein L47, mitochondrial	RM47	Q8K2Y7	NA	4h LPS	3	Mrpl47	ns
NDUA9	-0.250808	0.195225	7	0.2398	0.6485	0.620208	0.250808	NADH dehydrogenase [ubiquinone] 1 alpha subcomplex subunit 9, mitochondrial	NDUA9	Q9DC69	NA	4h LPS	3	Ndufa9	ns
GNDS	0.250674	0.269685	7	0.3836	0.774	0.416166	0.250674	Ral guanine nucleotide dissociation stimulator	GNDS	Q03385	NA	4h LPS	3	Ralgds	ns
HOIL1	-0.250546	0.109292	7	0.0556	0.3765	1.25487	0.250546	RanBP-type and C3HC4-type zinc finger-containing protein 1	HOIL1	Q9WUB0	NA	4h LPS	3	Rbck1	ns
3BP5	-0.250399	0.113081	7	0.0624	0.3985	1.20484	0.250399	SH3 domain-binding protein 5	3BP5	Q9Z131	NA	4h LPS	3	Sh3bp5	ns
RFC3	-0.250247	0.131787	7	0.0994	0.4691	1.00274	0.250247	Replication factor C subunit 3	RFC3	Q8R323	NA	4h LPS	3	Rfc3	ns
TPP1	-0.250234	0.133906	7	0.1039	0.4764	0.983504	0.250234	Tripeptidyl-peptidase 1	TPP1	O89023	NA	4h LPS	3	Tpp1	ns
ARL11	-0.250176	0.146658	7	0.1318	0.5159	0.880071	0.250176	ADP-ribosylation factor-like protein 11	ARL11	Q6P3A9	NA	4h LPS	3	Arl11	ns
TIM21	-0.250078	0.217492	7	0.288	0.698	0.540641	0.250078	Mitochondrial import inner membrane translocase subunit Tim21 (isoform 2)	TIM21	Q8CCM6-2	NA	4h LPS	3	Timm21	ns
U5NJP0	0.250063	0.0846976	7	0.0213	0.2257	1.67094	0.250063	Immunity-related GTPase family member b5-b4 tandem	U5NJP0	U5NJP0	NA	4h LPS	3	Irgb5-b4	ns
ZN703	-0.250057	0.0784846	7	0.0154	0.1861	1.81359	0.250057	Zinc finger protein 703	ZN703	P0CL69	NA	4h LPS	3	Znf703	ns
PUR8	-0.250016	0.104091	7	0.0473	0.3467	1.32483	0.250016	Adenylosuccinate lyase	PUR8	P54822	NA	4h LPS	3	Adsl	ns
SRPK1	0.250009	0.419596	7	0.57	0.8716	0.244092	0.250009	SRSF protein kinase 1	SRPK1	O70551	NA	4h LPS	3	Srpk1	ns
ANKY2	0.249844	0.34513	7	0.4926	0.8424	0.307509	0.249844	Ankyrin repeat and MYND domain-containing protein 2	ANKY2	Q3TPE9	NA	4h LPS	3	Ankmy2	ns
Q9D982	0.249679	0.150801	7	0.1418	0.5401	0.848454	0.249679	MCG141061	Q9D982	Q9D982	NA	4h LPS	3	Arid2	ns
TRM5	-0.249648	0.0639811	7	0.0059	0.1002	2.2303	0.249648	tRNA (guanine(37)-N1)-methyltransferase	TRM5	Q9D0C4	NA	4h LPS	3	Trmt5	ns
CND2	-0.249608	0.0920853	7	0.0302	0.2698	1.52039	0.249608	Condensin complex subunit 2	CND2	Q8C156	NA	4h LPS	3	Ncaph	ns
TSP3	-0.249602	0.375391	7	0.5274	0.8589	0.277862	0.249602	Thrombospondin-3	TSP3	Q05895	NA	4h LPS	3	Thbs3	ns
REEP3	0.249477	0.155839	7	0.1534	0.5565	0.81406	0.249477	Receptor expression-enhancing protein 3	REEP3	Q99KK1	NA	4h LPS	3	Reep3	ns
ARF4	0.249437	0.0596602	7	0.0041	0.0761	2.38381	0.249437	ADP-ribosylation factor 4	ARF4	P61750	NA	4h LPS	3	Arf4	ns
XIAP	0.249397	0.280821	7	0.404	0.7871	0.393652	0.249397	E3 ubiquitin-protein ligase XIAP	XIAP	Q60989	NA	4h LPS	3	Xiap	ns
B1AUN2	0.249096	0.177264	7	0.2027	0.6072	0.693044	0.249096	MCG14442	B1AUN2	B1AUN2	NA	4h LPS	3	Eif2b3	ns
Q3TWV0	0.249011	0.692414	7	0.7297	0.9246	0.136838	0.249011	Putative uncharacterized protein	Q3TWV0	Q3TWV0	NA	4h LPS	3	Vim	ns
PURB	-0.24898	0.116217	7	0.0694	0.4192	1.1587	0.24898	Transcriptional activator protein Pur-beta	PURB	O35295	NA	4h LPS	3	Purb	ns
Q3UHC1	-0.248966	0.118374	7	0.0735	0.4262	1.13358	0.248966	Protein Rapgef1	Q3UHC1	Q3UHC1	NA	4h LPS	3	Rapgef1	ns
PIGX	0.24867	0.197032	7	0.2473	0.6558	0.606702	0.24867	Phosphatidylinositol-glycan biosynthesis class X protein	PIGX	Q99LV7	NA	4h LPS	3	Pigx	ns
G5E895	-0.248516	0.102563	7	0.0459	0.3403	1.33831	0.248516	MCG142264, isoform CRA_b	G5E895	G5E895	NA	4h LPS	3	Akr1b10	ns
LARP1	0.248481	0.0903683	7	0.0285	0.263	1.54487	0.248481	La-related protein 1	LARP1	Q6ZQ58	NA	4h LPS	3	Larp1	ns
PQLC1	-0.248373	0.302974	7	0.4394	0.8076	0.357183	0.248373	PQ-loop repeat-containing protein 1	PQLC1	Q80XM9	NA	4h LPS	3	Pqlc1	ns
WASC3	-0.248345	0.131679	7	0.1013	0.4716	0.994517	0.248345	NA	WASC3	Q9CR27	NA	4h LPS	3	NA	ns
GMPR2	-0.248117	0.125988	7	0.0896	0.4583	1.04782	0.248117	GMP reductase 2	GMPR2	Q99L27	NA	4h LPS	3	Gmpr2	ns
PICK1	0.24801	0.336292	7	0.4848	0.8382	0.31443	0.24801	PRKCA-binding protein	PICK1	Q62083	NA	4h LPS	3	Pick1	ns
Q3U046	0.247947	0.193853	7	0.2416	0.6499	0.616819	0.247947	Putative uncharacterized protein	Q3U046	Q3U046	NA	4h LPS	3	Yap1	ns
ATF2	-0.247912	0.179134	7	0.2089	0.6121	0.680077	0.247912	Cyclic AMP-dependent transcription factor ATF-2	ATF2	P16951	NA	4h LPS	3	Atf2	ns
PESC	-0.247882	0.0615283	7	0.005	0.0881	2.30071	0.247882	Pescadillo homolog	PESC	Q9EQ61	NA	4h LPS	3	Pes1	ns
NJMU	-0.247756	0.269182	7	0.388	0.7757	0.411189	0.247756	Protein Njmu-R1	NJMU	Q9CYI0	NA	4h LPS	3	NA	ns
NBR1	-0.247699	0.188971	7	0.2313	0.6398	0.63583	0.247699	Next to BRCA1 gene 1 protein	NBR1	P97432	NA	4h LPS	3	Nbr1	ns
CPPED	-0.247526	0.123408	7	0.0849	0.4516	1.07112	0.247526	Serine/threonine-protein phosphatase CPPED1	CPPED	Q8BFS6	NA	4h LPS	3	Cpped1	ns
TMX4	0.247364	0.672838	7	0.724	0.9233	0.140259	0.247364	Thioredoxin-related transmembrane protein 4	TMX4	Q8C0L0	NA	4h LPS	3	Tmx4	ns
ALKB8	-0.247352	0.172398	7	0.1945	0.6004	0.711124	0.247352	Alkylated DNA repair protein alkB homolog 8	ALKB8	Q80Y20	NA	4h LPS	3	Alkbh8	ns
TP4AP	0.247344	0.275643	7	0.3994	0.7818	0.398646	0.247344	Short transient receptor potential channel 4-associated protein	TP4AP	Q9JLV2	NA	4h LPS	3	Trpc4ap	ns
MIP18	-0.247166	0.129625	7	0.0982	0.4686	1.00779	0.247166	Mitotic spindle-associated MMXD complex subunit MIP18	MIP18	Q9D187	NA	4h LPS	3	Fam96b	ns
ZMAT3	-0.247132	0.155203	7	0.1553	0.5583	0.808714	0.247132	Zinc finger matrin-type protein 3	ZMAT3	O54836	NA	4h LPS	3	Zmat3	ns
NXP20	-0.246978	0.191133	7	0.2373	0.6463	0.624675	0.246978	Protein Noxp20	NXP20	Q9D281	NA	4h LPS	3	Fam114a1	ns
CREL1	0.246926	0.0877916	7	0.026	0.252	1.58424	0.246926	Cysteine-rich with EGF-like domain protein 1	CREL1	Q91XD7	NA	4h LPS	3	Creld1	ns
NACAM	-0.246924	0.0887495	7	0.0272	0.2579	1.56527	0.246924	Nascent polypeptide-associated complex subunit alpha, muscle-specific form	NACAM	P70670	NA	4h LPS	3	Naca	ns
SRPRA	0.246876	0.141484	7	0.1245	0.5057	0.90478	0.246876	NA	SRPRA	Q9DBG7	NA	4h LPS	3	NA	ns
ASAH1	-0.246841	0.120906	7	0.0805	0.442	1.09408	0.246841	Acid ceramidase	ASAH1	Q9WV54	NA	4h LPS	3	Asah1	ns
PISD	-0.246819	0.0948235	7	0.0353	0.2954	1.45254	0.246819	Phosphatidylserine decarboxylase proenzyme	PISD	Q8BSF4	NA	4h LPS	3	Pisd	ns
TIM14	0.246602	0.477645	7	0.6216	0.8859	0.206519	0.246602	Mitochondrial import inner membrane translocase subunit TIM14	TIM14	Q9CQV7	NA	4h LPS	3	Dnajc19	ns
A0A0A0U6W1	-0.246462	0.213491	7	0.2862	0.6953	0.543322	0.246462	Envelope protein	A0A0A0U6W1	A0A0A0U6W1	NA	4h LPS	3	NA	ns
SHC1	-0.246457	0.159054	7	0.1652	0.5686	0.782018	0.246457	SHC-transforming protein 1	SHC1	P98083	NA	4h LPS	3	Shc1	ns
MECP2	-0.24642	0.113426	7	0.0664	0.4117	1.17803	0.24642	Methyl-CpG-binding protein 2	MECP2	Q9Z2D6	NA	4h LPS	3	Mecp2	ns
Q921N8	0.246329	0.134753	7	0.1103	0.488	0.957552	0.246329	G protein pathway suppressor 2	Q921N8	Q921N8	NA	4h LPS	3	Gps2	ns
IQEC1	-0.246307	0.095558	7	0.0366	0.3007	1.43649	0.246307	IQ motif and SEC7 domain-containing protein 1	IQEC1	Q8R0S2	NA	4h LPS	3	Iqsec1	ns
TOPRS	-0.246071	0.126948	7	0.0938	0.4643	1.02797	0.246071	E3 ubiquitin-protein ligase Topors	TOPRS	Q80Z37	NA	4h LPS	3	Topors	ns
SUH	0.246062	0.114511	7	0.0687	0.4183	1.16283	0.246062	Recombining binding protein suppressor of hairless	SUH	P31266	NA	4h LPS	3	Rbpj	ns
MYD88	0.245761	0.0863647	7	0.0248	0.2449	1.60478	0.245761	Myeloid differentiation primary response protein MyD88	MYD88	P22366	NA	4h LPS	3	Myd88	ns
DDX51	0.245709	0.729227	7	0.746	0.9286	0.12724	0.245709	ATP-dependent RNA helicase DDX51	DDX51	Q6P9R1	NA	4h LPS	3	Ddx51	ns
TAF9	-0.245693	0.117807	7	0.0755	0.4307	1.12226	0.245693	Transcription initiation factor TFIID subunit 9	TAF9	Q8VI33	NA	4h LPS	3	Taf9	ns
A0A0A6YXP4	-0.245617	0.149647	7	0.1447	0.5425	0.839414	0.245617	REST corepressor 3	A0A0A6YXP4	A0A0A6YXP4	NA	4h LPS	3	Rcor3	ns
A0A1L1SUR7	0.245506	0.124822	7	0.0899	0.4588	1.04621	0.245506	NA	A0A1L1SUR7	A0A1L1SUR7	NA	4h LPS	3	NA	ns
RSRC2	0.2454	0.260192	7	0.377	0.7709	0.42365	0.2454	Arginine/serine-rich coiled-coil protein 2	RSRC2	A2RTL5	NA	4h LPS	3	Rsrc2	ns
ZSC26	-0.245142	0.186505	7	0.2301	0.6379	0.638008	0.245142	Zinc finger and SCAN domain-containing protein 26	ZSC26	Q5RJ54	NA	4h LPS	3	Zscan26	ns
IF4B	-0.24509	0.104113	7	0.0508	0.3579	1.29429	0.24509	Eukaryotic translation initiation factor 4B	IF4B	Q8BGD9	NA	4h LPS	3	Eif4b	ns
NUCKS	-0.244935	0.176104	7	0.2069	0.6109	0.684282	0.244935	Nuclear ubiquitous casein and cyclin-dependent kinase substrate 1	NUCKS	Q80XU3	NA	4h LPS	3	Nucks1	ns
SNX17	-0.244865	0.0916397	7	0.0319	0.2793	1.49614	0.244865	Sorting nexin-17	SNX17	Q8BVL3	NA	4h LPS	3	Snx17	ns
RNF13	-0.244763	0.086232	7	0.0251	0.2464	1.60031	0.244763	E3 ubiquitin-protein ligase RNF13	RNF13	O54965	NA	4h LPS	3	Rnf13	ns
Q91Z50	-0.244759	0.0759432	7	0.0146	0.1813	1.83582	0.244759	Flap endonuclease 1	Q91Z50	Q91Z50	NA	4h LPS	3	Fen1	ns
IKKA	-0.244757	0.068644	7	0.0092	0.1346	2.03855	0.244757	Inhibitor of nuclear factor kappa-B kinase subunit alpha	IKKA	Q60680	NA	4h LPS	3	Chuk	ns
CANB1	-0.244632	0.157009	7	0.1632	0.5661	0.787343	0.244632	Calcineurin subunit B type 1	CANB1	Q63810	NA	4h LPS	3	Ppp3r1	ns
ILF3	-0.244604	0.0836718	7	0.0222	0.2306	1.653	0.244604	Interleukin enhancer-binding factor 3	ILF3	Q9Z1X4	NA	4h LPS	3	Ilf3	ns
TECR	0.244354	0.128511	7	0.099	0.4691	1.00437	0.244354	Very-long-chain enoyl-CoA reductase	TECR	Q9CY27	NA	4h LPS	3	Tecr	ns
ARHG7	0.244169	0.546216	7	0.6684	0.9026	0.174987	0.244169	Rho guanine nucleotide exchange factor 7 (isoform 2)	ARHG7	Q9ES28-2	NA	4h LPS	3	Arhgef7	ns
CTL2B	0.244064	0.214292	7	0.2922	0.704	0.534316	0.244064	Protein CTLA-2-beta	CTL2B	P12400	NA	4h LPS	3	Ctla2b	ns
LDAH	-0.244015	0.116138	7	0.0738	0.4262	1.13222	0.244015	NA	LDAH	Q8BVA5	NA	4h LPS	3	NA	ns
TM209	0.243983	0.283095	7	0.4173	0.794	0.379533	0.243983	Transmembrane protein 209	TM209	Q8BRG8	NA	4h LPS	3	Tmem209	ns
41	-0.243954	0.0783268	7	0.017	0.1964	1.77026	0.243954	Protein 4.1	41	P48193	NA	4h LPS	3	Epb41	ns
B1ATV1	0.243917	0.34657	7	0.5043	0.8493	0.297323	0.243917	H(+)/Cl(-) exchange transporter 5	B1ATV1	B1ATV1	NA	4h LPS	3	Clcn5	ns
EFMT2	-0.243859	0.111822	7	0.0656	0.4078	1.18332	0.243859	NA	EFMT2	Q9D853	NA	4h LPS	3	NA	ns
J3KMM1	0.243772	0.329644	7	0.4837	0.8376	0.315461	0.243772	Ubiquitin carboxyl-terminal hydrolase 19	J3KMM1	J3KMM1	NA	4h LPS	3	Usp19	ns
SMYD3	-0.24371	0.157627	7	0.166	0.5694	0.779904	0.24371	Histone-lysine N-methyltransferase SMYD3	SMYD3	Q9CWR2	NA	4h LPS	3	Smyd3	ns
MFSD6	-0.243544	0.175595	7	0.208	0.612	0.681913	0.243544	Major facilitator superfamily domain-containing protein 6 (isoform 2)	MFSD6	Q8CBH5-2	NA	4h LPS	3	Mfsd6	ns
TSC2	-0.24325	0.0720661	7	0.0118	0.1572	1.9269	0.24325	Tuberin	TSC2	Q61037	NA	4h LPS	3	Tsc2	ns
OXSM	-0.243081	0.12226	7	0.0871	0.4556	1.0599	0.243081	3-oxoacyl-[acyl-carrier-protein] synthase, mitochondrial	OXSM	Q9D404	NA	4h LPS	3	Oxsm	ns
RAB10	0.242938	0.831246	7	0.7786	0.9379	0.108707	0.242938	Ras-related protein Rab-10	RAB10	P61027	NA	4h LPS	3	Rab10	ns
TBB1	-0.242933	0.283896	7	0.4205	0.7952	0.376255	0.242933	Tubulin beta-1 chain	TBB1	A2AQ07	NA	4h LPS	3	Tubb1	ns
NPM3	0.242901	0.659455	7	0.7235	0.9233	0.140556	0.242901	Nucleoplasmin-3	NPM3	Q9CPP0	NA	4h LPS	3	Npm3	ns
F168A	0.2429	0.823802	7	0.7767	0.9374	0.109769	0.2429	Protein FAM168A	F168A	Q8BGZ2	NA	4h LPS	3	Fam168a	ns
CHD6	-0.242823	0.131421	7	0.1071	0.4821	0.970084	0.242823	Chromodomain-helicase-DNA-binding protein 6	CHD6	A3KFM7	NA	4h LPS	3	Chd6	ns
RGS19	-0.24267	0.169291	7	0.1948	0.6005	0.710309	0.24267	Regulator of G-protein signaling 19	RGS19	Q9CX84	NA	4h LPS	3	Rgs19	ns
FKBP2	0.242544	0.252851	7	0.3694	0.7649	0.432512	0.242544	Peptidyl-prolyl cis-trans isomerase FKBP2	FKBP2	P45878	NA	4h LPS	3	Fkbp2	ns
CP27A	-0.24247	0.217395	7	0.3015	0.712	0.520678	0.24247	Sterol 26-hydroxylase, mitochondrial	CP27A	Q9DBG1	NA	4h LPS	3	Cyp27a1	ns
RT15	0.24238	0.153009	7	0.1572	0.5603	0.803572	0.24238	28S ribosomal protein S15, mitochondrial	RT15	Q9DC71	NA	4h LPS	3	Mrps15	ns
NUF2	-0.242201	0.169903	7	0.197	0.6019	0.705456	0.242201	Kinetochore protein Nuf2	NUF2	Q99P69	NA	4h LPS	3	Nuf2	ns
FADS1	-0.242195	0.165901	7	0.1877	0.592	0.726544	0.242195	Fatty acid desaturase 1	FADS1	Q920L1	NA	4h LPS	3	Fads1	ns
GPX41	-0.241789	0.119356	7	0.0824	0.4455	1.08395	0.241789	Phospholipid hydroperoxide glutathione peroxidase, mitochondrial	GPX41	O70325	NA	4h LPS	3	Gpx4	ns
NRAM2	0.241739	0.0744956	7	0.0142	0.1778	1.8491	0.241739	Natural resistance-associated macrophage protein 2	NRAM2	P49282	NA	4h LPS	3	Slc11a2	ns
SSF1	-0.241427	0.0794663	7	0.0189	0.207	1.7236	0.241427	Suppressor of SWI4 1 homolog	SSF1	Q91YU8	NA	4h LPS	3	Ppan	ns
NRP2	0.241376	0.48751	7	0.6357	0.8912	0.196764	0.241376	Neuropilin-2 (isoform 5)	NRP2	O35375-5	NA	4h LPS	3	Nrp2	ns
ELMO2	-0.24128	0.0846696	7	0.0247	0.2445	1.6073	0.24128	Engulfment and cell motility protein 2	ELMO2	Q8BHL5	NA	4h LPS	3	Elmo2	ns
AT12A	0.241274	0.293375	7	0.438	0.8074	0.358568	0.241274	Potassium-transporting ATPase alpha chain 2	AT12A	Q9Z1W8	NA	4h LPS	3	Atp12a	ns
AN32E	-0.241153	0.12326	7	0.0913	0.4617	1.03955	0.241153	Acidic leucine-rich nuclear phosphoprotein 32 family member E	AN32E	P97822	NA	4h LPS	3	Anp32e	ns
WDR43	0.241093	0.125453	7	0.0961	0.4675	1.01738	0.241093	WD repeat-containing protein 43	WDR43	Q6ZQL4	NA	4h LPS	3	Wdr43	ns
KI20A	-0.241092	0.101147	7	0.0486	0.3493	1.31314	0.241092	Kinesin-like protein KIF20A	KI20A	P97329	NA	4h LPS	3	Kif20a	ns
FKBP9	0.240987	0.255012	7	0.3761	0.7701	0.424667	0.240987	Peptidyl-prolyl cis-trans isomerase FKBP9	FKBP9	Q9Z247	NA	4h LPS	3	Fkbp9	ns
HS71A	0.240853	0.282149	7	0.4216	0.7955	0.375147	0.240853	Heat shock 70 kDa protein 1A	HS71A	Q61696	NA	4h LPS	3	Hspa1a	ns
TPBGL	-0.240834	0.133739	7	0.1148	0.4953	0.940234	0.240834	Trophoblast glycoprotein-like	TPBGL	Q8C013	NA	4h LPS	3	Tpbgl	ns
TP8L2	-0.240819	0.128838	7	0.1038	0.4764	0.983777	0.240819	Tumor necrosis factor alpha-induced protein 8-like protein 2	TP8L2	Q9D8Y7	NA	4h LPS	3	Tnfaip8l2	ns
LSP1	-0.240767	0.0591923	7	0.0048	0.0847	2.32203	0.240767	Lymphocyte-specific protein 1	LSP1	P19973	NA	4h LPS	3	Lsp1	ns
RHG24	-0.240742	0.173489	7	0.2078	0.612	0.682331	0.240742	Rho GTPase-activating protein 24	RHG24	Q8C4V1	NA	4h LPS	3	Arhgap24	ns
NOP9	-0.240695	0.0953991	7	0.0396	0.3121	1.40193	0.240695	Nucleolar protein 9	NOP9	Q8BMC4	NA	4h LPS	3	Nop9	ns
FUCO2	-0.240626	0.159262	7	0.1746	0.5783	0.75803	0.240626	Plasma alpha-L-fucosidase	FUCO2	Q99KR8	NA	4h LPS	3	Fuca2	ns
NFYA	-0.240563	0.100532	7	0.048	0.349	1.31908	0.240563	Nuclear transcription factor Y subunit alpha	NFYA	P23708	NA	4h LPS	3	Nfya	ns
SPIN1	-0.240464	0.107269	7	0.0599	0.3901	1.22237	0.240464	Spindlin-1	SPIN1	Q61142	NA	4h LPS	3	Spin1	ns
CDK9	-0.240331	0.141326	7	0.1328	0.5186	0.876723	0.240331	Cyclin-dependent kinase 9	CDK9	Q99J95	NA	4h LPS	3	Cdk9	ns
TT39B	0.240293	0.0995559	7	0.0465	0.344	1.33232	0.240293	Tetratricopeptide repeat protein 39B	TT39B	Q8BYY4	NA	4h LPS	3	Ttc39b	ns
K0930	-0.240268	0.137367	7	0.1238	0.5057	0.907431	0.240268	Uncharacterized protein KIAA0930 homolog	K0930	Q3UE31	NA	4h LPS	3	NA	ns
KPCD	0.239813	0.0886493	7	0.0304	0.2708	1.51698	0.239813	Protein kinase C delta type	KPCD	P28867	NA	4h LPS	3	Prkcd	ns
RT16	0.239584	0.752456	7	0.7595	0.931	0.11949	0.239584	28S ribosomal protein S16, mitochondrial	RT16	Q9CPX7	NA	4h LPS	3	Mrps16	ns
TYY1	-0.239506	0.079911	7	0.02	0.2156	1.69848	0.239506	Transcriptional repressor protein YY1	TYY1	Q00899	NA	4h LPS	3	Yy1	ns
CISY	-0.239324	0.140202	7	0.1316	0.5158	0.880793	0.239324	Citrate synthase, mitochondrial	CISY	Q9CZU6	NA	4h LPS	3	Cs	ns
RRP1B	-0.239312	0.103916	7	0.0548	0.373	1.26159	0.239312	Ribosomal RNA processing protein 1 homolog B	RRP1B	Q91YK2	NA	4h LPS	3	Rrp1b	ns
CAN5	0.239248	0.094447	7	0.0391	0.3097	1.40835	0.239248	Calpain-5	CAN5	O08688	NA	4h LPS	3	Capn5	ns
A2AJW4	-0.239241	0.102425	7	0.0522	0.3643	1.28258	0.239241	MCG51138	A2AJW4	A2AJW4	NA	4h LPS	3	Ppp1r3d	ns
LRCH4	-0.239051	0.0820923	7	0.0226	0.2323	1.64596	0.239051	Leucine-rich repeat and calponin homology domain-containing protein 4	LRCH4	Q921G6	NA	4h LPS	3	Lrch4	ns
MA2B2	-0.239042	0.114843	7	0.0759	0.4323	1.11964	0.239042	Epididymis-specific alpha-mannosidase	MA2B2	O54782	NA	4h LPS	3	Man2b2	ns
Z385A	-0.238681	0.0782086	7	0.0185	0.2061	1.73202	0.238681	Zinc finger protein 385A	Z385A	Q8VD12	NA	4h LPS	3	Znf385a	ns
Q3UBU0	-0.238578	0.196261	7	0.2635	0.6734	0.579163	0.238578	Putative uncharacterized protein	Q3UBU0	Q3UBU0	NA	4h LPS	3	Hsp90b1	ns
SPG20	-0.238442	0.112008	7	0.0708	0.4213	1.14998	0.238442	Spartin	SPG20	Q8R1X6	NA	4h LPS	3	Spg20	ns
NUP50	0.238389	0.127736	7	0.1042	0.4771	0.98193	0.238389	Nuclear pore complex protein Nup50	NUP50	Q9JIH2	NA	4h LPS	3	Nup50	ns
POSTN	-0.23837	0.317229	7	0.4769	0.8348	0.321571	0.23837	Periostin	POSTN	Q62009	NA	4h LPS	3	Postn	ns
NTPCR	-0.238304	0.0957422	7	0.0417	0.3206	1.38032	0.238304	Cancer-related nucleoside-triphosphatase homolog	NTPCR	Q9CQA9	NA	4h LPS	3	Ntpcr	ns
BRM1L	-0.238212	0.0938694	7	0.0388	0.3085	1.41123	0.238212	Breast cancer metastasis-suppressor 1-like protein	BRM1L	Q3U1T3	NA	4h LPS	3	Brms1l	ns
STAP1	0.237967	0.227259	7	0.3298	0.7345	0.481685	0.237967	Signal-transducing adaptor protein 1	STAP1	Q9JM90	NA	4h LPS	3	Stap1	ns
GNPTG	0.237913	0.133693	7	0.1184	0.4995	0.926746	0.237913	N-acetylglucosamine-1-phosphotransferase subunit gamma	GNPTG	Q6S5C2	NA	4h LPS	3	Gnptg	ns
MD1L1	-0.237871	0.120213	7	0.0883	0.4562	1.05382	0.237871	Mitotic spindle assembly checkpoint protein MAD1	MD1L1	Q9WTX8	NA	4h LPS	3	Mad1l1	ns
LRC57	-0.237835	0.167834	7	0.1994	0.6032	0.700293	0.237835	Leucine-rich repeat-containing protein 57	LRC57	Q9D1G5	NA	4h LPS	3	Lrrc57	ns
G3UVU2	0.237781	0.649392	7	0.7251	0.9236	0.139625	0.237781	Splicing factor 3A subunit 2	G3UVU2	G3UVU2	NA	4h LPS	3	Sf3a2	ns
PI42A	-0.23766	0.133657	7	0.1186	0.4997	0.925846	0.23766	Phosphatidylinositol 5-phosphate 4-kinase type-2 alpha	PI42A	O70172	NA	4h LPS	3	Pip4k2a	ns
PDIP2	-0.237623	0.125978	7	0.1012	0.4716	0.994669	0.237623	Polymerase delta-interacting protein 2	PDIP2	Q91VA6	NA	4h LPS	3	Poldip2	ns
VPS8	-0.237507	0.092686	7	0.0374	0.3031	1.42695	0.237507	Vacuolar protein sorting-associated protein 8 homolog	VPS8	Q0P5W1	NA	4h LPS	3	Vps8	ns
P66B	-0.237506	0.0653173	7	0.0083	0.128	2.0794	0.237506	Transcriptional repressor p66-beta	P66B	Q8VHR5	NA	4h LPS	3	Gatad2b	ns
PDLI2	-0.237414	0.130047	7	0.1107	0.4885	0.956026	0.237414	PDZ and LIM domain protein 2	PDLI2	Q8R1G6	NA	4h LPS	3	Pdlim2	ns
HDHD5	0.237322	0.212551	7	0.301	0.712	0.521368	0.237322	NA	HDHD5	Q91WM2	NA	4h LPS	3	NA	ns
PACN2	-0.237147	0.105861	7	0.0601	0.3906	1.22139	0.237147	Protein kinase C and casein kinase substrate in neurons protein 2	PACN2	Q9WVE8	NA	4h LPS	3	Pacsin2	ns
PCID2	-0.236811	0.119049	7	0.087	0.4556	1.06051	0.236811	PCI domain-containing protein 2	PCID2	Q8BFV2	NA	4h LPS	3	Pcid2	ns
UBE2H	0.236652	0.13497	7	0.123	0.5057	0.910139	0.236652	Ubiquitin-conjugating enzyme E2 H	UBE2H	P62257	NA	4h LPS	3	Ube2h	ns
TCAL9	-0.23665	0.0899077	7	0.0338	0.2903	1.47099	0.23665	NA	TCAL9	Q9DD24	NA	4h LPS	3	NA	ns
MPRI	-0.23664	0.0847019	7	0.0268	0.2563	1.57248	0.23664	Cation-independent mannose-6-phosphate receptor	MPRI	Q07113	NA	4h LPS	3	Igf2r	ns
DBLOH	0.236529	0.357323	7	0.5292	0.8591	0.276391	0.236529	Diablo homolog, mitochondrial	DBLOH	Q9JIQ3	NA	4h LPS	3	Diablo	ns
KGP1	-0.236455	0.237955	7	0.3535	0.7517	0.451646	0.236455	cGMP-dependent protein kinase 1	KGP1	P0C605	NA	4h LPS	3	Prkg1	ns
PNPH	0.236421	0.101002	7	0.0518	0.3627	1.28578	0.236421	Purine nucleoside phosphorylase	PNPH	P23492	NA	4h LPS	3	Pnp	ns
KIF14	0.236396	0.56177	7	0.6865	0.912	0.16335	0.236396	Kinesin-like protein KIF14	KIF14	L0N7N1	NA	4h LPS	3	Kif14	ns
INPP	0.236282	0.132591	7	0.1179	0.4995	0.928326	0.236282	Inositol polyphosphate 1-phosphatase	INPP	P49442	NA	4h LPS	3	Inpp1	ns
MYO9A	-0.236216	0.191984	7	0.2583	0.6672	0.587896	0.236216	Unconventional myosin-IXa	MYO9A	Q8C170	NA	4h LPS	3	Myo9a	ns
Q3TJ22	0.236108	0.0759164	7	0.0171	0.1972	1.76755	0.236108	Angio-associated migratory protein	Q3TJ22	Q3TJ22	NA	4h LPS	3	Aamp	ns
ATX2L	-0.236088	0.0876057	7	0.0309	0.2738	1.51051	0.236088	Ataxin-2-like protein (isoform 2)	ATX2L	Q7TQH0-2	NA	4h LPS	3	Atxn2l	ns
FUK	-0.235985	0.118137	7	0.0859	0.4532	1.06586	0.235985	NA	FUK	Q7TMC8	NA	4h LPS	3	NA	ns
HACD2	0.235934	0.141814	7	0.1401	0.5359	0.853488	0.235934	Very-long-chain (3R)-3-hydroxyacyl-CoA dehydratase 2	HACD2	Q9D3B1	NA	4h LPS	3	Ptplb	ns
VCIP1	0.235791	0.0732928	7	0.0147	0.1813	1.83232	0.235791	Deubiquitinating protein VCIP135	VCIP1	Q8CDG3	NA	4h LPS	3	Vcpip1	ns
TOR2A	-0.235565	0.074113	7	0.0155	0.1873	1.809	0.235565	Torsin-2A	TOR2A	Q8R1J9	NA	4h LPS	3	Tor2a	ns
TRUA	-0.235517	0.125435	7	0.1025	0.4751	0.989165	0.235517	tRNA pseudouridine synthase A, mitochondrial	TRUA	Q9WU56	NA	4h LPS	3	Pus1	ns
NUDT4	-0.235358	0.216724	7	0.3135	0.7228	0.503811	0.235358	Diphosphoinositol polyphosphate phosphohydrolase 2	NUDT4	Q8R2U6	NA	4h LPS	3	Nudt4	ns
RT27	-0.235346	0.119403	7	0.0894	0.4583	1.04888	0.235346	28S ribosomal protein S27, mitochondrial	RT27	Q8BK72	NA	4h LPS	3	Mrps27	ns
APC4	-0.235346	0.154438	7	0.1714	0.577	0.766096	0.235346	Anaphase-promoting complex subunit 4	APC4	Q91W96	NA	4h LPS	3	Anapc4	ns
TRI35	-0.2353	0.0615313	7	0.0065	0.108	2.18657	0.2353	Tripartite motif-containing protein 35	TRI35	Q8C006	NA	4h LPS	3	Trim35	ns
RRFM	-0.235238	0.0994632	7	0.05	0.3554	1.30132	0.235238	Ribosome-recycling factor, mitochondrial	RRFM	Q9D6S7	NA	4h LPS	3	Mrrf	ns
PPIH	0.234838	0.396822	7	0.5726	0.872	0.242153	0.234838	Peptidyl-prolyl cis-trans isomerase H	PPIH	Q9D868	NA	4h LPS	3	Ppih	ns
HDDC2	-0.234678	0.118568	7	0.0883	0.4562	1.05415	0.234678	HD domain-containing protein 2	HDDC2	Q3SXD3	NA	4h LPS	3	Hddc2	ns
TFE3	0.234632	0.513349	7	0.6615	0.8997	0.179488	0.234632	Transcription factor E3	TFE3	Q64092	NA	4h LPS	3	Tfe3	ns
HBA	-0.234621	0.283964	7	0.4359	0.8067	0.360589	0.234621	Hemoglobin subunit alpha	HBA	P01942	NA	4h LPS	3	Hba	ns
TF2B	0.234514	0.0864287	7	0.0301	0.2697	1.52213	0.234514	Transcription initiation factor IIB	TF2B	P62915	NA	4h LPS	3	Gtf2b	ns
ITPA	-0.234488	0.118586	7	0.0885	0.4565	1.05294	0.234488	Inosine triphosphate pyrophosphatase	ITPA	Q9D892	NA	4h LPS	3	Itpa	ns
HMGN2	-0.234432	0.174755	7	0.2216	0.6273	0.654338	0.234432	Non-histone chromosomal protein HMG-17	HMGN2	P09602	NA	4h LPS	3	Hmgn2	ns
EIF1B	-0.234353	0.236403	7	0.3545	0.7524	0.450325	0.234353	Eukaryotic translation initiation factor 1b	EIF1B	Q9CXU9	NA	4h LPS	3	Eif1b	ns
UBS3B	0.234327	0.567928	7	0.6922	0.914	0.159741	0.234327	Ubiquitin-associated and SH3 domain-containing protein B	UBS3B	Q8BGG7	NA	4h LPS	3	Ubash3b	ns
CLCA	0.234234	0.411306	7	0.5868	0.8766	0.23149	0.234234	Clathrin light chain A	CLCA	O08585	NA	4h LPS	3	Clta	ns
Q99N17	-0.234211	0.235127	7	0.3524	0.7517	0.452991	0.234211	Cytochrome P450 CYP4F16	Q99N17	Q99N17	NA	4h LPS	3	Cyp4f16	ns
Q504M2	-0.234191	0.286828	7	0.4411	0.8084	0.355444	0.234191	MCG53395	Q504M2	Q504M2	NA	4h LPS	3	Pdp2	ns
EMAL3	0.233273	0.149831	7	0.1634	0.5662	0.786619	0.233273	Echinoderm microtubule-associated protein-like 3	EMAL3	Q8VC03	NA	4h LPS	3	Eml3	ns
CPIN1	-0.23326	0.237015	7	0.3578	0.7554	0.44633	0.23326	Anamorsin	CPIN1	Q8WTY4	NA	4h LPS	3	Ciapin1	ns
FBLN4	-0.233253	0.517532	7	0.6658	0.9013	0.176635	0.233253	EGF-containing fibulin-like extracellular matrix protein 2	FBLN4	Q9WVJ9	NA	4h LPS	3	Efemp2	ns
SYHM	-0.233243	0.11109	7	0.0739	0.4262	1.13126	0.233243	Probable histidine--tRNA ligase, mitochondrial	SYHM	Q99KK9	NA	4h LPS	3	Hars2	ns
Q8BHX6	-0.233218	0.167482	7	0.2064	0.6103	0.685282	0.233218	Nucleolar complex protein 2 homolog	Q8BHX6	Q8BHX6	NA	4h LPS	3	Noc2l	ns
B2RXS3	-0.233096	0.208117	7	0.2997	0.7107	0.523377	0.233096	Scaper protein	B2RXS3	B2RXS3	NA	4h LPS	3	Scaper	ns
A0A087WSJ7	-0.233052	0.124663	7	0.1038	0.4764	0.983972	0.233052	Protein 2410002F23Rik	A0A087WSJ7	A0A087WSJ7	NA	4h LPS	3	2410002F23Rik	ns
CLN8	0.232986	0.176218	7	0.2277	0.6336	0.642672	0.232986	Protein CLN8	CLN8	Q9QUK3	NA	4h LPS	3	Cln8	ns
Q91VU7	-0.232771	0.0927868	7	0.0405	0.3154	1.39281	0.232771	Protein Pus7	Q91VU7	Q91VU7	NA	4h LPS	3	Pus7	ns
MFR1L	-0.232641	0.112926	7	0.0784	0.4399	1.10595	0.232641	Mitochondrial fission regulator 1-like	MFR1L	Q9CWE0	NA	4h LPS	3	Mtfr1l	ns
ADDA	-0.232614	0.107163	7	0.0666	0.4117	1.17684	0.232614	Alpha-adducin	ADDA	Q9QYC0	NA	4h LPS	3	Add1	ns
MINT	0.232559	0.0690522	7	0.012	0.1584	1.92245	0.232559	Msx2-interacting protein	MINT	Q62504	NA	4h LPS	3	Spen	ns
U119B	-0.232548	0.194299	7	0.2703	0.6805	0.568125	0.232548	Protein unc-119 homolog B	U119B	Q8C4B4	NA	4h LPS	3	Unc119b	ns
A0A0R4J007	-0.232531	0.0839422	7	0.0277	0.2604	1.5577	0.232531	NA	A0A0R4J007	A0A0R4J007	NA	4h LPS	3	NA	ns
ALAT2	-0.232485	0.118894	7	0.0914	0.4617	1.03887	0.232485	Alanine aminotransferase 2	ALAT2	Q8BGT5	NA	4h LPS	3	Gpt2	ns
TXD11	-0.232182	0.116343	7	0.0862	0.4534	1.06465	0.232182	Thioredoxin domain-containing protein 11	TXD11	Q8K2W3	NA	4h LPS	3	Txndc11	ns
E9Q8V6	-0.232092	0.308661	7	0.4766	0.8348	0.321838	0.232092	Protein Dennd4a	E9Q8V6	E9Q8V6	NA	4h LPS	3	Dennd4a	ns
Q3UC32	-0.231999	0.171793	7	0.2189	0.6247	0.659755	0.231999	Putative uncharacterized protein	Q3UC32	Q3UC32	NA	4h LPS	3	Arpc5	ns
GCP2	0.231967	0.322987	7	0.4959	0.844	0.304604	0.231967	Gamma-tubulin complex component 2	GCP2	Q921G8	NA	4h LPS	3	Tubgcp2	ns
B2L13	-0.231945	0.155158	7	0.1786	0.5799	0.748137	0.231945	Bcl-2-like protein 13	B2L13	P59017	NA	4h LPS	3	Bcl2l13	ns
ASH2L	-0.231506	0.120737	7	0.0967	0.4675	1.01461	0.231506	Set1/Ash2 histone methyltransferase complex subunit ASH2	ASH2L	Q91X20	NA	4h LPS	3	Ash2l	ns
OCTC	-0.231314	0.0887849	7	0.0352	0.2954	1.45406	0.231314	Peroxisomal carnitine O-octanoyltransferase	OCTC	Q9DC50	NA	4h LPS	3	Crot	ns
SYDM	0.231299	0.25822	7	0.4001	0.7819	0.397785	0.231299	Aspartate--tRNA ligase, mitochondrial	SYDM	Q8BIP0	NA	4h LPS	3	Dars2	ns
K7N6Y5	-0.231256	0.18053	7	0.241	0.6495	0.617979	0.231256	Protein Gm8011	K7N6Y5	K7N6Y5	NA	4h LPS	3	Gm8011	ns
TM40L	0.231076	0.345963	7	0.5256	0.8576	0.279355	0.231076	Mitochondrial import receptor subunit TOM40B	TM40L	Q9CZR3	NA	4h LPS	3	Tomm40l	ns
NEUL4	-0.230986	0.256275	7	0.3974	0.7803	0.400808	0.230986	Neuralized-like protein 4	NEUL4	Q5NCX5	NA	4h LPS	3	Neurl4	ns
TM206	-0.23092	0.377748	7	0.5603	0.8672	0.251568	0.23092	Transmembrane protein 206	TM206	Q9D771	NA	4h LPS	3	Tmem206	ns
MOV10	0.230645	0.074409	7	0.0173	0.1988	1.76121	0.230645	Putative helicase MOV-10	MOV10	P23249	NA	4h LPS	3	Mov10	ns
MIO	-0.230588	0.137003	7	0.1362	0.5265	0.865716	0.230588	WD repeat-containing protein mio	MIO	Q8VE19	NA	4h LPS	3	Mios	ns
TPPC4	0.230571	0.410203	7	0.5916	0.8788	0.22798	0.230571	Trafficking protein particle complex subunit 4	TPPC4	Q9ES56	NA	4h LPS	3	Trappc4	ns
SYDC	0.230426	0.493185	7	0.6545	0.898	0.184065	0.230426	Aspartate--tRNA ligase, cytoplasmic	SYDC	Q922B2	NA	4h LPS	3	Dars	ns
MTSS1	-0.230295	0.11162	7	0.078	0.4395	1.10793	0.230295	Metastasis suppressor protein 1	MTSS1	Q8R1S4	NA	4h LPS	3	Mtss1	ns
EST1A	-0.229994	0.0884308	7	0.0354	0.2955	1.45122	0.229994	Telomerase-binding protein EST1A	EST1A	P61406	NA	4h LPS	3	Smg6	ns
HA10	0.229987	0.146717	7	0.161	0.5628	0.793258	0.229987	H-2 class I histocompatibility antigen, Q10 alpha chain	HA10	P01898	NA	4h LPS	3	H2-Q10	ns
PCLI1	0.229959	1.59606	7	0.8895	0.9658	0.050855	0.229959	PTB-containing, cubilin and LRP1-interacting protein	PCLI1	Q3UBG2	NA	4h LPS	3	Pid1	ns
MA2A1	0.229882	0.132295	7	0.1258	0.5062	0.900184	0.229882	Alpha-mannosidase 2	MA2A1	P27046	NA	4h LPS	3	Man2a1	ns
TF3C1	-0.229851	0.131958	7	0.1251	0.5057	0.902842	0.229851	General transcription factor 3C polypeptide 1	TF3C1	Q8K284	NA	4h LPS	3	Gtf3c1	ns
NHP2	-0.229825	0.181306	7	0.2455	0.6545	0.609996	0.229825	H/ACA ribonucleoprotein complex subunit 2	NHP2	Q9CRB2	NA	4h LPS	3	Nhp2	ns
UBP30	-0.229822	0.370839	7	0.5551	0.8663	0.25566	0.229822	Ubiquitin carboxyl-terminal hydrolase 30	UBP30	Q3UN04	NA	4h LPS	3	Usp30	ns
CWC27	-0.229607	0.116581	7	0.0896	0.4583	1.04791	0.229607	Peptidyl-prolyl cis-trans isomerase CWC27 homolog	CWC27	Q3TKY6	NA	4h LPS	3	Cwc27	ns
PTN7	-0.229518	0.145271	7	0.1581	0.5609	0.800975	0.229518	Tyrosine-protein phosphatase non-receptor type 7	PTN7	Q8BUM3	NA	4h LPS	3	Ptpn7	ns
TLDC1	0.229456	0.0979496	7	0.0516	0.3621	1.28695	0.229456	TLD domain-containing protein 1	TLDC1	Q8K0P3	NA	4h LPS	3	Tldc1	ns
QORL1	-0.229185	0.0837442	7	0.0291	0.2662	1.53678	0.229185	Quinone oxidoreductase-like protein 1	QORL1	Q921W4	NA	4h LPS	3	Cryzl1	ns
YTHD1	0.229125	0.0981995	7	0.0524	0.3643	1.28098	0.229125	YTH domain-containing family protein 1	YTHD1	P59326	NA	4h LPS	3	Ythdf1	ns
PAFA2	0.229098	0.449955	7	0.6263	0.8881	0.203221	0.229098	Platelet-activating factor acetylhydrolase 2, cytoplasmic	PAFA2	Q8VDG7	NA	4h LPS	3	Pafah2	ns
AKTS1	-0.228968	0.147016	7	0.1633	0.5661	0.786947	0.228968	Proline-rich AKT1 substrate 1	AKTS1	Q9D1F4	NA	4h LPS	3	Akt1s1	ns
UBF1	-0.228833	0.110689	7	0.0775	0.4384	1.11058	0.228833	Nucleolar transcription factor 1	UBF1	P25976	NA	4h LPS	3	Ubtf	ns
PPCT	0.228742	0.217674	7	0.3282	0.7336	0.483798	0.228742	Phosphatidylcholine transfer protein	PPCT	P53808	NA	4h LPS	3	Pctp	ns
PABP1	0.228611	0.0750915	7	0.0187	0.2061	1.72748	0.228611	Polyadenylate-binding protein 1	PABP1	P29341	NA	4h LPS	3	Pabpc1	ns
TSN	-0.228557	0.111297	7	0.0791	0.4408	1.10177	0.228557	Translin	TSN	Q62348	NA	4h LPS	3	Tsn	ns
T106C	-0.228474	0.248312	7	0.3881	0.7757	0.41103	0.228474	Transmembrane protein 106C	T106C	Q80VP8	NA	4h LPS	3	Tmem106c	ns
FBX3	-0.228471	0.130743	7	0.124	0.5057	0.906411	0.228471	F-box only protein 3	FBX3	Q9DC63	NA	4h LPS	3	Fbxo3	ns
NUBP2	-0.228324	0.0889388	7	0.0372	0.3021	1.42994	0.228324	Cytosolic Fe-S cluster assembly factor NUBP2	NUBP2	Q9R061	NA	4h LPS	3	Nubp2	ns
COQ6	0.228308	0.32424	7	0.5041	0.8493	0.297489	0.228308	Ubiquinone biosynthesis monooxygenase COQ6	COQ6	Q8R1S0	NA	4h LPS	3	Coq6	ns
PLXA2	0.228284	0.0956855	7	0.0485	0.3493	1.31454	0.228284	Plexin-A2	PLXA2	P70207	NA	4h LPS	3	Plxna2	ns
TCF25	0.228229	0.157376	7	0.1903	0.5951	0.7206	0.228229	Transcription factor 25	TCF25	Q8R3L2	NA	4h LPS	3	Tcf25	ns
PSMF1	-0.228087	0.198238	7	0.2877	0.6978	0.541074	0.228087	Proteasome inhibitor PI31 subunit	PSMF1	Q8BHL8	NA	4h LPS	3	Psmf1	ns
LZTL1	0.228005	0.0789873	7	0.0234	0.2373	1.63024	0.228005	Leucine zipper transcription factor-like protein 1	LZTL1	Q9JHQ5	NA	4h LPS	3	Lztfl1	ns
SRSF1	-0.227959	0.102764	7	0.062	0.398	1.20737	0.227959	Serine/arginine-rich splicing factor 1	SRSF1	Q6PDM2	NA	4h LPS	3	Srsf1	ns
RASL2	0.227878	0.0791476	7	0.0237	0.2382	1.62562	0.227878	Ras GTPase-activating protein 4	RASL2	Q6PFQ7	NA	4h LPS	3	Rasa4	ns
CAN2	-0.227813	0.106424	7	0.0696	0.4194	1.15757	0.227813	Calpain-2 catalytic subunit	CAN2	O08529	NA	4h LPS	3	Capn2	ns
RET4	-0.227557	0.128499	7	0.1199	0.5017	0.921248	0.227557	Retinol-binding protein 4	RET4	Q00724	NA	4h LPS	3	Rbp4	ns
GOGA3	0.227496	0.0630082	7	0.0086	0.1306	2.06462	0.227496	Golgin subfamily A member 3	GOGA3	P55937	NA	4h LPS	3	Golga3	ns
FKBP4	-0.227344	0.0953178	7	0.0485	0.3493	1.31411	0.227344	Peptidyl-prolyl cis-trans isomerase FKBP4	FKBP4	P30416	NA	4h LPS	3	Fkbp4	ns
ABRX1	-0.227198	0.138399	7	0.1447	0.5425	0.83961	0.227198	NA	ABRX1	Q8BPZ8	NA	4h LPS	3	NA	ns
PTBP2	-0.227141	0.160123	7	0.199	0.6032	0.701183	0.227141	Polypyrimidine tract-binding protein 2	PTBP2	Q91Z31	NA	4h LPS	3	Ptbp2	ns
RPAB3	-0.226925	0.0900785	7	0.0399	0.3124	1.39949	0.226925	DNA-directed RNA polymerases I, II, and III subunit RPABC3	RPAB3	Q923G2	NA	4h LPS	3	Polr2h	ns
Q6GT24	-0.226828	0.167619	7	0.2181	0.6239	0.661441	0.226828	Peroxiredoxin 6	Q6GT24	Q6GT24	NA	4h LPS	3	Prdx6	ns
SYNRG	-0.226826	0.0722119	7	0.0164	0.193	1.78638	0.226826	Synergin gamma	SYNRG	Q5SV85	NA	4h LPS	3	Synrg	ns
ATRN	-0.226727	0.102798	7	0.0632	0.4013	1.19922	0.226727	Attractin	ATRN	Q9WU60	NA	4h LPS	3	Atrn	ns
DPOD1	-0.226671	0.066381	7	0.0112	0.1536	1.95016	0.226671	DNA polymerase delta catalytic subunit	DPOD1	P52431	NA	4h LPS	3	Pold1	ns
CGAS	-0.226658	0.230017	7	0.3573	0.7549	0.447021	0.226658	Cyclic GMP-AMP synthase	CGAS	Q8C6L5	NA	4h LPS	3	Mb21d1	ns
CDN1B	-0.226397	0.157154	7	0.1929	0.5978	0.714702	0.226397	Cyclin-dependent kinase inhibitor 1B	CDN1B	P46414	NA	4h LPS	3	Cdkn1b	ns
ITAX	-0.226383	0.262426	7	0.4169	0.7939	0.379967	0.226383	Integrin alpha-X	ITAX	Q9QXH4	NA	4h LPS	3	Itgax	ns
RFC2	-0.226355	0.112908	7	0.085	0.4519	1.07049	0.226355	Replication factor C subunit 2	RFC2	Q9WUK4	NA	4h LPS	3	Rfc2	ns
HPS6	-0.226263	0.138646	7	0.1467	0.5459	0.833542	0.226263	Hermansky-Pudlak syndrome 6 protein homolog	HPS6	Q8BLY7	NA	4h LPS	3	Hps6	ns
SNX19	0.226091	0.216829	7	0.3317	0.7368	0.479192	0.226091	NA	SNX19	Q6P4T1	NA	4h LPS	3	NA	ns
PP4C	-0.226061	0.11418	7	0.0882	0.4562	1.05453	0.226061	Serine/threonine-protein phosphatase 4 catalytic subunit	PP4C	P97470	NA	4h LPS	3	Ppp4c	ns
PIPNA	-0.226012	0.151999	7	0.1806	0.5812	0.74322	0.226012	Phosphatidylinositol transfer protein alpha isoform	PIPNA	P53810	NA	4h LPS	3	Pitpna	ns
TOM5	0.225914	0.425396	7	0.6118	0.8822	0.213391	0.225914	Mitochondrial import receptor subunit TOM5 homolog	TOM5	B1AXP6	NA	4h LPS	3	Tomm5	ns
DDX56	-0.225858	0.134674	7	0.1374	0.529	0.86192	0.225858	Probable ATP-dependent RNA helicase DDX56	DDX56	Q9D0R4	NA	4h LPS	3	Ddx56	ns
GNL3	-0.225716	0.175148	7	0.2385	0.6475	0.622602	0.225716	Guanine nucleotide-binding protein-like 3	GNL3	Q8CI11	NA	4h LPS	3	Gnl3	ns
TF2H1	-0.225662	0.119755	7	0.1015	0.4723	0.993473	0.225662	General transcription factor IIH subunit 1	TF2H1	Q9DBA9	NA	4h LPS	3	Gtf2h1	ns
RHG06	-0.225589	0.226888	7	0.3532	0.7517	0.45197	0.225589	Rho GTPase-activating protein 6	RHG06	O54834	NA	4h LPS	3	Arhgap6	ns
FUND2	0.225439	0.192813	7	0.2806	0.6917	0.551933	0.225439	FUN14 domain-containing protein 2	FUND2	Q9D6K8	NA	4h LPS	3	Fundc2	ns
GPAA1	0.22542	0.114044	7	0.0886	0.4566	1.05245	0.22542	Glycosylphosphatidylinositol anchor attachment 1 protein	GPAA1	Q9WTK3	NA	4h LPS	3	Gpaa1	ns
Q91VL6	-0.225414	0.117633	7	0.0969	0.4675	1.01385	0.225414	Zinc finger protein 825	Q91VL6	Q91VL6	NA	4h LPS	3	Zfp825	ns
LIPL	-0.225372	0.136194	7	0.1419	0.5401	0.847888	0.225372	Lipoprotein lipase	LIPL	P11152	NA	4h LPS	3	Lpl	ns
CANT1	0.225362	0.195082	7	0.2859	0.695	0.543777	0.225362	Soluble calcium-activated nucleotidase 1	CANT1	Q8VCF1	NA	4h LPS	3	Cant1	ns
SYVN1	0.225326	0.146654	7	0.1683	0.5718	0.773889	0.225326	E3 ubiquitin-protein ligase synoviolin	SYVN1	Q9DBY1	NA	4h LPS	3	Syvn1	ns
B2RQG2	-0.225254	0.0785575	7	0.0241	0.2406	1.61831	0.225254	PHD finger protein 3	B2RQG2	B2RQG2	NA	4h LPS	3	Phf3	ns
SPDLY	-0.225181	0.184903	7	0.2627	0.6725	0.580472	0.225181	Protein Spindly	SPDLY	Q923A2	NA	4h LPS	3	Spdl1	ns
CEP55	-0.225174	0.0991225	7	0.0573	0.3817	1.24157	0.225174	Centrosomal protein of 55 kDa	CEP55	Q8BT07	NA	4h LPS	3	Cep55	ns
XPP1	-0.225129	0.120917	7	0.1049	0.4786	0.979117	0.225129	Xaa-Pro aminopeptidase 1	XPP1	Q6P1B1	NA	4h LPS	3	Xpnpep1	ns
RAB4A	0.225012	0.438703	7	0.6238	0.887	0.204952	0.225012	Ras-related protein Rab-4A	RAB4A	P56371	NA	4h LPS	3	Rab4a	ns
HPS5	-0.224975	0.110802	7	0.0819	0.4454	1.08692	0.224975	Hermansky-Pudlak syndrome 5 protein homolog	HPS5	P59438	NA	4h LPS	3	Hps5	ns
NDUA6	-0.224949	0.230717	7	0.362	0.7595	0.441242	0.224949	NADH dehydrogenase [ubiquinone] 1 alpha subcomplex subunit 6	NDUA6	Q9CQZ5	NA	4h LPS	3	Ndufa6	ns
C19L1	-0.224855	0.124314	7	0.1134	0.4927	0.945315	0.224855	CWF19-like protein 1	C19L1	Q8CI33	NA	4h LPS	3	Cwf19l1	ns
Q8C000	-0.224852	0.18254	7	0.2578	0.667	0.588726	0.224852	Putative uncharacterized protein	Q8C000	Q8C000	NA	4h LPS	3	Gm5124	ns
RL21	0.224711	0.116128	7	0.0942	0.4645	1.02585	0.224711	60S ribosomal protein L21	RL21	O09167	NA	4h LPS	3	Rpl21	ns
PUS10	-0.224651	0.0764146	7	0.0217	0.2267	1.66321	0.224651	Putative tRNA pseudouridine synthase Pus10	PUS10	Q9D3U0	NA	4h LPS	3	Pus10	ns
RF1ML	-0.224341	0.163816	7	0.2132	0.6173	0.671281	0.224341	Peptide chain release factor 1-like, mitochondrial	RF1ML	Q8BJU9	NA	4h LPS	3	Mtrf1l	ns
GNAS1	-0.224277	0.0861214	7	0.0352	0.2954	1.45334	0.224277	Guanine nucleotide-binding protein G(s) subunit alpha isoforms XLas (isoform 4)	GNAS1	Q6R0H7-4	NA	4h LPS	3	Gnas	ns
RIC8A	0.224263	0.353383	7	0.5459	0.8653	0.262925	0.224263	Synembryn-A	RIC8A	Q3TIR3	NA	4h LPS	3	Ric8a	ns
A4	-0.224247	0.21612	7	0.334	0.7391	0.476302	0.224247	Amyloid beta A4 protein	A4	P12023	NA	4h LPS	3	App	ns
LSM5	-0.224234	0.170733	7	0.2305	0.6383	0.637384	0.224234	U6 snRNA-associated Sm-like protein LSm5	LSM5	P62322	NA	4h LPS	3	Lsm5	ns
GP157	-0.224148	0.147639	7	0.1728	0.578	0.762574	0.224148	Probable G-protein coupled receptor 157	GP157	Q8C206	NA	4h LPS	3	Gpr157	ns
NCK5L	-0.224117	0.164772	7	0.216	0.6205	0.665635	0.224117	Nck-associated protein 5-like	NCK5L	Q6GQX2	NA	4h LPS	3	Nckap5l	ns
WBP2	-0.224004	0.259171	7	0.416	0.7938	0.380855	0.224004	WW domain-binding protein 2	WBP2	P97765	NA	4h LPS	3	Wbp2	ns
LSM10	-0.223812	0.189447	7	0.276	0.6877	0.559055	0.223812	U7 snRNA-associated Sm-like protein LSm10	LSM10	Q8QZX5	NA	4h LPS	3	Lsm10	ns
F6VQH5	0.223786	0.523008	7	0.6816	0.9093	0.166475	0.223786	Heterogeneous nuclear ribonucleoprotein D-like	F6VQH5	F6VQH5	NA	4h LPS	3	Hnrnpdl	ns
NEK7	0.223712	0.308357	7	0.4917	0.8415	0.308314	0.223712	Serine/threonine-protein kinase Nek7	NEK7	Q9ES74	NA	4h LPS	3	Nek7	ns
IDH3A	-0.223653	0.0675799	7	0.013	0.1668	1.88769	0.223653	Isocitrate dehydrogenase [NAD] subunit alpha, mitochondrial	IDH3A	Q9D6R2	NA	4h LPS	3	Idh3a	ns
RM40	-0.223515	0.126119	7	0.1196	0.5017	0.92212	0.223515	39S ribosomal protein L40, mitochondrial	RM40	Q9Z2Q5	NA	4h LPS	3	Mrpl40	ns
MT1	0.223398	0.241369	7	0.3855	0.7746	0.414	0.223398	Metallothionein-1	MT1	P02802	NA	4h LPS	3	Mt1	ns
Q9JHF5	0.223218	0.185902	7	0.2689	0.6795	0.570401	0.223218	A3 subunit of vacuolar-adenosine triphosphatase	Q9JHF5	Q9JHF5	NA	4h LPS	3	Tcirg1	ns
TBCC	-0.223196	0.11142	7	0.0852	0.4522	1.06948	0.223196	Tubulin-specific chaperone C	TBCC	Q8VCN9	NA	4h LPS	3	Tbcc	ns
STAU2	0.223175	0.29723	7	0.4772	0.8348	0.321282	0.223175	Double-stranded RNA-binding protein Staufen homolog 2	STAU2	Q8CJ67	NA	4h LPS	3	Stau2	ns
ALD2	0.223125	0.916298	7	0.8146	0.945	0.0890586	0.223125	Aldose reductase-related protein 2	ALD2	P45377	NA	4h LPS	3	Akr1b8	ns
C1QR1	-0.22306	0.101266	7	0.0635	0.4015	1.19739	0.22306	Complement component C1q receptor	C1QR1	O89103	NA	4h LPS	3	Cd93	ns
WWP2	-0.222897	0.103407	7	0.0681	0.416	1.16713	0.222897	NEDD4-like E3 ubiquitin-protein ligase WWP2	WWP2	Q9DBH0	NA	4h LPS	3	Wwp2	ns
RT26	-0.222715	0.198945	7	0.2999	0.711	0.523063	0.222715	28S ribosomal protein S26, mitochondrial	RT26	Q80ZS3	NA	4h LPS	3	Mrps26	ns
HNRL1	-0.222701	0.0841001	7	0.033	0.2859	1.48102	0.222701	Heterogeneous nuclear ribonucleoprotein U-like protein 1	HNRL1	Q8VDM6	NA	4h LPS	3	Hnrnpul1	ns
EHMT1	-0.222578	0.0682267	7	0.0138	0.1754	1.85949	0.222578	Histone-lysine N-methyltransferase EHMT1	EHMT1	Q5DW34	NA	4h LPS	3	Ehmt1	ns
PLOD1	-0.222294	0.106002	7	0.0742	0.4264	1.12965	0.222294	Procollagen-lysine,2-oxoglutarate 5-dioxygenase 1	PLOD1	Q9R0E2	NA	4h LPS	3	Plod1	ns
TBG1	-0.222174	0.141439	7	0.1602	0.5628	0.795282	0.222174	Tubulin gamma-1 chain	TBG1	P83887	NA	4h LPS	3	Tubg1	ns
GBRL2	0.222143	0.0781411	7	0.0249	0.2456	1.60305	0.222143	Gamma-aminobutyric acid receptor-associated protein-like 2	GBRL2	P60521	NA	4h LPS	3	Gabarapl2	ns
CTR9	-0.222134	0.0757857	7	0.022	0.2285	1.65777	0.222134	RNA polymerase-associated protein CTR9 homolog	CTR9	Q62018	NA	4h LPS	3	Ctr9	ns
NDST1	-0.221807	0.183345	7	0.2656	0.6744	0.575726	0.221807	Bifunctional heparan sulfate N-deacetylase/N-sulfotransferase 1	NDST1	Q3UHN9	NA	4h LPS	3	Ndst1	ns
Q8K1M3	0.221708	0.513805	7	0.6791	0.9083	0.168078	0.221708	Protein kinase, cAMP dependent regulatory, type II alpha	Q8K1M3	Q8K1M3	NA	4h LPS	3	Prkar2a	ns
NUP62	-0.221694	0.11027	7	0.0843	0.4505	1.07414	0.221694	Nuclear pore glycoprotein p62	NUP62	Q63850	NA	4h LPS	3	Nup62	ns
GLUCM	-0.221678	0.116086	7	0.0978	0.4681	1.0096	0.221678	NA	GLUCM	Q8BH86	NA	4h LPS	3	NA	ns
IPO8	-0.221661	0.145733	7	0.1721	0.5778	0.764309	0.221661	Importin-8	IPO8	Q7TMY7	NA	4h LPS	3	Ipo8	ns
ZFN2B	0.221626	0.107636	7	0.0785	0.4399	1.10525	0.221626	AN1-type zinc finger protein 2B	ZFN2B	Q91X58	NA	4h LPS	3	Zfand2b	ns
Q99LB4	-0.221519	0.14831	7	0.1789	0.5799	0.747355	0.221519	Capping protein (Actin filament), gelsolin-like	Q99LB4	Q99LB4	NA	4h LPS	3	Capg	ns
E9Q1A5	-0.221427	0.15579	7	0.1982	0.6021	0.702879	0.221427	Protein Zfp384	E9Q1A5	E9Q1A5	NA	4h LPS	3	Zfp384	ns
ITA4	0.221297	0.200961	7	0.3072	0.718	0.512535	0.221297	Integrin alpha-4	ITA4	Q00651	NA	4h LPS	3	Itga4	ns
DREB	-0.221225	0.222807	7	0.3538	0.7517	0.451201	0.221225	Drebrin	DREB	Q9QXS6	NA	4h LPS	3	Dbn1	ns
TBPL2	-0.221155	0.130453	7	0.1338	0.5208	0.873401	0.221155	TATA box-binding protein-like protein 2	TBPL2	Q6SJ95	NA	4h LPS	3	Tbpl2	ns
RM23	-0.221114	0.0469845	7	0.0022	0.0468	2.659	0.221114	39S ribosomal protein L23, mitochondrial	RM23	O35972	NA	4h LPS	3	Mrpl23	*
RPP38	-0.221039	0.171449	7	0.2383	0.6475	0.622913	0.221039	Ribonuclease P protein subunit p38	RPP38	Q80UU2	NA	4h LPS	3	Rpp38	ns
NAA11	-0.22098	0.220573	7	0.3498	0.7517	0.456199	0.22098	N-alpha-acetyltransferase 11	NAA11	Q3UX61	NA	4h LPS	3	Naa11	ns
XYLT2	0.220657	0.138886	7	0.1561	0.5596	0.806489	0.220657	Xylosyltransferase 2	XYLT2	Q9EPL0	NA	4h LPS	3	Xylt2	ns
L2HDH	-0.220625	0.171093	7	0.2382	0.6475	0.623072	0.220625	L-2-hydroxyglutarate dehydrogenase, mitochondrial	L2HDH	Q91YP0	NA	4h LPS	3	L2hgdh	ns
ST38L	0.220591	0.11922	7	0.1067	0.4817	0.97175	0.220591	Serine/threonine-protein kinase 38-like	ST38L	Q7TSE6	NA	4h LPS	3	Stk38l	ns
TRI47	-0.220561	0.0972537	7	0.0577	0.3824	1.23915	0.220561	Tripartite motif-containing protein 47	TRI47	Q8C0E3	NA	4h LPS	3	Trim47	ns
YETS4	-0.220368	0.0965693	7	0.0565	0.3786	1.24817	0.220368	YEATS domain-containing protein 4	YETS4	Q9CR11	NA	4h LPS	3	Yeats4	ns
ADAL	-0.22036	0.122121	7	0.1141	0.4937	0.942561	0.22036	Adenosine deaminase-like protein	ADAL	Q80SY6	NA	4h LPS	3	Adal	ns
SETB1	-0.220262	0.0723148	7	0.0187	0.2061	1.72836	0.220262	Histone-lysine N-methyltransferase SETDB1	SETB1	O88974	NA	4h LPS	3	Setdb1	ns
GAN	-0.220209	0.101729	7	0.0671	0.4131	1.17299	0.220209	Gigaxonin	GAN	Q8CA72	NA	4h LPS	3	Gan	ns
F207A	-0.220085	0.258678	7	0.423	0.7966	0.373637	0.220085	Protein FAM207A	F207A	P58468	NA	4h LPS	3	Fam207a	ns
ICE1	0.219868	0.161309	7	0.2151	0.6196	0.667367	0.219868	Little elongation complex subunit 1	ICE1	E9Q286	NA	4h LPS	3	Ice1	ns
BAG4	0.219774	0.475576	7	0.658	0.8997	0.181766	0.219774	BAG family molecular chaperone regulator 4	BAG4	Q8CI61	NA	4h LPS	3	Bag4	ns
SPRE1	0.219747	0.131627	7	0.139	0.5333	0.857132	0.219747	Sprouty-related, EVH1 domain-containing protein 1	SPRE1	Q924S8	NA	4h LPS	3	Spred1	ns
HEXB	-0.219666	0.125767	7	0.1242	0.5057	0.905856	0.219666	Beta-hexosaminidase subunit beta	HEXB	P20060	NA	4h LPS	3	Hexb	ns
ESF1	0.219659	0.0832917	7	0.0336	0.2889	1.4742	0.219659	ESF1 homolog	ESF1	Q3V1V3	NA	4h LPS	3	Esf1	ns
SRSF5	0.219327	0.109451	7	0.0851	0.4521	1.06991	0.219327	Serine/arginine-rich splicing factor 5	SRSF5	O35326	NA	4h LPS	3	Srsf5	ns
G3X9X1	0.219281	0.149857	7	0.1868	0.5916	0.728626	0.219281	MCG13111, isoform CRA_a	G3X9X1	G3X9X1	NA	4h LPS	3	Kbtbd2	ns
BCL7B	-0.219196	0.164449	7	0.2243	0.6295	0.649158	0.219196	B-cell CLL/lymphoma 7 protein family member B	BCL7B	Q921K9	NA	4h LPS	3	Bcl7b	ns
COMD2	-0.219098	0.222569	7	0.3577	0.7554	0.446466	0.219098	COMM domain-containing protein 2	COMD2	Q8BXC6	NA	4h LPS	3	Commd2	ns
COQ5	-0.219057	0.117089	7	0.1035	0.4764	0.984856	0.219057	2-methoxy-6-polyprenyl-1,4-benzoquinol methylase, mitochondrial	COQ5	Q9CXI0	NA	4h LPS	3	Coq5	ns
Q80Z68	-0.21905	0.085272	7	0.0371	0.3021	1.43097	0.21905	Protein Arhgap4	Q80Z68	Q80Z68	NA	4h LPS	3	Arhgap4	ns
MSH6	-0.218823	0.131577	7	0.1402	0.5361	0.853107	0.218823	DNA mismatch repair protein Msh6	MSH6	P54276	NA	4h LPS	3	Msh6	ns
CTGE5	0.218673	0.145105	7	0.1755	0.5789	0.755625	0.218673	cTAGE family member 5	CTGE5	Q8R311	NA	4h LPS	3	Ctage5	ns
MARF1	-0.21865	0.14911	7	0.186	0.5915	0.730536	0.21865	Meiosis arrest female protein 1	MARF1	Q8BJ34	NA	4h LPS	3	Marf1	ns
EXOC3	-0.218562	0.0690565	7	0.0158	0.1899	1.80084	0.218562	Exocyst complex component 3	EXOC3	Q6KAR6	NA	4h LPS	3	Exoc3	ns
S12A5	0.218548	0.251441	7	0.4136	0.7933	0.383468	0.218548	Solute carrier family 12 member 5	S12A5	Q91V14	NA	4h LPS	3	Slc12a5	ns
Q3TRV6	0.217956	0.216203	7	0.347	0.75	0.459706	0.217956	Putative uncharacterized protein	Q3TRV6	Q3TRV6	NA	4h LPS	3	Macf1	ns
B2RUJ6	-0.217929	0.117531	7	0.1061	0.4801	0.974257	0.217929	Rapgef6 protein	B2RUJ6	B2RUJ6	NA	4h LPS	3	Rapgef6	ns
TOIP1	0.217692	0.167732	7	0.2355	0.6446	0.628074	0.217692	Torsin-1A-interacting protein 1	TOIP1	Q921T2	NA	4h LPS	3	Tor1aip1	ns
FA98B	-0.217691	0.148975	7	0.1873	0.5917	0.72739	0.217691	Protein FAM98B	FA98B	Q80VD1	NA	4h LPS	3	Fam98b	ns
TAF5	-0.217607	0.12753	7	0.1317	0.5158	0.880374	0.217607	Transcription initiation factor TFIID subunit 5	TAF5	Q8C092	NA	4h LPS	3	Taf5	ns
GAR1	0.217601	1.08193	7	0.8463	0.9538	0.0724649	0.217601	H/ACA ribonucleoprotein complex subunit 1	GAR1	Q9CY66	NA	4h LPS	3	Gar1	ns
CD28	-0.217394	0.141792	7	0.1691	0.5726	0.77187	0.217394	T-cell-specific surface glycoprotein CD28	CD28	P31041	NA	4h LPS	3	Cd28	ns
B4GT7	-0.217171	0.107194	7	0.0824	0.4455	1.08406	0.217171	Beta-1,4-galactosyltransferase 7	B4GT7	Q8R087	NA	4h LPS	3	B4galt7	ns
CTF8A	0.216716	0.369346	7	0.5758	0.8724	0.239733	0.216716	Chromosome transmission fidelity protein 8 homolog isoform 2	CTF8A	P0CG14	NA	4h LPS	3	Chtf8	ns
TYW3	-0.216604	0.0868106	7	0.0413	0.3191	1.38421	0.216604	tRNA wybutosine-synthesizing protein 3 homolog	TYW3	Q8BSA9	NA	4h LPS	3	Tyw3	ns
LTOR5	-0.216508	0.237625	7	0.3925	0.7771	0.406137	0.216508	Ragulator complex protein LAMTOR5	LTOR5	Q9D1L9	NA	4h LPS	3	Lamtor5	ns
UD11	-0.216228	0.122225	7	0.1202	0.5017	0.920112	0.216228	UDP-glucuronosyltransferase 1-1	UD11	Q63886	NA	4h LPS	3	Ugt1a1	ns
CSAD	0.216099	0.546939	7	0.7045	0.919	0.152101	0.216099	Cysteine sulfinic acid decarboxylase	CSAD	Q9DBE0	NA	4h LPS	3	Csad	ns
SUMO2	-0.216088	0.301616	7	0.4969	0.8446	0.30371	0.216088	Small ubiquitin-related modifier 2	SUMO2	P61957	NA	4h LPS	3	Sumo2	ns
KBP	-0.216083	0.11102	7	0.0927	0.4624	1.03308	0.216083	KIF1-binding protein	KBP	Q6ZPU9	NA	4h LPS	3	Kbp	ns
ECI1	-0.216031	0.140229	7	0.1673	0.5714	0.776447	0.216031	Enoyl-CoA delta isomerase 1, mitochondrial	ECI1	P42125	NA	4h LPS	3	Eci1	ns
LXN	0.215705	0.335493	7	0.5407	0.8643	0.267013	0.215705	Latexin	LXN	P70202	NA	4h LPS	3	Lxn	ns
CTCF	-0.215668	0.113901	7	0.1002	0.47	0.999293	0.215668	Transcriptional repressor CTCF	CTCF	Q61164	NA	4h LPS	3	Ctcf	ns
RAB3D	0.215608	0.115402	7	0.1039	0.4764	0.983239	0.215608	Ras-related protein Rab-3D	RAB3D	P35276	NA	4h LPS	3	Rab3d	ns
IMDH2	-0.21558	0.15168	7	0.1982	0.6021	0.702856	0.21558	Inosine-5'-monophosphate dehydrogenase 2	IMDH2	P24547	NA	4h LPS	3	Impdh2	ns
PTSS2	-0.215539	0.199786	7	0.3164	0.724	0.499737	0.215539	Phosphatidylserine synthase 2	PTSS2	Q9Z1X2	NA	4h LPS	3	Ptdss2	ns
UN93B	-0.215185	0.151029	7	0.1972	0.602	0.705009	0.215185	Protein unc-93 homolog B1	UN93B	Q8VCW4	NA	4h LPS	3	Unc93b1	ns
STRBP	-0.215106	0.115482	7	0.1048	0.4784	0.979651	0.215106	Spermatid perinuclear RNA-binding protein	STRBP	Q91WM1	NA	4h LPS	3	Strbp	ns
RSPRY	0.215095	0.27456	7	0.4591	0.8202	0.338128	0.215095	RING finger and SPRY domain-containing protein 1	RSPRY	Q8BVR6	NA	4h LPS	3	Rspry1	ns
E41L3	-0.215065	0.109322	7	0.0899	0.4588	1.04647	0.215065	Band 4.1-like protein 3	E41L3	Q9WV92	NA	4h LPS	3	Epb41l3	ns
ING4	-0.214919	0.240361	7	0.4009	0.783	0.396922	0.214919	Inhibitor of growth protein 4	ING4	Q8C0D7	NA	4h LPS	3	Ing4	ns
ELAV1	0.214879	0.203519	7	0.3261	0.7311	0.486619	0.214879	ELAV-like protein 1	ELAV1	P70372	NA	4h LPS	3	Elavl1	ns
ACSF3	-0.214853	0.108506	7	0.0882	0.4562	1.05468	0.214853	Acyl-CoA synthetase family member 3, mitochondrial	ACSF3	Q3URE1	NA	4h LPS	3	Acsf3	ns
PGPI	-0.214824	0.0444963	7	0.0019	0.0423	2.72032	0.214824	Pyroglutamyl-peptidase 1	PGPI	Q9ESW8	NA	4h LPS	3	Pgpep1	*
SC6A6	0.214715	0.136249	7	0.1591	0.562	0.798458	0.214715	Sodium- and chloride-dependent taurine transporter	SC6A6	O35316	NA	4h LPS	3	Slc6a6	ns
HMOX1	-0.214565	0.116015	7	0.1069	0.4819	0.971221	0.214565	Heme oxygenase 1	HMOX1	P14901	NA	4h LPS	3	Hmox1	ns
FA98A	-0.214495	0.143411	7	0.1784	0.5799	0.748613	0.214495	Protein FAM98A	FA98A	Q3TJZ6	NA	4h LPS	3	Fam98a	ns
AKAP8	-0.2144	0.127219	7	0.1358	0.5261	0.867095	0.2144	A-kinase anchor protein 8	AKAP8	Q9DBR0	NA	4h LPS	3	Akap8	ns
EP400	0.214372	0.105215	7	0.081	0.4433	1.09143	0.214372	E1A-binding protein p400	EP400	Q8CHI8	NA	4h LPS	3	Ep400	ns
PTCD2	-0.214183	0.109974	7	0.0925	0.4624	1.03388	0.214183	Pentatricopeptide repeat-containing protein 2, mitochondrial	PTCD2	Q8R3K3	NA	4h LPS	3	Ptcd2	ns
TAF1	-0.214132	0.104602	7	0.0799	0.4408	1.09761	0.214132	Transcription initiation factor TFIID subunit 1	TAF1	Q80UV9	NA	4h LPS	3	Taf1	ns
DOLK	0.214075	0.0673716	7	0.0155	0.1873	1.80843	0.214075	Dolichol kinase	DOLK	Q8R2Y3	NA	4h LPS	3	Dolk	ns
ELF1	0.214027	0.114353	7	0.1034	0.4764	0.985359	0.214027	ETS-related transcription factor Elf-1	ELF1	Q60775	NA	4h LPS	3	Elf1	ns
ZZEF1	-0.213996	0.0894669	7	0.048	0.349	1.31845	0.213996	Zinc finger ZZ-type and EF-hand domain-containing protein 1	ZZEF1	Q5SSH7	NA	4h LPS	3	Zzef1	ns
YPEL5	0.213939	0.358093	7	0.569	0.8712	0.244866	0.213939	Protein yippee-like 5	YPEL5	P62700	NA	4h LPS	3	Ypel5	ns
VPS25	-0.213796	0.0845648	7	0.0393	0.3108	1.4052	0.213796	Vacuolar protein-sorting-associated protein 25	VPS25	Q9CQ80	NA	4h LPS	3	Vps25	ns
STX7	-0.213684	0.131582	7	0.1484	0.5483	0.828524	0.213684	Syntaxin-7	STX7	O70439	NA	4h LPS	3	Stx7	ns
SAP3	-0.213664	0.129789	7	0.1437	0.5423	0.842519	0.213664	Ganglioside GM2 activator	SAP3	Q60648	NA	4h LPS	3	Gm2a	ns
DOC10	0.213522	0.062581	7	0.0113	0.1537	1.94853	0.213522	Dedicator of cytokinesis protein 10	DOC10	Q8BZN6	NA	4h LPS	3	Dock10	ns
RB27A	0.213463	0.307139	7	0.5095	0.8512	0.292893	0.213463	Ras-related protein Rab-27A	RB27A	Q9ERI2	NA	4h LPS	3	Rab27a	ns
TANK	0.213392	0.2516	7	0.4244	0.7985	0.372216	0.213392	TRAF family member-associated NF-kappa-B activator	TANK	P70347	NA	4h LPS	3	Tank	ns
F8TZM4	0.213363	0.774468	7	0.7909	0.9401	0.101884	0.213363	Polyprotein	F8TZM4	F8TZM4	NA	4h LPS	3	NA	ns
MMAB	0.213278	1.0408	7	0.8435	0.9538	0.0739313	0.213278	Cob(I)yrinic acid a,c-diamide adenosyltransferase, mitochondrial	MMAB	Q9D273	NA	4h LPS	3	Mmab	ns
Q3ULS9	-0.213131	0.368938	7	0.5816	0.8743	0.235396	0.213131	Putative uncharacterized protein	Q3ULS9	Q3ULS9	NA	4h LPS	3	NA	ns
DPOA2	-0.213127	0.11681	7	0.1108	0.4886	0.955365	0.213127	DNA polymerase alpha subunit B	DPOA2	P33611	NA	4h LPS	3	Pola2	ns
SLIRP	-0.21297	0.108381	7	0.0902	0.4594	1.04503	0.21297	SRA stem-loop-interacting RNA-binding protein, mitochondrial	SLIRP	Q9D8T7	NA	4h LPS	3	Slirp	ns
PDIP3	0.212689	0.0983617	7	0.0674	0.4141	1.17149	0.212689	Polymerase delta-interacting protein 3	PDIP3	Q8BG81	NA	4h LPS	3	Poldip3	ns
PR38B	0.212669	0.397776	7	0.6094	0.8822	0.215062	0.212669	Pre-mRNA-splicing factor 38B	PR38B	Q80SY5	NA	4h LPS	3	Prpf38b	ns
KIFC1	-0.21232	0.110582	7	0.0963	0.4675	1.01626	0.21232	Kinesin-like protein KIFC1	KIFC1	Q9QWT9	NA	4h LPS	3	Kifc1	ns
A2ABY3	-0.212258	0.212028	7	0.3501	0.7517	0.455774	0.212258	Ethanolamine-phosphate cytidylyltransferase	A2ABY3	A2ABY3	NA	4h LPS	3	Pcyt2	ns
CHMP7	-0.212214	0.242256	7	0.4101	0.7923	0.387125	0.212214	Charged multivesicular body protein 7	CHMP7	Q8R1T1	NA	4h LPS	3	Chmp7	ns
F193A	0.212093	0.157141	7	0.2191	0.6251	0.659298	0.212093	Protein FAM193A	F193A	Q8CGI1	NA	4h LPS	3	Fam193a	ns
ASM	-0.211961	0.10076	7	0.0735	0.4262	1.13385	0.211961	Sphingomyelin phosphodiesterase	ASM	Q04519	NA	4h LPS	3	Smpd1	ns
HYKK	0.211853	0.34232	7	0.5556	0.8668	0.255241	0.211853	Hydroxylysine kinase	HYKK	Q5U5V2	NA	4h LPS	3	Hykk	ns
KXDL1	-0.211796	0.126019	7	0.1367	0.5274	0.864184	0.211796	KxDL motif-containing protein 1	KXDL1	Q80XH1	NA	4h LPS	3	Kxd1	ns
RT22	-0.211761	0.0896763	7	0.0502	0.356	1.29897	0.211761	28S ribosomal protein S22, mitochondrial	RT22	Q9CXW2	NA	4h LPS	3	Mrps22	ns
MIF	0.211697	0.302895	7	0.5072	0.8496	0.294858	0.211697	Macrophage migration inhibitory factor	MIF	P34884	NA	4h LPS	3	Mif	ns
MKLN1	0.211674	0.0750668	7	0.0258	0.2509	1.58871	0.211674	Muskelin	MKLN1	O89050	NA	4h LPS	3	Mkln1	ns
CENPV	-0.211653	0.164348	7	0.2387	0.6475	0.622074	0.211653	Centromere protein V	CENPV	Q9CXS4	NA	4h LPS	3	Cenpv	ns
HEXA	-0.211524	0.122549	7	0.128	0.5088	0.892835	0.211524	Beta-hexosaminidase subunit alpha	HEXA	P29416	NA	4h LPS	3	Hexa	ns
PGM2L	-0.211456	0.0955237	7	0.0625	0.3985	1.2044	0.211456	Glucose 1,6-bisphosphate synthase	PGM2L	Q8CAA7	NA	4h LPS	3	Pgm2l1	ns
CADM1	-0.211236	0.128092	7	0.1431	0.5409	0.844306	0.211236	Cell adhesion molecule 1	CADM1	Q8R5M8	NA	4h LPS	3	Cadm1	ns
CDK19	-0.211187	0.0946985	7	0.061	0.3941	1.21494	0.211187	Cyclin-dependent kinase 19	CDK19	Q8BWD8	NA	4h LPS	3	Cdk19	ns
MCU	-0.211159	0.177799	7	0.2737	0.6856	0.562707	0.211159	Calcium uniporter protein, mitochondrial	MCU	Q3UMR5	NA	4h LPS	3	Mcu	ns
COIL	-0.210662	0.0925813	7	0.057	0.3811	1.24398	0.210662	Coilin	COIL	Q5SU73	NA	4h LPS	3	Coil	ns
UBR1	-0.209961	0.076346	7	0.0285	0.263	1.54517	0.209961	E3 ubiquitin-protein ligase UBR1	UBR1	O70481	NA	4h LPS	3	Ubr1	ns
SPF27	0.209881	0.104416	7	0.0844	0.4505	1.07386	0.209881	Pre-mRNA-splicing factor SPF27	SPF27	Q9D287	NA	4h LPS	3	Bcas2	ns
SLAI2	-0.209872	0.0837942	7	0.0407	0.3169	1.39023	0.209872	SLAIN motif-containing protein 2	SLAI2	Q8CI08	NA	4h LPS	3	Slain2	ns
VRK3	-0.209811	0.110751	7	0.1	0.47	0.999905	0.209811	Inactive serine/threonine-protein kinase VRK3	VRK3	Q8K3G5	NA	4h LPS	3	Vrk3	ns
RUFY2	-0.209652	0.0412362	7	0.0014	0.0346	2.84638	0.209652	RUN and FYVE domain-containing protein 2	RUFY2	Q8R4C2	NA	4h LPS	3	Rufy2	*
TMED5	-0.209646	0.190265	7	0.307	0.7179	0.512918	0.209646	Transmembrane emp24 domain-containing protein 5	TMED5	Q9CXE7	NA	4h LPS	3	Tmed5	ns
GSTA4	0.209621	0.201786	7	0.3334	0.7385	0.476994	0.209621	Glutathione S-transferase A4	GSTA4	P24472	NA	4h LPS	3	Gsta4	ns
AKIP	0.209618	0.232975	7	0.3982	0.7809	0.399952	0.209618	Aurora kinase A-interacting protein	AKIP	Q9DCJ7	NA	4h LPS	3	Aurkaip1	ns
HKDC1	-0.209426	0.210777	7	0.3535	0.7517	0.451587	0.209426	Putative hexokinase HKDC1	HKDC1	Q91W97	NA	4h LPS	3	Hkdc1	ns
FA20C	0.209357	0.262381	7	0.4511	0.817	0.345692	0.209357	NA	FA20C	Q5MJS3	NA	4h LPS	3	NA	ns
MAT2B	-0.209344	0.170338	7	0.2588	0.6674	0.587065	0.209344	Methionine adenosyltransferase 2 subunit beta	MAT2B	Q99LB6	NA	4h LPS	3	Mat2b	ns
PSMG3	0.209213	0.134734	7	0.1644	0.5678	0.784049	0.209213	Proteasome assembly chaperone 3	PSMG3	Q9CZH3	NA	4h LPS	3	Psmg3	ns
TPPC3	-0.209038	0.149677	7	0.2052	0.6092	0.68778	0.209038	Trafficking protein particle complex subunit 3	TPPC3	O55013	NA	4h LPS	3	Trappc3	ns
MK09	-0.209015	0.10793	7	0.094	0.4645	1.02684	0.209015	Mitogen-activated protein kinase 9	MK09	Q9WTU6	NA	4h LPS	3	Mapk9	ns
NDUB5	-0.208915	0.266102	7	0.4581	0.8202	0.339	0.208915	NADH dehydrogenase [ubiquinone] 1 beta subcomplex subunit 5, mitochondrial	NDUB5	Q9CQH3	NA	4h LPS	3	Ndufb5	ns
CE051	-0.20869	0.0989696	7	0.0729	0.425	1.13706	0.20869	UPF0600 protein C5orf51 homolog	CE051	Q8BR90	NA	4h LPS	3	NA	ns
TBL3	-0.208651	0.0682894	7	0.0184	0.2057	1.73418	0.208651	Transducin beta-like protein 3	TBL3	Q8C4J7	NA	4h LPS	3	Tbl3	ns
RL28	0.208588	0.220463	7	0.3756	0.7697	0.425293	0.208588	60S ribosomal protein L28	RL28	P41105	NA	4h LPS	3	Rpl28	ns
FPRP	-0.208375	0.145423	7	0.195	0.6005	0.70997	0.208375	Prostaglandin F2 receptor negative regulator	FPRP	Q9WV91	NA	4h LPS	3	Ptgfrn	ns
2ABD	-0.208373	0.144123	7	0.1915	0.597	0.71789	0.208373	Serine/threonine-protein phosphatase 2A 55 kDa regulatory subunit B delta isoform	2ABD	Q925E7	NA	4h LPS	3	Ppp2r2d	ns
CRYL1	-0.208301	0.0577569	7	0.0087	0.1306	2.06227	0.208301	Lambda-crystallin homolog	CRYL1	Q99KP3	NA	4h LPS	3	Cryl1	ns
PLCG1	-0.208288	0.0765108	7	0.0297	0.2684	1.52775	0.208288	1-phosphatidylinositol 4,5-bisphosphate phosphodiesterase gamma-1	PLCG1	Q62077	NA	4h LPS	3	Plcg1	ns
EAF1	0.208193	0.132616	7	0.1604	0.5628	0.794711	0.208193	ELL-associated factor 1	EAF1	Q9D4C5	NA	4h LPS	3	Eaf1	ns
RFC5	-0.208115	0.0673465	7	0.0176	0.2004	1.75543	0.208115	Replication factor C subunit 5	RFC5	Q9D0F6	NA	4h LPS	3	Rfc5	ns
[truncated: 34,120 more rows]

## Sheet: Phosphoproteome LPS vs control
Protein	log2FC	SE	DF	pvalue	adj.pvalue	log10p	abslog2FC	protmeta_description	Protein_Name	Uniprot	log10adjp	Timepoint	Timepoint_numeric	Gene_Name	Signif_Symbol
CXCL2	8.21978	0.438615	5	0	0.0009	5.09874	8.21978	C-X-C motif chemokine 2	CXCL2	P10889	NA	4h LPS	3	Cxcl2	***
IRG1	5.96899	0.641467	7	0	0.0025	4.46443	5.96899	Cis-aconitate decarboxylase	IRG1	P54987	NA	4h LPS	3	Irg1	**
CXL10	5.93006	0.815016	7	0.0002	0.0069	3.77948	5.93006	C-X-C motif chemokine 10	CXL10	P17515	NA	4h LPS	3	Cxcl10	**
IL1B	5.89608	0.593066	7	0	0.0018	4.65297	5.89608	Interleukin-1 beta	IL1B	P10749	NA	4h LPS	3	Il1b	**
PGH2	5.85277	0.674526	7	0.0001	0.0033	4.26699	5.85277	Prostaglandin G/H synthase 2	PGH2	Q05769	NA	4h LPS	3	Ptgs2	**
IL1A	5.80485	0.55107	6	0	0.0029	4.36628	5.80485	Interleukin-1 alpha	IL1A	P01582	NA	4h LPS	3	Il1a	**
GBP5	5.62418	0.525447	6	0	0.0027	4.40611	5.62418	Guanylate-binding protein 5	GBP5	Q8CFB4	NA	4h LPS	3	Gbp5	**
MMP13	5.50652	0.585487	7	0	0.0024	4.49473	5.50652	Collagenase 3	MMP13	P33435	NA	4h LPS	3	Mmp13	**
CD69	5.40101	0.71617	4	0.0017	0.0387	2.78095	5.40101	Early activation antigen CD69	CD69	P37217	NA	4h LPS	3	Cd69	*
CCL5	5.30824	0.413608	5	0.0001	0.0032	4.29134	5.30824	C-C motif chemokine 5	CCL5	P30882	NA	4h LPS	3	Ccl5	**
TNFA	5.1881	0.554175	7	0	0.0024	4.48166	5.1881	Tumor necrosis factor	TNFA	P06804	NA	4h LPS	3	Tnf	**
CH25H	5.03018	0.230938	3	0.0002	0.0082	3.67408	5.03018	Cholesterol 25-hydroxylase	CH25H	Q9Z0F5	NA	4h LPS	3	Ch25h	**
TNFL9	4.89948	0.375613	7	0	0.0006	5.44059	4.89948	Tumor necrosis factor ligand superfamily member 9	TNFL9	P41274	NA	4h LPS	3	Tnfsf9	***
IKBZ	4.88745	0.182671	7	0	0	7.58326	4.88745	NF-kappa-B inhibitor zeta	IKBZ	Q9EST8	NA	4h LPS	3	Nfkbiz	****
PGDH	-4.83672	0.150405	7	0	0	8.13836	4.83672	15-hydroxyprostaglandin dehydrogenase [NAD(+)]	PGDH	Q8VCC1	NA	4h LPS	3	Hpgd	****
TNR5	4.80848	0.359253	7	0	0.0006	5.51629	4.80848	Tumor necrosis factor receptor superfamily member 5	TNR5	P27512	NA	4h LPS	3	Cd40	***
RSAD2	4.76209	0.286824	7	0	0.0003	6.15339	4.76209	Radical S-adenosyl methionine domain-containing protein 2	RSAD2	Q8CBB9	NA	4h LPS	3	Rsad2	***
OASL1	4.7235	0.489257	7	0	0.0021	4.56923	4.7235	2'-5'-oligoadenylate synthase-like protein 1	OASL1	Q8VI94	NA	4h LPS	3	Oasl1	**
IL27A	4.58113	0.355945	4	0.0002	0.0082	3.67748	4.58113	Interleukin-27 subunit alpha	IL27A	Q8K3I6	NA	4h LPS	3	Il27	**
IFIT1	4.55651	0.414014	7	0	0.0012	4.9455	4.55651	Interferon-induced protein with tetratricopeptide repeats 1	IFIT1	Q64282	NA	4h LPS	3	Ifit1	**
PIM1	4.41354	0.377302	7	0	0.0009	5.12235	4.41354	Serine/threonine-protein kinase pim-1	PIM1	P06803	NA	4h LPS	3	Pim1	***
MAFB	-4.34947	0.378011	7	0	0.0009	5.0744	4.34947	Transcription factor MafB	MAFB	P54841	NA	4h LPS	3	Mafb	***
CSRN1	4.28163	0.282132	6	0	0.0007	5.28696	4.28163	Cysteine/serine-rich nuclear protein 1	CSRN1	P59054	NA	4h LPS	3	Csrnp1	***
GBP2	4.28151	0.400019	7	0	0.0013	4.86502	4.28151	Interferon-induced guanylate-binding protein 2	GBP2	Q9Z0E6	NA	4h LPS	3	Gbp2	**
CCL3	4.27413	0.274306	7	0	0.0003	5.96493	4.27413	C-C motif chemokine 3	CCL3	P10855	NA	4h LPS	3	Ccl3	***
SAA3	4.17884	0.581305	7	0.0002	0.0073	3.74665	4.17884	Serum amyloid A-3 protein	SAA3	P04918	NA	4h LPS	3	Saa3	**
IL12B	4.11024	0.77752	7	0.0011	0.0289	2.94303	4.11024	Interleukin-12 subunit beta	IL12B	P43432	NA	4h LPS	3	Il12b	*
MX1	4.1079	0.530962	7	0.0001	0.0053	3.94772	4.1079	Interferon-induced GTP-binding protein Mx1	MX1	P09922	NA	4h LPS	3	Mx1	**
TNAP2	4.0426	0.248424	7	0	0.0003	6.09376	4.0426	Tumor necrosis factor alpha-induced protein 2	TNAP2	Q61333	NA	4h LPS	3	Tnfaip2	***
TTP	3.97031	0.47435	7	0.0001	0.0038	4.1661	3.97031	Tristetraprolin	TTP	P22893	NA	4h LPS	3	Zfp36	**
GBP1	3.96702	1.23388	7	0.0148	0.1813	1.8311	3.96702	Interferon-induced guanylate-binding protein 1	GBP1	Q01514	NA	4h LPS	3	Gbp1	ns
IIGP1	3.96679	0.453379	7	0.0001	0.0032	4.29039	3.96679	Interferon-inducible GTPase 1	IIGP1	Q9QZ85	NA	4h LPS	3	Iigp1	**
IFIT2	3.95473	0.46575	7	0.0001	0.0035	4.20629	3.95473	Interferon-induced protein with tetratricopeptide repeats 2	IFIT2	Q64112	NA	4h LPS	3	Ifit2	**
CCL2	3.94447	0.482311	7	0.0001	0.0041	4.10148	3.94447	C-C motif chemokine 2	CCL2	P10148	NA	4h LPS	3	Ccl2	**
RGS2	-3.93815	0.426465	6	0.0001	0.0046	4.04073	3.93815	Regulator of G-protein signaling 2	RGS2	O08849	NA	4h LPS	3	Rgs2	**
UBP18	3.89932	0.62758	7	0.0004	0.0141	3.35699	3.89932	Ubl carboxyl-terminal hydrolase 18	UBP18	Q9WTV6	NA	4h LPS	3	Usp18	*
SDC4	3.82272	0.272685	7	0	0.0005	5.65251	3.82272	Syndecan-4	SDC4	O35988	NA	4h LPS	3	Sdc4	***
CMPK2	3.7371	0.261694	7	0	0.0004	5.70702	3.7371	UMP-CMP kinase 2, mitochondrial	CMPK2	Q3U5Q7	NA	4h LPS	3	Cmpk2	***
IFIT3	3.73611	0.465005	7	0.0001	0.0045	4.05221	3.73611	Interferon-induced protein with tetratricopeptide repeats 3	IFIT3	Q64345	NA	4h LPS	3	Ifit3	**
Q3UAB1	3.69918	0.634654	7	0.0006	0.0187	3.19082	3.69918	Putative uncharacterized protein	Q3UAB1	Q3UAB1	NA	4h LPS	3	I830012O16Rik	*
ISG20	3.5565	0.459594	7	0.0001	0.0053	3.9483	3.5565	Interferon-stimulated gene 20 kDa protein	ISG20	Q9JL16	NA	4h LPS	3	Isg20	**
GBP4	3.43024	0.262992	7	0	0.0006	5.4404	3.43024	Guanylate-binding protein 4	GBP4	Q61107	NA	4h LPS	3	Gbp4	***
PAI1	3.36712	0.267924	7	0	0.0007	5.33157	3.36712	Plasminogen activator inhibitor 1	PAI1	P22777	NA	4h LPS	3	Serpine1	***
MAFF	3.36294	0.216182	7	0	0.0003	5.96006	3.36294	Transcription factor MafF	MAFF	O54791	NA	4h LPS	3	Maff	***
Q61635	3.15128	0.159313	7	0	0.0001	6.67584	3.15128	GTP-binding protein	Q61635	Q61635	NA	4h LPS	3	Ifi47	****
IFI5A	3.15094	0.274716	7	0	0.0009	5.0652	3.15094	Interferon-activable protein 205-A	IFI5A	Q8CGE8	NA	4h LPS	3	Ifi205a	***
CCRL2	3.11523	0.237134	7	0	0.0006	5.46144	3.11523	C-C chemokine receptor-like 2	CCRL2	O35457	NA	4h LPS	3	Ccrl2	***
IFIXL	2.96883	0.390887	7	0.0001	0.0058	3.89689	2.96883	Pyrin and HIN domain-containing protein 1-like	IFIXL	Q504N7	NA	4h LPS	3	NA	**
B2LA1	2.84388	0.458696	7	0.0004	0.0142	3.35136	2.84388	Bcl-2-related protein A1	B2LA1	Q07440	NA	4h LPS	3	Bcl2a1	*
ICAM1	2.84025	0.22239	7	0	0.0006	5.37871	2.84025	Intercellular adhesion molecule 1	ICAM1	P13597	NA	4h LPS	3	Icam1	***
JUNB	2.83259	0.156428	7	0	0.0002	6.41186	2.83259	Transcription factor jun-B	JUNB	P09450	NA	4h LPS	3	Junb	***
B4XVQ1	2.83244	0.457947	7	0.0005	0.0143	3.34508	2.83244	Phf11-3	B4XVQ1	B4XVQ1	NA	4h LPS	3	Phf11b	*
ISG15	2.82197	0.234288	7	0	0.0008	5.20754	2.82197	Ubiquitin-like protein ISG15	ISG15	Q64339	NA	4h LPS	3	Isg15	***
VCAM1	2.81285	0.263302	7	0	0.0013	4.85955	2.81285	Vascular cell adhesion protein 1	VCAM1	P29533	NA	4h LPS	3	Vcam1	**
NLRP3	2.78294	0.155025	7	0	0.0002	6.38597	2.78294	NA	NLRP3	Q8R4B8	NA	4h LPS	3	NA	***
Q3SXA6	2.74549	0.351636	7	0.0001	0.0051	3.97295	2.74549	Protein Tnip3	Q3SXA6	Q3SXA6	NA	4h LPS	3	Tnip3	**
K2C1	-2.7263	1.74947	7	0.1631	0.5661	0.787518	2.7263	Keratin, type II cytoskeletal 1	K2C1	P04104	NA	4h LPS	3	Krt1	ns
Q3UV66	2.58724	0.197296	7	0	0.0006	5.4562	2.58724	Protein Slfn4	Q3UV66	Q3UV66	NA	4h LPS	3	Slfn4	***
NOS2	2.57429	0.330108	7	0.0001	0.0051	3.9696	2.57429	Nitric oxide synthase, inducible	NOS2	P29477	NA	4h LPS	3	Nos2	**
TNAP3	2.49884	0.069317	7	0	0	8.48377	2.49884	Tumor necrosis factor alpha-induced protein 3	TNAP3	Q60769	NA	4h LPS	3	Tnfaip3	****
CDN1A	2.48086	0.108051	7	0	0.0001	7.12288	2.48086	Cyclin-dependent kinase inhibitor 1	CDN1A	P39689	NA	4h LPS	3	Cdkn1a	****
Q0GUM3	2.463	0.230927	7	0	0.0013	4.85489	2.463	Interferon-gamma-inducible p47 GTPase	Q0GUM3	Q0GUM3	NA	4h LPS	3	Gm12250	**
Q3U6X5	2.44889	0.792692	6	0.0214	0.2257	1.66946	2.44889	Putative uncharacterized protein	Q3U6X5	Q3U6X5	NA	4h LPS	3	Cxcl10	ns
IFIH1	2.41469	0.167433	7	0	0.0004	5.7361	2.41469	Interferon-induced helicase C domain-containing protein 1	IFIH1	Q8R5F7	NA	4h LPS	3	Ifih1	***
Q9Z0I6	2.40268	0.132508	7	0	0.0002	6.41588	2.40268	Protein Slfn2	Q9Z0I6	Q9Z0I6	NA	4h LPS	3	Slfn2	***
GROA	2.39665	1.16729	7	0.0792	0.4408	1.1015	2.39665	Growth-regulated alpha protein	GROA	P12850	NA	4h LPS	3	Cxcl1	ns
B1ARD8	2.38023	0.148807	7	0	0.0003	6.04267	2.38023	Protein Slfn8	B1ARD8	B1ARD8	NA	4h LPS	3	Slfn8	***
GPR84	2.34297	0.436433	7	0.001	0.0272	2.98162	2.34297	G-protein coupled receptor 84	GPR84	Q8CIM5	NA	4h LPS	3	Gpr84	*
SLFN5	2.33407	0.202389	7	0	0.0009	5.08105	2.33407	Schlafen family member 5	SLFN5	Q8CBA2	NA	4h LPS	3	Slfn5	***
FOS	2.33249	0.156117	7	0	0.0004	5.84054	2.33249	Proto-oncogene c-Fos	FOS	P01101	NA	4h LPS	3	Fos	***
PDCD4	-2.31417	0.237117	7	0	0.002	4.60014	2.31417	Programmed cell death protein 4	PDCD4	Q61823	NA	4h LPS	3	Pdcd4	**
K2C1B	-2.24611	1.74479	7	0.2389	0.6475	0.621767	2.24611	Keratin, type II cytoskeletal 1b	K2C1B	Q6IFZ6	NA	4h LPS	3	Krt77	ns
DUS1	2.1873	0.227012	7	0	0.0021	4.56353	2.1873	Dual specificity protein phosphatase 1	DUS1	P28563	NA	4h LPS	3	Dusp1	**
CD83	2.18263	0.20688	7	0	0.0014	4.82351	2.18263	CD83 antigen	CD83	O88324	NA	4h LPS	3	Cd83	**
ZUFSP	2.16482	0.211116	7	0	0.0016	4.74167	2.16482	Zinc finger with UFM1-specific peptidase domain protein	ZUFSP	Q3T9Z9	NA	4h LPS	3	Zufsp	**
TLR4	-2.16372	0.282151	7	0.0001	0.0055	3.92338	2.16372	Toll-like receptor 4	TLR4	Q9QUK6	NA	4h LPS	3	Tlr4	**
Q6NSQ5	2.11756	0.116883	7	0	0.0002	6.41333	2.11756	Protein Sp140	Q6NSQ5	Q6NSQ5	NA	4h LPS	3	Sp140	***
Q3U3S6	2.11319	0.140804	7	0	0.0004	5.85385	2.11319	6-phosphofructo-2-kinase/fructose-2, 6-biphosphatase 3 splice variant 4	Q3U3S6	Q3U3S6	NA	4h LPS	3	Pfkfb3	***
IL1RA	2.08949	0.153507	7	0	0.0005	5.56574	2.08949	Interleukin-1 receptor antagonist protein	IL1RA	P25085	NA	4h LPS	3	Il1rn	***
Q8C2M8	2.05634	0.236699	7	0.0001	0.0033	4.27047	2.05634	Interferon gamma induced GTPase	Q8C2M8	Q8C2M8	NA	4h LPS	3	Igtp	**
O55179	2.04651	0.238597	7	0.0001	0.0034	4.2346	2.04651	A1-d protein	O55179	O55179	NA	4h LPS	3	Bcl2a1d	**
CSF1R	-2.00952	0.0964829	7	0	0.0001	6.83035	2.00952	Macrophage colony-stimulating factor 1 receptor	CSF1R	P09581	NA	4h LPS	3	Csf1r	****
S1PR1	-1.98666	0.206081	7	0	0.0021	4.56501	1.98666	Sphingosine 1-phosphate receptor 1	S1PR1	O08530	NA	4h LPS	3	S1pr1	**
Q9DCE9	1.98127	0.199969	7	0	0.0018	4.64322	1.98127	Protein Igtp	Q9DCE9	Q9DCE9	NA	4h LPS	3	Igtp	**
T11L2	-1.98059	0.226046	7	0.0001	0.0032	4.29441	1.98059	T-complex protein 11-like protein 2	T11L2	Q8K1H7	NA	4h LPS	3	Tcp11l2	**
M1IP1	-1.97485	0.299147	7	0.0003	0.0109	3.51733	1.97485	Mid1-interacting protein 1	M1IP1	Q9CQ20	NA	4h LPS	3	Mid1ip1	*
NOCT	1.9709	0.253077	7	0.0001	0.0051	3.96586	1.9709	Nocturnin	NOCT	O35710	NA	4h LPS	3	Ccrn4l	**
NRROS	-1.9547	0.167746	7	0	0.0009	5.11117	1.9547	Negative regulator of reactive oxygen species	NRROS	Q8BMT4	NA	4h LPS	3	Nrros	***
TR30A	1.89938	0.187371	7	0	0.0017	4.70869	1.89938	Tripartite motif-containing protein 30A	TR30A	P15533	NA	4h LPS	3	Trim30a	**
MRP	1.88101	0.140396	7	0	0.0006	5.51919	1.88101	MARCKS-related protein	MRP	P28667	NA	4h LPS	3	Marcksl1	***
CEBPB	1.86474	0.153144	7	0	0.0008	5.23921	1.86474	CCAAT/enhancer-binding protein beta	CEBPB	P28033	NA	4h LPS	3	Cebpb	***
TNIP2	-1.81495	0.220993	7	0.0001	0.0041	4.11318	1.81495	TNFAIP3-interacting protein 2	TNIP2	Q99JG7	NA	4h LPS	3	Tnip2	**
LHPL2	-1.80177	0.118312	7	0	0.0004	5.89712	1.80177	Lipoma HMGIC fusion partner-like 2 protein	LHPL2	Q8BGA2	NA	4h LPS	3	Lhfpl2	***
Q9Z1M2	1.7866	0.200604	7	0	0.003	4.3404	1.7866	Interferon-g induced GTPase	Q9Z1M2	Q9Z1M2	NA	4h LPS	3	Irgm2	**
IRF1	1.77871	0.135139	7	0	0.0006	5.46705	1.77871	Interferon regulatory factor 1	IRF1	P15314	NA	4h LPS	3	Irf1	***
SQSTM	1.77373	0.0747056	7	0	0.0001	7.22365	1.77373	Sequestosome-1	SQSTM	Q64337	NA	4h LPS	3	Sqstm1	****
ZBP1	1.73758	0.363767	7	0.002	0.0442	2.69461	1.73758	Z-DNA-binding protein 1	ZBP1	Q9QY24	NA	4h LPS	3	Zbp1	*
TYW1	1.73723	0.558732	7	0.0171	0.1972	1.76702	1.73723	S-adenosyl-L-methionine-dependent tRNA 4-demethylwyosine synthase	TYW1	Q8BJM7	NA	4h LPS	3	Tyw1	ns
K2C5	-1.72372	1.5387	7	0.2996	0.7107	0.523508	1.72372	Keratin, type II cytoskeletal 5	K2C5	Q922U2	NA	4h LPS	3	Krt5	ns
OASL2	1.66512	0.182203	7	0	0.0027	4.4133	1.66512	2'-5'-oligoadenylate synthase-like protein 2	OASL2	Q9Z2F2	NA	4h LPS	3	Oasl2	**
B1ARD6	1.65894	0.0903819	7	0	0.0002	6.45226	1.65894	Protein Slfn9	B1ARD6	B1ARD6	NA	4h LPS	3	Slfn9	***
K1C9	-1.65823	1.13254	7	0.1866	0.5915	0.729186	1.65823	NA	K1C9	X35527	NA	4h LPS	3	NA	ns
FIL1L	1.64345	0.157074	7	0	0.0014	4.79958	1.64345	Filamin A-interacting protein 1-like	FIL1L	Q6P6L0	NA	4h LPS	3	Filip1l	**
RFIP1	1.63663	0.0723687	7	0	0.0001	7.07739	1.63663	Rab11 family-interacting protein 1	RFIP1	Q9D620	NA	4h LPS	3	Rab11fip1	****
KCC4	1.63608	0.240147	7	0.0003	0.0095	3.60158	1.63608	Calcium/calmodulin-dependent protein kinase type IV	KCC4	P08414	NA	4h LPS	3	Camk4	**
PAR14	1.61808	0.127283	7	0	0.0006	5.36517	1.61808	Poly [ADP-ribose] polymerase 14	PAR14	Q2EMV9	NA	4h LPS	3	Parp14	***
PCKGC	1.59908	2.72797	7	0.5762	0.8724	0.239458	1.59908	Phosphoenolpyruvate carboxykinase, cytosolic [GTP]	PCKGC	Q9Z2V4	NA	4h LPS	3	Pck1	ns
ESIP1	1.59552	0.198481	7	0.0001	0.0045	4.05361	1.59552	Epithelial-stromal interaction protein 1	ESIP1	Q8VDI1	NA	4h LPS	3	Epsti1	**
HELZ2	1.58039	0.115408	7	0	0.0005	5.58346	1.58039	Helicase with zinc finger domain 2	HELZ2	E9QAM5	NA	4h LPS	3	Helz2	***
IRAK2	1.5766	0.10502	7	0	0.0004	5.85471	1.5766	Interleukin-1 receptor-associated kinase-like 2	IRAK2	Q8CFA1	NA	4h LPS	3	Irak2	***
DAXX	1.57036	0.237492	7	0.0003	0.0108	3.52165	1.57036	Death domain-associated protein 6	DAXX	O35613	NA	4h LPS	3	Daxx	*
MDM2	1.56572	0.15153	7	0	0.0015	4.76359	1.56572	E3 ubiquitin-protein ligase Mdm2	MDM2	P23804	NA	4h LPS	3	Mdm2	**
RCAN1	1.56301	0.134018	7	0	0.0009	5.11366	1.56301	Calcipressin-1	RCAN1	Q9JHG6	NA	4h LPS	3	Rcan1	***
TRAD1	1.55114	0.195617	7	0.0001	0.0048	4.01571	1.55114	TRAF-type zinc finger domain-containing protein 1	TRAD1	Q3UDK1	NA	4h LPS	3	Trafd1	**
Q3TNB8	-1.54337	0.244466	7	0.0004	0.0134	3.39898	1.54337	FYVE, RhoGEF and PH domain containing 3, isoform CRA_b	Q3TNB8	Q3TNB8	NA	4h LPS	3	Fgd3	*
TREX1	1.53148	0.220593	7	0.0002	0.0086	3.65235	1.53148	Three-prime repair exonuclease 1	TREX1	Q91XB0	NA	4h LPS	3	Trex1	**
Q8BZG4	1.52578	0.47794	7	0.0152	0.1855	1.81742	1.52578	Putative uncharacterized protein	Q8BZG4	Q8BZG4	NA	4h LPS	3	Samd9l	ns
CFLAR	1.52017	0.147521	7	0	0.0016	4.7558	1.52017	CASP8 and FADD-like apoptosis regulator	CFLAR	O35732	NA	4h LPS	3	Cflar	**
RTP4	1.51173	0.225457	7	0.0003	0.0101	3.55889	1.51173	Receptor-transporting protein 4	RTP4	Q9ER80	NA	4h LPS	3	Rtp4	*
UPAR	1.49545	0.152321	7	0	0.0019	4.61711	1.49545	Urokinase plasminogen activator surface receptor	UPAR	P35456	NA	4h LPS	3	Plaur	**
F177A	1.493	0.101679	7	0	0.0004	5.78922	1.493	Protein FAM177A1	F177A	Q8BR63	NA	4h LPS	3	Fam177a1	***
CASP4	1.48956	0.407883	7	0.0082	0.1267	2.08847	1.48956	Caspase-4	CASP4	P70343	NA	4h LPS	3	Casp4	ns
CK096	1.48703	0.288637	7	0.0013	0.0327	2.87901	1.48703	Uncharacterized protein C11orf96 homolog	CK096	Q3UPL5	NA	4h LPS	3	Ag2	*
Q6GTM0	1.4653	0.414722	7	0.0096	0.1381	2.0197	1.4653	Ifit2 protein	Q6GTM0	Q6GTM0	NA	4h LPS	3	Ifit2	ns
IFIX	1.40784	0.168715	7	0.0001	0.0038	4.15759	1.40784	Pyrin and HIN domain-containing protein 1	IFIX	Q8BV49	NA	4h LPS	3	Pyhin1	**
N4BP1	1.38174	0.149011	7	0	0.0025	4.45452	1.38174	NEDD4-binding protein 1	N4BP1	Q6A037	NA	4h LPS	3	N4bp1	**
SCNM1	1.37007	1.92915	7	0.5006	0.8474	0.300552	1.37007	Sodium channel modifier 1	SCNM1	Q8K136	NA	4h LPS	3	Scnm1	ns
TLR2	1.36461	0.128594	7	0	0.0013	4.84025	1.36461	Toll-like receptor 2	TLR2	Q9QUN7	NA	4h LPS	3	Tlr2	**
Q5U4H9	-1.36428	0.128388	7	0	0.0013	4.84419	1.36428	Nuclear receptor coactivator 4	Q5U4H9	Q5U4H9	NA	4h LPS	3	Ncoa4	**
K2C1	-1.36209	1.20365	7	0.2951	0.7051	0.530088	1.36209	NA	K2C1	X04264	NA	4h LPS	3	NA	ns
IRGM1	1.36046	0.240739	7	0.0008	0.0212	3.11151	1.36046	Immunity-related GTPase family M protein 1	IRGM1	Q60766	NA	4h LPS	3	Irgm1	*
FSCN1	1.3568	0.218173	7	0.0004	0.0141	3.35938	1.3568	Fascin	FSCN1	Q61553	NA	4h LPS	3	Fscn1	*
IKZF1	1.35278	0.165091	7	0.0001	0.0041	4.10688	1.35278	DNA-binding protein Ikaros	IKZF1	Q03267	NA	4h LPS	3	Ikzf1	**
KLH24	-1.35278	0.150912	7	0	0.0029	4.35869	1.35278	Kelch-like protein 24	KLH24	Q8BRG6	NA	4h LPS	3	Klhl24	**
RASF4	1.34308	0.0719757	7	0	0.0002	6.50154	1.34308	Ras association domain-containing protein 4	RASF4	Q8CB96	NA	4h LPS	3	Rassf4	***
TGFR2	-1.34186	0.11381	7	0	0.0009	5.14531	1.34186	TGF-beta receptor type-2	TGFR2	Q62312	NA	4h LPS	3	Tgfbr2	***
RGF1B	1.33289	0.140338	7	0	0.0022	4.52262	1.33289	Ras-GEF domain-containing family member 1B	RGF1B	Q8JZL7	NA	4h LPS	3	Rasgef1b	**
JAK2	1.31493	0.225707	7	0.0006	0.0187	3.18957	1.31493	Tyrosine-protein kinase JAK2	JAK2	Q62120	NA	4h LPS	3	Jak2	*
SAM9L	1.30801	0.103201	7	0	0.0006	5.35637	1.30801	Sterile alpha motif domain-containing protein 9-like	SAM9L	Q69Z37	NA	4h LPS	3	Samd9l	***
T22D3	-1.28772	0.140302	7	0	0.0026	4.42549	1.28772	TSC22 domain family protein 3	T22D3	Q9Z2S7	NA	4h LPS	3	Tsc22d3	**
CXL16	1.28036	0.273498	7	0.0023	0.0478	2.64645	1.28036	C-X-C motif chemokine 16	CXL16	Q8BSU2	NA	4h LPS	3	Cxcl16	*
Q3TU98	-1.27518	1.39025	7	0.3895	0.7763	0.409463	1.27518	Putative uncharacterized protein	Q3TU98	Q3TU98	NA	4h LPS	3	Iqgap1	ns
BST2	1.27352	0.333738	7	0.0066	0.1087	2.18198	1.27352	Bone marrow stromal antigen 2	BST2	Q8R2Q8	NA	4h LPS	3	Bst2	ns
SAP30	1.27029	1.1107	7	0.2904	0.7015	0.537071	1.27029	Histone deacetylase complex subunit SAP30	SAP30	O88574	NA	4h LPS	3	Sap30	ns
RELB	1.26441	0.126751	7	0	0.0018	4.6627	1.26441	Transcription factor RelB	RELB	Q04863	NA	4h LPS	3	Relb	**
PLIN2	-1.25858	0.0655689	7	0	0.0002	6.58593	1.25858	Perilipin-2	PLIN2	P43883	NA	4h LPS	3	Plin2	***
EKI1	1.25244	0.239654	7	0.0012	0.0308	2.91446	1.25244	Ethanolamine kinase 1	EKI1	Q9D4V0	NA	4h LPS	3	Etnk1	*
BACD3	1.24856	0.289314	7	0.0035	0.067	2.45606	1.24856	BTB/POZ domain-containing adapter for CUL3-mediated RhoA degradation protein 3	BACD3	Q922M3	NA	4h LPS	3	Kctd10	ns
FNIP2	1.24853	0.398474	7	0.0165	0.1944	1.78164	1.24853	Folliculin-interacting protein 2	FNIP2	Q80TD3	NA	4h LPS	3	Fnip2	ns
RNT2A	1.22393	0.274664	7	0.0029	0.0592	2.53019	1.22393	NA	RNT2A	C0HKG5	NA	4h LPS	3	NA	ns
TNIP1	-1.21345	0.141549	7	0.0001	0.0034	4.23308	1.21345	TNFAIP3-interacting protein 1	TNIP1	Q9WUU8	NA	4h LPS	3	Tnip1	**
TNR1B	1.21309	0.238154	7	0.0014	0.0343	2.851	1.21309	Tumor necrosis factor receptor superfamily member 1B	TNR1B	P25119	NA	4h LPS	3	Tnfrsf1b	*
CEBPA	-1.20771	0.109006	7	0	0.0011	4.9648	1.20771	CCAAT/enhancer-binding protein alpha	CEBPA	P53566	NA	4h LPS	3	Cebpa	**
TREM2	-1.202	0.203131	7	0.0006	0.0175	3.22983	1.202	Triggering receptor expressed on myeloid cells 2	TREM2	Q99NH8	NA	4h LPS	3	Trem2	*
G8DYE4	-1.20174	1.60254	7	0.4778	0.8348	0.320792	1.20174	Isoleucine-tRNA synthetase	G8DYE4	G8DYE4	NA	4h LPS	3	Iars	ns
RIPK2	1.20065	0.178961	7	0.0003	0.0101	3.56043	1.20065	Receptor-interacting serine/threonine-protein kinase 2	RIPK2	P58801	NA	4h LPS	3	Ripk2	*
D3Z4K7	-1.19755	1.76029	7	0.5182	0.8549	0.28553	1.19755	Ubiquitin carboxyl-terminal hydrolase 5	D3Z4K7	D3Z4K7	NA	4h LPS	3	Usp5	ns
Q3TX66	-1.1957	1.84863	6	0.5417	0.8644	0.266243	1.1957	Putative uncharacterized protein	Q3TX66	Q3TX66	NA	4h LPS	3	Grn	ns
UBIM	1.19176	0.206695	7	0.0007	0.0196	3.16294	1.19176	Ubiquitin-like protein FUBI	UBIM	P35545	NA	4h LPS	3	Fau	*
ADAM8	-1.19102	0.151701	7	0.0001	0.005	3.98824	1.19102	Disintegrin and metalloproteinase domain-containing protein 8	ADAM8	Q05910	NA	4h LPS	3	Adam8	**
LCP2	1.18061	0.208401	7	0.0008	0.0211	3.11781	1.18061	Lymphocyte cytosolic protein 2	LCP2	Q60787	NA	4h LPS	3	Lcp2	*
TISD	-1.18016	0.15035	7	0.0001	0.005	3.98764	1.18016	Zinc finger protein 36, C3H1 type-like 2	TISD	P23949	NA	4h LPS	3	Zfp36l2	**
LY6E	1.17939	0.350404	7	0.012	0.1584	1.92122	1.17939	Lymphocyte antigen 6E	LY6E	Q64253	NA	4h LPS	3	Ly6e	ns
JUN	-1.17754	0.28917	7	0.0047	0.0845	2.32456	1.17754	Transcription factor AP-1	JUN	P05627	NA	4h LPS	3	Jun	ns
K22E	-1.16884	1.27049	7	0.3882	0.7757	0.410966	1.16884	NA	K22E	X35908	NA	4h LPS	3	NA	ns
ALD1	1.15248	0.727298	7	0.1571	0.5603	0.803891	1.15248	Aldose reductase-related protein 1	ALD1	P21300	NA	4h LPS	3	Akr1b7	ns
SDF2L	1.15074	0.770836	7	0.1791	0.5799	0.746871	1.15074	Stromal cell-derived factor 2-like protein 1	SDF2L	Q9ESP1	NA	4h LPS	3	Sdf2l1	ns
TRY1	-1.1507	0.990434	7	0.2834	0.6939	0.547616	1.1507	NA	TRY1	X00760	NA	4h LPS	3	NA	ns
CBR2	1.14341	1.64441	7	0.5093	0.8512	0.293057	1.14341	Carbonyl reductase [NADPH] 2	CBR2	P08074	NA	4h LPS	3	Cbr2	ns
LAPM5	-1.13937	0.191847	7	0.0006	0.0173	3.23927	1.13937	Lysosomal-associated transmembrane protein 5	LAPM5	Q61168	NA	4h LPS	3	Laptm5	*
FNIP1	-1.13892	0.252311	7	0.0028	0.0557	2.56035	1.13892	Folliculin-interacting protein 1	FNIP1	Q68FD7	NA	4h LPS	3	Fnip1	ns
Q3TG71	-1.13641	0.86308	7	0.2294	0.6369	0.639389	1.13641	CNDP dipeptidase 2 (Metallopeptidase M20 family), isoform CRA_a	Q3TG71	Q3TG71	NA	4h LPS	3	Cndp2	ns
4EBP2	-1.13441	0.150711	7	0.0001	0.006	3.8722	1.13441	Eukaryotic translation initiation factor 4E-binding protein 2	4EBP2	P70445	NA	4h LPS	3	Eif4ebp2	**
M3K1	-1.13378	0.159057	7	0.0002	0.0076	3.72368	1.13378	Mitogen-activated protein kinase kinase kinase 1	M3K1	P53349	NA	4h LPS	3	Map3k1	**
SNX10	1.13319	0.186158	7	0.0005	0.0154	3.30337	1.13319	Sorting nexin-10	SNX10	Q9CWT3	NA	4h LPS	3	Snx10	*
5NT3A	1.13086	0.0357383	7	0	0	8.08956	1.13086	Cytosolic 5'-nucleotidase 3A	5NT3A	Q9D020	NA	4h LPS	3	Nt5c3a	****
NEO1	-1.12502	0.181777	7	0.0005	0.0143	3.34673	1.12502	Neogenin	NEO1	P97798	NA	4h LPS	3	Neo1	*
CD14	1.12311	0.152151	7	0.0002	0.0065	3.81876	1.12311	Monocyte differentiation antigen CD14	CD14	P10810	NA	4h LPS	3	Cd14	**
MALT1	1.11586	0.159634	7	0.0002	0.0082	3.67076	1.11586	Mucosa-associated lymphoid tissue lymphoma translocation protein 1 homolog	MALT1	Q2TBA3	NA	4h LPS	3	Malt1	**
IFI4	1.0973	0.133768	7	0.0001	0.0041	4.10988	1.0973	NA	IFI4	P0DOV2	NA	4h LPS	3	NA	**
ARL5A	1.09407	0.532774	7	0.0791	0.4408	1.10173	1.09407	ADP-ribosylation factor-like protein 5A	ARL5A	Q80ZU0	NA	4h LPS	3	Arl5a	ns
RAB20	1.09192	0.18992	7	0.0007	0.0198	3.15561	1.09192	Ras-related protein Rab-20	RAB20	P35295	NA	4h LPS	3	Rab20	*
IL6RA	-1.08668	0.121585	7	0	0.0029	4.35037	1.08668	Interleukin-6 receptor subunit alpha	IL6RA	P22272	NA	4h LPS	3	Il6ra	**
NECT2	1.08546	0.147068	7	0.0002	0.0065	3.81845	1.08546	NA	NECT2	P32507	NA	4h LPS	3	NA	**
FOXO3	-1.08503	0.142507	7	0.0001	0.0057	3.90368	1.08503	Forkhead box protein O3	FOXO3	Q9WVH4	NA	4h LPS	3	Foxo3	**
NFKB2	1.08099	0.0888329	7	0	0.0008	5.23739	1.08099	Nuclear factor NF-kappa-B p100 subunit	NFKB2	Q9WTK5	NA	4h LPS	3	Nfkb2	***
ASGR1	1.08071	0.431942	7	0.0409	0.3177	1.38856	1.08071	Asialoglycoprotein receptor 1	ASGR1	P34927	NA	4h LPS	3	Asgr1	ns
ORAI2	1.07677	0.478595	7	0.0592	0.3885	1.2276	1.07677	Protein orai-2	ORAI2	Q8BH10	NA	4h LPS	3	Orai2	ns
K1C10	-1.07567	1.30377	7	0.4366	0.8069	0.35996	1.07567	NA	K1C10	X13645	NA	4h LPS	3	NA	ns
MYO1C	1.07314	1.92944	7	0.5954	0.8793	0.225189	1.07314	Unconventional myosin-Ic (isoform 3)	MYO1C	Q9WTI7-3	NA	4h LPS	3	Myo1c	ns
ZNRF1	1.06956	0.620954	7	0.1287	0.5095	0.890568	1.06956	E3 ubiquitin-protein ligase ZNRF1	ZNRF1	Q91V17	NA	4h LPS	3	Znrf1	ns
CREG1	1.06534	1.25787	7	0.425	0.7986	0.371575	1.06534	Protein CREG1	CREG1	O88668	NA	4h LPS	3	Creg1	ns
Q8K094	1.06017	0.168821	7	0.0004	0.0137	3.385	1.06017	Nectin-2	Q8K094	Q8K094	NA	4h LPS	3	Pvr	*
Q3TSY9	-1.0596	0.157249	7	0.0003	0.01	3.57213	1.0596	Putative uncharacterized protein	Q3TSY9	Q3TSY9	NA	4h LPS	3	Eif4b	**
RPGF2	1.0596	0.123976	7	0.0001	0.0034	4.22464	1.0596	Rap guanine nucleotide exchange factor 2	RPGF2	Q8CHG7	NA	4h LPS	3	Rapgef2	**
Q3TRI2	-1.04915	2.28491	7	0.66	0.8997	0.180434	1.04915	Putative uncharacterized protein	Q3TRI2	Q3TRI2	NA	4h LPS	3	Dab2	ns
HCFC2	-1.04884	0.0862698	7	0	0.0008	5.23473	1.04884	Host cell factor 2	HCFC2	Q9D968	NA	4h LPS	3	Hcfc2	***
STAR7	1.04873	0.182683	7	0.0007	0.0199	3.15174	1.04873	StAR-related lipid transfer protein 7, mitochondrial	STAR7	Q8R1R3	NA	4h LPS	3	Stard7	*
MFAP3	-1.04129	0.292132	7	0.0092	0.1346	2.03787	1.04129	Microfibril-associated glycoprotein 3	MFAP3	Q922T2	NA	4h LPS	3	Mfap3	ns
RO52	1.03712	0.119517	7	0.0001	0.0033	4.26723	1.03712	E3 ubiquitin-protein ligase TRIM21	RO52	Q62191	NA	4h LPS	3	Trim21	**
PHLB1	1.03044	0.0741948	7	0	0.0005	5.62496	1.03044	Pleckstrin homology-like domain family B member 1	PHLB1	Q6PDH0	NA	4h LPS	3	Phldb1	***
IRF8	1.02491	0.130612	7	0.0001	0.005	3.98679	1.02491	Interferon regulatory factor 8	IRF8	P23611	NA	4h LPS	3	Irf8	**
GAS6	-1.01723	0.197144	7	0.0013	0.0325	2.88282	1.01723	Growth arrest-specific protein 6	GAS6	Q61592	NA	4h LPS	3	Gas6	*
TBCD9	-1.01148	0.307828	7	0.0134	0.1714	1.87358	1.01148	TBC1 domain family member 9	TBCD9	Q3UYK3	NA	4h LPS	3	Tbc1d9	ns
KCNJ2	-1.00901	0.181426	7	0.0008	0.0228	3.07083	1.00901	Inward rectifier potassium channel 2	KCNJ2	P35561	NA	4h LPS	3	Kcnj2	*
XAF1	1.0026	0.187147	7	0.0011	0.0274	2.9764	1.0026	XIAP-associated factor 1	XAF1	Q5NBU8	NA	4h LPS	3	Xaf1	*
F8WI30	-1.00226	0.147646	7	0.0003	0.0097	3.59189	1.00226	Sorting nexin-7	F8WI30	F8WI30	NA	4h LPS	3	Snx7	**
RIPL2	1.00219	0.219226	7	0.0026	0.0527	2.59014	1.00219	RILP-like protein 2	RIPL2	Q99LE1	NA	4h LPS	3	Rilpl2	ns
B4GT5	1.00003	0.26392	7	0.0068	0.1109	2.16683	1.00003	Beta-1,4-galactosyltransferase 5	B4GT5	Q9JMK0	NA	4h LPS	3	B4galt5	ns
PI3R5	0.997223	0.089171	7	0	0.0011	4.99183	0.997223	Phosphoinositide 3-kinase regulatory subunit 5	PI3R5	Q5SW28	NA	4h LPS	3	Pik3r5	**
FCERG	0.991658	0.359505	7	0.0282	0.262	1.55036	0.991658	High affinity immunoglobulin epsilon receptor subunit gamma	FCERG	P20491	NA	4h LPS	3	Fcer1g	ns
FLI1	-0.99129	0.20264	7	0.0018	0.04	2.75216	0.99129	Friend leukemia integration 1 transcription factor	FLI1	P26323	NA	4h LPS	3	Fli1	*
CE030	0.987001	0.232641	7	0.0038	0.0721	2.41703	0.987001	UNC119-binding protein C5orf30 homolog	CE030	Q8VEB3	NA	4h LPS	3	D1Ertd622e	ns
WASF1	-0.98644	2.29684	6	0.6826	0.9097	0.165853	0.98644	Wiskott-Aldrich syndrome protein family member 1	WASF1	Q8R5H6	NA	4h LPS	3	Wasf1	ns
SCF	-0.98221	0.136794	7	0.0002	0.0073	3.74344	0.98221	Kit ligand	SCF	P20826	NA	4h LPS	3	Kitlg	**
CPEB4	0.979689	0.0771235	7	0	0.0006	5.36294	0.979689	Cytoplasmic polyadenylation element-binding protein 4	CPEB4	Q7TN98	NA	4h LPS	3	Cpeb4	***
D3Z5I1	0.977979	1.70198	7	0.5835	0.8754	0.233929	0.977979	Zinc finger CCCH-type antiviral protein 1	D3Z5I1	D3Z5I1	NA	4h LPS	3	Zc3hav1	ns
Q3TJN2	-0.970447	1.71452	7	0.5891	0.8777	0.229841	0.970447	Putative uncharacterized protein	Q3TJN2	Q3TJN2	NA	4h LPS	3	Cct7	ns
CCND1	-0.970018	0.159389	7	0.0005	0.0154	3.30279	0.970018	G1/S-specific cyclin-D1	CCND1	P25322	NA	4h LPS	3	Ccnd1	*
D3Z0E6	-0.969787	0.899663	7	0.3168	0.724	0.499219	0.969787	3'(2'),5'-bisphosphate nucleotidase 1	D3Z0E6	D3Z0E6	NA	4h LPS	3	Bpnt1	ns
NSUN6	0.965252	1.60229	7	0.5659	0.8694	0.247269	0.965252	Putative methyltransferase NSUN6	NSUN6	Q7TS68	NA	4h LPS	3	Nsun6	ns
TISB	0.963497	0.265052	7	0.0083	0.128	2.07878	0.963497	Zinc finger protein 36, C3H1 type-like 1	TISB	P23950	NA	4h LPS	3	Zfp36l1	ns
COPT2	0.963132	0.282454	7	0.0113	0.1537	1.94731	0.963132	Probable low affinity copper uptake protein 2	COPT2	Q9CPU9	NA	4h LPS	3	Slc31a2	ns
D3Z0L8	-0.961014	1.56706	7	0.5591	0.8672	0.252513	0.961014	Alpha-actinin-4	D3Z0L8	D3Z0L8	NA	4h LPS	3	Actn4	ns
FBX33	0.957693	1.19651	7	0.4498	0.8156	0.346996	0.957693	F-box only protein 33	FBX33	Q8VE08	NA	4h LPS	3	Fbxo33	ns
LY96	-0.957401	0.122844	7	0.0001	0.0051	3.96795	0.957401	Lymphocyte antigen 96	LY96	Q9JHF9	NA	4h LPS	3	Ly96	**
CERK1	-0.953308	0.308525	7	0.0176	0.2004	1.75523	0.953308	Ceramide kinase	CERK1	Q8K4Q7	NA	4h LPS	3	Cerk	ns
Q922G6	-0.946555	0.22628	7	0.0041	0.0761	2.38498	0.946555	Spryd3 protein	Q922G6	Q922G6	NA	4h LPS	3	Spryd3	ns
F6RJQ8	0.93862	0.105154	7	0	0.0029	4.34674	0.93862	Signal peptide peptidase-like 2A	F6RJQ8	F6RJQ8	NA	4h LPS	3	Sppl2a	**
TAP1	0.933037	0.108487	7	0.0001	0.0034	4.24215	0.933037	Antigen peptide transporter 1	TAP1	P21958	NA	4h LPS	3	Tap1	**
PIN4	-0.932593	0.482813	7	0.0947	0.4665	1.02364	0.932593	Peptidyl-prolyl cis-trans isomerase NIMA-interacting 4	PIN4	Q9CWW6	NA	4h LPS	3	Pin4	ns
IKKE	0.931702	0.131372	7	0.0002	0.0078	3.70993	0.931702	Inhibitor of nuclear factor kappa-B kinase subunit epsilon	IKKE	Q9R0T8	NA	4h LPS	3	Ikbke	**
ABCG1	-0.930749	0.182022	7	0.0014	0.0337	2.86048	0.930749	ATP-binding cassette sub-family G member 1	ABCG1	Q64343	NA	4h LPS	3	Abcg1	*
Q3TYH7	-0.911949	1.27284	7	0.4969	0.8446	0.303726	0.911949	Putative uncharacterized protein	Q3TYH7	Q3TYH7	NA	4h LPS	3	Atxn2l	ns
SAMN1	0.91158	0.111368	7	0.0001	0.0041	4.10388	0.91158	SAM domain-containing protein SAMSN-1	SAMN1	P57725	NA	4h LPS	3	Samsn1	**
C5H0E9	0.910265	1.10224	7	0.4361	0.8067	0.360377	0.910265	Rap1A-retro2	C5H0E9	C5H0E9	NA	4h LPS	3	Rap1a	ns
CBLN1	0.909711	2.05956	7	0.672	0.904	0.172613	0.909711	Cerebellin-1	CBLN1	Q9R171	NA	4h LPS	3	Cbln1	ns
ADR1	-0.904678	0.471289	7	0.0964	0.4675	1.01597	0.904678	Adiponectin receptor protein 1	ADR1	Q91VH1	NA	4h LPS	3	Adipor1	ns
CDK14	-0.894528	0.471297	7	0.0995	0.4691	1.00219	0.894528	Cyclin-dependent kinase 14	CDK14	O35495	NA	4h LPS	3	Cdk14	ns
MCRI1	-0.894357	0.153929	7	0.0007	0.0189	3.18266	0.894357	NA	MCRI1	Q3UGS4	NA	4h LPS	3	NA	*
AL1A2	0.894229	1.48195	7	0.5653	0.8694	0.247747	0.894229	Retinal dehydrogenase 2	AL1A2	Q62148	NA	4h LPS	3	Aldh1a2	ns
Q80UE4	-0.893474	1.0351	7	0.4166	0.7939	0.380247	0.893474	Protein 4.1G	Q80UE4	Q80UE4	NA	4h LPS	3	Epb4.1l2	ns
DTX3L	0.883682	0.170859	7	0.0013	0.0322	2.88866	0.883682	E3 ubiquitin-protein ligase DTX3L	DTX3L	Q3UIR3	NA	4h LPS	3	Dtx3l	*
RAC2	0.876635	1.06135	7	0.4361	0.8067	0.360444	0.876635	Ras-related C3 botulinum toxin substrate 2	RAC2	Q05144	NA	4h LPS	3	Rac2	ns
Q9R1R9	-0.876208	1.61102	7	0.6034	0.8811	0.219392	0.876208	UBE-1a	Q9R1R9	Q9R1R9	NA	4h LPS	3	Rdh11	ns
SVBP	0.874609	0.409749	7	0.0702	0.42	1.15365	0.874609	NA	SVBP	Q99LQ4	NA	4h LPS	3	NA	ns
A0A0G2JFV8	-0.872716	1.54881	7	0.5907	0.8781	0.228636	0.872716	NA	A0A0G2JFV8	A0A0G2JFV8	NA	4h LPS	3	NA	ns
4EBP1	-0.872626	0.117149	7	0.0001	0.0063	3.84359	0.872626	Eukaryotic translation initiation factor 4E-binding protein 1	4EBP1	Q60876	NA	4h LPS	3	Eif4ebp1	**
PA216	0.872093	0.0773741	7	0	0.001	5.01451	0.872093	NA	PA216	Q8R3U1	NA	4h LPS	3	NA	***
MTO1	-0.868947	0.411326	7	0.0725	0.4247	1.13957	0.868947	Protein MTO1 homolog, mitochondrial	MTO1	Q923Z3	NA	4h LPS	3	Mto1	ns
FCGR4	0.863906	0.28972	7	0.0205	0.2194	1.68908	0.863906	NA	FCGR4	A0A0B4J1G0	NA	4h LPS	3	NA	ns
TMEM2	0.862985	1.19926	7	0.4951	0.8437	0.305317	0.862985	Transmembrane protein 2	TMEM2	Q5FWI3	NA	4h LPS	3	Tmem2	ns
ABCA6	0.862135	1.50197	7	0.5839	0.8754	0.233639	0.862135	ATP-binding cassette sub-family A member 6	ABCA6	Q8K441	NA	4h LPS	3	Abca6	ns
BOLA3	-0.862054	0.448232	7	0.0959	0.4675	1.0183	0.862054	BolA-like protein 3	BOLA3	Q8CEI1	NA	4h LPS	3	Bola3	ns
NOTC2	0.849066	0.0990224	7	0.0001	0.0034	4.23367	0.849066	Neurogenic locus notch homolog protein 2	NOTC2	O35516	NA	4h LPS	3	Notch2	**
SNX20	0.8446	0.178057	7	0.0021	0.045	2.67788	0.8446	Sorting nexin-20	SNX20	Q9D2Y5	NA	4h LPS	3	Snx20	*
Q8C9P2	0.843093	0.177061	7	0.0021	0.0446	2.68704	0.843093	Putative uncharacterized protein	Q8C9P2	Q8C9P2	NA	4h LPS	3	Gm8995	*
FBW1B	0.842502	0.166352	7	0.0015	0.0352	2.83688	0.842502	F-box/WD repeat-containing protein 11	FBW1B	Q5SRY7	NA	4h LPS	3	Fbxw11	*
LSM6	0.838178	0.903138	7	0.3843	0.7743	0.415381	0.838178	U6 snRNA-associated Sm-like protein LSm6	LSM6	P62313	NA	4h LPS	3	Lsm6	ns
MLKL	0.834731	0.141679	7	0.0006	0.0178	3.21859	0.834731	Mixed lineage kinase domain-like protein	MLKL	Q9D2Y4	NA	4h LPS	3	Mlkl	*
UHRF1	-0.834706	0.0422112	7	0	0.0001	6.67494	0.834706	E3 ubiquitin-protein ligase UHRF1	UHRF1	Q8VDF2	NA	4h LPS	3	Uhrf1	****
RNAS4	-0.834094	0.319533	7	0.0349	0.2954	1.45723	0.834094	Ribonuclease 4	RNAS4	Q9JJH1	NA	4h LPS	3	Rnase4	ns
RMI1	-0.833904	0.126885	7	0.0003	0.0111	3.50542	0.833904	RecQ-mediated genome instability protein 1	RMI1	Q9D4G9	NA	4h LPS	3	Rmi1	*
DHRS3	-0.831402	0.07835	7	0	0.0013	4.84017	0.831402	Short-chain dehydrogenase/reductase 3	DHRS3	O88876	NA	4h LPS	3	Dhrs3	**
REL	0.830347	0.105648	7	0.0001	0.005	3.99121	0.830347	Proto-oncogene c-Rel	REL	P15307	NA	4h LPS	3	Rel	**
IBP4	-0.826009	0.147041	7	0.0008	0.0218	3.0963	0.826009	Insulin-like growth factor-binding protein 4	IBP4	P47879	NA	4h LPS	3	Igfbp4	*
HA13	0.822494	0.464073	7	0.1196	0.5017	0.92217	0.822494	H-2 class I histocompatibility antigen, D-K alpha chain	HA13	P14426	NA	4h LPS	3	H2-D1	ns
LACC1	0.815947	0.122248	7	0.0003	0.0103	3.54665	0.815947	Laccase domain-containing protein 1	LACC1	Q8BZT9	NA	4h LPS	3	Lacc1	*
PEBB	0.812957	0.801375	7	0.3441	0.7477	0.463264	0.812957	Core-binding factor subunit beta (isoform 2)	PEBB	Q08024-2	NA	4h LPS	3	Cbfb	ns
IL3B2	-0.811692	0.170999	7	0.0021	0.0449	2.67957	0.811692	Interleukin-3 receptor class 2 subunit beta	IL3B2	P26954	NA	4h LPS	3	Csf2rb2	*
TSN31	-0.811289	0.423687	7	0.0971	0.4675	1.01294	0.811289	Tetraspanin-31	TSN31	Q9CQ88	NA	4h LPS	3	Tspan31	ns
Q8C788	0.79859	0.175623	7	0.0026	0.0541	2.57758	0.79859	Sorting nexin 18	Q8C788	Q8C788	NA	4h LPS	3	Snx18	ns
PREX2	-0.798084	1.30622	7	0.5605	0.8672	0.251413	0.798084	Phosphatidylinositol 3,4,5-trisphosphate-dependent Rac exchanger 2 protein	PREX2	Q3LAC4	NA	4h LPS	3	Prex2	ns
Q3UIJ0	-0.796928	1.49258	7	0.6099	0.8822	0.214727	0.796928	Putative uncharacterized protein	Q3UIJ0	Q3UIJ0	NA	4h LPS	3	Cct7	ns
RM38	-0.79459	0.275697	7	0.0236	0.2381	1.62745	0.79459	39S ribosomal protein L38, mitochondrial	RM38	Q8K2M0	NA	4h LPS	3	Mrpl38	ns
E9QN37	-0.793438	1.00388	7	0.4552	0.8196	0.341753	0.793438	Macrophage-expressed gene 1 protein	E9QN37	E9QN37	NA	4h LPS	3	Mpeg1	ns
Q8C635	0.792027	0.333472	7	0.0492	0.3522	1.30772	0.792027	Glycerol kinase-like 1	Q8C635	Q8C635	NA	4h LPS	3	Gykl1	ns
FRIL1	-0.78945	0.308964	7	0.0378	0.304	1.4223	0.78945	Ferritin light chain 1	FRIL1	P29391	NA	4h LPS	3	Ftl1	ns
TRI36	0.785762	0.202436	7	0.006	0.1021	2.2189	0.785762	E3 ubiquitin-protein ligase Trim36	TRI36	Q80WG7	NA	4h LPS	3	Trim36	ns
IFG15	0.785046	0.156566	7	0.0015	0.0366	2.81232	0.785046	Torsin-1A-interacting protein 2, isoform IFRG15	IFG15	Q9ER81	NA	4h LPS	3	Tor1aip2	*
A4QPD3	0.783242	0.0487907	7	0	0.0003	6.05336	0.783242	Proto-oncogene c-Rel	A4QPD3	A4QPD3	NA	4h LPS	3	Rel	***
ELF2	-0.782577	0.129286	7	0.0005	0.0157	3.2887	0.782577	ETS-related transcription factor Elf-2	ELF2	Q9JHC9	NA	4h LPS	3	Elf2	*
SODM	0.779601	0.286746	7	0.0298	0.2688	1.52552	0.779601	Superoxide dismutase [Mn], mitochondrial	SODM	P09671	NA	4h LPS	3	Sod2	ns
ARMC1	-0.77834	0.156105	7	0.0016	0.0374	2.79856	0.77834	Armadillo repeat-containing protein 1	ARMC1	Q9D7A8	NA	4h LPS	3	Armc1	*
RL34	0.777203	1.3753	7	0.5896	0.8777	0.229414	0.777203	60S ribosomal protein L34	RL34	Q9D1R9	NA	4h LPS	3	Rpl34	ns
DHX9	0.777171	0.338815	7	0.0555	0.3762	1.25573	0.777171	ATP-dependent RNA helicase A (isoform 2)	DHX9	O70133-2	NA	4h LPS	3	Dhx9	ns
GEMI	-0.777118	0.158642	7	0.0018	0.04	2.75548	0.777118	Geminin	GEMI	O88513	NA	4h LPS	3	Gmnn	*
TPSN	0.776152	0.140628	7	0.0009	0.0237	3.05142	0.776152	Tapasin	TPSN	Q9R233	NA	4h LPS	3	Tapbp	*
Q8C9Z8	-0.774019	1.17639	7	0.5316	0.86	0.274417	0.774019	Putative uncharacterized protein	Q8C9Z8	Q8C9Z8	NA	4h LPS	3	Tln1	ns
ZNFX1	0.767293	0.0777471	7	0	0.0019	4.63201	0.767293	NFX1-type zinc finger-containing protein 1	ZNFX1	Q8R151	NA	4h LPS	3	Znfx1	**
EDF1	-0.765986	0.36601	7	0.0747	0.428	1.12691	0.765986	Endothelial differentiation-related factor 1	EDF1	Q9JMG1	NA	4h LPS	3	Edf1	ns
CD34	0.764778	1.69624	7	0.6657	0.9013	0.176708	0.764778	Hematopoietic progenitor cell antigen CD34	CD34	Q64314	NA	4h LPS	3	Cd34	ns
A0A1W2P6U1	-0.762168	1.33382	7	0.5856	0.8763	0.232408	0.762168	NA	A0A1W2P6U1	A0A1W2P6U1	NA	4h LPS	3	NA	ns
UAP1L	-0.760709	1.33309	7	0.5861	0.8763	0.232037	0.760709	UDP-N-acetylhexosamine pyrophosphorylase-like protein 1 (isoform 2)	UAP1L	Q3TW96-2	NA	4h LPS	3	Uap1l1	ns
CYTSA	0.75781	0.396988	7	0.0979	0.4683	1.00915	0.75781	Cytospin-A	CYTSA	Q2KN98	NA	4h LPS	3	Specc1l	ns
KTNA1	0.753555	0.0736639	7	0	0.0016	4.73479	0.753555	Katanin p60 ATPase-containing subunit A1	KTNA1	Q9WV86	NA	4h LPS	3	Katna1	**
EHD1	0.752419	0.0646367	7	0	0.0009	5.10818	0.752419	EH domain-containing protein 1	EHD1	Q9WVK4	NA	4h LPS	3	Ehd1	***
PARP9	0.751372	0.120487	7	0.0004	0.014	3.36665	0.751372	Poly [ADP-ribose] polymerase 9	PARP9	Q8CAS9	NA	4h LPS	3	Parp9	*
A0A1L1ST18	-0.749144	1.07076	7	0.5067	0.8496	0.295223	0.749144	NA	A0A1L1ST18	A0A1L1ST18	NA	4h LPS	3	NA	ns
RXRA	-0.747435	0.136776	7	0.0009	0.0248	3.02632	0.747435	Retinoic acid receptor RXR-alpha	RXRA	P28700	NA	4h LPS	3	Rxra	*
Q91Z40	0.746235	0.381511	7	0.0914	0.4617	1.03926	0.746235	Gbp6 protein	Q91Z40	Q91Z40	NA	4h LPS	3	Gbp7	ns
ROA2	-0.745342	0.175647	7	0.0038	0.0721	2.41747	0.745342	Heterogeneous nuclear ribonucleoproteins A2/B1 (isoform 3)	ROA2	O88569-3	NA	4h LPS	3	Hnrnpa2b1	ns
TRFE	-0.745145	0.151839	7	0.0017	0.0399	2.75989	0.745145	Serotransferrin	TRFE	Q921I1	NA	4h LPS	3	Tf	*
BMPR2	-0.738456	0.998919	7	0.4838	0.8376	0.315335	0.738456	Bone morphogenetic protein receptor type-2	BMPR2	O35607	NA	4h LPS	3	Bmpr2	ns
ELL2	0.737159	0.0654052	7	0	0.001	5.01438	0.737159	RNA polymerase II elongation factor ELL2	ELL2	Q3UKU1	NA	4h LPS	3	Ell2	***
PP2AB	0.736981	0.427759	7	0.1286	0.5095	0.890843	0.736981	Serine/threonine-protein phosphatase 2A catalytic subunit beta isoform	PP2AB	P62715	NA	4h LPS	3	Ppp2cb	ns
REV3L	-0.736205	1.09498	7	0.5229	0.8559	0.281558	0.736205	NA	REV3L	Q61493	NA	4h LPS	3	NA	ns
MYOM3	0.735194	1.57834	7	0.6555	0.8983	0.183425	0.735194	Myomesin-3	MYOM3	A2ABU4	NA	4h LPS	3	Myom3	ns
IF1A	0.733858	0.596383	7	0.2582	0.6672	0.587966	0.733858	Eukaryotic translation initiation factor 1A	IF1A	Q60872	NA	4h LPS	3	Eif1a	ns
DAG1	-0.733741	0.117809	7	0.0004	0.0141	3.3633	0.733741	Dystroglycan	DAG1	Q62165	NA	4h LPS	3	Dag1	*
SFT2B	-0.726973	0.182908	7	0.0054	0.0927	2.27074	0.726973	Vesicle transport protein SFT2B	SFT2B	Q8VD57	NA	4h LPS	3	Sft2d2	ns
GTR1	0.724205	0.347652	7	0.0757	0.4316	1.12071	0.724205	Solute carrier family 2, facilitated glucose transporter member 1	GTR1	P17809	NA	4h LPS	3	Slc2a1	ns
STAB1	-0.723209	0.115858	7	0.0004	0.014	3.3692	0.723209	Stabilin-1	STAB1	Q8R4Y4	NA	4h LPS	3	Stab1	*
GANAB	0.722125	1.76347	7	0.6944	0.9154	0.158378	0.722125	Neutral alpha-glucosidase AB (isoform 2)	GANAB	Q8BHN3-2	NA	4h LPS	3	Ganab	ns
RN115	0.721784	0.250915	7	0.0238	0.2382	1.62403	0.721784	E3 ubiquitin-protein ligase RNF115	RN115	Q9D0C1	NA	4h LPS	3	Rnf115	ns
FLCN	-0.721055	0.086737	7	0.0001	0.0038	4.14706	0.721055	Folliculin	FLCN	Q8QZS3	NA	4h LPS	3	Flcn	**
RHOB	0.718107	0.125364	7	0.0007	0.0201	3.14613	0.718107	Rho-related GTP-binding protein RhoB	RHOB	P62746	NA	4h LPS	3	Rhob	*
COMD5	0.71725	1.62539	7	0.6723	0.904	0.172424	0.71725	COMM domain-containing protein 5	COMD5	Q8R395	NA	4h LPS	3	Commd5	ns
PAIP2	-0.717068	0.197047	7	0.0083	0.128	2.08106	0.717068	Polyadenylate-binding protein-interacting protein 2	PAIP2	Q9D6V8	NA	4h LPS	3	Paip2	ns
HM20B	-0.716155	0.848066	7	0.4263	0.7997	0.370254	0.716155	SWI/SNF-related matrix-associated actin-dependent regulator of chromatin subfamily E member 1-related	HM20B	Q9Z104	NA	4h LPS	3	Hmg20b	ns
F168B	-0.715908	0.172918	7	0.0043	0.0786	2.36168	0.715908	Myelin-associated neurite-outgrowth inhibitor	F168B	Q80XQ8	NA	4h LPS	3	Fam168b	ns
IF2B1	0.712435	1.16973	7	0.5617	0.8675	0.250477	0.712435	Insulin-like growth factor 2 mRNA-binding protein 1	IF2B1	O88477	NA	4h LPS	3	Igf2bp1	ns
ASPM	-0.708498	1.17499	7	0.5655	0.8694	0.24754	0.708498	Abnormal spindle-like microcephaly-associated protein homolog	ASPM	Q8CJ27	NA	4h LPS	3	Aspm	ns
RL36A	0.706096	0.271803	7	0.0355	0.2961	1.44931	0.706096	60S ribosomal protein L36a	RL36A	P83882	NA	4h LPS	3	Rpl36a	ns
DDX58	0.706019	0.161549	7	0.0033	0.0642	2.48507	0.706019	Probable ATP-dependent RNA helicase DDX58	DDX58	Q6Q899	NA	4h LPS	3	Ddx58	ns
TAF7	0.705147	0.0929225	7	0.0001	0.0058	3.89452	0.705147	Transcription initiation factor TFIID subunit 7	TAF7	Q9R1C0	NA	4h LPS	3	Taf7	**
SSDH	-0.704937	0.37352	7	0.1011	0.4716	0.995339	0.704937	Succinate-semialdehyde dehydrogenase, mitochondrial	SSDH	Q8BWF0	NA	4h LPS	3	Aldh5a1	ns
CD44	0.704254	0.108947	7	0.0003	0.0122	3.46142	0.704254	CD44 antigen	CD44	P15379	NA	4h LPS	3	Cd44	*
FCSD2	0.704055	0.100449	7	0.0002	0.0082	3.67809	0.704055	F-BAR and double SH3 domains protein 2	FCSD2	Q3USJ8	NA	4h LPS	3	Fchsd2	**
R3HD2	-0.701725	0.29677	7	0.05	0.3554	1.30098	0.701725	R3H domain-containing protein 2	R3HD2	Q80TM6	NA	4h LPS	3	R3hdm2	ns
LIPB1	0.701383	0.0708288	7	0	0.0018	4.64167	0.701383	Liprin-beta-1	LIPB1	Q8C8U0	NA	4h LPS	3	Ppfibp1	**
SH3L2	0.700868	0.151754	7	0.0024	0.0506	2.61429	0.700868	SH3 domain-binding glutamic acid-rich-like protein 2	SH3L2	Q8BG73	NA	4h LPS	3	Sh3bgrl2	ns
FMNL2	0.700461	0.328635	7	0.0705	0.4208	1.15168	0.700461	Formin-like protein 2	FMNL2	A2APV2	NA	4h LPS	3	Fmnl2	ns
OVCA2	0.700151	1.19693	7	0.5769	0.8727	0.238872	0.700151	Ovarian cancer-associated gene 2 protein homolog	OVCA2	Q9D7E3	NA	4h LPS	3	Ovca2	ns
BCAP	0.699777	0.136405	7	0.0014	0.0332	2.86856	0.699777	Phosphoinositide 3-kinase adapter protein 1	BCAP	Q9EQ32	NA	4h LPS	3	Pik3ap1	*
F261	0.699308	0.104464	7	0.0003	0.0101	3.55453	0.699308	6-phosphofructo-2-kinase/fructose-2,6-bisphosphatase 1	F261	P70266	NA	4h LPS	3	Pfkfb1	*
SCAM4	0.698373	0.741445	7	0.3776	0.771	0.422967	0.698373	Secretory carrier-associated membrane protein 4	SCAM4	Q9JKV5	NA	4h LPS	3	Scamp4	ns
STAT2	0.69772	0.168052	7	0.0043	0.0779	2.36802	0.69772	Signal transducer and activator of transcription 2	STAT2	Q9WVL2	NA	4h LPS	3	Stat2	ns
FOXP1	0.69715	0.318855	7	0.065	0.4056	1.18694	0.69715	Forkhead box protein P1	FOXP1	P58462	NA	4h LPS	3	Foxp1	ns
GVIN1	0.696655	0.110573	7	0.0004	0.0134	3.3936	0.696655	Interferon-induced very large GTPase 1	GVIN1	Q80SU7	NA	4h LPS	3	Gvin1	*
D3YXF5	0.696243	1.42388	7	0.6398	0.8927	0.193951	0.696243	Oxidation resistance protein 1	D3YXF5	D3YXF5	NA	4h LPS	3	C7	ns
TBA1B	0.695945	1.30339	7	0.6099	0.8822	0.214737	0.695945	Tubulin alpha-1B chain	TBA1B	P05213	NA	4h LPS	3	Tuba1b	ns
LEG9	0.694071	0.112476	7	0.0005	0.0144	3.33904	0.694071	Galectin-9	LEG9	O08573	NA	4h LPS	3	Lgals9	*
HA11	0.690964	0.302221	7	0.0561	0.3781	1.25093	0.690964	H-2 class I histocompatibility antigen, D-B alpha chain	HA11	P01899	NA	4h LPS	3	H2-D1	ns
B2RWU7	0.689135	0.102848	7	0.0003	0.0101	3.55705	0.689135	AI607873 protein	B2RWU7	B2RWU7	NA	4h LPS	3	AI607873	*
MNDAL	0.688514	0.180896	7	0.0067	0.1092	2.17643	0.688514	Myeloid cell nuclear differentiation antigen-like protein	MNDAL	D0QMC3	NA	4h LPS	3	Mndal	ns
FOSL2	0.687302	0.217678	7	0.016	0.1906	1.79627	0.687302	Fos-related antigen 2	FOSL2	P47930	NA	4h LPS	3	Fosl2	ns
A1E281	-0.685661	0.711719	7	0.3674	0.7642	0.434807	0.685661	Beta-actin	A1E281	A1E281	NA	4h LPS	3	Actb	ns
DPOE1	-0.684522	0.219575	7	0.0169	0.1963	1.77203	0.684522	DNA polymerase epsilon catalytic subunit A	DPOE1	Q9WVF7	NA	4h LPS	3	Pole	ns
PAR12	0.682701	0.0965913	7	0.0002	0.0079	3.70069	0.682701	Poly [ADP-ribose] polymerase 12	PAR12	Q8BZ20	NA	4h LPS	3	Parp12	**
ORML2	-0.676531	0.445046	7	0.1723	0.578	0.763766	0.676531	ORM1-like protein 2	ORML2	Q9CQZ0	NA	4h LPS	3	Ormdl2	ns
Q8BPA6	-0.674131	0.459655	7	0.1859	0.5915	0.730681	0.674131	Putative uncharacterized protein	Q8BPA6	Q8BPA6	NA	4h LPS	3	Iqgap1	ns
CO6A1	-0.673741	0.318229	7	0.072	0.4233	1.14253	0.673741	Collagen alpha-1(VI) chain	CO6A1	Q04857	NA	4h LPS	3	Col6a1	ns
AGAP1	-0.673245	0.321023	7	0.0742	0.4264	1.12972	0.673245	Arf-GAP with GTPase, ANK repeat and PH domain-containing protein 1	AGAP1	Q8BXK8	NA	4h LPS	3	Agap1	ns
DDX24	0.672149	0.075224	7	0	0.0029	4.34964	0.672149	ATP-dependent RNA helicase DDX24	DDX24	Q9ESV0	NA	4h LPS	3	Ddx24	**
RU1C	-0.669829	0.427668	7	0.1613	0.5636	0.792431	0.669829	U1 small nuclear ribonucleoprotein C	RU1C	Q62241	NA	4h LPS	3	Snrpc	ns
RPB7	0.668649	0.358484	7	0.1044	0.4771	0.981259	0.668649	DNA-directed RNA polymerase II subunit RPB7	RPB7	P62488	NA	4h LPS	3	Polr2g	ns
A0A0R4J124	-0.66624	0.325828	7	0.0801	0.441	1.09611	0.66624	NA	A0A0R4J124	A0A0R4J124	NA	4h LPS	3	NA	ns
S38A1	0.664817	0.109405	7	0.0005	0.0154	3.29885	0.664817	Sodium-coupled neutral amino acid transporter 1	S38A1	Q8K2P7	NA	4h LPS	3	Slc38a1	*
MAF1	-0.664664	0.19512	7	0.0113	0.1539	1.94529	0.664664	Repressor of RNA polymerase III transcription MAF1 homolog	MAF1	Q9D0U6	NA	4h LPS	3	Maf1	ns
Q6LAF6	-0.664162	0.422964	7	0.1603	0.5628	0.794939	0.664162	Cathepsin B	Q6LAF6	Q6LAF6	NA	4h LPS	3	Ctsb	ns
ACVR1	0.663267	0.218847	7	0.0191	0.2081	1.71908	0.663267	Activin receptor type-1	ACVR1	P37172	NA	4h LPS	3	Acvr1	ns
TIGAR	0.661548	1.04185	7	0.5456	0.8653	0.263099	0.661548	Fructose-2,6-bisphosphatase TIGAR	TIGAR	Q8BZA9	NA	4h LPS	3	Tigar	ns
RN213	0.661141	0.0921503	7	0.0002	0.0073	3.74131	0.661141	E3 ubiquitin-protein ligase RNF213	RN213	E9Q555	NA	4h LPS	3	Rnf213	**
GON7	0.660881	0.801765	7	0.437	0.807	0.359557	0.660881	NA	GON7	P0C8B4	NA	4h LPS	3	NA	ns
CL065	-0.66013	0.331812	7	0.087	0.4556	1.06069	0.66013	Probable peptide chain release factor C12orf65 homolog, mitochondrial	CL065	Q80VP5	NA	4h LPS	3	NA	ns
EF2K	-0.658901	0.607858	7	0.3143	0.7237	0.502664	0.658901	Eukaryotic elongation factor 2 kinase	EF2K	O08796	NA	4h LPS	3	Eef2k	ns
MAGD1	-0.658617	0.195761	7	0.012	0.1584	1.92038	0.658617	Melanoma-associated antigen D1	MAGD1	Q9QYH6	NA	4h LPS	3	Maged1	ns
H12	0.658125	0.684408	7	0.3683	0.7649	0.433818	0.658125	Histone H1.2	H12	P15864	NA	4h LPS	3	Hist1h1c	ns
Q6XLQ8	0.656747	0.507461	7	0.2367	0.6458	0.625874	0.656747	Calumenin	Q6XLQ8	Q6XLQ8	NA	4h LPS	3	Calu	ns
RAB8A	-0.655627	1.03593	7	0.5469	0.8653	0.262077	0.655627	Ras-related protein Rab-8A	RAB8A	P55258	NA	4h LPS	3	Rab8a	ns
IRAK3	-0.655414	0.222621	7	0.0216	0.2264	1.66579	0.655414	Interleukin-1 receptor-associated kinase 3	IRAK3	Q8K4B2	NA	4h LPS	3	Irak3	ns
ITIH4	0.65519	1.81053	7	0.7281	0.924	0.137796	0.65519	Inter alpha-trypsin inhibitor, heavy chain 4	ITIH4	A6X935	NA	4h LPS	3	Itih4	ns
IN35	0.652276	0.188403	7	0.0105	0.1467	1.9781	0.652276	Interferon-induced 35 kDa protein homolog	IN35	Q9D8C4	NA	4h LPS	3	Ifi35	ns
RS27	-0.649665	0.43035	7	0.1749	0.5784	0.757248	0.649665	40S ribosomal protein S27	RS27	Q6ZWU9	NA	4h LPS	3	Rps27	ns
ATS15	-0.64939	0.173752	7	0.0073	0.1167	2.13745	0.64939	A disintegrin and metalloproteinase with thrombospondin motifs 15	ATS15	P59384	NA	4h LPS	3	Adamts15	ns
LAT2	-0.648098	0.349048	7	0.1057	0.48	0.97587	0.648098	Large neutral amino acids transporter small subunit 2	LAT2	Q9QXW9	NA	4h LPS	3	Slc7a8	ns
MKL1	-0.647306	0.133355	7	0.0018	0.0413	2.73334	0.647306	MKL/myocardin-like protein 1	MKL1	Q8K4J6	NA	4h LPS	3	Mkl1	*
MYO10	0.64602	0.12825	7	0.0015	0.0359	2.82356	0.64602	Unconventional myosin-X	MYO10	F8VQB6	NA	4h LPS	3	Myo10	*
BNIP2	-0.645003	0.106721	7	0.0005	0.0157	3.28474	0.645003	BCL2/adenovirus E1B 19 kDa protein-interacting protein 2	BNIP2	O54940	NA	4h LPS	3	Bnip2	*
TMA16	0.644731	0.13136	7	0.0017	0.0399	2.76021	0.644731	Translation machinery-associated protein 16	TMA16	Q9CR02	NA	4h LPS	3	Tma16	*
A0A1D5RLD1	-0.644438	0.193208	7	0.0125	0.1632	1.90319	0.644438	NA	A0A1D5RLD1	A0A1D5RLD1	NA	4h LPS	3	NA	ns
CU059	-0.642491	0.208362	7	0.0177	0.201	1.75136	0.642491	UPF0769 protein C21orf59 homolog	CU059	Q8BL95	NA	4h LPS	3	NA	ns
Q99K94	0.640757	0.28686	7	0.0606	0.3929	1.21725	0.640757	Signal transducer and activator of transcription 1	Q99K94	Q99K94	NA	4h LPS	3	Stat1	ns
SPRC	0.639052	0.278938	7	0.0557	0.377	1.25396	0.639052	SPARC	SPRC	P07214	NA	4h LPS	3	Sparc	ns
I10R2	-0.636337	0.16045	7	0.0054	0.0932	2.26597	0.636337	Interleukin-10 receptor subunit beta	I10R2	Q61190	NA	4h LPS	3	Il10rb	ns
PPARD	-0.633507	0.432497	7	0.1864	0.5915	0.72955	0.633507	Peroxisome proliferator-activated receptor delta	PPARD	P35396	NA	4h LPS	3	Ppard	ns
RBMS2	0.632849	0.09834	7	0.0004	0.0124	3.44956	0.632849	RNA-binding motif, single-stranded-interacting protein 2	RBMS2	Q8VC70	NA	4h LPS	3	Rbms2	*
UBXN4	0.632771	0.478656	7	0.2277	0.6336	0.642566	0.632771	UBX domain-containing protein 4	UBXN4	Q8VCH8	NA	4h LPS	3	Ubxn4	ns
CQ062	-0.630918	0.314049	7	0.0845	0.4506	1.07318	0.630918	Uncharacterized protein C17orf62 homolog	CQ062	Q3TYS2	NA	4h LPS	3	NA	ns
CLIC4	0.630779	0.0853026	7	0.0002	0.0065	3.82359	0.630779	Chloride intracellular channel protein 4	CLIC4	Q9QYB1	NA	4h LPS	3	Clic4	**
EBPL	-0.630095	0.412724	7	0.1707	0.5759	0.767824	0.630095	Emopamil-binding protein-like	EBPL	Q9D0P0	NA	4h LPS	3	Ebpl	ns
Q5XJF6	0.628876	0.460754	7	0.2145	0.6189	0.668498	0.628876	60S ribosomal protein L10a	Q5XJF6	Q5XJF6	NA	4h LPS	3	Rpl10a	ns
TMX2	0.628481	0.575718	7	0.3111	0.7214	0.507059	0.628481	Thioredoxin-related transmembrane protein 2	TMX2	Q9D710	NA	4h LPS	3	Tmx2	ns
J7P1W8	0.627943	0.128558	7	0.0018	0.0401	2.7485	0.627943	Interferon-gamma-inducible GTPase Ifggb3 protein	J7P1W8	J7P1W8	NA	4h LPS	3	Ifggb3	*
GSTP1	-0.627922	0.417324	7	0.1761	0.5793	0.754165	0.627922	Glutathione S-transferase P 1	GSTP1	P19157	NA	4h LPS	3	Gstp1	ns
NDUA7	-0.627619	0.353397	7	0.119	0.501	0.924469	0.627619	NADH dehydrogenase [ubiquinone] 1 alpha subcomplex subunit 7	NDUA7	Q9Z1P6	NA	4h LPS	3	Ndufa7	ns
PKHO1	-0.626586	0.0982428	7	0.0004	0.0129	3.42587	0.626586	Pleckstrin homology domain-containing family O member 1	PKHO1	Q9JIY0	NA	4h LPS	3	Plekho1	*
SERF2	-0.626217	0.350143	7	0.1168	0.4995	0.932407	0.626217	Small EDRK-rich factor 2	SERF2	P84102	NA	4h LPS	3	Serf2	ns
PLS1	0.625849	0.0992567	7	0.0004	0.0134	3.39568	0.625849	Phospholipid scramblase 1	PLS1	Q9JJ00	NA	4h LPS	3	Plscr1	*
TOR3A	0.625594	0.153882	7	0.0048	0.0847	2.32086	0.625594	Torsin-3A	TOR3A	Q9ER38	NA	4h LPS	3	Tor3a	ns
ARFG2	0.623973	0.477667	7	0.2327	0.6402	0.633138	0.623973	ADP-ribosylation factor GTPase-activating protein 2	ARFG2	Q99K28	NA	4h LPS	3	Arfgap2	ns
CBPD	0.622236	0.127112	7	0.0018	0.04	2.7538	0.622236	Carboxypeptidase D	CBPD	O89001	NA	4h LPS	3	Cpd	*
V9GX40	-0.621777	0.332424	7	0.1036	0.4764	0.984592	0.621777	Synergin gamma	V9GX40	V9GX40	NA	4h LPS	3	Synrg	ns
DMAC1	0.620672	0.326263	7	0.0989	0.4691	1.00497	0.620672	NA	DMAC1	Q9CQ00	NA	4h LPS	3	NA	ns
PROS	-0.619424	0.201363	7	0.0179	0.2021	1.74686	0.619424	Vitamin K-dependent protein S	PROS	Q08761	NA	4h LPS	3	Pros1	ns
FETUA	0.618547	0.405278	7	0.1708	0.5759	0.767546	0.618547	Alpha-2-HS-glycoprotein	FETUA	P29699	NA	4h LPS	3	Ahsg	ns
FRRS1	-0.616712	0.306063	7	0.0837	0.4491	1.07702	0.616712	Ferric-chelate reductase 1	FRRS1	Q8K385	NA	4h LPS	3	FRRS1	ns
Q8CF60	0.612169	0.146545	7	0.0042	0.0761	2.38185	0.612169	Protein Zfp263	Q8CF60	Q8CF60	NA	4h LPS	3	Zfp263	ns
DSRAD	0.610929	0.0947497	7	0.0004	0.0123	3.4547	0.610929	Double-stranded RNA-specific adenosine deaminase	DSRAD	Q99MU3	NA	4h LPS	3	Adar	*
ITA5	0.610878	0.0891712	7	0.0002	0.0092	3.61645	0.610878	Integrin alpha-5	ITA5	P11688	NA	4h LPS	3	Itga5	**
FKBP8	0.610558	1.23258	7	0.6355	0.8912	0.196869	0.610558	Peptidyl-prolyl cis-trans isomerase FKBP8 (isoform 2)	FKBP8	O35465-2	NA	4h LPS	3	Fkbp8	ns
GPM6A	-0.608891	0.265236	7	0.0553	0.3755	1.25693	0.608891	Neuronal membrane glycoprotein M6-a	GPM6A	P35802	NA	4h LPS	3	Gpm6a	ns
CAH13	0.608106	0.162871	7	0.0073	0.117	2.13528	0.608106	Carbonic anhydrase 13	CAH13	Q9D6N1	NA	4h LPS	3	Ca13	ns
BI1	0.606159	0.179375	7	0.0118	0.157	1.92922	0.606159	Bax inhibitor 1	BI1	Q9D2C7	NA	4h LPS	3	Tmbim6	ns
Q9EQ08	-0.60608	0.185528	7	0.0137	0.1749	1.86216	0.60608	Heparan N-sulfatase	Q9EQ08	Q9EQ08	NA	4h LPS	3	Sgsh	ns
H6ST1	-0.604702	0.336438	7	0.1153	0.4965	0.938065	0.604702	Heparan-sulfate 6-O-sulfotransferase 1	H6ST1	Q9QYK5	NA	4h LPS	3	Hs6st1	ns
Q8C7N4	0.60358	0.263961	7	0.0561	0.3781	1.25115	0.60358	Putative uncharacterized protein	Q8C7N4	Q8C7N4	NA	4h LPS	3	Zc3h7a	ns
PSB10	0.602661	0.128777	7	0.0023	0.0478	2.64568	0.602661	Proteasome subunit beta type-10	PSB10	O35955	NA	4h LPS	3	Psmb10	*
NEUL2	-0.60198	0.168203	7	0.009	0.1334	2.04627	0.60198	Neuralized-like protein 2	NEUL2	Q9D0S4	NA	4h LPS	3	Neurl2	ns
FND3A	0.600686	0.159815	7	0.0071	0.1146	2.14951	0.600686	Fibronectin type-III domain-containing protein 3A	FND3A	Q8BX90	NA	4h LPS	3	Fndc3a	ns
IF3M	-0.600562	0.349159	7	0.1291	0.5104	0.889033	0.600562	Translation initiation factor IF-3, mitochondrial	IF3M	Q9CZD5	NA	4h LPS	3	Mtif3	ns
STA5A	0.599325	0.145032	7	0.0044	0.0792	2.35744	0.599325	Signal transducer and activator of transcription 5A	STA5A	P42230	NA	4h LPS	3	Stat5a	ns
TLK2	0.59893	0.0705747	7	0.0001	0.0035	4.20476	0.59893	Serine/threonine-protein kinase tousled-like 2	TLK2	O55047	NA	4h LPS	3	Tlk2	**
NIP7	-0.598116	0.814298	7	0.4865	0.8394	0.312913	0.598116	60S ribosome subunit biogenesis protein NIP7 homolog	NIP7	Q9CXK8	NA	4h LPS	3	Nip7	ns
KIF1B	0.598097	0.138464	7	0.0035	0.0669	2.45814	0.598097	Kinesin-like protein KIF1B (isoform 3)	KIF1B	Q60575-3	NA	4h LPS	3	Kif1b	ns
NUDT9	0.595716	0.309878	7	0.096	0.4675	1.01779	0.595716	ADP-ribose pyrophosphatase, mitochondrial	NUDT9	Q8BVU5	NA	4h LPS	3	Nudt9	ns
G5E8P1	0.594161	0.749198	7	0.4538	0.8187	0.343156	0.594161	MCG7283	G5E8P1	G5E8P1	NA	4h LPS	3	Brd1	ns
U5NFV7	0.593663	0.094162	7	0.0004	0.0134	3.3954	0.593663	Immunity-related GTPase Irgb9-b8 tandem	U5NFV7	U5NFV7	NA	4h LPS	3	Irgb9-b8	*
CYTC	-0.5933	0.0929112	7	0.0004	0.0128	3.42908	0.5933	Cystatin-C	CYTC	P21460	NA	4h LPS	3	Cst3	*
SL9A9	-0.592437	0.248684	7	0.0487	0.3496	1.31231	0.592437	Sodium/hydrogen exchanger 9	SL9A9	Q8BZ00	NA	4h LPS	3	Slc9a9	ns
NSA2	0.59178	0.55459	7	0.3214	0.7275	0.49301	0.59178	Ribosome biogenesis protein NSA2 homolog	NSA2	Q9CR47	NA	4h LPS	3	Nsa2	ns
HA1B	0.59131	0.0776989	7	0.0001	0.0057	3.90237	0.59131	H-2 class I histocompatibility antigen, K-B alpha chain	HA1B	P01901	NA	4h LPS	3	H2-K1	**
TSN14	-0.589911	0.157646	7	0.0072	0.1162	2.14004	0.589911	Tetraspanin-14	TSN14	Q8QZY6	NA	4h LPS	3	Tspan14	ns
ANGE2	0.589685	0.820446	7	0.4956	0.8437	0.304879	0.589685	Protein angel homolog 2	ANGE2	Q8K1C0	NA	4h LPS	3	Angel2	ns
BACD1	0.587928	0.0867943	7	0.0003	0.0097	3.58617	0.587928	BTB/POZ domain-containing adapter for CUL3-mediated RhoA degradation protein 1	BACD1	Q8BGV7	NA	4h LPS	3	Kctd13	**
CO4A3	0.587866	0.999483	7	0.5749	0.872	0.240411	0.587866	Collagen alpha-3(IV) chain	CO4A3	Q9QZS0	NA	4h LPS	3	Col4a3	ns
S61A2	0.586808	0.70876	7	0.435	0.8067	0.361489	0.586808	Protein transport protein Sec61 subunit alpha isoform 2	S61A2	Q9JLR1	NA	4h LPS	3	Sec61a2	ns
Q8BW36	0.585853	0.112247	7	0.0012	0.0309	2.91125	0.585853	Putative uncharacterized protein	Q8BW36	Q8BW36	NA	4h LPS	3	AI607873	*
ADAT2	-0.585504	0.328533	7	0.1179	0.4995	0.928416	0.585504	tRNA-specific adenosine deaminase 2	ADAT2	Q6P6J0	NA	4h LPS	3	Adat2	ns
RPAC1	0.58253	1.22817	7	0.6497	0.8955	0.187274	0.58253	DNA-directed RNA polymerases I and III subunit RPAC1	RPAC1	P52432	NA	4h LPS	3	Polr1c	ns
Q3U1W7	0.581805	0.132931	7	0.0032	0.064	2.48848	0.581805	Putative uncharacterized protein	Q3U1W7	Q3U1W7	NA	4h LPS	3	Notch2	ns
OAS1A	0.581676	0.138547	7	0.004	0.0751	2.39324	0.581676	2'-5'-oligoadenylate synthase 1A	OAS1A	P11928	NA	4h LPS	3	Oas1a	ns
FERM1	0.580787	0.774641	7	0.4778	0.8348	0.320717	0.580787	Fermitin family homolog 1	FERM1	P59113	NA	4h LPS	3	Fermt1	ns
S15A3	0.577111	0.0907444	7	0.0004	0.013	3.41833	0.577111	Solute carrier family 15 member 3	S15A3	Q8BPX9	NA	4h LPS	3	Slc15a3	*
GGH	-0.577009	0.178733	7	0.0145	0.1807	1.83908	0.577009	Gamma-glutamyl hydrolase	GGH	Q9Z0L8	NA	4h LPS	3	Ggh	ns
FBP1L	0.576083	0.045289	7	0	0.0006	5.36692	0.576083	Formin-binding protein 1-like	FBP1L	Q8K012	NA	4h LPS	3	Fnbp1l	***
DHX58	0.575309	0.119238	7	0.0019	0.0423	2.7188	0.575309	Probable ATP-dependent RNA helicase DHX58	DHX58	Q99J87	NA	4h LPS	3	Dhx58	*
TM263	-0.575046	0.20236	7	0.025	0.2456	1.60234	0.575046	Transmembrane protein 263	TM263	Q9DAM7	NA	4h LPS	3	Tmem263	ns
PR38A	0.574387	0.511716	7	0.2987	0.7107	0.524791	0.574387	Pre-mRNA-splicing factor 38A	PR38A	Q4FK66	NA	4h LPS	3	Prpf38a	ns
QPCT	-0.57384	0.194528	7	0.0214	0.2257	1.6694	0.57384	Glutaminyl-peptide cyclotransferase	QPCT	Q9CYK2	NA	4h LPS	3	Qpct	ns
SYF2	0.573278	0.309785	7	0.1067	0.4817	0.971926	0.573278	Pre-mRNA-splicing factor SYF2	SYF2	Q9D198	NA	4h LPS	3	Syf2	ns
FGD3	-0.573134	0.080226	7	0.0002	0.0075	3.7297	0.573134	FYVE, RhoGEF and PH domain-containing protein 3	FGD3	O88842	NA	4h LPS	3	Fgd3	**
TOIP2	0.572563	0.193215	7	0.021	0.2238	1.67768	0.572563	Torsin-1A-interacting protein 2	TOIP2	Q8BYU6	NA	4h LPS	3	Tor1aip2	ns
STAT3	-0.572005	0.133489	7	0.0036	0.0688	2.43976	0.572005	Signal transducer and activator of transcription 3	STAT3	P42227	NA	4h LPS	3	Stat3	ns
Q3UDF0	0.57166	0.145441	7	0.0057	0.097	2.24627	0.57166	Protein Slc2a6	Q3UDF0	Q3UDF0	NA	4h LPS	3	Slc2a6	ns
UB2FA	0.566964	0.162855	7	0.0102	0.1438	1.98941	0.566964	NEDD8-conjugating enzyme UBE2F	UB2FA	Q9CY34	NA	4h LPS	3	Ube2f	ns
Q6ZPF0	-0.565707	2.54627	5	0.833	0.9512	0.0793702	0.565707	MKIAA3012 protein	Q6ZPF0	Q6ZPF0	NA	4h LPS	3	Rab1	ns
CATS	-0.56535	0.323264	7	0.1238	0.5057	0.907297	0.56535	Cathepsin S	CATS	O70370	NA	4h LPS	3	Ctss	ns
C1QC	-0.563173	0.077059	7	0.0002	0.0068	3.79156	0.563173	Complement C1q subcomponent subunit C	C1QC	Q02105	NA	4h LPS	3	C1qc	**
PYRD1	-0.562614	0.118536	7	0.0021	0.0449	2.67936	0.562614	Pyridine nucleotide-disulfide oxidoreductase domain-containing protein 1	PYRD1	Q3TMV7	NA	4h LPS	3	Pyroxd1	*
GMEB2	0.561592	0.395354	7	0.1984	0.6021	0.702367	0.561592	Glucocorticoid modulatory element-binding protein 2	GMEB2	P58929	NA	4h LPS	3	Gmeb2	ns
SMD3	-0.561433	1.05508	7	0.6111	0.8822	0.213885	0.561433	Small nuclear ribonucleoprotein Sm D3	SMD3	P62320	NA	4h LPS	3	Snrpd3	ns
FA13B	-0.561427	0.268863	7	0.0752	0.4302	1.12393	0.561427	Protein FAM13B	FA13B	Q8K2H3	NA	4h LPS	3	Fam13b	ns
TIMP2	-0.560964	0.262888	7	0.0703	0.42	1.15323	0.560964	Metalloproteinase inhibitor 2	TIMP2	P25785	NA	4h LPS	3	Timp2	ns
SAP	-0.559943	0.094217	7	0.0006	0.0173	3.24108	0.559943	Prosaposin	SAP	Q61207	NA	4h LPS	3	Psap	*
TYDP2	-0.558897	0.20938	7	0.032	0.28	1.49441	0.558897	Tyrosyl-DNA phosphodiesterase 2	TYDP2	Q9JJX7	NA	4h LPS	3	Tdp2	ns
SP110	0.556904	0.144225	7	0.0062	0.1042	2.20757	0.556904	Sp110 nuclear body protein	SP110	Q8BVK9	NA	4h LPS	3	Sp110	ns
ST17B	-0.556364	0.116911	7	0.0021	0.0446	2.68567	0.556364	Serine/threonine-protein kinase 17B	ST17B	Q8BG48	NA	4h LPS	3	Stk17b	*
CDK4	-0.554692	0.0821626	7	0.0003	0.0099	3.57719	0.554692	Cyclin-dependent kinase 4	CDK4	P30285	NA	4h LPS	3	Cdk4	**
CI085	-0.554486	0.24654	7	0.0593	0.3885	1.2271	0.554486	Uncharacterized protein C9orf85 homolog	CI085	Q9CQ90	NA	4h LPS	3	NA	ns
NMI	0.554371	0.0599011	7	0	0.0025	4.44902	0.554371	N-myc-interactor	NMI	O35309	NA	4h LPS	3	Nmi	**
NFIA	-0.554285	0.308089	7	0.115	0.4958	0.93917	0.554285	Nuclear factor 1 A-type	NFIA	Q02780	NA	4h LPS	3	Nfia	ns
DCA13	0.55305	0.197489	7	0.0265	0.2546	1.57662	0.55305	DDB1- and CUL4-associated factor 13	DCA13	Q6PAC3	NA	4h LPS	3	Dcaf13	ns
A0A0R4J0T2	0.551301	0.123003	7	0.0029	0.0577	2.54372	0.551301	NA	A0A0R4J0T2	A0A0R4J0T2	NA	4h LPS	3	NA	ns
BUD23	-0.550677	0.199659	7	0.0282	0.262	1.55016	0.550677	NA	BUD23	Q9CY21	NA	4h LPS	3	NA	ns
SPI1	0.550622	0.332895	7	0.1421	0.5401	0.84742	0.550622	Transcription factor PU.1	SPI1	P17433	NA	4h LPS	3	Spi1	ns
CNKR3	-0.550609	0.178232	7	0.0176	0.2004	1.75486	0.550609	Connector enhancer of kinase suppressor of ras 3	CNKR3	Q8BMA3	NA	4h LPS	3	Cnksr3	ns
MAFG	-0.550344	0.110024	7	0.0016	0.0369	2.8064	0.550344	Transcription factor MafG	MAFG	O54790	NA	4h LPS	3	Mafg	*
LGMN	-0.548258	0.0654724	7	0.0001	0.0038	4.1674	0.548258	Legumain	LGMN	O89017	NA	4h LPS	3	Lgmn	**
CO5	-0.54825	0.527335	7	0.3331	0.7382	0.477465	0.54825	Complement C5	CO5	P06684	NA	4h LPS	3	C5	ns
ADT1	0.547897	0.752765	7	0.4903	0.8408	0.30951	0.547897	ADP/ATP translocase 1	ADT1	P48962	NA	4h LPS	3	Slc25a4	ns
WDR70	0.54789	0.443112	7	0.2562	0.6659	0.591486	0.54789	WD repeat-containing protein 70	WDR70	Q3TWF6	NA	4h LPS	3	Wdr70	ns
KATL1	0.547469	0.101773	7	0.001	0.027	2.98668	0.547469	Katanin p60 ATPase-containing subunit A-like 1	KATL1	Q8K0T4	NA	4h LPS	3	Katnal1	*
TLR6	-0.547453	0.170096	7	0.0147	0.1813	1.83316	0.547453	Toll-like receptor 6	TLR6	Q9EPW9	NA	4h LPS	3	Tlr6	ns
G3PT	0.547211	1.11913	7	0.6398	0.8927	0.193944	0.547211	Glyceraldehyde-3-phosphate dehydrogenase, testis-specific	G3PT	Q64467	NA	4h LPS	3	Gapdhs	ns
AMPD3	0.54684	0.0635056	7	0.0001	0.0034	4.24556	0.54684	AMP deaminase 3	AMPD3	O08739	NA	4h LPS	3	Ampd3	**
RL29	0.546629	0.914427	7	0.5688	0.871	0.245032	0.546629	60S ribosomal protein L29	RL29	P47915	NA	4h LPS	3	Rpl29	ns
MAFA	0.546427	2.41427	7	0.8274	0.9491	0.0822792	0.546427	Transcription factor MafA	MAFA	Q8CF90	NA	4h LPS	3	Mafa	ns
RXRB	-0.54444	0.166659	7	0.0137	0.1749	1.86216	0.54444	Retinoic acid receptor RXR-beta	RXRB	P28704	NA	4h LPS	3	Rxrb	ns
AIM2	0.544334	0.118047	7	0.0025	0.0509	2.61055	0.544334	Interferon-inducible protein AIM2	AIM2	Q91VJ1	NA	4h LPS	3	Aim2	ns
MAPK3	-0.544234	0.24518	7	0.0619	0.3979	1.2083	0.544234	MAP kinase-activated protein kinase 3	MAPK3	Q3UMW7	NA	4h LPS	3	Mapkapk3	ns
RN149	0.544093	0.230493	7	0.0503	0.356	1.29844	0.544093	E3 ubiquitin-protein ligase RNF149	RN149	Q3U2C5	NA	4h LPS	3	Rnf149	ns
NDUC2	0.539782	0.359564	7	0.177	0.5799	0.752047	0.539782	NADH dehydrogenase [ubiquinone] 1 subunit C2	NDUC2	Q9CQ54	NA	4h LPS	3	Ndufc2	ns
PDCL3	-0.53963	0.338086	7	0.1545	0.5582	0.811098	0.53963	Phosducin-like protein 3	PDCL3	Q8BVF2	NA	4h LPS	3	Pdcl3	ns
KISHA	0.539338	0.235914	7	0.0561	0.3781	1.25085	0.539338	Protein kish-A	KISHA	Q9CR64	NA	4h LPS	3	Tmem167a	ns
MARH5	0.539192	0.260326	7	0.0771	0.4366	1.11307	0.539192	E3 ubiquitin-protein ligase MARCH5	MARH5	Q3KNM2	NA	4h LPS	3	2022-03-05	ns
THIO	0.538185	0.58457	7	0.3879	0.7757	0.411325	0.538185	Thioredoxin	THIO	P10639	NA	4h LPS	3	Txn	ns
IMA4	0.537606	0.115574	7	0.0023	0.0491	2.63126	0.537606	Importin subunit alpha-4	IMA4	O35344	NA	4h LPS	3	Kpna3	*
COX6C	0.537277	0.737582	7	0.49	0.8408	0.309808	0.537277	Cytochrome c oxidase subunit 6C	COX6C	Q9CPQ1	NA	4h LPS	3	Cox6c	ns
F6RPJ9	0.536775	0.820477	7	0.5339	0.8611	0.272569	0.536775	Insulin-degrading enzyme	F6RPJ9	F6RPJ9	NA	4h LPS	3	Ide	ns
DESI2	-0.53589	0.329791	7	0.1482	0.5483	0.829141	0.53589	Desumoylating isopeptidase 2	DESI2	Q9D291	NA	4h LPS	3	Desi2	ns
ATF7	-0.535351	0.121421	7	0.0031	0.0621	2.50552	0.535351	Cyclic AMP-dependent transcription factor ATF-7	ATF7	Q8R0S1	NA	4h LPS	3	Atf7	ns
FBX21	-0.535218	0.0956198	7	0.0008	0.0221	3.08713	0.535218	F-box only protein 21	FBX21	Q8VDH1	NA	4h LPS	3	Fbxo21	*
SRXN1	-0.53309	0.859173	7	0.5546	0.8663	0.256017	0.53309	Sulfiredoxin-1	SRXN1	Q9D975	NA	4h LPS	3	Srxn1	ns
MLH1	-0.532849	0.158468	7	0.012	0.1585	1.91927	0.532849	DNA mismatch repair protein Mlh1	MLH1	Q9JK91	NA	4h LPS	3	Mlh1	ns
CYH4	-0.53283	0.0975067	7	0.0009	0.0248	3.02627	0.53283	Cytohesin-4	CYH4	Q80YW0	NA	4h LPS	3	Cyth4	*
NADC	0.531805	1.4688	7	0.728	0.924	0.137878	0.531805	Nicotinate-nucleotide pyrophosphorylase [carboxylating]	NADC	Q91X91	NA	4h LPS	3	Qprt	ns
SIAT1	-0.531236	0.165867	7	0.015	0.1838	1.82368	0.531236	Beta-galactoside alpha-2,6-sialyltransferase 1	SIAT1	Q64685	NA	4h LPS	3	St6gal1	ns
GNL3L	-0.530313	0.120279	7	0.0031	0.0621	2.5055	0.530313	Guanine nucleotide-binding protein-like 3-like protein	GNL3L	Q6PGG6	NA	4h LPS	3	Gnl3l	ns
DCP1A	0.527742	0.42306	7	0.2523	0.6626	0.597997	0.527742	mRNA-decapping enzyme 1A	DCP1A	Q91YD3	NA	4h LPS	3	Dcp1a	ns
A0A1B0GR85	-0.527694	0.230615	7	0.056	0.3781	1.25216	0.527694	NA	A0A1B0GR85	A0A1B0GR85	NA	4h LPS	3	NA	ns
TR12A	0.527255	0.168116	7	0.0165	0.1939	1.78343	0.527255	Tripartite motif-containing protein 12A	TR12A	Q99PQ1	NA	4h LPS	3	Trim12a	ns
GILT	-0.525525	0.159427	7	0.0132	0.1695	1.87985	0.525525	Gamma-interferon-inducible lysosomal thiol reductase	GILT	Q9ESY9	NA	4h LPS	3	Ifi30	ns
SBDS	0.525315	0.135256	7	0.006	0.102	2.22019	0.525315	Ribosome maturation protein SBDS	SBDS	P70122	NA	4h LPS	3	Sbds	ns
ZN363	-0.524924	0.155176	7	0.0117	0.157	1.93128	0.524924	RING finger and CHY zinc finger domain-containing protein 1	ZN363	Q9CR50	NA	4h LPS	3	Rchy1	ns
Q80XN4	0.524888	0.773618	7	0.5193	0.8551	0.284617	0.524888	Protein Zfp871	Q80XN4	Q80XN4	NA	4h LPS	3	Zfp871	ns
B9EJ74	0.524848	0.151952	7	0.0106	0.148	1.97334	0.524848	Guanylate binding protein 4	B9EJ74	B9EJ74	NA	4h LPS	3	Gbp4	ns
SPCS3	0.524151	0.931794	7	0.5913	0.8787	0.228182	0.524151	NA	SPCS3	Q6ZWQ7	NA	4h LPS	3	NA	ns
Q9D927	0.522147	0.868908	7	0.5668	0.8702	0.246546	0.522147	Putative uncharacterized protein	Q9D927	Q9D927	NA	4h LPS	3	1810009N02Rik	ns
TERF1	-0.52202	0.195609	7	0.0321	0.28	1.49403	0.52202	Telomeric repeat-binding factor 1	TERF1	P70371	NA	4h LPS	3	Terf1	ns
Q3UZ24	-0.521505	0.895516	7	0.5786	0.8733	0.237624	0.521505	Protein Apol7e	Q3UZ24	Q3UZ24	NA	4h LPS	3	Apol7e	ns
Q7TSW1	-0.521418	1.08018	7	0.644	0.8934	0.191094	0.521418	Allograft inflammatory factor 1	Q7TSW1	Q7TSW1	NA	4h LPS	3	Aif-1	ns
ZKSC3	-0.519635	0.144013	7	0.0086	0.1306	2.06327	0.519635	Zinc finger protein with KRAB and SCAN domains 3	ZKSC3	Q91VW9	NA	4h LPS	3	Zkscan3	ns
D3Z2E7	0.518687	0.120036	7	0.0035	0.0669	2.45898	0.518687	Protein AI607873	D3Z2E7	D3Z2E7	NA	4h LPS	3	AI607873	ns
TESK1	-0.518204	0.143985	7	0.0088	0.1311	2.05793	0.518204	Dual specificity testis-specific protein kinase 1	TESK1	O70146	NA	4h LPS	3	Tesk1	ns
ZFAN5	0.51789	0.120754	7	0.0036	0.0688	2.44177	0.51789	AN1-type zinc finger protein 5	ZFAN5	O88878	NA	4h LPS	3	Zfand5	ns
DNJB3	0.517718	0.183458	7	0.0257	0.2508	1.59008	0.517718	DnaJ homolog subfamily B member 3	DNJB3	O35723	NA	4h LPS	3	Dnajb3	ns
CYH1	0.517051	0.123858	7	0.0042	0.0761	2.38034	0.517051	Cytohesin-1	CYH1	Q9QX11	NA	4h LPS	3	Cyth1	ns
ITPR1	0.516884	0.200652	7	0.0367	0.3007	1.43552	0.516884	Inositol 1,4,5-trisphosphate receptor type 1	ITPR1	P11881	NA	4h LPS	3	Itpr1	ns
NSL1	0.516358	0.505045	7	0.3406	0.7445	0.467731	0.516358	Kinetochore-associated protein NSL1 homolog	NSL1	Q8K305	NA	4h LPS	3	Nsl1	ns
GP49A	0.516214	0.223888	7	0.0545	0.3723	1.26334	0.516214	Mast cell surface glycoprotein Gp49A	GP49A	Q61450	NA	4h LPS	3	Gp49a	ns
GHDC	0.516204	0.263876	7	0.0913	0.4617	1.03941	0.516204	GH3 domain-containing protein	GHDC	Q99J23	NA	4h LPS	3	Ghdc	ns
MP2K5	-0.515342	0.81638	7	0.5479	0.8653	0.261278	0.515342	Dual specificity mitogen-activated protein kinase kinase 5	MP2K5	Q9WVS7	NA	4h LPS	3	Map2k5	ns
NR2F6	-0.514815	0.121744	7	0.0039	0.0731	2.40955	0.514815	Nuclear receptor subfamily 2 group F member 6	NR2F6	P43136	NA	4h LPS	3	Nr2f6	ns
K2013	0.513231	0.295513	7	0.126	0.5062	0.899613	0.513231	Uncharacterized protein KIAA2013	K2013	Q91X21	NA	4h LPS	3	Kiaa2013	ns
GTPB3	-0.512658	0.226492	7	0.058	0.3837	1.23632	0.512658	tRNA modification GTPase GTPBP3, mitochondrial	GTPB3	Q923K4	NA	4h LPS	3	Gtpbp3	ns
NRP2	0.512298	0.0898067	7	0.0007	0.0204	3.1355	0.512298	Neuropilin-2	NRP2	O35375	NA	4h LPS	3	Nrp2	*
S39A7	-0.511794	0.371614	7	0.2109	0.6148	0.675987	0.511794	Zinc transporter SLC39A7	S39A7	Q31125	NA	4h LPS	3	Slc39a7	ns
CSN5	0.510737	1.14207	7	0.6682	0.9026	0.175069	0.510737	COP9 signalosome complex subunit 5	CSN5	O35864	NA	4h LPS	3	Cops5	ns
CO4B	0.510542	0.633745	7	0.447	0.8134	0.349718	0.510542	Complement C4-B	CO4B	P01029	NA	4h LPS	3	C4b	ns
G3UWZ0	0.510052	0.17731	7	0.0238	0.2382	1.62404	0.510052	Bromodomain adjacent to zinc finger domain protein 1A	G3UWZ0	G3UWZ0	NA	4h LPS	3	Baz1a	ns
NFIP1	-0.508779	0.247439	7	0.0788	0.4408	1.10343	0.508779	NEDD4 family-interacting protein 1	NFIP1	Q8R0W6	NA	4h LPS	3	Ndfip1	ns
E2AK2	0.508134	0.0911729	7	0.0008	0.0226	3.07618	0.508134	Interferon-induced, double-stranded RNA-activated protein kinase	E2AK2	Q03963	NA	4h LPS	3	Eif2ak2	*
KIF2C	-0.507923	0.271125	7	0.1032	0.4764	0.986477	0.507923	Kinesin-like protein KIF2C	KIF2C	Q922S8	NA	4h LPS	3	Kif2c	ns
RS27L	0.507413	0.494627	7	0.3391	0.7439	0.469672	0.507413	40S ribosomal protein S27-like	RS27L	Q6ZWY3	NA	4h LPS	3	Rps27l	ns
FEM1C	0.507037	0.187352	7	0.0304	0.2707	1.51771	0.507037	Protein fem-1 homolog C	FEM1C	Q8CEF1	NA	4h LPS	3	Fem1c	ns
ZHX2	0.506686	0.264804	7	0.0973	0.4675	1.01205	0.506686	Zinc fingers and homeoboxes protein 2	ZHX2	Q8C0C0	NA	4h LPS	3	Zhx2	ns
AMPD1	0.506313	0.113416	7	0.0029	0.0588	2.53445	0.506313	AMP deaminase 1	AMPD1	Q3V1D3	NA	4h LPS	3	Ampd1	ns
S23A2	0.505799	0.174961	7	0.0233	0.2362	1.63291	0.505799	Solute carrier family 23 member 2	S23A2	Q9EPR4	NA	4h LPS	3	Slc23a2	ns
DSE	0.505396	0.109696	7	0.0025	0.051	2.60854	0.505396	Dermatan-sulfate epimerase	DSE	Q8BLI4	NA	4h LPS	3	Dse	ns
BACH1	0.504327	0.235373	7	0.0694	0.4192	1.15889	0.504327	Transcription regulator protein BACH1	BACH1	P97302	NA	4h LPS	3	Bach1	ns
RS5	0.504154	0.644323	7	0.4596	0.8202	0.337627	0.504154	40S ribosomal protein S5	RS5	P97461	NA	4h LPS	3	Rps5	ns
Q8BH78	0.502868	0.706548	7	0.4997	0.8472	0.301325	0.502868	RTN4	Q8BH78	Q8BH78	NA	4h LPS	3	Rtn4	ns
RL24	0.50272	0.548358	7	0.3898	0.7763	0.409211	0.50272	60S ribosomal protein L24	RL24	Q8BP67	NA	4h LPS	3	Rpl24	ns
DPOLL	-0.501228	0.900454	7	0.5951	0.8793	0.2254	0.501228	DNA polymerase lambda	DPOLL	Q9QXE2	NA	4h LPS	3	Poll	ns
TBCD1	0.501065	0.127224	7	0.0056	0.0963	2.25068	0.501065	TBC1 domain family member 1	TBCD1	Q60949	NA	4h LPS	3	Tbc1d1	ns
SHRPN	-0.500629	0.188476	7	0.0326	0.2836	1.48616	0.500629	Sharpin	SHRPN	Q91WA6	NA	4h LPS	3	Sharpin	ns
A8DUN2	-0.499961	0.394924	7	0.246	0.655	0.609017	0.499961	Beta-globin	A8DUN2	A8DUN2	NA	4h LPS	3	Hbbt1	ns
PRAG1	0.499299	0.251478	7	0.0875	0.4556	1.05812	0.499299	NA	PRAG1	Q571I4	NA	4h LPS	3	NA	ns
E9Q8I7	0.497095	0.323581	7	0.1684	0.5718	0.773755	0.497095	Protein Nfxl1	E9Q8I7	E9Q8I7	NA	4h LPS	3	Nfxl1	ns
FBX11	0.496985	0.353767	7	0.2029	0.6072	0.692807	0.496985	F-box only protein 11	FBX11	Q7TPD1	NA	4h LPS	3	Fbxo11	ns
PATL1	0.496827	0.571313	7	0.4133	0.7933	0.383703	0.496827	Protein PAT1 homolog 1	PATL1	Q3TC46	NA	4h LPS	3	Patl1	ns
TLR1	-0.496704	0.144461	7	0.0109	0.1509	1.9641	0.496704	Toll-like receptor 1	TLR1	Q9EPQ1	NA	4h LPS	3	Tlr1	ns
NSMA3	-0.495279	0.20486	7	0.0463	0.3425	1.33487	0.495279	Sphingomyelin phosphodiesterase 4 (isoform 2)	NSMA3	Q6ZPR5-2	NA	4h LPS	3	Smpd4	ns
DUSTY	-0.494596	0.102608	7	0.0019	0.0423	2.71649	0.494596	Dual serine/threonine and tyrosine protein kinase	DUSTY	Q6XUX1	NA	4h LPS	3	Dstyk	*
RSRP1	0.494042	0.497138	7	0.3534	0.7517	0.451689	0.494042	Arginine/serine-rich protein 1	RSRP1	Q3UC65	NA	4h LPS	3	Rsrp1	ns
PLD3	0.493132	0.723004	7	0.5171	0.8549	0.286403	0.493132	Phospholipase D3	PLD3	O35405	NA	4h LPS	3	Pld3	ns
BIN3	-0.492779	0.145772	7	0.0118	0.157	1.92993	0.492779	Bridging integrator 3	BIN3	Q9JI08	NA	4h LPS	3	Bin3	ns
UBP11	-0.492253	0.584245	7	0.4273	0.8006	0.369238	0.492253	Ubiquitin carboxyl-terminal hydrolase 11	UBP11	Q99K46	NA	4h LPS	3	Usp11	ns
ATS1	-0.492133	0.271859	7	0.1132	0.4925	0.946255	0.492133	A disintegrin and metalloproteinase with thrombospondin motifs 1	ATS1	P97857	NA	4h LPS	3	Adamts1	ns
SWP70	0.491442	0.0590796	7	0.0001	0.0038	4.1488	0.491442	Switch-associated protein 70	SWP70	Q6A028	NA	4h LPS	3	Swap70	**
RL19	0.490407	0.343976	7	0.197	0.6019	0.705562	0.490407	60S ribosomal protein L19	RL19	P84099	NA	4h LPS	3	Rpl19	ns
S14L1	-0.490384	0.0791019	7	0.0004	0.0142	3.35114	0.490384	NA	S14L1	A8Y5H7	NA	4h LPS	3	NA	*
HPCL1	0.490323	0.631434	7	0.4629	0.8235	0.334544	0.490323	Hippocalcin-like protein 1	HPCL1	P62748	NA	4h LPS	3	Hpcal1	ns
ZEB2	0.489893	0.0775375	7	0.0004	0.0134	3.40102	0.489893	Zinc finger E-box-binding homeobox 2	ZEB2	Q9R0G7	NA	4h LPS	3	Zeb2	*
A0A0R4J0K5	-0.489169	0.194005	7	0.0397	0.3121	1.40091	0.489169	NA	A0A0R4J0K5	A0A0R4J0K5	NA	4h LPS	3	NA	ns
GET4	0.48852	0.828388	7	0.5739	0.872	0.241157	0.48852	Golgi to ER traffic protein 4 homolog	GET4	Q9D1H7	NA	4h LPS	3	Get4	ns
RDH10	-0.488407	0.30873	7	0.1577	0.5606	0.80226	0.488407	Retinol dehydrogenase 10	RDH10	Q8VCH7	NA	4h LPS	3	Rdh10	ns
PLDX1	-0.488203	0.175763	7	0.0274	0.2583	1.56238	0.488203	Plexin domain-containing protein 1	PLDX1	Q91ZV7	NA	4h LPS	3	Plxdc1	ns
LIPA2	0.487968	0.549221	7	0.4038	0.787	0.393853	0.487968	Liprin-alpha-2	LIPA2	Q8BSS9	NA	4h LPS	3	Ppfia2	ns
JIP3	0.487868	0.303973	7	0.1525	0.5547	0.81663	0.487868	C-Jun-amino-terminal kinase-interacting protein 3	JIP3	Q9ESN9	NA	4h LPS	3	Mapk8ip3	ns
RAB6B	-0.487842	0.66115	7	0.4846	0.8381	0.314625	0.487842	Ras-related protein Rab-6B	RAB6B	P61294	NA	4h LPS	3	Rab6b	ns
ARM10	0.486926	0.340832	7	0.1962	0.6006	0.707363	0.486926	Armadillo repeat-containing protein 10	ARM10	Q9D0L7	NA	4h LPS	3	Armc10	ns
KDM3A	-0.486669	0.160264	7	0.0189	0.207	1.72272	0.486669	Lysine-specific demethylase 3A	KDM3A	Q6PCM1	NA	4h LPS	3	Kdm3a	ns
ABEC3	0.485823	0.0931319	7	0.0012	0.0309	2.90991	0.485823	DNA dC->dU-editing enzyme APOBEC-3	ABEC3	Q99J72	NA	4h LPS	3	Apobec3	*
RCAS1	-0.485692	0.18573	7	0.0347	0.295	1.4602	0.485692	Receptor-binding cancer antigen expressed on SiSo cells	RCAS1	Q9D0V7	NA	4h LPS	3	Ebag9	ns
COR2A	0.48521	0.408632	7	0.2738	0.6856	0.562575	0.48521	Coronin-2A	COR2A	Q8C0P5	NA	4h LPS	3	Coro2a	ns
ALKB5	-0.483734	0.131428	7	0.0079	0.1228	2.10493	0.483734	RNA demethylase ALKBH5	ALKB5	Q3TSG4	NA	4h LPS	3	Alkbh5	ns
MED30	-0.482984	0.179378	7	0.031	0.2743	1.50904	0.482984	Mediator of RNA polymerase II transcription subunit 30	MED30	Q9CQI9	NA	4h LPS	3	Med30	ns
CAHM2	-0.482765	0.138522	7	0.0102	0.1434	1.99158	0.482765	Calcium homeostasis modulator protein 2	CAHM2	Q8VEC4	NA	4h LPS	3	Calhm2	ns
SP100	0.482426	0.110379	7	0.0033	0.0642	2.48526	0.482426	Nuclear autoantigen Sp-100	SP100	O35892	NA	4h LPS	3	Sp100	ns
PXDC2	-0.481729	0.360414	7	0.2232	0.628	0.651382	0.481729	Plexin domain-containing protein 2	PXDC2	Q9DC11	NA	4h LPS	3	Plxdc2	ns
KPCA	0.481336	0.298416	7	0.1508	0.5519	0.821639	0.481336	Protein kinase C alpha type	KPCA	P20444	NA	4h LPS	3	Prkca	ns
CCD97	-0.480215	0.244615	7	0.0904	0.4598	1.04383	0.480215	Coiled-coil domain-containing protein 97	CCD97	Q9DBT3	NA	4h LPS	3	Ccdc97	ns
MTRR	-0.479647	0.187537	7	0.0377	0.304	1.42386	0.479647	Methionine synthase reductase	MTRR	Q8C1A3	NA	4h LPS	3	Mtrr	ns
TERF2	-0.479438	0.263019	7	0.1111	0.4893	0.954257	0.479438	Telomeric repeat-binding factor 2	TERF2	O35144	NA	4h LPS	3	Terf2	ns
IBP2	-0.479226	0.578038	7	0.4344	0.8067	0.362082	0.479226	Insulin-like growth factor-binding protein 2	IBP2	P47877	NA	4h LPS	3	Igfbp2	ns
BRAP	-0.479205	0.196066	7	0.0445	0.3336	1.35173	0.479205	BRCA1-associated protein	BRAP	Q99MP8	NA	4h LPS	3	Brap	ns
Z280D	-0.479143	0.215026	7	0.0611	0.3941	1.21379	0.479143	Zinc finger protein 280D	Z280D	Q68FE8	NA	4h LPS	3	Znf280d	ns
CATL1	-0.479138	0.0808534	7	0.0006	0.0175	3.23361	0.479138	Cathepsin L1	CATL1	P06797	NA	4h LPS	3	Ctsl	*
F6S4K9	-0.478615	0.264592	7	0.1134	0.4927	0.945382	0.478615	Protein 4.1	F6S4K9	F6S4K9	NA	4h LPS	3	Epb4.1	ns
ECE2	0.478492	0.684613	7	0.5072	0.8496	0.294863	0.478492	Endothelin-converting enzyme 2	ECE2	Q80Z60	NA	4h LPS	3	Ece2	ns
TREA	0.478477	0.744642	7	0.541	0.8643	0.266822	0.478477	Trehalase	TREA	Q9JLT2	NA	4h LPS	3	Treh	ns
SURF4	0.478047	0.317173	7	0.1755	0.5789	0.755759	0.478047	Surfeit locus protein 4	SURF4	Q64310	NA	4h LPS	3	Surf4	ns
FLNB	0.47744	0.0783514	7	0.0005	0.0154	3.30609	0.47744	Filamin-B	FLNB	Q80X90	NA	4h LPS	3	Flnb	*
LAMP1	0.476858	0.386719	7	0.2573	0.6664	0.589489	0.476858	Lysosome-associated membrane glycoprotein 1	LAMP1	P11438	NA	4h LPS	3	Lamp1	ns
Q3TT81	-0.476201	0.231263	7	0.0785	0.4399	1.10532	0.476201	Putative uncharacterized protein	Q3TT81	Q3TT81	NA	4h LPS	3	Pcbp2	ns
MKRN2	-0.476109	0.125152	7	0.0067	0.1093	2.17536	0.476109	Probable E3 ubiquitin-protein ligase makorin-2	MKRN2	Q9ERV1	NA	4h LPS	3	Mkrn2	ns
DI3L2	0.475858	0.441658	7	0.317	0.724	0.498927	0.475858	DIS3-like exonuclease 2	DI3L2	Q8CI75	NA	4h LPS	3	Dis3l2	ns
Q9EQY5	0.472786	0.355354	7	0.2251	0.6303	0.647682	0.472786	IFGP2	Q9EQY5	Q9EQY5	NA	4h LPS	3	Fcrls	ns
F8VQC7	0.472755	0.265704	7	0.1184	0.4995	0.92656	0.472755	Kinectin	F8VQC7	F8VQC7	NA	4h LPS	3	Ktn1	ns
ACD10	-0.472408	0.366012	7	0.2378	0.6471	0.623784	0.472408	Acyl-CoA dehydrogenase family member 10	ACD10	Q8K370	NA	4h LPS	3	Acad10	ns
S10AD	0.47155	0.29949	7	0.1594	0.5622	0.79759	0.47155	Protein S100-A13	S10AD	P97352	NA	4h LPS	3	S100a13	ns
PLEC	0.471416	0.528309	7	0.4019	0.7845	0.395928	0.471416	Plectin (isoform 3)	PLEC	Q9QXS1-3	NA	4h LPS	3	Plec	ns
Q3TL20	0.471375	0.435631	7	0.3151	0.724	0.501565	0.471375	Putative uncharacterized protein	Q3TL20	Q3TL20	NA	4h LPS	3	Rps2	ns
RL37	0.471219	0.71336	7	0.53	0.86	0.275705	0.471219	60S ribosomal protein L37	RL37	Q9D823	NA	4h LPS	3	Rpl37	ns
Q8C9T1	0.471182	0.0983926	7	0.002	0.0438	2.70073	0.471182	MCG8524, isoform CRA_c	Q8C9T1	Q8C9T1	NA	4h LPS	3	A630001G21Rik	*
E9QNP1	-0.470641	0.250422	7	0.1023	0.4745	0.990306	0.470641	Microtubule-actin cross-linking factor 1	E9QNP1	E9QNP1	NA	4h LPS	3	Macf1	ns
DAAM1	0.47017	0.0840017	7	0.0008	0.0221	3.08704	0.47017	Disheveled-associated activator of morphogenesis 1	DAAM1	Q8BPM0	NA	4h LPS	3	Daam1	*
IRF9	0.469874	0.131699	7	0.0091	0.1345	2.03982	0.469874	Interferon regulatory factor 9	IRF9	Q61179	NA	4h LPS	3	Irf9	ns
RAP2C	0.468736	0.12294	7	0.0066	0.1088	2.18015	0.468736	Ras-related protein Rap-2c	RAP2C	Q8BU31	NA	4h LPS	3	Rap2c	ns
AK1CL	-0.468299	0.510387	7	0.3894	0.7763	0.409627	0.468299	Aldo-keto reductase family 1 member C21	AK1CL	Q91WR5	NA	4h LPS	3	Akr1c21	ns
TMOD1	0.468149	0.205103	7	0.0564	0.3786	1.24851	0.468149	Tropomodulin-1	TMOD1	P49813	NA	4h LPS	3	Tmod1	ns
Q497Y9	0.467246	0.853132	7	0.6009	0.8805	0.221177	0.467246	C130050O18Rik protein	Q497Y9	Q497Y9	NA	4h LPS	3	C130050O18Rik	ns
STAU1	0.467047	0.111565	7	0.0041	0.076	2.38672	0.467047	Double-stranded RNA-binding protein Staufen homolog 1	STAU1	Q9Z108	NA	4h LPS	3	Stau1	ns
SCO1	0.466373	0.56882	7	0.4393	0.8076	0.357241	0.466373	Protein SCO1 homolog, mitochondrial	SCO1	Q5SUC9	NA	4h LPS	3	Sco1	ns
AB17A	-0.465971	0.107746	7	0.0035	0.0669	2.4609	0.465971	Alpha/beta hydrolase domain-containing protein 17A	AB17A	Q99JW1	NA	4h LPS	3	Abhd17a	ns
DRG2	0.465022	0.784506	7	0.572	0.872	0.242614	0.465022	Developmentally-regulated GTP-binding protein 2	DRG2	Q9QXB9	NA	4h LPS	3	Drg2	ns
GHC1	0.462904	0.112731	7	0.0045	0.0816	2.34321	0.462904	Mitochondrial glutamate carrier 1	GHC1	Q9D6M3	NA	4h LPS	3	Slc25a22	ns
CDAN1	-0.461873	0.13083	7	0.0096	0.1381	2.01802	0.461873	Codanin-1	CDAN1	Q8CC12	NA	4h LPS	3	Cdan1	ns
MTMRE	0.461466	0.388649	7	0.2738	0.6856	0.562549	0.461466	Myotubularin-related protein 14	MTMRE	Q8VEL2	NA	4h LPS	3	Mtmr14	ns
CATD	-0.461262	0.0936422	7	0.0017	0.0395	2.76894	0.461262	Cathepsin D	CATD	P18242	NA	4h LPS	3	Ctsd	*
CCD86	0.461092	0.102022	7	0.0027	0.0557	2.56326	0.461092	Coiled-coil domain-containing protein 86	CCD86	Q9JJ89	NA	4h LPS	3	Ccdc86	ns
DNJB4	0.460627	0.0531764	7	0.0001	0.0033	4.26226	0.460627	DnaJ homolog subfamily B member 4	DNJB4	Q9D832	NA	4h LPS	3	Dnajb4	**
RAE2	0.460154	0.680397	7	0.5206	0.8552	0.283529	0.460154	Rab proteins geranylgeranyltransferase component A 2	RAE2	Q9QZD5	NA	4h LPS	3	Chml	ns
KPCI	0.45979	0.437784	7	0.3285	0.7338	0.48347	0.45979	Protein kinase C iota type	KPCI	Q62074	NA	4h LPS	3	Prkci	ns
Q9D4E6	0.459514	2.36029	5	0.8533	0.9561	0.0688971	0.459514	Protein Pabpc6	Q9D4E6	Q9D4E6	NA	4h LPS	3	Pabpc6	ns
GPCP1	-0.4589	0.290476	7	0.1582	0.5609	0.800908	0.4589	Glycerophosphocholine phosphodiesterase GPCPD1	GPCP1	Q8C0L9	NA	4h LPS	3	Gpcpd1	ns
AGRL2	0.458115	0.511955	7	0.4006	0.7826	0.397293	0.458115	NA	AGRL2	Q8JZZ7	NA	4h LPS	3	NA	ns
ACYP1	0.457917	0.994713	7	0.6592	0.8997	0.180967	0.457917	Acylphosphatase-1	ACYP1	P56376	NA	4h LPS	3	Acyp1	ns
TMM59	-0.457332	0.295175	7	0.1652	0.5686	0.781919	0.457332	Transmembrane protein 59	TMM59	Q9QY73	NA	4h LPS	3	Tmem59	ns
COX17	0.4565	0.177018	7	0.0365	0.3007	1.4373	0.4565	Cytochrome c oxidase copper chaperone	COX17	P56394	NA	4h LPS	3	Cox17	ns
ODBA	-0.456312	0.14164	7	0.0146	0.1813	1.83505	0.456312	2-oxoisovalerate dehydrogenase subunit alpha, mitochondrial	ODBA	P50136	NA	4h LPS	3	Bckdha	ns
ABI3	-0.456006	0.301215	7	0.1738	0.5782	0.759894	0.456006	ABI gene family member 3	ABI3	Q8BYZ1	NA	4h LPS	3	Abi3	ns
SEC13	-0.455873	0.200411	7	0.0571	0.3811	1.24351	0.455873	Protein SEC13 homolog	SEC13	Q9D1M0	NA	4h LPS	3	Sec13	ns
PRDX5	0.454521	0.579859	7	0.4588	0.8202	0.338352	0.454521	Peroxiredoxin-5, mitochondrial	PRDX5	P99029	NA	4h LPS	3	Prdx5	ns
COL12	-0.454037	0.129462	7	0.0099	0.141	2.00446	0.454037	Collectin-12	COL12	Q8K4Q8	NA	4h LPS	3	Colec12	ns
NGDN	0.452916	0.68855	7	0.5317	0.86	0.274329	0.452916	Neuroguidin	NGDN	Q9DB96	NA	4h LPS	3	Ngdn	ns
TOX4	0.451801	0.104574	7	0.0035	0.0669	2.45861	0.451801	TOX high mobility group box family member 4	TOX4	Q8BU11	NA	4h LPS	3	Tox4	ns
TET3	-0.451697	0.163182	7	0.0278	0.2608	1.5564	0.451697	Methylcytosine dioxygenase TET3	TET3	Q8BG87	NA	4h LPS	3	Tet3	ns
LEG3	0.451653	0.491218	7	0.3884	0.7757	0.410673	0.451653	Galectin-3	LEG3	P16110	NA	4h LPS	3	Lgals3	ns
H33	-0.450148	0.551267	7	0.4411	0.8084	0.355489	0.450148	Histone H3.3	H33	P84244	NA	4h LPS	3	H3f3a	ns
PI42C	-0.450141	0.167353	7	0.0311	0.2744	1.50729	0.450141	Phosphatidylinositol 5-phosphate 4-kinase type-2 gamma	PI42C	Q91XU3	NA	4h LPS	3	Pip4k2c	ns
RBP10	0.450062	0.507523	7	0.4046	0.7879	0.39294	0.450062	Ran-binding protein 10	RBP10	Q6VN19	NA	4h LPS	3	Ranbp10	ns
RAB15	0.448187	0.900569	7	0.634	0.8906	0.197934	0.448187	Ras-related protein Rab-15	RAB15	Q8K386	NA	4h LPS	3	Rab15	ns
DNM1L	-0.448077	0.230239	7	0.0927	0.4624	1.03295	0.448077	Dynamin-1-like protein (isoform 3)	DNM1L	Q8K1M6-3	NA	4h LPS	3	Dnm1l	ns
H2AV	0.447124	0.263521	7	0.1336	0.52	0.874314	0.447124	Histone H2A.V	H2AV	Q3THW5	NA	4h LPS	3	H2afv	ns
CCD25	0.446212	0.107303	7	0.0043	0.0774	2.3716	0.446212	Coiled-coil domain-containing protein 25	CCD25	Q78PG9	NA	4h LPS	3	Ccdc25	ns
PTTG	0.445663	1.00334	7	0.6703	0.9037	0.173717	0.445663	Pituitary tumor-transforming gene 1 protein-interacting protein	PTTG	Q8R143	NA	4h LPS	3	Pttg1ip	ns
UBP12	0.445622	0.656888	7	0.5193	0.8551	0.284567	0.445622	Ubiquitin carboxyl-terminal hydrolase 12	UBP12	Q9D9M2	NA	4h LPS	3	Usp12	ns
BICD1	-0.445304	0.309959	7	0.194	0.6001	0.712276	0.445304	Protein bicaudal D homolog 1	BICD1	Q8BR07	NA	4h LPS	3	Bicd1	ns
T179B	0.444486	0.761551	7	0.5778	0.8733	0.238249	0.444486	Transmembrane protein 179B	T179B	Q9CY24	NA	4h LPS	3	Tmem179b	ns
IDI1	-0.444387	0.205182	7	0.067	0.4127	1.17373	0.444387	Isopentenyl-diphosphate Delta-isomerase 1	IDI1	P58044	NA	4h LPS	3	Idi1	ns
HMGN1	-0.444241	0.29192	7	0.1719	0.5775	0.764792	0.444241	Non-histone chromosomal protein HMG-14	HMGN1	P18608	NA	4h LPS	3	Hmgn1	ns
DCX	-0.444113	0.237583	7	0.1038	0.4764	0.983865	0.444113	Neuronal migration protein doublecortin	DCX	O88809	NA	4h LPS	3	Dcx	ns
TMOD2	0.444085	0.822033	7	0.6058	0.882	0.217676	0.444085	Tropomodulin-2	TMOD2	Q9JKK7	NA	4h LPS	3	Tmod2	ns
DYN2	0.443601	1.36888	7	0.7554	0.931	0.121847	0.443601	Dynamin-2 (isoform 2)	DYN2	P39054-2	NA	4h LPS	3	Dnm2	ns
NDC80	-0.443374	0.100943	7	0.0032	0.0632	2.4967	0.443374	Kinetochore protein NDC80 homolog	NDC80	Q9D0F1	NA	4h LPS	3	Ndc80	ns
TAP2	0.443219	0.161597	7	0.0288	0.2647	1.54055	0.443219	Antigen peptide transporter 2	TAP2	P36371	NA	4h LPS	3	Tap2	ns
DVL2	-0.443072	0.0780747	7	0.0008	0.021	3.12226	0.443072	Segment polarity protein dishevelled homolog DVL-2	DVL2	Q60838	NA	4h LPS	3	Dvl2	*
LIRB4	0.442908	0.228616	7	0.0939	0.4645	1.02733	0.442908	Leukocyte immunoglobulin-like receptor subfamily B member 4	LIRB4	Q64281	NA	4h LPS	3	Lilrb4	ns
GRN	-0.442566	0.114661	7	0.0062	0.1042	2.20668	0.442566	Granulins	GRN	P28798	NA	4h LPS	3	Grn	ns
CAR19	0.441314	0.645047	7	0.5159	0.8549	0.287452	0.441314	NA	CAR19	Q9D1I2	NA	4h LPS	3	NA	ns
GP108	-0.441032	0.0958056	7	0.0025	0.051	2.60657	0.441032	Protein GPR108	GP108	Q91WD0	NA	4h LPS	3	Gpr108	ns
IBP5	0.440587	0.760817	7	0.5807	0.8741	0.236069	0.440587	Insulin-like growth factor-binding protein 5	IBP5	Q07079	NA	4h LPS	3	Igfbp5	ns
CTL1	0.440174	0.166712	7	0.0334	0.288	1.47615	0.440174	Choline transporter-like protein 1	CTL1	Q6X893	NA	4h LPS	3	Slc44a1	ns
NOL11	0.439879	0.230748	7	0.0983	0.4686	1.0075	0.439879	Nucleolar protein 11	NOL11	Q8BJW5	NA	4h LPS	3	Nol11	ns
CHRC1	-0.439845	0.229278	7	0.0966	0.4675	1.01521	0.439845	Chromatin accessibility complex protein 1	CHRC1	Q9JKP8	NA	4h LPS	3	Chrac1	ns
THMS2	0.439337	0.118686	7	0.0076	0.1204	2.11701	0.439337	Protein THEMIS2	THMS2	Q91YX0	NA	4h LPS	3	Themis2	ns
FAF1	-0.438639	0.0724097	7	0.0005	0.0156	3.29072	0.438639	FAS-associated factor 1	FAF1	P54731	NA	4h LPS	3	Faf1	*
PUS7L	-0.437053	0.163335	7	0.0317	0.2785	1.49851	0.437053	Pseudouridylate synthase 7 homolog-like protein	PUS7L	Q8CE46	NA	4h LPS	3	Pus7l	ns
RT18B	-0.436593	0.149489	7	0.0223	0.2306	1.65127	0.436593	28S ribosomal protein S18b, mitochondrial	RT18B	Q99N84	NA	4h LPS	3	Mrps18b	ns
AP1S1	0.43631	0.833592	7	0.6168	0.8842	0.209824	0.43631	AP-1 complex subunit sigma-1A	AP1S1	P61967	NA	4h LPS	3	Ap1s1	ns
CE024	-0.434463	0.0597444	7	0.0002	0.0069	3.77799	0.434463	UPF0461 protein C5orf24 homolog	CE024	Q80X32	NA	4h LPS	3	NA	**
CF203	-0.43421	0.278041	7	0.1623	0.5651	0.789589	0.43421	Uncharacterized protein C6orf203 homolog	CF203	Q9CQF4	NA	4h LPS	3	NA	ns
A0A0G2JGQ0	-0.434	0.146789	7	0.0212	0.2256	1.67353	0.434	NA	A0A0G2JGQ0	A0A0G2JGQ0	NA	4h LPS	3	NA	ns
TI17B	0.433212	0.618624	7	0.5064	0.8496	0.295548	0.433212	Mitochondrial import inner membrane translocase subunit Tim17-B	TI17B	Q9Z0V7	NA	4h LPS	3	Timm17b	ns
RUSD4	-0.432512	0.209355	7	0.0777	0.4386	1.10968	0.432512	RNA pseudouridylate synthase domain-containing protein 4	RUSD4	Q9CWX4	NA	4h LPS	3	Rpusd4	ns
WIZ	-0.43246	0.286363	7	0.1747	0.5783	0.757598	0.43246	Protein Wiz	WIZ	O88286	NA	4h LPS	3	Wiz	ns
PRD10	-0.4311	0.157189	7	0.0288	0.2647	1.54043	0.4311	PR domain zinc finger protein 10	PRD10	Q3UTQ7	NA	4h LPS	3	Prdm10	ns
RL8	0.430881	0.343266	7	0.2497	0.66	0.60263	0.430881	60S ribosomal protein L8	RL8	P62918	NA	4h LPS	3	Rpl8	ns
A2ANC6	-0.430737	0.164707	7	0.0347	0.295	1.46027	0.430737	AP-5 complex subunit sigma-1	A2ANC6	A2ANC6	NA	4h LPS	3	Ap5s1	ns
RBM45	-0.43041	0.119987	7	0.0089	0.1326	2.05105	0.43041	RNA-binding protein 45	RBM45	Q8BHN5	NA	4h LPS	3	Rbm45	ns
F206A	0.429339	1.03735	7	0.6913	0.9139	0.160303	0.429339	Protein Simiate	F206A	Q80ZQ9	NA	4h LPS	3	Fam206a	ns
DPYL5	-0.4286	0.255279	7	0.1371	0.5281	0.863103	0.4286	Dihydropyrimidinase-related protein 5	DPYL5	Q9EQF6	NA	4h LPS	3	Dpysl5	ns
ITAL	0.428304	0.0962763	7	0.003	0.0596	2.52632	0.428304	Integrin alpha-L	ITAL	P24063	NA	4h LPS	3	Itgal	ns
CFAH	-0.428216	0.0696488	7	0.0005	0.0146	3.32942	0.428216	Complement factor H	CFAH	P06909	NA	4h LPS	3	Cfh	*
RN114	0.427538	0.189596	7	0.0588	0.3867	1.23089	0.427538	E3 ubiquitin-protein ligase RNF114	RN114	Q9ET26	NA	4h LPS	3	Rnf114	ns
FA89B	-0.426562	0.367111	7	0.2833	0.6939	0.547693	0.426562	Protein FAM89B	FA89B	Q9QUI1	NA	4h LPS	3	Fam89b	ns
CLM8	-0.426309	0.0990577	7	0.0036	0.0678	2.44969	0.426309	CMRF35-like molecule 8	CLM8	Q6SJQ0	NA	4h LPS	3	Cd300a	ns
LIAS	-0.425874	0.116703	7	0.0082	0.1268	2.08691	0.425874	Lipoyl synthase, mitochondrial	LIAS	Q99M04	NA	4h LPS	3	Lias	ns
MED27	-0.425801	0.136328	7	0.0168	0.196	1.7756	0.425801	Mediator of RNA polymerase II transcription subunit 27	MED27	Q9DB40	NA	4h LPS	3	Med27	ns
LAT4	-0.425694	0.224709	7	0.1	0.47	0.999901	0.425694	Large neutral amino acids transporter small subunit 4	LAT4	Q8CGA3	NA	4h LPS	3	Slc43a2	ns
CAF1A	-0.425407	0.0819696	7	0.0013	0.0317	2.89718	0.425407	Chromatin assembly factor 1 subunit A	CAF1A	Q9QWF0	NA	4h LPS	3	Chaf1a	*
FBX30	0.424945	0.16327	7	0.0353	0.2954	1.4524	0.424945	F-box only protein 30	FBX30	Q8BJL1	NA	4h LPS	3	Fbxo30	ns
RS23	0.424076	0.674116	7	0.5493	0.8654	0.260219	0.424076	40S ribosomal protein S23	RS23	P62267	NA	4h LPS	3	Rps23	ns
HCK	0.423341	0.145286	7	0.0225	0.2321	1.64712	0.423341	Tyrosine-protein kinase HCK	HCK	P08103	NA	4h LPS	3	Hck	ns
TBP	-0.422972	0.203402	7	0.0761	0.4324	1.11837	0.422972	TATA-box-binding protein	TBP	P29037	NA	4h LPS	3	Tbp	ns
RS6	0.422766	0.0903467	7	0.0023	0.0478	2.64541	0.422766	40S ribosomal protein S6	RS6	P62754	NA	4h LPS	3	Rps6	*
Q3ULB1	0.422011	0.462964	7	0.3923	0.7771	0.406362	0.422011	Testin	Q3ULB1	Q3ULB1	NA	4h LPS	3	Tes	ns
CH033	0.421895	0.188065	7	0.0598	0.3901	1.22343	0.421895	UPF0488 protein C8orf33 homolog	CH033	Q3U6N9	NA	4h LPS	3	NA	ns
SNX24	-0.421196	0.0857624	7	0.0017	0.0399	2.76173	0.421196	Sorting nexin-24	SNX24	Q9CRB0	NA	4h LPS	3	Snx24	*
HDHD2	0.42088	0.351377	7	0.27	0.6805	0.568677	0.42088	Haloacid dehalogenase-like hydrolase domain-containing protein 2	HDHD2	Q3UGR5	NA	4h LPS	3	Hdhd2	ns
INCE	-0.420842	0.132096	7	0.0154	0.1861	1.81348	0.420842	Inner centromere protein	INCE	Q9WU62	NA	4h LPS	3	Incenp	ns
CSTF1	-0.42019	0.461992	7	0.3933	0.7775	0.40526	0.42019	Cleavage stimulation factor subunit 1	CSTF1	Q99LC2	NA	4h LPS	3	Cstf1	ns
A0A1B0GSC1	-0.419081	0.240255	7	0.1246	0.5057	0.904407	0.419081	NA	A0A1B0GSC1	A0A1B0GSC1	NA	4h LPS	3	NA	ns
VPS28	-0.418382	0.19775	7	0.0722	0.4236	1.1416	0.418382	Vacuolar protein sorting-associated protein 28 homolog	VPS28	Q9D1C8	NA	4h LPS	3	Vps28	ns
ICT1	-0.418153	0.256705	7	0.1474	0.5469	0.831644	0.418153	Peptidyl-tRNA hydrolase ICT1, mitochondrial	ICT1	Q8R035	NA	4h LPS	3	Ict1	ns
CLP1	0.41799	0.774531	7	0.6062	0.882	0.217414	0.41799	Polyribonucleotide 5'-hydroxyl-kinase Clp1	CLP1	Q99LI9	NA	4h LPS	3	Clp1	ns
DCK	0.417254	0.214386	7	0.0927	0.4624	1.03304	0.417254	Deoxycytidine kinase	DCK	P43346	NA	4h LPS	3	Dck	ns
K1671	-0.41703	0.185532	7	0.0594	0.3886	1.22625	0.41703	Uncharacterized protein KIAA1671	K1671	Q8BRV5	NA	4h LPS	3	Kiaa1671	ns
DEN5A	0.416884	0.198393	7	0.0737	0.4262	1.13236	0.416884	DENN domain-containing protein 5A	DEN5A	Q6PAL8	NA	4h LPS	3	Dennd5a	ns
YIF1A	0.416651	0.774947	7	0.6075	0.8822	0.216469	0.416651	Protein YIF1A	YIF1A	Q91XB7	NA	4h LPS	3	Yif1a	ns
RS29	0.416444	1.12736	7	0.7228	0.9233	0.14101	0.416444	40S ribosomal protein S29	RS29	P62274	NA	4h LPS	3	Rps29	ns
DCLK1	-0.4164	0.378457	7	0.3076	0.7181	0.511997	0.4164	Serine/threonine-protein kinase DCLK1	DCLK1	Q9JLM8	NA	4h LPS	3	Dclk1	ns
AT5F1	0.416361	0.234696	7	0.1193	0.5017	0.923251	0.416361	ATP synthase F(0) complex subunit B1, mitochondrial	AT5F1	Q9CQQ7	NA	4h LPS	3	Atp5f1	ns
NAMPT	0.416239	0.173726	7	0.0477	0.3484	1.32103	0.416239	Nicotinamide phosphoribosyltransferase	NAMPT	Q99KQ4	NA	4h LPS	3	Nampt	ns
ELP3	0.416203	0.625802	7	0.5273	0.8589	0.277941	0.416203	Elongator complex protein 3	ELP3	Q9CZX0	NA	4h LPS	3	Elp3	ns
Q3U3D8	0.416013	0.155951	7	0.0321	0.28	1.49334	0.416013	MCG141727, isoform CRA_a	Q3U3D8	Q3U3D8	NA	4h LPS	3	3110043O21Rik	ns
EMC4	0.415222	0.45306	7	0.3899	0.7763	0.409052	0.415222	ER membrane protein complex subunit 4	EMC4	Q9CZX9	NA	4h LPS	3	Emc4	ns
CH10	-0.4148	0.345725	7	0.2692	0.6797	0.56985	0.4148	10 kDa heat shock protein, mitochondrial	CH10	Q64433	NA	4h LPS	3	Hspe1	ns
SIR1	0.414293	0.272754	7	0.1726	0.578	0.763014	0.414293	NAD-dependent protein deacetylase sirtuin-1	SIR1	Q923E4	NA	4h LPS	3	Sirt1	ns
SPT4A	0.414127	1.03055	7	0.6998	0.918	0.155037	0.414127	Transcription elongation factor SPT4-A	SPT4A	P63271	NA	4h LPS	3	Supt4h1a	ns
E9PW37	-0.413981	0.230432	7	0.1155	0.4966	0.937539	0.413981	Protein Rasal2	E9PW37	E9PW37	NA	4h LPS	3	Rasal2	ns
OXLD1	-0.413876	0.10651	7	0.006	0.102	2.22128	0.413876	Oxidoreductase-like domain-containing protein 1	OXLD1	Q9CR10	NA	4h LPS	3	Oxld1	ns
MDC1	-0.413773	0.0704526	7	0.0006	0.018	3.2104	0.413773	Mediator of DNA damage checkpoint protein 1	MDC1	Q5PSV9	NA	4h LPS	3	Mdc1	*
SAMH1	0.413406	0.101824	7	0.0048	0.0851	2.31789	0.413406	Deoxynucleoside triphosphate triphosphohydrolase SAMHD1	SAMH1	Q60710	NA	4h LPS	3	Samhd1	ns
CY24A	-0.413144	0.178762	7	0.0541	0.3704	1.26683	0.413144	Cytochrome b-245 light chain	CY24A	Q61462	NA	4h LPS	3	Cyba	ns
NUMBL	0.41257	0.465885	7	0.4052	0.7881	0.392282	0.41257	Numb-like protein	NUMBL	O08919	NA	4h LPS	3	Numbl	ns
NCAM1	-0.411934	0.229388	7	0.1156	0.4966	0.93707	0.411934	Neural cell adhesion molecule 1	NCAM1	P13595	NA	4h LPS	3	Ncam1	ns
SUMO1	0.411611	0.717085	7	0.5839	0.8754	0.23364	0.411611	Small ubiquitin-related modifier 1	SUMO1	P63166	NA	4h LPS	3	Sumo1	ns
RABEK	-0.411543	0.353042	7	0.2819	0.6928	0.549887	0.411543	Rab9 effector protein with kelch motifs	RABEK	Q8VCH5	NA	4h LPS	3	Rabepk	ns
CPEB2	0.410898	0.177246	7	0.0535	0.3703	1.27137	0.410898	Cytoplasmic polyadenylation element-binding protein 2	CPEB2	Q812E0	NA	4h LPS	3	Cpeb2	ns
GCC2	-0.410841	0.120631	7	0.0114	0.1539	1.94489	0.410841	GRIP and coiled-coil domain-containing protein 2	GCC2	Q8CHG3	NA	4h LPS	3	Gcc2	ns
TRAF2	-0.410133	0.222836	7	0.1083	0.4837	0.965517	0.410133	TNF receptor-associated factor 2	TRAF2	P39429	NA	4h LPS	3	Traf2	ns
ITA6	0.409786	0.347379	7	0.2767	0.6878	0.558035	0.409786	Integrin alpha-6 (isoform 2)	ITA6	Q61739-2	NA	4h LPS	3	Itga6	ns
PTPRJ	0.408891	0.100334	7	0.0047	0.0844	2.32629	0.408891	Receptor-type tyrosine-protein phosphatase eta	PTPRJ	Q64455	NA	4h LPS	3	Ptprj	ns
MCEE	-0.408099	0.145674	7	0.0265	0.2546	1.57726	0.408099	Methylmalonyl-CoA epimerase, mitochondrial	MCEE	Q9D1I5	NA	4h LPS	3	Mcee	ns
NDUB6	0.407937	0.765242	7	0.6105	0.8822	0.214332	0.407937	NADH dehydrogenase [ubiquinone] 1 beta subcomplex subunit 6	NDUB6	Q3UIU2	NA	4h LPS	3	Ndufb6	ns
OPTN	-0.40758	0.13817	7	0.0214	0.2257	1.66935	0.40758	Optineurin	OPTN	Q8K3K8	NA	4h LPS	3	Optn	ns
KC1A	0.407497	0.102365	7	0.0053	0.0922	2.27423	0.407497	Casein kinase I isoform alpha	KC1A	Q8BK63	NA	4h LPS	3	Csnk1a1	ns
LSM1	-0.40738	0.327951	7	0.2542	0.6647	0.594886	0.40738	U6 snRNA-associated Sm-like protein LSm1	LSM1	Q8VC85	NA	4h LPS	3	Lsm1	ns
TPSNR	0.406469	0.187256	7	0.0666	0.4117	1.17684	0.406469	Tapasin-related protein	TPSNR	Q8VD31	NA	4h LPS	3	Tapbpl	ns
Q05BA5	-0.406197	0.190705	7	0.0707	0.4209	1.15075	0.406197	Nuclear receptor coactivator 3	Q05BA5	Q05BA5	NA	4h LPS	3	Ncoa3	ns
DPP2	-0.406192	0.126972	7	0.0151	0.1841	1.82145	0.406192	Dipeptidyl peptidase 2	DPP2	Q9ET22	NA	4h LPS	3	Dpp7	ns
ZMAT2	-0.405657	0.141017	7	0.0238	0.2382	1.62406	0.405657	Zinc finger matrin-type protein 2	ZMAT2	Q9CPW7	NA	4h LPS	3	Zmat2	ns
CAF1B	-0.405615	0.140208	7	0.0232	0.2359	1.63416	0.405615	Chromatin assembly factor 1 subunit B	CAF1B	Q9D0N7	NA	4h LPS	3	Chaf1b	ns
DCP2	0.405554	0.141726	7	0.0243	0.2421	1.61468	0.405554	m7GpppN-mRNA hydrolase	DCP2	Q9CYC6	NA	4h LPS	3	Dcp2	ns
Q9QXJ2	0.40551	0.0765501	7	0.0011	0.0287	2.94822	0.40551	Signal transducer and activator of transcription 2	Q9QXJ2	Q9QXJ2	NA	4h LPS	3	Stat2	*
RGS10	0.404786	0.431133	7	0.379	0.7717	0.421308	0.404786	Regulator of G-protein signaling 10	RGS10	Q9CQE5	NA	4h LPS	3	Rgs10	ns
ATP8	0.403829	1.44819	7	0.7884	0.9394	0.103244	0.403829	ATP synthase protein 8	ATP8	P03930	NA	4h LPS	3	Mtatp8	ns
MED25	-0.403654	0.139359	7	0.0231	0.2359	1.63637	0.403654	Mediator of RNA polymerase II transcription subunit 25	MED25	Q8VCB2	NA	4h LPS	3	Med25	ns
DDX28	-0.40277	0.0867173	7	0.0024	0.0492	2.62769	0.40277	Probable ATP-dependent RNA helicase DDX28	DDX28	Q9CWT6	NA	4h LPS	3	Ddx28	*
PSF3	0.402724	0.618959	7	0.536	0.8621	0.270804	0.402724	DNA replication complex GINS protein PSF3	PSF3	Q9CY94	NA	4h LPS	3	Gins3	ns
NSD2	-0.402383	0.18355	7	0.0645	0.4047	1.19066	0.402383	Histone-lysine N-methyltransferase NSD2	NSD2	Q8BVE8	NA	4h LPS	3	Whsc1	ns
T106A	-0.401562	0.219737	7	0.1104	0.488	0.957208	0.401562	Transmembrane protein 106A	T106A	Q8VC04	NA	4h LPS	3	Tmem106a	ns
A0A0N4SUI7	-0.400933	0.217899	7	0.1083	0.4837	0.965188	0.400933	NA	A0A0N4SUI7	A0A0N4SUI7	NA	4h LPS	3	NA	ns
MYO1A	-0.40088	0.292516	7	0.2129	0.6173	0.671877	0.40088	Unconventional myosin-Ia	MYO1A	O88329	NA	4h LPS	3	Myo1a	ns
Q91WW6	-0.400727	0.21107	7	0.0994	0.4691	1.00253	0.400727	TATA-binding protein associated factor TAFII135	Q91WW6	Q91WW6	NA	4h LPS	3	Taf4a	ns
SGTA	-0.400547	0.0858255	7	0.0023	0.0484	2.63911	0.400547	Small glutamine-rich tetratricopeptide repeat-containing protein alpha	SGTA	Q8BJU0	NA	4h LPS	3	Sgta	*
CHAC2	-0.400425	0.502905	7	0.4521	0.8175	0.344808	0.400425	Putative glutathione-specific gamma-glutamylcyclotransferase 2	CHAC2	Q9CQG1	NA	4h LPS	3	Chac2	ns
UQCC3	-0.399943	0.100752	7	0.0054	0.093	2.268	0.399943	Ubiquinol-cytochrome-c reductase complex assembly factor 3	UQCC3	Q8K2T4	NA	4h LPS	3	Uqcc3	ns
MRM3	-0.399861	0.135329	7	0.0213	0.2257	1.67237	0.399861	rRNA methyltransferase 3, mitochondrial	MRM3	Q5ND52	NA	4h LPS	3	Rnmtl1	ns
TLN2	-0.399649	0.178822	7	0.0605	0.3929	1.21802	0.399649	Talin-2	TLN2	Q71LX4	NA	4h LPS	3	Tln2	ns
CC134	-0.399519	0.23149	7	0.128	0.5088	0.892719	0.399519	Coiled-coil domain-containing protein 134	CC134	Q8C7V8	NA	4h LPS	3	Ccdc134	ns
ICE2	-0.39937	0.255603	7	0.1622	0.5651	0.79008	0.39937	Little elongation complex subunit 2	ICE2	Q3UZ18	NA	4h LPS	3	Ice2	ns
CRLF3	0.399333	0.0690208	7	0.0007	0.0193	3.17178	0.399333	Cytokine receptor-like factor 3	CRLF3	Q9Z2L7	NA	4h LPS	3	Crlf3	*
BORG4	0.399282	0.128549	7	0.0172	0.1975	1.76509	0.399282	Cdc42 effector protein 4	BORG4	Q9JM96	NA	4h LPS	3	Cdc42ep4	ns
FCGR1	0.399044	0.236411	7	0.1353	0.5249	0.868758	0.399044	High affinity immunoglobulin gamma Fc receptor I	FCGR1	P26151	NA	4h LPS	3	Fcgr1	ns
PRR12	-0.399015	0.113318	7	0.0097	0.1395	2.0127	0.399015	NA	PRR12	E9PYL2	NA	4h LPS	3	NA	ns
B2MG	0.398814	0.107752	7	0.0076	0.1204	2.11674	0.398814	Beta-2-microglobulin	B2MG	P01887	NA	4h LPS	3	B2m	ns
SDHF4	-0.398595	0.213212	7	0.1038	0.4764	0.983977	0.398595	Succinate dehydrogenase assembly factor 4, mitochondrial	SDHF4	Q8BTE0	NA	4h LPS	3	Sdhaf4	ns
WTIP	0.398219	0.463019	7	0.4182	0.7944	0.378572	0.398219	Wilms tumor protein 1-interacting protein	WTIP	Q7TQJ8	NA	4h LPS	3	Wtip	ns
TMED3	-0.398143	0.295859	7	0.2203	0.6257	0.656894	0.398143	Transmembrane emp24 domain-containing protein 3	TMED3	Q78IS1	NA	4h LPS	3	Tmed3	ns
CS047	-0.397351	0.186105	7	0.0701	0.42	1.15403	0.397351	Uncharacterized protein C19orf47 homolog	CS047	Q8R3Y5	NA	4h LPS	3	NA	ns
ELMD2	0.397349	0.608665	7	0.5347	0.8614	0.271876	0.397349	ELMO domain-containing protein 2	ELMD2	Q8BGF6	NA	4h LPS	3	Elmod2	ns
Q8CFB8	0.397254	0.718903	7	0.5977	0.8796	0.223486	0.397254	NAD+ ADP-ribosyltransferase 3 PARP-3	Q8CFB8	Q8CFB8	NA	4h LPS	3	Parp3	ns
CETN3	-0.397214	0.154574	7	0.037	0.3021	1.43154	0.397214	Centrin-3	CETN3	O35648	NA	4h LPS	3	Cetn3	ns
PNCB	-0.397157	0.386051	7	0.3378	0.7439	0.471316	0.397157	Nicotinate phosphoribosyltransferase	PNCB	Q8CC86	NA	4h LPS	3	Naprt	ns
ATX1L	-0.396944	0.695776	7	0.5862	0.8763	0.231974	0.396944	Ataxin-1-like	ATX1L	P0C7T6	NA	4h LPS	3	Atxn1l	ns
LYZ2	-0.396768	0.0675741	7	0.0006	0.018	3.20975	0.396768	Lysozyme C-2	LYZ2	P08905	NA	4h LPS	3	Lyz2	*
Q9CQ73	-0.396659	0.239776	7	0.142	0.5401	0.847579	0.396659	Plakophilin 2	Q9CQ73	Q9CQ73	NA	4h LPS	3	Pkp2	ns
PAK1	0.396456	0.10642	7	0.0074	0.1174	2.13057	0.396456	Serine/threonine-protein kinase PAK 1	PAK1	O88643	NA	4h LPS	3	Pak1	ns
DAP1	0.396251	0.686708	7	0.582	0.8747	0.235082	0.396251	Death-associated protein 1	DAP1	Q91XC8	NA	4h LPS	3	Dap	ns
A0A0G2JDZ4	-0.396011	1.08591	7	0.7261	0.9238	0.138994	0.396011	NA	A0A0G2JDZ4	A0A0G2JDZ4	NA	4h LPS	3	NA	ns
IPKB	-0.39561	0.0937643	7	0.0039	0.0736	2.40445	0.39561	cAMP-dependent protein kinase inhibitor beta	IPKB	Q04758	NA	4h LPS	3	Pkib	ns
ZN148	-0.395544	0.155762	7	0.0387	0.3083	1.41232	0.395544	Zinc finger protein 148	ZN148	Q61624	NA	4h LPS	3	Znf148	ns
TPD52	-0.395347	0.271539	7	0.1887	0.5932	0.724126	0.395347	Tumor protein D52	TPD52	Q62393	NA	4h LPS	3	Tpd52	ns
ATAD2	-0.395049	0.116512	7	0.0116	0.1564	1.93593	0.395049	ATPase family AAA domain-containing protein 2	ATAD2	Q8CDM1	NA	4h LPS	3	Atad2	ns
TSC2	-0.394541	0.178175	7	0.0624	0.3985	1.20485	0.394541	Tuberin (isoform 6)	TSC2	Q61037-6	NA	4h LPS	3	Tsc2	ns
SRGP1	0.394199	0.334249	7	0.2768	0.6878	0.557864	0.394199	SLIT-ROBO Rho GTPase-activating protein 1	SRGP1	Q91Z69	NA	4h LPS	3	Srgap1	ns
UBP45	-0.393987	0.157568	7	0.041	0.3177	1.38757	0.393987	Ubiquitin carboxyl-terminal hydrolase 45	UBP45	Q8K387	NA	4h LPS	3	Usp45	ns
ABRAL	0.393954	0.355428	7	0.3043	0.7142	0.516674	0.393954	Costars family protein ABRACL	ABRAL	Q4KML4	NA	4h LPS	3	Abracl	ns
GAB2	-0.393711	0.221015	7	0.1181	0.4995	0.927906	0.393711	GRB2-associated-binding protein 2	GAB2	Q9Z1S8	NA	4h LPS	3	Gab2	ns
MBP	-0.393675	0.12082	7	0.0139	0.1756	1.85711	0.393675	Myelin basic protein	MBP	P04370	NA	4h LPS	3	Mbp	ns
TM186	0.393462	0.880549	7	0.6685	0.9026	0.174905	0.393462	Transmembrane protein 186	TM186	Q9CR76	NA	4h LPS	3	Tmem186	ns
COX20	0.393264	0.42931	7	0.3901	0.7763	0.408809	0.393264	Cytochrome c oxidase protein 20 homolog	COX20	Q9D7J4	NA	4h LPS	3	Cox20	ns
LRC40	0.392817	0.592081	7	0.5283	0.8589	0.277137	0.392817	Leucine-rich repeat-containing protein 40	LRC40	Q9CRC8	NA	4h LPS	3	Lrrc40	ns
THOC7	-0.39254	0.263097	7	0.1793	0.5799	0.746348	0.39254	THO complex subunit 7 homolog	THOC7	Q7TMY4	NA	4h LPS	3	Thoc7	ns
CACO1	0.392529	0.150639	7	0.0351	0.2954	1.45432	0.392529	Calcium-binding and coiled-coil domain-containing protein 1	CACO1	Q8CGU1	NA	4h LPS	3	Calcoco1	ns
U2D2B	-0.392468	0.224931	7	0.1245	0.5057	0.904737	0.392468	Ubiquitin-conjugating enzyme E2 D2B	U2D2B	Q6ZWY6	NA	4h LPS	3	Ube2d2b	ns
CHM2A	0.392433	0.521985	7	0.4767	0.8348	0.321775	0.392433	Charged multivesicular body protein 2a	CHM2A	Q9DB34	NA	4h LPS	3	Chmp2a	ns
MYOME	-0.392051	0.220162	7	0.1182	0.4995	0.927503	0.392051	Myomegalin	MYOME	Q80YT7	NA	4h LPS	3	Pde4dip	ns
MOT1	0.392022	0.245942	7	0.155	0.5582	0.809743	0.392022	Monocarboxylate transporter 1	MOT1	P53986	NA	4h LPS	3	Slc16a1	ns
IMPCT	-0.391323	0.117705	7	0.0127	0.1647	1.89672	0.391323	Protein IMPACT	IMPCT	O55091	NA	4h LPS	3	Impact	ns
LRCH1	0.390601	0.0760397	7	0.0013	0.0331	2.87177	0.390601	Leucine-rich repeat and calponin homology domain-containing protein 1	LRCH1	P62046	NA	4h LPS	3	Lrch1	*
FND3B	0.390397	0.0840533	7	0.0024	0.0492	2.62769	0.390397	Fibronectin type III domain-containing protein 3B	FND3B	Q6NWW9	NA	4h LPS	3	Fndc3b	*
EI2BD	-0.390222	0.134359	7	0.0228	0.2345	1.64121	0.390222	Translation initiation factor eIF-2B subunit delta	EI2BD	Q61749	NA	4h LPS	3	Eif2b4	ns
Q6A0B7	-0.389367	0.0846715	7	0.0025	0.0512	2.60408	0.389367	Diacylglycerol kinase	Q6A0B7	Q6A0B7	NA	4h LPS	3	Dgkd	ns
MOC2B	0.389181	0.191317	7	0.0814	0.4442	1.08936	0.389181	Molybdopterin synthase catalytic subunit	MOC2B	Q9Z223	NA	4h LPS	3	Mocs2	ns
PRP17	-0.389028	0.16045	7	0.0458	0.3403	1.33931	0.389028	Pre-mRNA-processing factor 17	PRP17	Q9DC48	NA	4h LPS	3	Cdc40	ns
SRSF2	0.388788	0.284928	7	0.2146	0.6189	0.668273	0.388788	Serine/arginine-rich splicing factor 2	SRSF2	Q62093	NA	4h LPS	3	Srsf2	ns
FBW1A	0.388636	0.0906475	7	0.0036	0.0688	2.44099	0.388636	F-box/WD repeat-containing protein 1A	FBW1A	Q3ULA2	NA	4h LPS	3	Btrc	ns
AN32B	-0.388082	0.120748	7	0.0148	0.1813	1.83044	0.388082	Acidic leucine-rich nuclear phosphoprotein 32 family member B	AN32B	Q9EST5	NA	4h LPS	3	Anp32b	ns
RFC1	-0.38795	0.136329	7	0.0248	0.2449	1.60482	0.38795	Replication factor C subunit 1	RFC1	P35601	NA	4h LPS	3	Rfc1	ns
FRM4A	0.387618	0.116049	7	0.0124	0.1628	1.90597	0.387618	FERM domain-containing protein 4A	FRM4A	Q8BIE6	NA	4h LPS	3	Frmd4a	ns
FUCO	-0.387251	0.125466	7	0.0177	0.2008	1.75317	0.387251	Tissue alpha-L-fucosidase	FUCO	Q99LJ1	NA	4h LPS	3	Fuca1	ns
Q8R5L1	-0.387131	0.292562	7	0.2273	0.6332	0.643332	0.387131	Complement component 1 Q subcomponent-binding protein, mitochondrial	Q8R5L1	Q8R5L1	NA	4h LPS	3	C1qbp	ns
USF1	0.387079	0.236969	7	0.1464	0.545	0.834487	0.387079	Upstream stimulatory factor 1	USF1	Q61069	NA	4h LPS	3	Usf1	ns
RN141	-0.38707	0.129166	7	0.02	0.2156	1.69819	0.38707	RING finger protein 141	RN141	Q99MB7	NA	4h LPS	3	Rnf141	ns
SMAP	-0.38661	0.0729371	7	0.0011	0.0287	2.94976	0.38661	Small acidic protein	SMAP	Q9R0P4	NA	4h LPS	3	Smap	*
MOFA1	-0.386471	0.110377	7	0.01	0.1412	2.00111	0.386471	MORF4 family-associated protein 1	MOFA1	Q9CQL7	NA	4h LPS	3	Mrfap1	ns
PTRD1	-0.386311	0.221618	7	0.1248	0.5057	0.903661	0.386311	Putative peptidyl-tRNA hydrolase PTRHD1	PTRD1	D3Z4S3	NA	4h LPS	3	Ptrhd1	ns
DIAC	-0.386204	0.183098	7	0.0729	0.425	1.13747	0.386204	Di-N-acetylchitobiase	DIAC	Q8R242	NA	4h LPS	3	Ctbs	ns
APC10	0.386159	0.219808	7	0.1224	0.505	0.912318	0.386159	Anaphase-promoting complex subunit 10	APC10	Q8K2H6	NA	4h LPS	3	Anapc10	ns
RCBT2	-0.386026	0.0913185	7	0.0039	0.0731	2.40878	0.386026	RCC1 and BTB domain-containing protein 2	RCBT2	Q99LJ7	NA	4h LPS	3	Rcbtb2	ns
DNJB6	0.385588	0.118253	7	0.0139	0.1754	1.85852	0.385588	DnaJ homolog subfamily B member 6	DNJB6	O54946	NA	4h LPS	3	Dnajb6	ns
M3K2	-0.385212	0.112475	7	0.0111	0.1525	1.95616	0.385212	Mitogen-activated protein kinase kinase kinase 2	M3K2	Q61083	NA	4h LPS	3	Map3k2	ns
GPNMB	-0.385119	0.100927	7	0.0066	0.1087	2.18192	0.385119	Transmembrane glycoprotein NMB	GPNMB	Q99P91	NA	4h LPS	3	Gpnmb	ns
MBLC1	-0.385064	0.241781	7	0.1553	0.5583	0.8089	0.385064	Metallo-beta-lactamase domain-containing protein 1	MBLC1	Q8BWY4	NA	4h LPS	3	Mblac1	ns
FEN1	-0.384467	0.136282	7	0.0257	0.2508	1.58953	0.384467	Flap endonuclease 1	FEN1	P39749	NA	4h LPS	3	Fen1	ns
CNOT2	-0.384381	0.394682	7	0.3626	0.7595	0.440632	0.384381	CCR4-NOT transcription complex subunit 2	CNOT2	Q8C5L3	NA	4h LPS	3	Cnot2	ns
CP250	-0.384014	0.147186	7	0.035	0.2954	1.4564	0.384014	Centrosome-associated protein CEP250	CP250	Q60952	NA	4h LPS	3	Cep250	ns
K3W4R5	-0.383377	0.251337	7	0.171	0.5763	0.767001	0.383377	Cytoskeleton-associated protein 5	K3W4R5	K3W4R5	NA	4h LPS	3	Ckap5	ns
PDRG1	-0.383169	0.533021	7	0.4955	0.8437	0.304943	0.383169	p53 and DNA damage-regulated protein 1	PDRG1	P59048	NA	4h LPS	3	Pdrg1	ns
Q8C135	-0.382805	0.168848	7	0.0577	0.3824	1.23869	0.382805	Putative uncharacterized protein	Q8C135	Q8C135	NA	4h LPS	3	Sbf2	ns
SSRG	0.382634	0.344511	7	0.3034	0.7138	0.517979	0.382634	Translocon-associated protein subunit gamma	SSRG	Q9DCF9	NA	4h LPS	3	Ssr3	ns
A6ZI44	-0.382454	0.148328	7	0.0366	0.3007	1.43704	0.382454	Aldolase A splice variant 2	A6ZI44	A6ZI44	NA	4h LPS	3	Aldoa	ns
Q3TZN9	0.382316	0.617619	7	0.5555	0.8668	0.25531	0.382316	Putative uncharacterized protein	Q3TZN9	Q3TZN9	NA	4h LPS	3	Abcc4	ns
CNBP	-0.381715	0.167941	7	0.0572	0.3814	1.24236	0.381715	Cellular nucleic acid-binding protein	CNBP	P53996	NA	4h LPS	3	Cnbp	ns
ATP9A	0.381543	0.276396	7	0.2099	0.6137	0.677935	0.381543	Probable phospholipid-transporting ATPase IIA	ATP9A	O70228	NA	4h LPS	3	Atp9a	ns
RM17	0.381458	0.447338	7	0.422	0.7958	0.374663	0.381458	39S ribosomal protein L17, mitochondrial	RM17	Q9D8P4	NA	4h LPS	3	Mrpl17	ns
MBD1	-0.381307	0.0940833	7	0.0049	0.0857	2.31398	0.381307	Methyl-CpG-binding domain protein 1	MBD1	Q9Z2E2	NA	4h LPS	3	Mbd1	ns
SEC62	-0.381243	0.157356	7	0.0459	0.3403	1.33816	0.381243	Translocation protein SEC62	SEC62	Q8BU14	NA	4h LPS	3	Sec62	ns
MTCH1	0.38111	0.509216	7	0.4786	0.8348	0.320036	0.38111	Mitochondrial carrier homolog 1	MTCH1	Q791T5	NA	4h LPS	3	Mtch1	ns
DOHH	-0.380589	0.110766	7	0.0109	0.1511	1.96271	0.380589	Deoxyhypusine hydroxylase	DOHH	Q99LN9	NA	4h LPS	3	Dohh	ns
IFT27	-0.380492	0.101608	7	0.0072	0.1161	2.14157	0.380492	Intraflagellar transport protein 27 homolog	IFT27	Q9D0P8	NA	4h LPS	3	Ift27	ns
TOPB1	-0.380412	0.152938	7	0.0418	0.3209	1.37927	0.380412	DNA topoisomerase 2-binding protein 1	TOPB1	Q6ZQF0	NA	4h LPS	3	Topbp1	ns
NELFA	-0.379331	0.107849	7	0.0098	0.1397	2.01039	0.379331	Negative elongation factor A	NELFA	Q8BG30	NA	4h LPS	3	Nelfa	ns
STX17	-0.379064	0.199042	7	0.0986	0.4691	1.0063	0.379064	Syntaxin-17	STX17	Q9D0I4	NA	4h LPS	3	Stx17	ns
PMF1	-0.378658	0.179918	7	0.0734	0.426	1.13448	0.378658	Polyamine-modulated factor 1	PMF1	Q9CPV5	NA	4h LPS	3	Pmf1	ns
ZCCHV	0.378555	0.0641453	7	0.0006	0.0177	3.22289	0.378555	Zinc finger CCCH-type antiviral protein 1	ZCCHV	Q3UPF5	NA	4h LPS	3	Zc3hav1	*
IQEC2	0.378494	0.0517186	7	0.0002	0.0068	3.79529	0.378494	IQ motif and SEC7 domain-containing protein 2	IQEC2	Q5DU25	NA	4h LPS	3	Iqsec2	**
CHK1	-0.378041	0.119602	7	0.0159	0.1906	1.79833	0.378041	Serine/threonine-protein kinase Chk1	CHK1	O35280	NA	4h LPS	3	Chek1	ns
APBP2	0.37798	0.186579	7	0.0824	0.4455	1.08399	0.37798	Amyloid protein-binding protein 2	APBP2	Q9DAX9	NA	4h LPS	3	Appbp2	ns
DNJA2	0.377926	0.0686974	7	0.0009	0.0241	3.04322	0.377926	DnaJ homolog subfamily A member 2	DNJA2	Q9QYJ0	NA	4h LPS	3	Dnaja2	*
PSF1	-0.377799	0.182864	7	0.0777	0.4386	1.10973	0.377799	DNA replication complex GINS protein PSF1	PSF1	Q9CZ15	NA	4h LPS	3	Gins1	ns
CD81	-0.377671	0.323631	7	0.2814	0.6928	0.550631	0.377671	CD81 antigen	CD81	P35762	NA	4h LPS	3	Cd81	ns
A0A0G2JDV9	-0.376571	0.667107	7	0.59	0.878	0.229114	0.376571	NA	A0A0G2JDV9	A0A0G2JDV9	NA	4h LPS	3	NA	ns
MRCKA	0.375959	0.39221	7	0.3697	0.7649	0.432143	0.375959	Serine/threonine-protein kinase MRCK alpha	MRCKA	Q3UU96	NA	4h LPS	3	Cdc42bpa	ns
CL004	-0.375733	0.115656	7	0.0141	0.1773	1.85132	0.375733	Protein C12orf4 homolog	CL004	Q91YN0	NA	4h LPS	3	D6Wsu163e	ns
DCNL5	0.375694	0.223026	7	0.1359	0.5261	0.866622	0.375694	DCN1-like protein 5	DCNL5	Q9CXV9	NA	4h LPS	3	Dcun1d5	ns
D3Z5U5	0.375464	0.89655	7	0.6879	0.9129	0.162461	0.375464	P2X purinoceptor	D3Z5U5	D3Z5U5	NA	4h LPS	3	P2rx4	ns
G3UZF4	0.375347	0.353588	7	0.3237	0.7294	0.489868	0.375347	Protein Usp32	G3UZF4	G3UZF4	NA	4h LPS	3	Usp32	ns
PHOCN	-0.375262	0.145591	7	0.0366	0.3007	1.43646	0.375262	MOB-like protein phocein	PHOCN	Q6PEB6	NA	4h LPS	3	Mob4	ns
TTC9C	0.37519	0.232751	7	0.151	0.5519	0.821017	0.37519	Tetratricopeptide repeat protein 9C	TTC9C	Q810A3	NA	4h LPS	3	Ttc9c	ns
CARME	-0.374789	0.196025	7	0.0975	0.4675	1.0111	0.374789	NA	CARME	Q80UY1	NA	4h LPS	3	NA	ns
PRI1	-0.374787	0.160849	7	0.0526	0.3654	1.27893	0.374787	DNA primase small subunit	PRI1	P20664	NA	4h LPS	3	Prim1	ns
FRG1	-0.373971	0.152947	7	0.0444	0.3336	1.35237	0.373971	Protein FRG1	FRG1	P97376	NA	4h LPS	3	Frg1	ns
MGT4A	0.373481	0.135375	7	0.0281	0.262	1.55064	0.373481	Alpha-1,3-mannosyl-glycoprotein 4-beta-N-acetylglucosaminyltransferase A	MGT4A	Q812G0	NA	4h LPS	3	Mgat4a	ns
ITIH3	0.373264	0.68306	7	0.6017	0.8808	0.220601	0.373264	Inter-alpha-trypsin inhibitor heavy chain H3	ITIH3	Q61704	NA	4h LPS	3	Itih3	ns
MP2K7	-0.373109	0.186874	7	0.0861	0.4534	1.06524	0.373109	Dual specificity mitogen-activated protein kinase kinase 7	MP2K7	Q8CE90	NA	4h LPS	3	Map2k7	ns
A2T4N6	-0.373004	0.636108	7	0.576	0.8724	0.239556	0.373004	Programmed cell death 2 alternative transcript	A2T4N6	A2T4N6	NA	4h LPS	3	Pdcd2	ns
B3GN8	-0.372739	0.231568	7	0.1515	0.5527	0.819549	0.372739	UDP-GlcNAc:betaGal beta-1,3-N-acetylglucosaminyltransferase 8	B3GN8	Q8R3I9	NA	4h LPS	3	B3gnt8	ns
ANR46	-0.372612	0.15103	7	0.043	0.3271	1.3664	0.372612	Ankyrin repeat domain-containing protein 46	ANR46	Q8BTZ5	NA	4h LPS	3	Ankrd46	ns
RUS1	0.372415	0.362659	7	0.3386	0.7439	0.470263	0.372415	RUS1 family protein C16orf58 homolog	RUS1	Q91W34	NA	4h LPS	3	NA	ns
MIC13	-0.372386	0.144595	7	0.0367	0.3007	1.43511	0.372386	NA	MIC13	Q8R404	NA	4h LPS	3	NA	ns
RIP	-0.372158	0.181459	7	0.0794	0.4408	1.10006	0.372158	RPA-interacting protein	RIP	Q9CWY9	NA	4h LPS	3	Rpain	ns
SNX8	-0.372098	0.102907	7	0.0086	0.1302	2.06767	0.372098	Sorting nexin-8	SNX8	Q8CFD4	NA	4h LPS	3	Snx8	ns
Q3UMT7	0.372092	0.525041	7	0.5014	0.8474	0.29979	0.372092	Putative uncharacterized protein	Q3UMT7	Q3UMT7	NA	4h LPS	3	Hnrnpl	ns
AIF1	0.371827	0.162902	7	0.0564	0.3786	1.24852	0.371827	Allograft inflammatory factor 1	AIF1	O70200	NA	4h LPS	3	Aif1	ns
PLMN	-0.371669	0.249107	7	0.1793	0.5799	0.746352	0.371669	Plasminogen	PLMN	P20918	NA	4h LPS	3	Plg	ns
CLCN3	0.371625	0.441995	7	0.4282	0.8017	0.368305	0.371625	H(+)/Cl(-) exchange transporter 3	CLCN3	P51791	NA	4h LPS	3	Clcn3	ns
JAM1	0.371412	0.0987536	7	0.0071	0.1145	2.15085	0.371412	Junctional adhesion molecule A	JAM1	O88792	NA	4h LPS	3	F11r	ns
SERC3	-0.37135	0.161219	7	0.0547	0.373	1.26187	0.37135	Serine incorporator 3	SERC3	Q9QZI9	NA	4h LPS	3	Serinc3	ns
RL27	0.370949	0.757376	7	0.6393	0.8927	0.19432	0.370949	60S ribosomal protein L27	RL27	P61358	NA	4h LPS	3	Rpl27	ns
Q8BZY3	0.370855	0.828259	7	0.6679	0.9026	0.175314	0.370855	Protein Ddx19b	Q8BZY3	Q8BZY3	NA	4h LPS	3	Ddx19b	ns
IQCE	-0.370678	0.164307	7	0.0587	0.3867	1.23154	0.370678	IQ domain-containing protein E	IQCE	Q6PCQ0	NA	4h LPS	3	Iqce	ns
TF2H4	-0.370631	0.0750481	7	0.0017	0.039	2.77525	0.370631	General transcription factor IIH subunit 4	TF2H4	O70422	NA	4h LPS	3	Gtf2h4	*
UQCC2	-0.370606	0.114238	7	0.0142	0.1778	1.84859	0.370606	Ubiquinol-cytochrome-c reductase complex assembly factor 2	UQCC2	Q9CQY6	NA	4h LPS	3	Uqcc2	ns
SRBD1	-0.370241	0.134701	7	0.0286	0.2631	1.54423	0.370241	S1 RNA-binding domain-containing protein 1	SRBD1	Q497V5	NA	4h LPS	3	Srbd1	ns
ATPF2	-0.36978	0.155655	7	0.0492	0.3522	1.30806	0.36978	ATP synthase mitochondrial F1 complex assembly factor 2	ATPF2	Q91YY4	NA	4h LPS	3	Atpaf2	ns
Q91YU9	-0.369628	0.56072	7	0.5308	0.86	0.275032	0.369628	Prdx5 protein	Q91YU9	Q91YU9	NA	4h LPS	3	Prdx5	ns
RT06	-0.369202	0.156531	7	0.0504	0.3566	1.29721	0.369202	28S ribosomal protein S6, mitochondrial	RT06	P58064	NA	4h LPS	3	Mrps6	ns
DAD1	0.369121	0.269142	7	0.2126	0.6169	0.672495	0.369121	Dolichyl-diphosphooligosaccharide--protein glycosyltransferase subunit DAD1	DAD1	P61804	NA	4h LPS	3	Dad1	ns
NDUA4	0.368884	0.745657	7	0.636	0.8912	0.196575	0.368884	Cytochrome c oxidase subunit NDUFA4	NDUA4	Q62425	NA	4h LPS	3	Ndufa4	ns
CD48	-0.368868	0.198759	7	0.1059	0.48	0.975293	0.368868	CD48 antigen	CD48	P18181	NA	4h LPS	3	Cd48	ns
IFT20	-0.368373	0.11093	7	0.0128	0.1652	1.89443	0.368373	Intraflagellar transport protein 20 homolog	IFT20	Q61025	NA	4h LPS	3	Ift20	ns
Q3UHY7	-0.367597	0.171569	7	0.0694	0.4192	1.15882	0.367597	Coiled-coil domain containing 32	Q3UHY7	Q3UHY7	NA	4h LPS	3	Ccdc32	ns
CENPE	0.367562	0.47829	7	0.4673	0.8284	0.330381	0.367562	Centromere-associated protein E	CENPE	Q6RT24	NA	4h LPS	3	Cenpe	ns
COPT1	0.366439	0.167478	7	0.0649	0.4056	1.18795	0.366439	High affinity copper uptake protein 1	COPT1	Q8K211	NA	4h LPS	3	Slc31a1	ns
ZMIZ1	-0.366069	0.113158	7	0.0144	0.1794	1.84311	0.366069	Zinc finger MIZ domain-containing protein 1	ZMIZ1	Q6P1E1	NA	4h LPS	3	Zmiz1	ns
OTU7A	-0.365487	0.287406	7	0.2441	0.6527	0.612419	0.365487	OTU domain-containing protein 7A	OTU7A	Q8R554	NA	4h LPS	3	Otud7a	ns
A0A0R4J092	-0.365247	0.056992	7	0.0004	0.0126	3.43861	0.365247	NA	A0A0R4J092	A0A0R4J092	NA	4h LPS	3	NA	*
NTM1A	0.364716	0.24363	7	0.1781	0.5799	0.749445	0.364716	N-terminal Xaa-Pro-Lys N-methyltransferase 1	NTM1A	Q8R2U4	NA	4h LPS	3	Ntmt1	ns
OARD1	-0.364494	0.122292	7	0.0205	0.2195	1.68826	0.364494	O-acetyl-ADP-ribose deacetylase 1	OARD1	Q8R5F3	NA	4h LPS	3	Oard1	ns
RRAS2	0.364467	0.365731	7	0.3522	0.7517	0.453237	0.364467	Ras-related protein R-Ras2	RRAS2	P62071	NA	4h LPS	3	Rras2	ns
RS25	0.363812	0.775389	7	0.6532	0.8973	0.18496	0.363812	40S ribosomal protein S25	RS25	P62852	NA	4h LPS	3	Rps25	ns
DYM	0.363754	0.499	7	0.4897	0.8408	0.310081	0.363754	Dymeclin	DYM	Q8CHY3	NA	4h LPS	3	Dym	ns
DPH6	0.363487	0.241442	7	0.1759	0.5793	0.75469	0.363487	Diphthine--ammonia ligase	DPH6	Q9CQ28	NA	4h LPS	3	Dph6	ns
STAT1	0.363472	0.0836526	7	0.0034	0.0658	2.47169	0.363472	Signal transducer and activator of transcription 1	STAT1	P42225	NA	4h LPS	3	Stat1	ns
TBPL1	0.36322	0.807571	7	0.6665	0.9016	0.176216	0.36322	TATA box-binding protein-like protein 1	TBPL1	P62340	NA	4h LPS	3	Tbpl1	ns
WDR76	-0.363201	0.128591	7	0.0256	0.2503	1.59162	0.363201	WD repeat-containing protein 76	WDR76	A6PWY4	NA	4h LPS	3	Wdr76	ns
PHIP	0.363087	0.172231	7	0.073	0.425	1.13674	0.363087	PH-interacting protein	PHIP	Q8VDD9	NA	4h LPS	3	Phip	ns
GLB1L	-0.362155	0.259583	7	0.2056	0.6094	0.686894	0.362155	Beta-galactosidase-1-like protein	GLB1L	Q8VC60	NA	4h LPS	3	Glb1l	ns
NATD1	-0.36178	0.139041	7	0.0353	0.2954	1.45194	0.36178	Protein NATD1	NATD1	Q9DBW3	NA	4h LPS	3	Natd1	ns
UAP1	0.361574	0.105472	7	0.011	0.1524	1.9581	0.361574	UDP-N-acetylhexosamine pyrophosphorylase	UAP1	Q91YN5	NA	4h LPS	3	Uap1	ns
GELS	-0.361284	0.295683	7	0.2613	0.6704	0.582852	0.361284	Gelsolin (isoform 2)	GELS	P13020-2	NA	4h LPS	3	Gsn	ns
ERC2	-0.360711	0.256888	7	0.2031	0.6072	0.692392	0.360711	ERC protein 2	ERC2	Q6PH08	NA	4h LPS	3	Erc2	ns
HAUS4	-0.36023	0.122725	7	0.0219	0.2279	1.66035	0.36023	HAUS augmin-like complex subunit 4	HAUS4	Q8BFT2	NA	4h LPS	3	Haus4	ns
F122A	-0.360065	0.198488	7	0.1125	0.4916	0.948666	0.360065	Protein FAM122A	F122A	Q9DB52	NA	4h LPS	3	Fam122a	ns
MEF2A	-0.36001	0.256618	7	0.2034	0.6072	0.691627	0.36001	Myocyte-specific enhancer factor 2A (isoform 3)	MEF2A	Q60929-3	NA	4h LPS	3	Mef2a	ns
PLPL7	0.360004	0.119516	7	0.0196	0.2126	1.70772	0.360004	Patatin-like phospholipase domain-containing protein 7	PLPL7	A2AJ88	NA	4h LPS	3	Pnpla7	ns
MO4L2	0.359966	0.135746	7	0.0329	0.2851	1.48336	0.359966	Mortality factor 4-like protein 2	MO4L2	Q9R0Q4	NA	4h LPS	3	Morf4l2	ns
PTCD1	-0.359693	0.245546	7	0.1864	0.5915	0.729616	0.359693	Pentatricopeptide repeat-containing protein 1, mitochondrial	PTCD1	Q8C2E4	NA	4h LPS	3	Ptcd1	ns
UHRF2	-0.359305	0.111584	7	0.0147	0.1813	1.83409	0.359305	E3 ubiquitin-protein ligase UHRF2	UHRF2	Q7TMI3	NA	4h LPS	3	Uhrf2	ns
F8WIV2	-0.359247	0.508195	7	0.5025	0.8486	0.298889	0.359247	Serpin B6	F8WIV2	F8WIV2	NA	4h LPS	3	Serpinb6a	ns
A6ZI46	-0.358934	0.925292	7	0.7096	0.9197	0.148983	0.358934	Aldolase A retroprotein 1	A6ZI46	A6ZI46	NA	4h LPS	3	Aldoart1	ns
Q91YZ8	0.358771	0.470704	7	0.4708	0.8307	0.327129	0.358771	Poly(A) binding protein, cytoplasmic 4	Q91YZ8	Q91YZ8	NA	4h LPS	3	Pabpc4	ns
F264	-0.358541	0.139155	7	0.0367	0.3007	1.43586	0.358541	6-phosphofructo-2-kinase/fructose-2,6-bisphosphatase 4	F264	Q6DTY7	NA	4h LPS	3	Pfkfb4	ns
ZGPAT	-0.358421	0.113481	7	0.016	0.1906	1.79687	0.358421	Zinc finger CCCH-type with G patch domain-containing protein	ZGPAT	Q8VDM1	NA	4h LPS	3	Zgpat	ns
UTP6	-0.358241	0.203493	7	0.1217	0.5037	0.914635	0.358241	U3 small nucleolar RNA-associated protein 6 homolog	UTP6	Q8VCY6	NA	4h LPS	3	Utp6	ns
MCRS1	-0.357972	0.277476	5	0.2535	0.6642	0.596096	0.357972	Microspherule protein 1	MCRS1	Q99L90	NA	4h LPS	3	Mcrs1	ns
Q9CS54	-0.357816	0.133353	7	0.0314	0.2759	1.50318	0.357816	Putative uncharacterized protein	Q9CS54	Q9CS54	NA	4h LPS	3	Srp72	ns
EXOS2	0.357395	0.329061	7	0.3134	0.7228	0.503883	0.357395	Exosome complex component RRP4	EXOS2	Q8VBV3	NA	4h LPS	3	Exosc2	ns
MO4L1	-0.357207	0.104395	7	0.0111	0.1525	1.95429	0.357207	Mortality factor 4-like protein 1	MO4L1	P60762	NA	4h LPS	3	Morf4l1	ns
CDS2	0.357066	0.266112	7	0.2216	0.6273	0.654518	0.357066	Phosphatidate cytidylyltransferase 2	CDS2	Q99L43	NA	4h LPS	3	Cds2	ns
MAPK2	0.356912	0.0495051	7	0.0002	0.0073	3.75453	0.356912	MAP kinase-activated protein kinase 2	MAPK2	P49138	NA	4h LPS	3	Mapkapk2	**
ZN706	-0.356291	0.155191	7	0.0553	0.3755	1.25703	0.356291	Zinc finger protein 706	ZN706	Q9D115	NA	4h LPS	3	Znf706	ns
AFTIN	0.355875	0.147821	7	0.0469	0.3454	1.32838	0.355875	Aftiphilin	AFTIN	Q80WT5	NA	4h LPS	3	Aftph	ns
RNPS1	-0.355715	0.234614	7	0.1733	0.578	0.761308	0.355715	RNA-binding protein with serine-rich domain 1	RNPS1	Q99M28	NA	4h LPS	3	Rnps1	ns
TMA7	-0.355617	0.363604	7	0.3606	0.759	0.442926	0.355617	Translation machinery-associated protein 7	TMA7	Q8K003	NA	4h LPS	3	Tma7	ns
GBG5	0.355602	0.577351	7	0.5574	0.8672	0.253805	0.355602	Guanine nucleotide-binding protein G(I)/G(S)/G(O) subunit gamma-5	GBG5	Q80SZ7	NA	4h LPS	3	Gng5	ns
SO2B1	-0.355572	0.179754	7	0.0884	0.4563	1.0534	0.355572	Solute carrier organic anion transporter family member 2B1	SO2B1	Q8BXB6	NA	4h LPS	3	Slco2b1	ns
SEN34	-0.355553	0.0472385	7	0.0001	0.006	3.87208	0.355553	tRNA-splicing endonuclease subunit Sen34	SEN34	Q8BMZ5	NA	4h LPS	3	Tsen34	**
TTYH3	-0.355014	0.160742	7	0.0629	0.4003	1.20115	0.355014	Protein tweety homolog 3	TTYH3	Q6P5F7	NA	4h LPS	3	Ttyh3	ns
ARHG7	-0.354996	0.105087	7	0.0118	0.157	1.92852	0.354996	Rho guanine nucleotide exchange factor 7	ARHG7	Q9ES28	NA	4h LPS	3	Arhgef7	ns
E9QB02	-0.354821	0.199192	7	0.1181	0.4995	0.927859	0.354821	Methionine--tRNA ligase, cytoplasmic	E9QB02	E9QB02	NA	4h LPS	3	Mars	ns
NIBAN	0.354796	0.0658987	7	0.001	0.0269	2.98886	0.354796	Protein Niban	NIBAN	Q3UW53	NA	4h LPS	3	Fam129a	*
ARGAL	-0.354763	0.125179	7	0.0253	0.2476	1.59758	0.354763	Rho guanine nucleotide exchange factor 10-like protein	ARGAL	A2AWP8	NA	4h LPS	3	Arhgef10l	ns
RBG1L	0.354659	0.606054	7	0.5768	0.8727	0.238984	0.354659	Rab GTPase-activating protein 1-like	RBG1L	A6H6A9	NA	4h LPS	3	Rabgap1l	ns
TSTD2	-0.354124	0.129981	7	0.0296	0.268	1.52906	0.354124	Thiosulfate sulfurtransferase/rhodanese-like domain-containing protein 2	TSTD2	Q3U269	NA	4h LPS	3	Tstd2	ns
EF2KT	-0.353081	0.237468	7	0.1806	0.5812	0.743171	0.353081	Protein-lysine N-methyltransferase EEF2KMT	EF2KT	Q3UZW7	NA	4h LPS	3	Eef2kmt	ns
LCLT1	0.352446	0.199885	7	0.1212	0.5027	0.916399	0.352446	Lysocardiolipin acyltransferase 1	LCLT1	Q3UN02	NA	4h LPS	3	Lclat1	ns
MEP50	-0.352142	0.136295	7	0.0363	0.2997	1.44036	0.352142	Methylosome protein 50	MEP50	Q99J09	NA	4h LPS	3	Wdr77	ns
Q8C845	-0.35162	0.171323	7	0.0793	0.4408	1.101	0.35162	EF-hand domain-containing protein D2	Q8C845	Q8C845	NA	4h LPS	3	Efhd2	ns
EXTL3	0.350407	0.212027	7	0.1424	0.5402	0.846544	0.350407	Exostosin-like 3	EXTL3	Q9WVL6	NA	4h LPS	3	Extl3	ns
TCO2	-0.350318	0.187441	7	0.1038	0.4764	0.983645	0.350318	Transcobalamin-2	TCO2	O88968	NA	4h LPS	3	Tcn2	ns
BASP1	-0.350149	0.246486	7	0.1984	0.6021	0.702417	0.350149	Brain acid soluble protein 1	BASP1	Q91XV3	NA	4h LPS	3	Basp1	ns
F136A	-0.349807	0.332894	7	0.3283	0.7336	0.483774	0.349807	Protein FAM136A	F136A	Q9CR98	NA	4h LPS	3	Fam136a	ns
F6W3F3	-0.349506	2.16115	5	0.8779	0.9618	0.0565765	0.349506	Protein Gm21974	F6W3F3	F6W3F3	NA	4h LPS	3	Gm21974	ns
CX7A2	0.349358	0.252081	7	0.2083	0.612	0.681263	0.349358	Cytochrome c oxidase subunit 7A2, mitochondrial	CX7A2	P48771	NA	4h LPS	3	Cox7a2	ns
BGLR	-0.348901	0.148561	7	0.0512	0.3597	1.29075	0.348901	Beta-glucuronidase	BGLR	P12265	NA	4h LPS	3	Gusb	ns
ACOX1	-0.348338	0.124642	7	0.0267	0.2563	1.57305	0.348338	Peroxisomal acyl-coenzyme A oxidase 1	ACOX1	Q9R0H0	NA	4h LPS	3	Acox1	ns
BCL10	0.348329	0.127676	7	0.0294	0.268	1.53145	0.348329	B-cell lymphoma/leukemia 10	BCL10	Q9Z0H7	NA	4h LPS	3	Bcl10	ns
SASH3	-0.348183	0.0925752	7	0.0071	0.1145	2.15089	0.348183	SAM and SH3 domain-containing protein 3	SASH3	Q8K352	NA	4h LPS	3	Sash3	ns
TGT	-0.347901	0.0933267	7	0.0074	0.1173	2.13193	0.347901	Queuine tRNA-ribosyltransferase	TGT	Q9JMA2	NA	4h LPS	3	Qtrt1	ns
UD17C	-0.347739	0.235406	7	0.1831	0.5871	0.737203	0.347739	UDP-glucuronosyltransferase 1-7C	UD17C	Q6ZQM8	NA	4h LPS	3	Ugt1a7c	ns
EIF1A	-0.347191	0.14307	7	0.0456	0.3398	1.34066	0.347191	Probable RNA-binding protein EIF1AD	EIF1A	Q3THJ3	NA	4h LPS	3	Eif1ad	ns
R3HCL	-0.346589	0.197514	7	0.1227	0.5057	0.911021	0.346589	Coiled-coil domain-containing protein R3HCC1L	R3HCL	Q8BJM3	NA	4h LPS	3	R3hcc1l	ns
S4R2J8	-0.346434	0.171366	7	0.0829	0.4467	1.08127	0.346434	Bridging integrator 2	S4R2J8	S4R2J8	NA	4h LPS	3	Bin2	ns
NPTN	0.346083	0.240195	7	0.1928	0.5978	0.714845	0.346083	Neuroplastin	NPTN	P97300	NA	4h LPS	3	Nptn	ns
PLS3	-0.345552	0.242701	7	0.1975	0.6021	0.704385	0.345552	Phospholipid scramblase 3	PLS3	Q9JIZ9	NA	4h LPS	3	Plscr3	ns
LSM3	-0.34492	0.227313	7	0.173	0.578	0.762055	0.34492	U6 snRNA-associated Sm-like protein LSm3	LSM3	P62311	NA	4h LPS	3	Lsm3	ns
RC3H1	0.344915	0.0881492	7	0.0058	0.099	2.23642	0.344915	Roquin-1	RC3H1	Q4VGL6	NA	4h LPS	3	Rc3h1	ns
R3GEF	-0.344756	0.0388191	7	0	0.003	4.33247	0.344756	Guanine nucleotide exchange factor for Rab-3A	R3GEF	Q8VDV3	NA	4h LPS	3	Rab3il1	**
RIR1	-0.344458	0.119009	7	0.0232	0.2359	1.63506	0.344458	Ribonucleoside-diphosphate reductase large subunit	RIR1	P07742	NA	4h LPS	3	Rrm1	ns
DCAF5	-0.344434	0.16212	7	0.0712	0.4217	1.14728	0.344434	DDB1- and CUL4-associated factor 5	DCAF5	Q80T85	NA	4h LPS	3	Dcaf5	ns
Q3UNM2	0.344342	0.219643	7	0.1609	0.5628	0.793367	0.344342	Putative uncharacterized protein	Q3UNM2	Q3UNM2	NA	4h LPS	3	Numa1	ns
H2A2A	-0.344053	0.191034	7	0.1147	0.4953	0.940378	0.344053	Histone H2A type 2-A	H2A2A	Q6GSS7	NA	4h LPS	3	Hist2h2aa1	ns
PAG15	-0.343952	0.0959654	7	0.0089	0.1328	2.0493	0.343952	Group XV phospholipase A2	PAG15	Q8VEB4	NA	4h LPS	3	Pla2g15	ns
SHPS1	-0.343948	0.139241	7	0.0428	0.3265	1.36832	0.343948	Tyrosine-protein phosphatase non-receptor type substrate 1	SHPS1	P97797	NA	4h LPS	3	Sirpa	ns
EXOS7	-0.343554	0.164113	7	0.0746	0.428	1.12729	0.343554	Exosome complex exonuclease RRP42	EXOS7	Q9D0M0	NA	4h LPS	3	Exosc7	ns
DCC1	-0.343363	0.230262	7	0.1795	0.5799	0.745844	0.343363	Sister chromatid cohesion protein DCC1	DCC1	Q14AI0	NA	4h LPS	3	DSCC1	ns
TRI26	0.342861	0.132392	7	0.036	0.2981	1.4442	0.342861	Tripartite motif-containing protein 26	TRI26	Q99PN3	NA	4h LPS	3	Trim26	ns
PTAFR	-0.342751	0.345688	7	0.3545	0.7524	0.450423	0.342751	Platelet-activating factor receptor	PTAFR	Q62035	NA	4h LPS	3	Ptafr	ns
FBLN1	-0.342588	0.360735	7	0.3739	0.7679	0.42725	0.342588	Fibulin-1	FBLN1	Q08879	NA	4h LPS	3	Fbln1	ns
PKHA1	-0.342513	0.164645	7	0.076	0.4324	1.1189	0.342513	Pleckstrin homology domain-containing family A member 1	PKHA1	Q8BUL6	NA	4h LPS	3	Plekha1	ns
GTF2I	-0.342167	0.0686957	7	0.0016	0.0375	2.79606	0.342167	General transcription factor II-I	GTF2I	Q9ESZ8	NA	4h LPS	3	Gtf2i	*
CASP9	-0.341707	0.100397	7	0.0114	0.1541	1.94358	0.341707	Caspase-9	CASP9	Q8C3Q9	NA	4h LPS	3	Casp9	ns
ERLN1	-0.341544	0.266562	7	0.2409	0.6495	0.618162	0.341544	Erlin-1	ERLN1	Q91X78	NA	4h LPS	3	Erlin1	ns
NDUS2	0.340605	0.437061	7	0.4613	0.8224	0.33599	0.340605	NADH dehydrogenase [ubiquinone] iron-sulfur protein 2, mitochondrial	NDUS2	Q91WD5	NA	4h LPS	3	Ndufs2	ns
PIEZ1	0.340595	0.358361	7	0.3736	0.7679	0.427651	0.340595	Piezo-type mechanosensitive ion channel component 1	PIEZ1	E2JF22	NA	4h LPS	3	Piezo1	ns
NUDT7	-0.3405	0.0814807	7	0.0041	0.0761	2.3827	0.3405	Peroxisomal coenzyme A diphosphatase NUDT7	NUDT7	Q99P30	NA	4h LPS	3	Nudt7	ns
TADA3	-0.339759	0.119098	7	0.0246	0.2439	1.60922	0.339759	Transcriptional adapter 3	TADA3	Q8R0L9	NA	4h LPS	3	Tada3	ns
GNA1	0.339744	0.609226	7	0.5944	0.8793	0.225885	0.339744	Glucosamine 6-phosphate N-acetyltransferase	GNA1	Q9JK38	NA	4h LPS	3	Gnpnat1	ns
IR3IP	0.339413	0.191685	7	0.1199	0.5017	0.92112	0.339413	Immediate early response 3-interacting protein 1	IR3IP	Q9CR20	NA	4h LPS	3	Ier3ip1	ns
RM32	0.339244	0.433388	7	0.4594	0.8202	0.337792	0.339244	39S ribosomal protein L32, mitochondrial	RM32	Q9DCI9	NA	4h LPS	3	Mrpl32	ns
Q6P9L3	-0.339234	0.142224	7	0.0485	0.3493	1.31418	0.339234	Bptf protein	Q6P9L3	Q6P9L3	NA	4h LPS	3	Bptf	ns
VEZA	0.339062	0.339992	7	0.3519	0.7517	0.453637	0.339062	Vezatin	VEZA	Q3ZK22	NA	4h LPS	3	Vezt	ns
CDK7	-0.338931	0.157814	7	0.0689	0.4183	1.16209	0.338931	Cyclin-dependent kinase 7	CDK7	Q03147	NA	4h LPS	3	Cdk7	ns
PCLO	0.338451	0.442384	7	0.4692	0.8303	0.328607	0.338451	Protein piccolo	PCLO	Q9QYX7	NA	4h LPS	3	Pclo	ns
KAD6	-0.337898	0.191649	7	0.1213	0.5027	0.916314	0.337898	Adenylate kinase isoenzyme 6	KAD6	Q8VCP8	NA	4h LPS	3	Ak6	ns
NAA10	-0.337851	0.387157	7	0.4118	0.7923	0.385328	0.337851	N-alpha-acetyltransferase 10	NAA10	Q9QY36	NA	4h LPS	3	Naa10	ns
CNN3	0.337756	0.36181	7	0.3816	0.7724	0.418363	0.337756	Calponin-3	CNN3	Q9DAW9	NA	4h LPS	3	Cnn3	ns
Q9CQX6	0.33765	0.748103	7	0.6654	0.9013	0.176921	0.33765	MCG141091, isoform CRA_a	Q9CQX6	Q9CQX6	NA	4h LPS	3	Gm16286	ns
K0100	-0.337559	0.265852	7	0.2448	0.6536	0.611257	0.337559	Protein KIAA0100	K0100	Q5SYL3	NA	4h LPS	3	Kiaa0100	ns
CATB	-0.337426	0.0459452	7	0.0002	0.0067	3.80488	0.337426	Cathepsin B	CATB	P10605	NA	4h LPS	3	Ctsb	**
ALKB3	-0.337376	0.300924	7	0.2992	0.7107	0.524017	0.337376	Alpha-ketoglutarate-dependent dioxygenase alkB homolog 3	ALKB3	Q8K1E6	NA	4h LPS	3	Alkbh3	ns
SKAP	-0.337331	0.184108	7	0.1096	0.487	0.960249	0.337331	Small kinetochore-associated protein	SKAP	Q9D9Z1	NA	4h LPS	3	Knstrn	ns
ABEC1	-0.337297	0.135525	7	0.0417	0.3206	1.3802	0.337297	C->U-editing enzyme APOBEC-1	ABEC1	P51908	NA	4h LPS	3	Apobec1	ns
ISCA1	-0.33714	0.132564	7	0.0385	0.3072	1.41474	0.33714	Iron-sulfur cluster assembly 1 homolog, mitochondrial	ISCA1	Q9D924	NA	4h LPS	3	Isca1	ns
XXLT1	-0.336714	0.127469	7	0.0333	0.2879	1.47691	0.336714	Xyloside xylosyltransferase 1	XXLT1	Q3U4G3	NA	4h LPS	3	Xxylt1	ns
MTNA	-0.336568	0.110823	7	0.0189	0.207	1.7229	0.336568	Methylthioribose-1-phosphate isomerase	MTNA	Q9CQT1	NA	4h LPS	3	Mri1	ns
SDE2	0.336048	0.232649	7	0.1918	0.5971	0.717056	0.336048	Protein SDE2 homolog	SDE2	Q8K1J5	NA	4h LPS	3	Sde2	ns
CCNA2	-0.335995	0.0587966	7	0.0007	0.0203	3.14003	0.335995	Cyclin-A2	CCNA2	P51943	NA	4h LPS	3	Ccna2	*
CE350	0.335936	0.159996	7	0.0739	0.4262	1.1313	0.335936	NA	CE350	E9Q309	NA	4h LPS	3	NA	ns
RL26	0.33581	0.970064	7	0.7394	0.9268	0.13113	0.33581	60S ribosomal protein L26	RL26	P61255	NA	4h LPS	3	Rpl26	ns
MBOA5	0.335319	0.228963	7	0.1865	0.5915	0.729395	0.335319	Lysophospholipid acyltransferase 5	MBOA5	Q91V01	NA	4h LPS	3	Lpcat3	ns
ZMY11	-0.335155	0.0454834	7	0.0002	0.0066	3.81402	0.335155	Zinc finger MYND domain-containing protein 11	ZMY11	Q8R5C8	NA	4h LPS	3	Zmynd11	**
Q3UIX4	-0.335153	0.252846	7	0.2266	0.6323	0.644702	0.335153	Protein Srsf11	Q3UIX4	Q3UIX4	NA	4h LPS	3	Srsf11	ns
RNK	0.335099	1.71885	7	0.851	0.9555	0.0700879	0.335099	Ribonuclease kappa	RNK	Q8K3C0	NA	4h LPS	3	Rnasek	ns
ACO11	-0.334624	0.192072	7	0.125	0.5057	0.903051	0.334624	Acyl-coenzyme A thioesterase 11	ACO11	Q8VHQ9	NA	4h LPS	3	Acot11	ns
G3X9N1	0.334195	0.230982	7	0.1912	0.5968	0.718528	0.334195	Rho GTPase activating protein 24, isoform CRA_b	G3X9N1	G3X9N1	NA	4h LPS	3	Arhgap24	ns
NOL10	-0.333412	0.0791387	7	0.004	0.074	2.40111	0.333412	Nucleolar protein 10	NOL10	Q5RJG1	NA	4h LPS	3	Nol10	ns
CTL2	-0.332661	0.234554	7	0.1991	0.6032	0.701016	0.332661	Choline transporter-like protein 2 (isoform 2)	CTL2	Q8BY89-2	NA	4h LPS	3	Slc44a2	ns
JAK1	-0.332657	0.0921582	7	0.0086	0.1306	2.06407	0.332657	Tyrosine-protein kinase JAK1	JAK1	P52332	NA	4h LPS	3	Jak1	ns
BCD1	-0.332572	0.56694	7	0.5759	0.8724	0.239663	0.332572	Box C/D snoRNA protein 1	BCD1	Q3UFB2	NA	4h LPS	3	Znhit6	ns
MGST3	0.331785	0.668699	7	0.635	0.8908	0.197243	0.331785	Microsomal glutathione S-transferase 3	MGST3	Q9CPU4	NA	4h LPS	3	Mgst3	ns
ZWINT	0.331659	0.299963	7	0.3054	0.7158	0.515107	0.331659	ZW10 interactor	ZWINT	Q9CQU5	NA	4h LPS	3	Zwint	ns
SMAP1	-0.331532	0.280906	7	0.2765	0.6878	0.558371	0.331532	Stromal membrane-associated protein 1	SMAP1	Q91VZ6	NA	4h LPS	3	Smap1	ns
RS18	0.331478	0.53061	7	0.552	0.8654	0.258084	0.331478	40S ribosomal protein S18	RS18	P62270	NA	4h LPS	3	Rps18	ns
RS24	0.331312	0.454594	7	0.4898	0.8408	0.31	0.331312	40S ribosomal protein S24	RS24	P62849	NA	4h LPS	3	Rps24	ns
RM55	-0.331288	0.160765	7	0.0783	0.4399	1.10632	0.331288	39S ribosomal protein L55, mitochondrial	RM55	Q9CZ83	NA	4h LPS	3	Mrpl55	ns
MSL1	-0.331046	0.112196	7	0.0214	0.2257	1.66982	0.331046	Male-specific lethal 1 homolog	MSL1	Q6PDM1	NA	4h LPS	3	Msl1	ns
LICH	-0.330487	0.118947	7	0.0274	0.2583	1.5629	0.330487	Lysosomal acid lipase/cholesteryl ester hydrolase	LICH	Q9Z0M5	NA	4h LPS	3	Lipa	ns
FCGR2	0.330413	0.317458	7	0.3326	0.7373	0.478115	0.330413	Low affinity immunoglobulin gamma Fc region receptor II	FCGR2	P08101	NA	4h LPS	3	Fcgr2	ns
USB1	0.330407	0.123002	7	0.0313	0.2755	1.50504	0.330407	U6 snRNA phosphodiesterase	USB1	Q91W78	NA	4h LPS	3	Usb1	ns
MEN1	-0.330388	0.115632	7	0.0244	0.2427	1.612	0.330388	Menin	MEN1	O88559	NA	4h LPS	3	Men1	ns
SMG7	0.330337	0.146608	7	0.0589	0.3873	1.22974	0.330337	Protein SMG7	SMG7	Q5RJH6	NA	4h LPS	3	Smg7	ns
TGON1	-0.330012	0.0442727	7	0.0001	0.0063	3.84549	0.330012	Trans-Golgi network integral membrane protein 1	TGON1	Q62313	NA	4h LPS	3	Tgoln1	**
AL14E	-0.328612	0.124145	7	0.0331	0.2859	1.48036	0.328612	ARL14 effector protein	AL14E	Q8BIX3	NA	4h LPS	3	Arl14ep	ns
EPMIP	-0.328418	0.175355	7	0.1032	0.4764	0.986149	0.328418	EPM2A-interacting protein 1	EPMIP	Q8VEH5	NA	4h LPS	3	Epm2aip1	ns
CELF2	0.328149	0.207147	7	0.1572	0.5603	0.803602	0.328149	CUGBP Elav-like family member 2	CELF2	Q9Z0H4	NA	4h LPS	3	Celf2	ns
LRC8D	0.328132	0.153082	7	0.0693	0.4192	1.15942	0.328132	Volume-regulated anion channel subunit LRRC8D	LRC8D	Q8BGR2	NA	4h LPS	3	Lrrc8d	ns
CD37	-0.327975	0.187308	7	0.1234	0.5057	0.908634	0.327975	Leukocyte antigen CD37	CD37	Q61470	NA	4h LPS	3	Cd37	ns
GRM1B	-0.327834	0.151097	7	0.0666	0.4119	1.17622	0.327834	GRAM domain-containing protein 1B	GRM1B	Q80TI0	NA	4h LPS	3	Gramd1b	ns
XRCC1	-0.32767	0.438449	7	0.4792	0.8348	0.319478	0.32767	DNA repair protein XRCC1	XRCC1	Q60596	NA	4h LPS	3	Xrcc1	ns
E9Q2I4	-0.327574	0.165299	7	0.088	0.4562	1.05572	0.327574	Protein Elmsan1	E9Q2I4	E9Q2I4	NA	4h LPS	3	Elmsan1	ns
CC117	-0.3275	0.148768	7	0.0636	0.4019	1.19656	0.3275	Coiled-coil domain-containing protein 117	CC117	Q6PB51	NA	4h LPS	3	Ccdc117	ns
AGAL	-0.327476	0.050545	7	0.0003	0.0121	3.46745	0.327476	Alpha-galactosidase A	AGAL	P51569	NA	4h LPS	3	Gla	*
RN135	0.32735	0.0938683	7	0.0102	0.1433	1.99289	0.32735	E3 ubiquitin-protein ligase RNF135	RN135	Q9CWS1	NA	4h LPS	3	Rnf135	ns
KPYM	0.327287	0.680381	7	0.6452	0.8935	0.19033	0.327287	Pyruvate kinase PKM (isoform 2)	KPYM	P52480-2	NA	4h LPS	3	Pkm	ns
UBN2	-0.327237	0.184468	7	0.1193	0.5017	0.923193	0.327237	Ubinuclein-2	UBN2	Q80WC1	NA	4h LPS	3	Ubn2	ns
NACC1	-0.327221	0.141525	7	0.054	0.3704	1.26745	0.327221	Nucleus accumbens-associated protein 1	NACC1	Q7TSZ8	NA	4h LPS	3	Nacc1	ns
SPC25	-0.327188	0.0579244	7	0.0008	0.0212	3.11033	0.327188	Kinetochore protein Spc25	SPC25	Q3UA16	NA	4h LPS	3	Spc25	*
CDKAL	0.327146	0.343508	7	0.3726	0.7676	0.428724	0.327146	Threonylcarbamoyladenosine tRNA methylthiotransferase	CDKAL	Q91WE6	NA	4h LPS	3	Cdkal1	ns
TDIF1	0.326939	0.526532	7	0.5543	0.8663	0.256241	0.326939	Deoxynucleotidyltransferase terminal-interacting protein 1	TDIF1	Q99LB0	NA	4h LPS	3	Dnttip1	ns
RL35A	-0.326768	0.306093	7	0.3212	0.7275	0.493288	0.326768	60S ribosomal protein L35a	RL35A	O55142	NA	4h LPS	3	Rpl35a	ns
SMAD1	-0.326583	0.138039	7	0.0499	0.3554	1.30183	0.326583	Mothers against decapentaplegic homolog 1	SMAD1	P70340	NA	4h LPS	3	Smad1	ns
KMCP1	-0.326184	0.150911	7	0.0675	0.4143	1.17092	0.326184	Kidney mitochondrial carrier protein 1	KMCP1	Q9CR58	NA	4h LPS	3	Slc25a30	ns
RHG31	0.325703	0.0651372	7	0.0016	0.0369	2.80554	0.325703	Rho GTPase-activating protein 31	RHG31	A6X8Z5	NA	4h LPS	3	Arhgap31	*
KS6A5	-0.325532	0.108126	7	0.0196	0.2127	1.70679	0.325532	Ribosomal protein S6 kinase alpha-5	KS6A5	Q8C050	NA	4h LPS	3	Rps6ka5	ns
KPCL	-0.325189	0.232825	7	0.2052	0.6092	0.68785	0.325189	Protein kinase C eta type	KPCL	P23298	NA	4h LPS	3	Prkch	ns
BAG1	-0.324755	0.251412	7	0.2375	0.6464	0.624403	0.324755	BAG family molecular chaperone regulator 1	BAG1	Q60739	NA	4h LPS	3	Bag1	ns
RPF2	-0.324509	0.217054	7	0.1785	0.5799	0.748242	0.324509	Ribosome production factor 2 homolog	RPF2	Q9JJ80	NA	4h LPS	3	Rpf2	ns
MDFIC	0.32435	0.138673	7	0.0519	0.3629	1.28463	0.32435	MyoD family inhibitor domain-containing protein	MDFIC	Q8BX65	NA	4h LPS	3	Mdfic	ns
Q3TKR2	0.324242	0.830908	7	0.708	0.9194	0.149984	0.324242	Protein Xlr4c	Q3TKR2	Q3TKR2	NA	4h LPS	3	Xlr4c	ns
SMYD2	-0.323946	0.119956	7	0.0306	0.272	1.51406	0.323946	N-lysine methyltransferase SMYD2	SMYD2	Q8R5A0	NA	4h LPS	3	Smyd2	ns
REEP5	-0.323916	0.226399	7	0.1956	0.6006	0.708646	0.323916	Receptor expression-enhancing protein 5	REEP5	Q60870	NA	4h LPS	3	Reep5	ns
PI3R6	0.323805	0.213639	7	0.1734	0.578	0.760991	0.323805	Phosphoinositide 3-kinase regulatory subunit 6	PI3R6	Q3U6Q4	NA	4h LPS	3	Pik3r6	ns
T3JAM	-0.323672	0.123522	7	0.0344	0.2942	1.46356	0.323672	TRAF3-interacting JNK-activating modulator	T3JAM	Q8C0G2	NA	4h LPS	3	Traf3ip3	ns
ZN830	-0.323657	0.126239	7	0.0373	0.3029	1.42781	0.323657	Zinc finger protein 830	ZN830	Q8R1N0	NA	4h LPS	3	Znf830	ns
IWS1	0.323461	0.585018	7	0.5975	0.8796	0.223639	0.323461	Protein IWS1 homolog	IWS1	Q8C1D8	NA	4h LPS	3	Iws1	ns
PML	0.323336	0.128026	7	0.0395	0.3116	1.40352	0.323336	Protein PML	PML	Q60953	NA	4h LPS	3	Pml	ns
TPRKB	-0.323132	0.14847	7	0.066	0.4097	1.18053	0.323132	EKC/KEOPS complex subunit Tprkb	TPRKB	Q8QZZ7	NA	4h LPS	3	Tprkb	ns
SPF30	-0.323006	0.185412	7	0.125	0.5057	0.903001	0.323006	Survival of motor neuron-related-splicing factor 30	SPF30	Q8BGT7	NA	4h LPS	3	Smndc1	ns
NFAC2	-0.322748	0.143123	7	0.0588	0.3867	1.23092	0.322748	Nuclear factor of activated T-cells, cytoplasmic 2	NFAC2	Q60591	NA	4h LPS	3	Nfatc2	ns
ZN740	-0.322517	0.155922	7	0.0774	0.438	1.11129	0.322517	Zinc finger protein 740	ZN740	Q6NZQ6	NA	4h LPS	3	Znf740	ns
Q3U5I2	-0.322502	0.407833	7	0.455	0.8194	0.341959	0.322502	Putative uncharacterized protein	Q3U5I2	Q3U5I2	NA	4h LPS	3	Ptbp1	ns
GDN	0.322419	0.514874	7	0.551	0.8654	0.258815	0.322419	Glia-derived nexin	GDN	Q07235	NA	4h LPS	3	Serpine2	ns
TRA2A	0.321208	0.204291	7	0.1599	0.5628	0.796217	0.321208	Transformer-2 protein homolog alpha	TRA2A	Q6PFR5	NA	4h LPS	3	Tra2a	ns
PDD2L	-0.320792	0.156887	7	0.0802	0.441	1.0961	0.320792	Programmed cell death protein 2-like	PDD2L	Q8C5N5	NA	4h LPS	3	Pdcd2l	ns
CLM3	-0.320752	0.17167	7	0.1039	0.4764	0.983311	0.320752	CMRF35-like molecule 3	CLM3	Q6SJQ5	NA	4h LPS	3	Cd300lh	ns
SYTC2	0.320399	0.284129	7	0.2966	0.7078	0.527784	0.320399	Probable threonine--tRNA ligase 2, cytoplasmic	SYTC2	Q8BLY2	NA	4h LPS	3	Tarsl2	ns
VKOR1	0.320038	0.632332	7	0.6283	0.89	0.201821	0.320038	Vitamin K epoxide reductase complex subunit 1	VKOR1	Q9CRC0	NA	4h LPS	3	Vkorc1	ns
BAZ1B	-0.319904	0.146502	7	0.0653	0.4069	1.18514	0.319904	Tyrosine-protein kinase BAZ1B	BAZ1B	Q9Z277	NA	4h LPS	3	Baz1b	ns
A0A140LJ04	-0.319867	0.106307	7	0.0197	0.2129	1.70569	0.319867	NA	A0A140LJ04	A0A140LJ04	NA	4h LPS	3	NA	ns
TOE1	-0.319813	0.189769	7	0.1358	0.5261	0.867093	0.319813	Target of EGR1 protein 1	TOE1	Q9D2E2	NA	4h LPS	3	Toe1	ns
MAGT1	0.319351	0.490352	7	0.5357	0.8621	0.27111	0.319351	Magnesium transporter protein 1	MAGT1	Q9CQY5	NA	4h LPS	3	Magt1	ns
CT024	-0.319276	0.495892	7	0.5402	0.8643	0.267452	0.319276	Uncharacterized protein C20orf24 homolog	CT024	Q9CQT9	NA	4h LPS	3	NA	ns
RLA1	0.31923	0.437454	7	0.4892	0.8408	0.310478	0.31923	60S acidic ribosomal protein P1	RLA1	P47955	NA	4h LPS	3	Rplp1	ns
RM27	-0.319059	0.154981	7	0.0785	0.4399	1.10504	0.319059	39S ribosomal protein L27, mitochondrial	RM27	Q99N92	NA	4h LPS	3	Mrpl27	ns
GLP3L	-0.319029	0.150088	7	0.0711	0.4214	1.14795	0.319029	Golgi phosphoprotein 3-like	GLP3L	Q8R088	NA	4h LPS	3	Golph3l	ns
COX41	0.318994	0.350479	7	0.393	0.7772	0.405612	0.318994	Cytochrome c oxidase subunit 4 isoform 1, mitochondrial	COX41	P19783	NA	4h LPS	3	Cox4i1	ns
MINY1	-0.318829	0.107207	7	0.0207	0.2212	1.68422	0.318829	NA	MINY1	Q76LS9	NA	4h LPS	3	NA	ns
TTF1	-0.318824	0.0979575	7	0.014	0.1762	1.85493	0.318824	Transcription termination factor 1	TTF1	Q62187	NA	4h LPS	3	Ttf1	ns
IRAK4	-0.318539	0.164017	7	0.0932	0.4634	1.03038	0.318539	Interleukin-1 receptor-associated kinase 4	IRAK4	Q8R4K2	NA	4h LPS	3	Irak4	ns
POLK	-0.318103	0.1376	7	0.054	0.3704	1.26726	0.318103	DNA polymerase kappa	POLK	Q9QUG2	NA	4h LPS	3	Polk	ns
RL22	-0.317895	0.142081	7	0.0603	0.3918	1.21963	0.317895	60S ribosomal protein L22	RL22	P67984	NA	4h LPS	3	Rpl22	ns
PHRF1	-0.317833	0.212146	7	0.1778	0.5799	0.75017	0.317833	PHD and RING finger domain-containing protein 1	PHRF1	A6H619	NA	4h LPS	3	Phrf1	ns
GNA11	0.317648	0.667267	7	0.6485	0.8954	0.188062	0.317648	Guanine nucleotide-binding protein subunit alpha-11	GNA11	P21278	NA	4h LPS	3	Gna11	ns
E9Q1W7	0.317519	0.327686	7	0.3648	0.7611	0.437901	0.317519	TBC domain-containing protein kinase-like protein	E9Q1W7	E9Q1W7	NA	4h LPS	3	Tbck	ns
PP2BA	0.317357	0.407726	7	0.4619	0.8225	0.335498	0.317357	Serine/threonine-protein phosphatase 2B catalytic subunit alpha isoform (isoform 2)	PP2BA	P63328-2	NA	4h LPS	3	Ppp3ca	ns
G45IP	-0.317238	0.145395	7	0.0655	0.4075	1.18404	0.317238	Growth arrest and DNA damage-inducible proteins-interacting protein 1	G45IP	Q9CR59	NA	4h LPS	3	Gadd45gip1	ns
NFX1	-0.31718	0.139714	7	0.0575	0.3822	1.24063	0.31718	Transcriptional repressor NF-X1	NFX1	B1AY10	NA	4h LPS	3	Nfx1	ns
RCC2	0.316993	0.35324	7	0.3993	0.7818	0.398675	0.316993	Protein RCC2	RCC2	Q8BK67	NA	4h LPS	3	Rcc2	ns
S39AE	0.316294	0.286357	7	0.3059	0.7166	0.51446	0.316294	Zinc transporter ZIP14	S39AE	Q75N73	NA	4h LPS	3	Slc39a14	ns
RB	-0.316235	0.0787459	7	0.0051	0.0888	2.29361	0.316235	Retinoblastoma-associated protein	RB	P13405	NA	4h LPS	3	Rb1	ns
VPS29	0.316038	0.280422	7	0.2969	0.7081	0.527412	0.316038	Vacuolar protein sorting-associated protein 29	VPS29	Q9QZ88	NA	4h LPS	3	Vps29	ns
DOCK3	0.316005	0.374589	7	0.4268	0.8002	0.369801	0.316005	Dedicator of cytokinesis protein 3	DOCK3	Q8CIQ7	NA	4h LPS	3	Dock3	ns
PTPS	-0.315957	0.287289	7	0.3078	0.7181	0.511729	0.315957	6-pyruvoyl tetrahydrobiopterin synthase	PTPS	Q9R1Z7	NA	4h LPS	3	Pts	ns
TRI47	-0.315945	0.153688	7	0.0789	0.4408	1.10315	0.315945	Tripartite motif-containing protein 47 (isoform 2)	TRI47	Q8C0E3-2	NA	4h LPS	3	Trim47	ns
HXK2	0.31586	0.113438	7	0.0271	0.2579	1.56663	0.31586	Hexokinase-2	HXK2	O08528	NA	4h LPS	3	Hk2	ns
EDEM3	-0.315478	0.136222	7	0.0537	0.3704	1.26989	0.315478	ER degradation-enhancing alpha-mannosidase-like protein 3	EDEM3	Q2HXL6	NA	4h LPS	3	Edem3	ns
MKL2	-0.31539	0.122938	7	0.0373	0.3025	1.42882	0.31539	MKL/myocardin-like protein 2	MKL2	P59759	NA	4h LPS	3	Mkl2	ns
RAM	0.315301	0.344668	7	0.3907	0.7771	0.408133	0.315301	RNMT-activating mini protein	RAM	Q9CQY2	NA	4h LPS	3	Fam103a1	ns
EYA3	-0.315241	0.107048	7	0.0216	0.2264	1.66628	0.315241	Eyes absent homolog 3	EYA3	P97480	NA	4h LPS	3	Eya3	ns
ZHX1	-0.315172	0.203707	7	0.1657	0.5692	0.780567	0.315172	Zinc fingers and homeoboxes protein 1	ZHX1	P70121	NA	4h LPS	3	Zhx1	ns
ATG12	-0.315134	0.233834	7	0.2197	0.6257	0.658078	0.315134	Ubiquitin-like protein ATG12	ATG12	Q9CQY1	NA	4h LPS	3	Atg12	ns
Q8BIR5	-0.315104	0.147031	7	0.0693	0.4192	1.15917	0.315104	Progesterone immunomodulatory binding factor 1	Q8BIR5	Q8BIR5	NA	4h LPS	3	Pibf1	ns
SMRCD	0.31509	0.238459	7	0.2279	0.6336	0.642196	0.31509	SWI/SNF-related matrix-associated actin-dependent regulator of chromatin subfamily A containing DEAD/H box 1	SMRCD	Q04692	NA	4h LPS	3	Smarcad1	ns
KNOP1	-0.314917	0.128428	7	0.044	0.3322	1.35683	0.314917	Lysine-rich nucleolar protein 1	KNOP1	Q9Z2Q2	NA	4h LPS	3	Knop1	ns
CO8A1	0.314901	0.979287	7	0.7572	0.931	0.120804	0.314901	Collagen alpha-1(VIII) chain	CO8A1	Q00780	NA	4h LPS	3	Col8a1	ns
GBRAP	-0.314806	0.347335	7	0.3949	0.7784	0.403537	0.314806	Gamma-aminobutyric acid receptor-associated protein	GBRAP	Q9DCD6	NA	4h LPS	3	Gabarap	ns
YTHD3	-0.314156	0.222868	7	0.2015	0.6057	0.695721	0.314156	YTH domain-containing family protein 3	YTHD3	Q8BYK6	NA	4h LPS	3	Ythdf3	ns
ARCH	0.313947	0.209023	7	0.1768	0.5799	0.752516	0.313947	Protein archease	ARCH	Q505B7	NA	4h LPS	3	Zbtb8os	ns
TLR3	0.313724	0.0780573	7	0.0051	0.0888	2.29541	0.313724	Toll-like receptor 3	TLR3	Q99MB1	NA	4h LPS	3	Tlr3	ns
RL13A	0.31368	0.424951	7	0.4844	0.8381	0.314772	0.31368	60S ribosomal protein L13a	RL13A	P19253	NA	4h LPS	3	Rpl13a	ns
ABL1	-0.313199	0.173433	7	0.1139	0.4937	0.943477	0.313199	Tyrosine-protein kinase ABL1	ABL1	P00520	NA	4h LPS	3	Abl1	ns
DERL1	0.313029	0.228217	7	0.2125	0.6169	0.672589	0.313029	Derlin-1	DERL1	Q99J56	NA	4h LPS	3	Derl1	ns
VISTA	-0.312835	0.0867933	7	0.0087	0.1307	2.06102	0.312835	NA	VISTA	Q9D659	NA	4h LPS	3	NA	ns
NFYC	-0.312224	0.177135	7	0.1213	0.5027	0.916012	0.312224	Nuclear transcription factor Y subunit gamma	NFYC	P70353	NA	4h LPS	3	Nfyc	ns
XRP2	0.311902	0.502415	7	0.5544	0.8663	0.256181	0.311902	Protein XRP2	XRP2	Q9EPK2	NA	4h LPS	3	Rp2	ns
IMPA2	0.311813	1.14013	7	0.7924	0.9404	0.101072	0.311813	Inositol monophosphatase 2	IMPA2	Q91UZ5	NA	4h LPS	3	Impa2	ns
PLXB3	0.311729	0.462549	7	0.522	0.8556	0.282349	0.311729	Plexin-B3	PLXB3	Q9QY40	NA	4h LPS	3	Plxnb3	ns
HAGHL	-0.311446	0.203581	7	0.1699	0.575	0.769789	0.311446	Hydroxyacylglutathione hydrolase-like protein	HAGHL	Q9DB32	NA	4h LPS	3	Haghl	ns
B2L11	-0.310883	0.24996	7	0.2536	0.6642	0.595797	0.310883	Bcl-2-like protein 11	B2L11	O54918	NA	4h LPS	3	Bcl2l11	ns
S39A1	-0.310665	0.780804	7	0.7026	0.918	0.153307	0.310665	Zinc transporter ZIP1	S39A1	Q9QZ03	NA	4h LPS	3	Slc39a1	ns
Z280C	-0.31059	0.0847076	7	0.008	0.1248	2.09691	0.31059	Zinc finger protein 280C	Z280C	Q6P3Y5	NA	4h LPS	3	Znf280c	ns
F133B	0.31033	0.323173	7	0.3689	0.7649	0.433078	0.31033	Protein FAM133B	F133B	Q9CVI2	NA	4h LPS	3	Fam133b	ns
Q80T06	-0.310141	0.0914992	7	0.0116	0.1564	1.93529	0.310141	Elongation factor 1-delta	Q80T06	Q80T06	NA	4h LPS	3	Eef1d	ns
CATZ	-0.309624	0.150584	7	0.0788	0.4408	1.10341	0.309624	Cathepsin Z	CATZ	Q9WUU7	NA	4h LPS	3	Ctsz	ns
TR34A	0.309118	0.147262	7	0.074	0.4262	1.13095	0.309118	Tripartite motif-containing protein 34A	TR34A	Q99PP6	NA	4h LPS	3	Trim34a	ns
JUPI2	0.309018	0.151967	7	0.0815	0.4442	1.08887	0.309018	NA	JUPI2	Q6PGH2	NA	4h LPS	3	NA	ns
P5CR2	-0.308823	0.121111	7	0.0381	0.305	1.41899	0.308823	Pyrroline-5-carboxylate reductase 2	P5CR2	Q922Q4	NA	4h LPS	3	Pycr2	ns
F6U2C2	0.308818	0.265887	7	0.2835	0.694	0.547412	0.308818	Ataxin-2	F6U2C2	F6U2C2	NA	4h LPS	3	Atxn2	ns
TP4A1	-0.308581	0.15536	7	0.0874	0.4556	1.05861	0.308581	Protein tyrosine phosphatase type IVA 1	TP4A1	Q63739	NA	4h LPS	3	Ptp4a1	ns
CSK2B	-0.30838	0.172855	7	0.1176	0.4995	0.9296	0.30838	Casein kinase II subunit beta	CSK2B	P67871	NA	4h LPS	3	Csnk2b	ns
TM201	-0.30833	0.13056	7	0.0502	0.356	1.29909	0.30833	Transmembrane protein 201	TM201	A2A8U2	NA	4h LPS	3	Tmem201	ns
GCP4	-0.308128	0.0579742	7	0.0011	0.0285	2.95651	0.308128	Gamma-tubulin complex component 4	GCP4	Q9D4F8	NA	4h LPS	3	Tubgcp4	*
CTBP1	-0.308061	0.135424	7	0.0571	0.3811	1.24357	0.308061	C-terminal-binding protein 1	CTBP1	O88712	NA	4h LPS	3	Ctbp1	ns
KCRS	0.307983	0.521119	7	0.5731	0.872	0.241771	0.307983	Creatine kinase S-type, mitochondrial	KCRS	Q6P8J7	NA	4h LPS	3	Ckmt2	ns
ANR52	-0.307957	0.0706951	7	0.0033	0.0651	2.47758	0.307957	Serine/threonine-protein phosphatase 6 regulatory ankyrin repeat subunit C	ANR52	Q8BTI7	NA	4h LPS	3	Ankrd52	ns
GGCT	0.307869	0.302105	7	0.3421	0.7451	0.465863	0.307869	Gamma-glutamylcyclotransferase	GGCT	Q9D7X8	NA	4h LPS	3	Ggct	ns
PGK2	0.307754	0.468129	7	0.5319	0.86	0.274146	0.307754	Phosphoglycerate kinase 2	PGK2	P09041	NA	4h LPS	3	Pgk2	ns
E9Q6R4	-0.307563	0.107537	7	0.0243	0.2421	1.61377	0.307563	Protein Arid1b	E9Q6R4	E9Q6R4	NA	4h LPS	3	Arid1b	ns
MTMRA	-0.307252	0.113133	7	0.0299	0.2692	1.52368	0.307252	Myotubularin-related protein 10	MTMRA	Q7TPM9	NA	4h LPS	3	Mtmr10	ns
AR2BP	-0.306886	0.147179	7	0.0755	0.4307	1.12199	0.306886	ADP-ribosylation factor-like protein 2-binding protein	AR2BP	Q9D385	NA	4h LPS	3	Arl2bp	ns
F2Z446	0.306687	0.177176	7	0.1271	0.5079	0.895962	0.306687	Vacuolar ATPase assembly integral membrane protein Vma21	F2Z446	F2Z446	NA	4h LPS	3	Vma21	ns
COX7R	0.306513	0.281411	7	0.3121	0.7221	0.505656	0.306513	Cytochrome c oxidase subunit 7A-related protein, mitochondrial	COX7R	Q61387	NA	4h LPS	3	Cox7a2l	ns
RM11	-0.306508	0.256083	7	0.2703	0.6805	0.568154	0.306508	39S ribosomal protein L11, mitochondrial	RM11	Q9CQF0	NA	4h LPS	3	Mrpl11	ns
AMRP	-0.30583	0.142949	7	0.0697	0.4194	1.15682	0.30583	Alpha-2-macroglobulin receptor-associated protein	AMRP	P55302	NA	4h LPS	3	Lrpap1	ns
NDUS5	-0.305828	0.252929	7	0.2659	0.6744	0.575354	0.305828	NADH dehydrogenase [ubiquinone] iron-sulfur protein 5	NDUS5	Q99LY9	NA	4h LPS	3	Ndufs5	ns
KC1E	-0.305412	0.176554	7	0.1273	0.5079	0.895246	0.305412	Casein kinase I isoform epsilon	KC1E	Q9JMK2	NA	4h LPS	3	Csnk1e	ns
LTOR3	-0.305299	0.154203	7	0.0882	0.4562	1.05452	0.305299	Ragulator complex protein LAMTOR3	LTOR3	O88653	NA	4h LPS	3	Lamtor3	ns
GCP6	-0.304929	0.154528	7	0.0891	0.4578	1.05033	0.304929	NA	GCP6	G5E8P0	NA	4h LPS	3	NA	ns
HDAC5	-0.304807	0.0800281	7	0.0066	0.1091	2.17792	0.304807	Histone deacetylase 5	HDAC5	Q9Z2V6	NA	4h LPS	3	Hdac5	ns
GLMP	0.304788	0.409236	7	0.4807	0.8353	0.318162	0.304788	Glycosylated lysosomal membrane protein	GLMP	Q9JHJ3	NA	4h LPS	3	Glmp	ns
MCLN1	-0.304556	0.140271	7	0.0665	0.4117	1.17718	0.304556	Mucolipin-1	MCLN1	Q99J21	NA	4h LPS	3	Mcoln1	ns
GGA1	-0.30441	0.194109	7	0.1608	0.5628	0.793681	0.30441	ADP-ribosylation factor-binding protein GGA1	GGA1	Q8R0H9	NA	4h LPS	3	Gga1	ns
NDUF7	-0.304256	0.157203	7	0.0942	0.4645	1.02611	0.304256	NADH dehydrogenase [ubiquinone] complex I, assembly factor 7	NDUF7	Q9CWG8	NA	4h LPS	3	Ndufaf7	ns
MASU1	-0.304091	0.213539	7	0.1974	0.6021	0.704557	0.304091	Mitochondrial assembly of ribosomal large subunit protein 1	MASU1	Q9CWV0	NA	4h LPS	3	Malsu1	ns
ST65G	-0.304053	0.260192	7	0.2808	0.6919	0.551559	0.304053	STAGA complex 65 subunit gamma	ST65G	Q9CZV5	NA	4h LPS	3	Supt7l	ns
CC115	-0.304003	0.126525	7	0.0473	0.3467	1.32534	0.304003	Coiled-coil domain-containing protein 115	CC115	Q8VE99	NA	4h LPS	3	Ccdc115	ns
ELAV3	-0.303859	0.205423	7	0.1826	0.5861	0.738435	0.303859	ELAV-like protein 3	ELAV3	Q60900	NA	4h LPS	3	Elavl3	ns
CDKA1	-0.303421	0.118747	7	0.0378	0.304	1.42232	0.303421	Cyclin-dependent kinase 2-associated protein 1	CDKA1	O35207	NA	4h LPS	3	Cdk2ap1	ns
Q6SKR2	0.303331	0.18097	7	0.1376	0.5291	0.861332	0.303331	HemK methyltransferase family member 2, isoform CRA_c	Q6SKR2	Q6SKR2	NA	4h LPS	3	N6amt1	ns
AP4B1	-0.303314	0.157107	7	0.0948	0.4665	1.02303	0.303314	AP-4 complex subunit beta-1	AP4B1	Q9WV76	NA	4h LPS	3	Ap4b1	ns
GALC	-0.303299	0.086966	7	0.0102	0.1433	1.99302	0.303299	Galactocerebrosidase	GALC	P54818	NA	4h LPS	3	Galc	ns
FYB	0.303224	0.213343	7	0.1982	0.6021	0.70287	0.303224	FYN-binding protein	FYB	O35601	NA	4h LPS	3	Fyb	ns
RRP15	0.303174	0.427608	7	0.5012	0.8474	0.299947	0.303174	RRP15-like protein	RRP15	Q9CYX7	NA	4h LPS	3	Rrp15	ns
PRC1	-0.3031	0.167957	7	0.1141	0.4937	0.942681	0.3031	Protein regulator of cytokinesis 1	PRC1	Q99K43	NA	4h LPS	3	Prc1	ns
GAB1	-0.302834	0.109911	7	0.0283	0.262	1.5484	0.302834	GRB2-associated-binding protein 1	GAB1	Q9QYY0	NA	4h LPS	3	Gab1	ns
MB12B	-0.302559	0.141609	7	0.07	0.4198	1.15498	0.302559	Multivesicular body subunit 12B	MB12B	Q6KAU4	NA	4h LPS	3	Mvb12b	ns
VKGC	-0.302129	0.277925	7	0.313	0.7224	0.504446	0.302129	Vitamin K-dependent gamma-carboxylase	VKGC	Q9QYC7	NA	4h LPS	3	Ggcx	ns
PTGDS	-0.301918	0.108541	7	0.0272	0.2579	1.56486	0.301918	Prostaglandin-H2 D-isomerase	PTGDS	O09114	NA	4h LPS	3	Ptgds	ns
LBH	-0.3018	0.0616402	7	0.0018	0.04	2.75428	0.3018	Protein LBH	LBH	Q9CX60	NA	4h LPS	3	Lbh	*
[truncated: 34,920 more rows]

## Sheet: Proteome LPS CDKi vs control
Protein	Uniprot	log2FC	SE	DF	pvalue	adj.pvalue	log10p	abslog2FC	protmeta_description	Gene_Name	log10adjp	Timepoint	Signif_Symbol
[truncated: 39,871 more rows]

[truncated: 1 more sheets: Proteome LPS CDKi vs LPS]
