# Supplementary material for: Polarized microtubule remodeling transforms the morphology of reactive microglia and drives cytokine release
Source: Nat Commun. 2023 Oct 9;14:6322. doi: 10.1038/s41467-023-41891-6 (PMC10562429; doi:10.1038/s41467-023-41891-6)
Supplement: Supplementary file 9 — Supplementary Data 2 [file 41467_2023_41891_MOESM9_ESM.xlsx]

## Sheet: Global 8h upregulated Bio Proce
Term	Overlap	P.value	Adjusted.P.value	Old.P.value	Old.Adjusted.P.value	Odds.Ratio	Combined.Score	Genes
cytokine-mediated signaling pathway (GO:0019221)	66/621	4.11837e-37	9.49695e-34	0	0	9.68759	811.628	IFITM3;IL1RN;CD40;CXCL9;ADAR;IFI35;IFIT1;TNF;CXCL2;IFIT3;ICAM1;IFIT2;PIM1;IL12B;BTRC;JAK2;JUNB;TRIM21;SERPINB2;RSAD2;RIPK2;FBXW11;IL18;IL19;MIF;FOS;TRAF1;TNFRSF1B;MMP9;IL1A;OAS2;IL1B;PELI1;FSCN1;IRF7;SQSTM1;CD44;SP100;SRC;FPR1;NOD1;PTGS2;IL2RG;SAMHD1;PSMB10;CCL7;IRAK2;CCL5;CCL4;CCL3;CCL2;GBP2;GBP1;VCAM1;NOS2;STAT2;ISG15;BATF;BST2;ISG20;CXCL10;IL6;COL1A2;LCN2;TNFSF9;XAF1
cellular response to cytokine stimulus (GO:0071345)	43/482	3.88054e-21	4.47426e-18	0	0	7.31207	343.655	IL1RN;CD40;FPR1;IFIT1;PTGS2;IL2RG;TNF;CXCL2;ICAM1;ZFP36;CCL7;IRAK2;CCL5;CCL4;PIM1;CCL3;IL12B;CCL2;JAK2;GBP2;JUNB;GBP1;GBP4;GBP5;GBP7;VCAM1;NOS2;PYHIN1;STAT2;IL18;IL19;FOS;TNFRSF1B;MMP9;BATF;IL1A;CXCL10;IL6;COL1A2;IL1B;FSCN1;LCN2;TLR2
positive regulation of cytokine production (GO:0001819)	35/335	1.54046e-19	1.1841e-16	0	0	8.50833	368.556	CD274;CD40;CEBPB;FLT4;SERPINE1;NOD1;PTGS2;TNF;MALT1;C3;IFIH1;DHX58;PDE4B;IL12B;CD14;ZBP1;GBP5;FZD5;NOS2;RIPK2;DDX58;IL18;ISG15;MIF;BATF;FOXP1;NFKB2;LACC1;IL1A;IL6;IL1B;IRF7;HSPA1B;TLR2;HSPA1A
defense response to virus (GO:0051607)	23/133	4.27338e-18	2.4636e-15	0	0	14.7334	589.249	IFITM3;ZBP1;RTP4;CD40;RSAD2;MLKL;DDX58;STAT2;NLRC5;ISG15;IFIT1;SAMHD1;IFIT3;IFIT2;BST2;ISG20;IFIH1;NT5C3A;CXCL10;IL6;OAS2;IRF7;TLR2
defense response to symbiont (GO:0140546)	22/124	1.30851e-17	5.39254e-15	0	0	15.1498	588.951	IFITM3;ZBP1;RTP4;CD40;RSAD2;MLKL;DDX58;STAT2;NLRC5;ISG15;IFIT1;SAMHD1;IFIT3;IFIT2;BST2;ISG20;IFIH1;NT5C3A;IL6;OAS2;IRF7;TLR2
inflammatory response (GO:0006954)	28/230	1.40309e-17	5.39254e-15	0	0	9.89947	384.151	IL1RN;CD40;CXCL9;CEBPB;FPR1;NOD1;FPR2;TNF;CXCL2;RELB;CCL7;CCL5;CCL4;CCL3;CCL2;CD14;NOS2;RIPK2;IL18;FOS;IL1A;TPST1;CXCL10;IL6;VNN1;IL1B;CD44;TLR2
cellular response to type I interferon (GO:0071357)	17/65	6.46387e-17	1.86321e-14	0	0	24.5061	913.531	IFITM3;SP100;RSAD2;STAT2;ADAR;ISG15;IFI35;IFIT1;SAMHD1;IFIT3;IFIT2;BST2;ISG20;OAS2;IRF7;GBP2;XAF1
type I interferon signaling pathway (GO:0060337)	17/65	6.46387e-17	1.86321e-14	0	0	24.5061	913.531	IFITM3;SP100;RSAD2;STAT2;ADAR;ISG15;IFI35;IFIT1;SAMHD1;IFIT3;IFIT2;BST2;ISG20;OAS2;IRF7;GBP2;XAF1
regulation of inflammatory response (GO:0050727)	26/206	8.58048e-17	2.19851e-14	0	0	10.2524	379.282	AKNA;SERPINE1;TNFAIP3;IFI35;FPR2;PTGS2;TNF;USP18;CCL5;CASP4;NFKBIZ;CCL3;IL12B;JAK2;ZBP1;IL18;NMI;TNFRSF1B;MMP9;FOXP1;LACC1;IL6;IL1B;PIK3AP1;PPARD;TLR2
response to interferon-gamma (GO:0034341)	18/80	1.44614e-16	3.33479e-14	0	0	20.1451	734.742	IFITM3;GBP5;CD40;SP100;GBP7;GCH1;CXCL16;BST2;CCL7;CCL5;CCL4;CCL3;CCL2;GBP2;TRIM21;GBP1;GBP4;TLR2
cellular response to lipopolysaccharide (GO:0071222)	19/120	1.98738e-14	4.16627e-12	0	0	13.0736	412.464	CD274;CXCL9;SERPINE1;IL18;TNFAIP3;TNFRSF1B;TNF;CXCL2;CXCL10;IL1A;ZFP36;IL6;IL1B;CCL5;TNIP3;PDE4B;CCL3;CCL2;CD14
cellular response to interferon-gamma (GO:0071346)	19/121	2.32594e-14	4.46968e-12	0	0	12.9448	406.363	GBP5;SP100;GBP7;VCAM1;ICAM1;CCL7;OAS2;CCL5;CCL4;IRF7;CCL3;CCL2;JAK2;GBP2;TRIM21;GBP1;CD44;GBP4;TLR2
response to lipopolysaccharide (GO:0032496)	21/159	3.43043e-14	6.08506e-12	0	0	10.631	329.598	OTUD5;CD274;CXCL9;GCH1;NOS2;SERPINE1;TNFAIP3;TNFRSF1B;CXCL2;FOXP1;CXCL10;IL1A;ZFP36;IL6;IL1B;TNIP3;PDE4B;PELI1;CCL2;CD14;JAK2
innate immune response (GO:0045087)	26/302	8.46313e-13	1.394e-10	0	0	6.65347	184.952	IFITM3;CD40;SP100;SRC;NLRC5;ADAR;IFIT1;MALT1;RELB;CXCL16;C3;IFIH1;DHX58;TRIM21;GCH1;NOS2;RIPK2;DDX58;ISG15;BST2;CXCL10;VNN1;CLEC4D;LCN2;IRF7;TLR2
cellular response to molecule of bacterial origin (GO:0071219)	17/115	1.5363e-12	2.3618e-10	0	0	11.9724	325.67	CD274;CXCL9;FZD5;SERPINE1;TNFAIP3;TNFRSF1B;CXCL2;CXCL10;IL1A;ZFP36;IL6;IL1B;TNIP3;PDE4B;CCL2;CD14;TLR2
cellular response to interleukin-1 (GO:0071347)	19/155	2.28411e-12	3.29198e-10	0	0	9.69172	259.787	IL1RN;CD40;FBXW11;RIPK2;NOD1;PSMB10;IL1A;CCL7;IRAK2;IL1B;CCL5;CCL4;PELI1;CCL3;CCL2;BTRC;GBP2;SQSTM1;GBP1
regulation of cytokine production (GO:0001817)	17/150	1.18525e-10	1.51843e-08	0	0	8.80605	201.27	ZBP1;SRGN;NOS2;DDX58;ISG15;MIF;TNFRSF1B;TNF;FOXP1;BATF;IFIH1;IL1A;IL6;IRF7;IL12B;TRIM21;ICOSLG
response to cytokine (GO:0034097)	17/150	1.18525e-10	1.51843e-08	0	0	8.80605	201.27	IFITM3;CD274;CD40;SP100;GCH1;SRC;ISG15;ADAR;CXCL16;RELB;BST2;IRAK2;IL1B;XAF1;JAK2;TRIM21;IKBKE
negative regulation of innate immune response (GO:0045824)	1938-10-01	1.67255e-10	2.02995e-08	0	0	24.1421	543.475	STAT2;DHX58;NLRC5;TNFAIP3;TRAFD1;ISG15;NMI;SAMHD1;USP18;TRIM21
regulation of innate immune response (GO:0045088)	1964-12-01	1.77248e-10	2.04367e-08	0	0	15.6883	352.257	GBP5;CCL5;DHX58;TNFAIP3;TRAFD1;IFI35;FPR2;NMI;PARP9;SAMHD1;TRIM21;USP18
regulation of interleukin-8 production (GO:0032677)	13/81	2.35744e-10	2.48992e-08	0	0	13.0312	288.879	MAPKBP1;NOS2;DDX58;SERPINE1;NOD1;TNF;IL6;IL1B;BCL3;CD14;HSPA1B;TLR2;HSPA1A
positive regulation of defense response (GO:0031349)	14/98	2.37547e-10	2.48992e-08	0	0	11.3908	252.428	ZBP1;GBP5;SERPINE1;IL18;IFI35;FPR2;NMI;TNF;IL1B;CCL5;NFKBIZ;CCL3;IL12B;TLR2
positive regulation of response to external stimulus (GO:0032103)	16/139	3.33496e-10	3.34366e-08	0	0	8.93499	194.974	ZBP1;GBP5;SERPINE1;IL18;IFI35;FPR2;NMI;DDX60;TNF;IL1B;CCL5;DHX58;NFKBIZ;CCL3;IL12B;TLR2
negative regulation of viral process (GO:0048525)	1970-12-01	5.29807e-10	5.09056e-08	0	0	14.0611	300.324	IFITM3;IFIH1;BST2;ISG20;ZFP36;RSAD2;OAS2;CCL5;ISG15;IFIT1;TNF;TRIM21
regulation of tumor necrosis factor production (GO:0032680)	15/124	5.94306e-10	5.48187e-08	0	0	9.42612	200.245	FZD5;DDX58;TNFAIP3;MIF;FOXP1;IFIH1;IL1A;ZFP36;IL6;OAS2;CCL3;IL12B;CD14;JAK2;TLR2
regulation of type I interferon production (GO:0032479)	13/89	7.9297e-10	7.03303e-08	0	0	11.6547	244.228	ZBP1;OTUD5;DDX58;NLRC5;TNFAIP3;ISG15;NFKB2;IFIH1;DHX58;IRF7;CD14;IKBKE;TRIM21
response to molecule of bacterial origin (GO:0002237)	1973-12-01	8.79502e-10	7.5116e-08	0	0	13.3675	278.735	OTUD5;IL6;FZD5;GCH1;NOS2;IL1B;PELI1;TNFAIP3;CD14;JAK2;CXCL2;FOXP1
positive regulation of intracellular signal transduction (GO:1902533)	30/546	1.09293e-09	9.00104e-08	0	0	4.11546	84.9202	CD40;SRC;FLT4;NOD1;IFI35;DDX60;TNF;MALT1;CCL5;DHX58;CCL4;CCL3;IL12B;CD14;JAK2;TRIM21;IKBKE;RIPK2;IL18;MIF;NMI;CFLAR;BST2;IL6;IL1B;PELI1;RAPGEF2;PIK3AP1;TLR2;FGFR1
positive regulation of interleukin-8 production (GO:0032757)	1961-11-01	1.60189e-09	1.25748e-07	0	0	14.9061	301.88	IL6;NOS2;DDX58;IL1B;SERPINE1;NOD1;CD14;TNF;HSPA1B;TLR2;HSPA1A
positive regulation of tumor necrosis factor production (GO:0032760)	1977-12-01	1.66621e-09	1.25748e-07	0	0	12.5423	253.515	IFIH1;IL1A;IL6;FZD5;DDX58;OAS2;CCL3;IL12B;MIF;CD14;JAK2;TLR2
positive regulation of NF-kappaB transcription factor activity (GO:0051092)	16/155	1.69046e-09	1.25748e-07	0	0	7.90004	159.567	CD40;RIPK2;IL18;NOD1;TRAF1;CFLAR;TNF;MALT1;NFKB2;IL6;IRAK2;IL1B;TRIM21;HSPA1B;TLR2;HSPA1A
negative regulation of cytokine production (GO:0001818)	17/182	2.44305e-09	1.76052e-07	0	0	7.0866	140.527	SRGN;MAPKBP1;OTUD5;CD274;DDX58;NLRC5;TNFAIP3;ISG15;TNF;IFIH1;ZFP36;IL6;DHX58;BCL3;IL12B;IKBKE;GBP1
positive regulation of tumor necrosis factor superfamily cytokine production (GO:1903557)	1981-12-01	3.03931e-09	2.12383e-07	0	0	11.8128	231.669	IFIH1;IL1A;IL6;FZD5;DDX58;OAS2;CCL3;IL12B;MIF;CD14;JAK2;TLR2
regulation of viral genome replication (GO:0045069)	1967-11-01	4.54468e-09	3.08237e-07	0	0	13.305	255.58	IFITM3;IFIH1;BST2;ISG20;RSAD2;OAS2;CCL5;ADAR;ISG15;IFIT1;TNF
negative regulation of viral genome replication (GO:0045071)	1954-10-01	6.84556e-09	4.5089e-07	0	0	15.3507	288.588	IFITM3;IFIH1;BST2;ISG20;RSAD2;OAS2;CCL5;ISG15;IFIT1;TNF
regulation of neuroinflammatory response (GO:0150077)	2022-07-19	7.03905e-09	4.5089e-07	0	0	39.0615	733.255	IL6;IL1B;IL18;PTGS2;TNFRSF1B;MMP9;TNF
positive regulation of inflammatory response (GO:0050729)	1989-12-01	9.16448e-09	5.7117e-07	0	0	10.5812	195.837	ZBP1;IL6;IL1B;SERPINE1;NFKBIZ;IL18;CCL3;IL12B;IFI35;NMI;TNF;TLR2
lipopolysaccharide-mediated signaling pathway (GO:0031663)	2022-07-20	1.06903e-08	6.48734e-07	0	0	36.0549	661.75	CCL5;IL1B;IL18;CCL3;CCL2;CD14;TNF
cellular response to peptide (GO:1901653)	1957-10-01	1.18705e-08	7.01881e-07	0	0	14.3686	262.216	EPHA4;VCAM1;ITGA4;RIPK2;SRC;CASP4;MDM2;NOD1;FPR2;ICAM1
negative regulation of type I interferon production (GO:0032480)	1943-09-01	1.26538e-08	7.29491e-07	0	0	17.8269	324.187	IFIH1;OTUD5;DDX58;DHX58;NLRC5;TNFAIP3;ISG15;IKBKE;RELB
regulation of immune response (GO:0050776)	16/179	1.3669e-08	7.68798e-07	0	0	6.72858	121.842	CD40;VCAM1;RSAD2;ITGA4;SPPL2A;PILRA;SAMHD1;ICAM1;FOXP1;C3;COL1A1;COL1A2;DHX58;IRF7;SLAMF7;CLEC2D
regulation of natural killer cell chemotaxis (GO:2000501)	2022-05-07	1.53028e-08	8.21759e-07	0	0	166.36	2993.68	CCL7;CCL5;CCL4;CCL3;CCL2
positive regulation of peptidyl-tyrosine phosphorylation (GO:0050731)	14/134	1.53233e-08	8.21759e-07	0	0	7.95894	143.212	EPHA4;CD40;RIPK2;SRC;IL18;MIF;PARP14;PARP9;TNF;IL6;CCL5;IL12B;JAK2;CD44
positive regulation of type I interferon production (GO:0032481)	1977-11-01	2.06787e-08	1.08375e-06	0	0	11.2833	199.649	IFIH1;ZBP1;DDX58;RIPK2;OAS2;DHX58;IRF7;ISG15;CD14;TLR2;NFKB2
cellular response to oxygen-containing compound (GO:1901701)	21/323	2.2302e-08	1.14285e-06	0	0	4.81714	84.8711	CD274;CXCL9;SERPINE1;TNFAIP3;FOS;TNFRSF1B;CXCL2;MMP9;IL1A;CXCL10;ZFP36;IL6;IL1B;TNIP3;PDE4B;RAPGEF2;CCL2;SH3BP4;CD14;CPEB4;TLR2
regulation of ERK1 and ERK2 cascade (GO:0070372)	18/238	2.33389e-08	1.16999e-06	0	0	5.63158	98.9645	NOTCH2;NOTCH1;FLT4;MIF;FPR2;TNF;ICAM1;MARCO;SPRED1;CCL7;IL1B;CCL5;CCL4;CCL3;RAPGEF2;CCL2;GBP1;CD44
positive regulation of DNA-binding transcription factor activity (GO:0051091)	18/246	3.88249e-08	1.9049e-06	0	0	5.43175	92.6884	CD40;RIPK2;DDX58;IL18;NOD1;TRAF1;CFLAR;TNF;MALT1;NFKB2;IL6;IRAK2;IL1B;TRIM21;IKBKE;HSPA1B;TLR2;HSPA1A
regulation of interferon-beta production (GO:0032648)	1949-09-01	4.25936e-08	2.04627e-06	0	0	15.1482	257.089	IFIH1;DDX58;RIPK2;OAS2;DHX58;IRF7;ISG15;TLR2;RELB
regulation of defense response (GO:0031347)	1983-11-01	4.61149e-08	2.12682e-06	0	0	10.3399	174.663	ZBP1;LACC1;AKNA;CASP4;DHX58;JAK2;PTGS2;SAMHD1;PIK3AP1;USP18;FOXP1
regulation of interleukin-1 beta production (GO:0032651)	1983-11-01	4.61149e-08	2.12682e-06	0	0	10.3399	174.663	GBP5;IL6;FZD5;RIPK2;PYHIN1;CCL3;TNFAIP3;JAK2;TNF;MALT1;FOXP1
positive regulation of interferon-beta production (GO:0032728)	1936-08-01	5.03251e-08	2.27548e-06	0	0	19.1819	322.347	IFIH1;DDX58;RIPK2;OAS2;DHX58;IRF7;ISG15;TLR2
positive regulation of ERK1 and ERK2 cascade (GO:0070374)	15/172	5.42784e-08	2.40704e-06	0	0	6.52822	109.211	NOTCH2;NOTCH1;FLT4;MIF;FPR2;TNF;ICAM1;MARCO;CCL7;CCL5;CCL4;CCL3;RAPGEF2;CCL2;CD44
response to interleukin-1 (GO:0070555)	1986-11-01	6.71509e-08	2.9217e-06	0	0	9.92478	163.921	CD40;CCL7;SRC;IRAK2;IL1B;CCL5;CCL4;CCL3;CCL2;GBP2;GBP1
interferon-gamma-mediated signaling pathway (GO:0060333)	1968-10-01	6.90699e-08	2.94954e-06	0	0	11.637	191.873	SP100;VCAM1;OAS2;IRF7;JAK2;GBP2;TRIM21;GBP1;CD44;ICAM1
negative regulation of apoptotic process (GO:0043066)	25/485	9.82323e-08	4.11861e-06	0	0	3.7884	61.1293	NOTCH2;NOTCH1;BCL2A1;SRC;FLT4;TNF;IFIT3;MALT1;RNF213;DNAJB6;PIM1;CCL2;RIPK2;PLAUR;MIF;CFLAR;MMP9;IL6;ALB;BCL3;SQSTM1;CD44;HSPA1B;CPEB4;HSPA1A
response to tumor necrosis factor (GO:0034612)	12/110	1.02517e-07	4.2215e-06	0	0	8.30492	133.653	ZFP36;CD40;CCL7;GCH1;CCL5;CCL4;CCL3;CCL2;JAK2;GBP2;GBP1;CXCL16
positive regulation of interleukin-1 beta production (GO:0032731)	1956-09-01	1.43229e-07	5.7945e-06	0	0	12.8875	203.092	GBP5;IL6;FZD5;RIPK2;PYHIN1;CCL3;JAK2;TNF;MALT1
interleukin-1-mediated signaling pathway (GO:0070498)	1994-11-01	1.70345e-07	6.77268e-06	0	0	8.96452	139.716	IL1A;IL1RN;FBXW11;RIPK2;IRAK2;IL1B;PELI1;NOD1;BTRC;SQSTM1;PSMB10
positive regulation of MAPK cascade (GO:0043410)	18/274	1.97858e-07	7.73323e-06	0	0	4.83069	74.5652	NOTCH2;CD40;NOTCH1;FLT4;MIF;FPR2;TNF;ICAM1;MARCO;IL6;CCL7;CCL5;CCL4;CCL3;RAPGEF2;CCL2;CD44;FGFR1
regulation of T cell proliferation (GO:0042129)	1976-10-01	2.03932e-07	7.83777e-06	0	0	10.2223	157.48	CD274;CEBPB;IL6;VCAM1;SDC4;IL1B;CCL5;IL12B;TNFSF9;TNFRSF1B
positive regulation of tyrosine phosphorylation of STAT protein (GO:0042531)	1959-09-01	2.2836e-07	8.63277e-06	0	0	12.1124	185.227	CD40;IL6;CCL5;IL18;IL12B;JAK2;PARP9;PARP14;TNF
positive regulation of natural killer cell chemotaxis (GO:2000503)	2022-04-05	2.48494e-07	9.24238e-06	0	0	265.293	4034.53	CCL7;CCL5;CCL4;CCL3
cellular response to tumor necrosis factor (GO:0071356)	15/194	2.64092e-07	9.56681e-06	0	0	5.71942	86.6319	CD40;TRAF1;TNFRSF1B;TNF;PSMB10;ZFP36;CCL7;CCL5;CCL4;CCL3;TNFSF9;CCL2;JAK2;GBP2;GBP1
response to amyloid-beta (GO:1904645)	1944-08-01	2.65514e-07	9.56681e-06	0	0	14.9132	225.809	EPHA4;VCAM1;MMP13;ITGA4;CASP4;FPR2;MMP9;ICAM1
regulation of I-kappaB kinase/NF-kappaB signaling (GO:0043122)	16/224	3.10507e-07	1.10158e-05	0	0	5.26073	78.8323	MAPKBP1;CD40;RIPK2;TNFAIP3;NOD1;TRAF1;CFLAR;TNF;MALT1;BST2;IL1B;TNIP3;PELI1;TRIM21;IKBKE;SQSTM1
negative regulation of extrinsic apoptotic signaling pathway (GO:2001237)	1980-10-01	3.33605e-07	1.1656e-05	0	0	9.63623	143.708	IL1A;SRC;IL1B;SERPINE1;TNFAIP3;CFLAR;TNF;HSPA1B;ICAM1;HSPA1A
positive regulation of interleukin-1 production (GO:0032732)	1962-09-01	3.54398e-07	1.21976e-05	0	0	11.425	169.694	GBP5;IL6;FZD5;RIPK2;PYHIN1;CCL3;JAK2;TNF;MALT1
defense response to bacterium (GO:0042742)	14/176	4.70505e-07	1.59556e-05	0	0	5.88287	85.7102	CEBPB;GBP7;NOS2;SERPINE1;ISG15;NOD1;FPR2;IL6;OAS2;LCN2;IL12B;GBP2;GBP4;TLR2
positive regulation of T cell cytokine production (GO:0002726)	2022-06-21	4.95972e-07	1.65755e-05	0	0	26.6902	387.454	IL6;FZD5;RSAD2;IL1B;IL18;MALT1
positive regulation of neuroinflammatory response (GO:0150078)	2022-05-12	5.42475e-07	1.78707e-05	0	0	47.5193	685.567	IL6;IL1B;CCL3;IL18;TNF
positive regulation of T cell proliferation (GO:0042102)	1966-09-01	6.13462e-07	1.99246e-05	0	0	10.6211	151.926	CD274;IL6;VCAM1;IL1B;CCL5;IL18;IL12B;TNFSF9;ICOSLG
regulation of tyrosine phosphorylation of STAT protein (GO:0042509)	1968-09-01	7.95544e-07	2.54795e-05	0	0	10.26	144.094	CD40;IL6;CCL5;IL18;IL12B;JAK2;PARP9;PARP14;TNF
positive regulation of cytokine-mediated signaling pathway (GO:0001961)	1936-07-01	9.36472e-07	2.91825e-05	0	0	16.1494	224.173	ZBP1;CASP4;NLRC5;PARP14;PARP9;HSPA1B;HSPA1A
positive regulation of innate immune response (GO:0045089)	1936-07-01	9.36472e-07	2.91825e-05	0	0	16.1494	224.173	ZBP1;GBP5;CCL5;NLRC5;FPR2;IFI35;NMI
neutrophil chemotaxis (GO:0030593)	1970-09-01	1.0226e-06	3.14415e-05	0	0	9.92264	136.865	CXCL10;CXCL9;CCL7;CCL5;CCL4;PDE4B;CCL3;CCL2;CXCL2
positive regulation of NIK/NF-kappaB signaling (GO:1901224)	1953-08-01	1.18074e-06	3.58261e-05	0	0	11.9251	162.77	IL1B;IL12B;NOD1;IFI35;CD14;NMI;TNF;TLR2
cellular response to lipid (GO:0071396)	15/219	1.2398e-06	3.71296e-05	0	0	5.01208	68.1672	CD274;CXCL9;SERPINE1;TNFAIP3;TNFRSF1B;CXCL2;IL1A;CXCL10;ZFP36;IL6;IL1B;TNIP3;PDE4B;CCL2;CD14
defense response to protozoan (GO:0042832)	2022-05-14	1.33773e-06	3.95487e-05	0	0	36.9557	499.809	CD40;GBP7;GBP2;GBP4;BATF
granulocyte chemotaxis (GO:0071621)	1973-09-01	1.46748e-06	4.28357e-05	0	0	9.45607	127.014	CXCL10;CXCL9;CCL7;CCL5;CCL4;PDE4B;CCL3;CCL2;CXCL2
positive regulation of vascular endothelial growth factor production (GO:0010575)	2022-06-25	1.53867e-06	4.43521e-05	0	0	21.0669	281.972	C3;IL1A;IL6;FLT4;IL1B;PTGS2
negative regulation of cytokine-mediated signaling pathway (GO:0001960)	1955-08-01	1.58028e-06	4.49892e-05	0	0	11.4165	152.5	IL1RN;IL6;STAT2;NLRC5;ISG15;SAMHD1;PARP14;USP18
regulation of cytokine-mediated signaling pathway (GO:0001959)	1974-09-01	1.64885e-06	4.6369e-05	0	0	9.31012	123.968	ZBP1;IRAK2;SPPL2A;TNFAIP3;TRAF1;CFLAR;JAK2;TNF;USP18
positive regulation of T-helper 17 cell differentiation (GO:2000321)	2022-04-07	1.69844e-06	4.71879e-05	0	0	88.422	1174.76	NFKBIZ;IL12B;NFKBID;MALT1
chemokine-mediated signaling pathway (GO:0070098)	1956-08-01	1.81979e-06	4.99576e-05	0	0	11.178	147.738	CXCL10;CXCL9;CCL7;CCL5;CCL4;CCL3;CCL2;CXCL2
positive regulation of lymphocyte proliferation (GO:0050671)	1975-09-01	1.84923e-06	5.01684e-05	0	0	9.16859	121.032	CD274;CD40;IL6;VCAM1;IL1B;CCL5;IL18;IL12B;MIF
neutrophil migration (GO:1990266)	1977-09-01	2.31363e-06	6.20376e-05	0	0	8.89802	115.467	CXCL10;CXCL9;CCL7;CCL5;CCL4;PDE4B;CCL3;CCL2;CXCL2
regulation of tumor necrosis factor-mediated signaling pathway (GO:0010803)	1958-08-01	2.39244e-06	6.34135e-05	0	0	10.7298	138.878	SPPL2A;CASP4;TNFAIP3;TRAF1;CFLAR;TNF;HSPA1B;HSPA1A
cytoplasmic pattern recognition receptor signaling pathway (GO:0002753)	2022-06-27	2.50744e-06	6.4968e-05	0	0	19.0586	245.784	IFIH1;IRAK2;DDX58;RIPK2;TNFAIP3;NOD1
regulation of vascular endothelial growth factor production (GO:0010574)	2022-06-27	2.50744e-06	6.4968e-05	0	0	19.0586	245.784	C3;IL1A;IL6;FLT4;IL1B;PTGS2
eosinophil chemotaxis (GO:0048245)	2022-05-16	2.84735e-06	7.13695e-05	0	0	30.2334	386.054	CCL7;CCL5;CCL4;CCL3;CCL2
eosinophil migration (GO:0072677)	2022-05-16	2.84735e-06	7.13695e-05	0	0	30.2334	386.054	CCL7;CCL5;CCL4;CCL3;CCL2
negative regulation of type I interferon-mediated signaling pathway (GO:0060339)	2022-05-16	2.84735e-06	7.13695e-05	0	0	30.2334	386.054	STAT2;NLRC5;ISG15;SAMHD1;USP18
cellular response to chemokine (GO:1990869)	1960-08-01	3.11142e-06	7.71498e-05	0	0	10.3161	130.813	CXCL10;CXCL9;CCL7;CCL5;CCL4;CCL3;CCL2;CXCL2
regulation of extrinsic apoptotic signaling pathway in absence of ligand (GO:2001239)	2022-06-28	3.15113e-06	7.73033e-05	0	0	18.1914	230.444	IL1A;IL1B;TNF;HSPA1B;FGFR1;HSPA1A
regulation of NIK/NF-kappaB signaling (GO:1901222)	1980-09-01	3.19728e-06	7.76097e-05	0	0	8.52074	107.815	IL1B;BCL3;IL12B;NOD1;IFI35;CD14;NMI;TNF;TLR2
regulation of endothelial cell apoptotic process (GO:2000351)	1944-07-01	3.87815e-06	9.21961e-05	0	0	12.6525	157.652	CD40;ITGA4;SERPINE1;TNFAIP3;CCL2;TNF;ICAM1
lymphocyte chemotaxis (GO:0048247)	1944-07-01	3.87815e-06	9.21961e-05	0	0	12.6525	157.652	CXCL10;CCL7;CCL5;CCL4;CCL3;CCL2;CXCL16
regulation of response to external stimulus (GO:0032101)	11/130	4.4409e-06	0.000104497	0	0	6.24109	76.9193	ZBP1;LACC1;AKNA;DHX58;CASP4;JAK2;PTGS2;SAMHD1;PIK3AP1;USP18;FOXP1
positive regulation of response to biotic stimulus (GO:0002833)	1945-07-01	4.53384e-06	0.000105606	0	0	12.3189	151.571	GBP5;CCL5;DHX58;FPR2;IFI35;NMI;DDX60
regulation of type I interferon-mediated signaling pathway (GO:0060338)	2022-06-30	4.8423e-06	0.000111663	0	0	16.6737	204.055	ZBP1;STAT2;NLRC5;ISG15;SAMHD1;USP18
extracellular structure organization (GO:0043062)	14/216	5.34578e-06	0.000122053	0	0	4.70828	57.1548	VCAM1;ITGA4;SERPINE1;MMP9;ICAM1;COL1A1;ADAMTS4;MMP14;COL1A2;MMP13;CDH1;AGRN;RECK;CD44
external encapsulating structure organization (GO:0045229)	14/217	5.63827e-06	0.000127168	0	0	4.68485	56.6208	VCAM1;ITGA4;SERPINE1;MMP9;ICAM1;COL1A1;ADAMTS4;MMP14;COL1A2;MMP13;CDH1;AGRN;RECK;CD44
negative regulation of programmed cell death (GO:0043069)	19/381	5.68011e-06	0.000127168	0	0	3.59903	43.471	NOTCH2;BCL2A1;RIPK2;SRC;FLT4;PLAUR;MIF;CFLAR;MMP9;IFIT3;MALT1;IL6;ALB;BCL3;PIM1;SQSTM1;CD44;HSPA1B;HSPA1A
negative regulation of response to biotic stimulus (GO:0002832)	1931-06-01	5.92895e-06	0.000131118	0	0	16.006	192.642	MAPKBP1;DHX58;TNFAIP3;TRAFD1;NMI;TRIM21
regulation of glial cell proliferation (GO:0060251)	2022-04-09	5.97026e-06	0.000131118	0	0	53.0478	638.097	IL6;NOTCH1;IL1B;TNF
regulation of interleukin-2 production (GO:0032663)	1948-07-01	7.0778e-06	0.000153976	0	0	11.4158	135.375	IL1A;ZFP36;IL1B;PDE4B;TNFAIP3;GBP1;MALT1
negative regulation of nervous system development (GO:0051961)	2022-05-19	7.30395e-06	0.000156117	0	0	23.7512	280.908	IL6;NOTCH1;IL1B;TNF;TLR2
positive regulation of phosphorylation (GO:0042327)	15/253	7.31166e-06	0.000156117	0	0	4.28858	50.7169	EPHA4;DAXX;CD40;PFKFB3;FLT4;PLAUR;MIF;FPR2;TNF;MMP9;C3;MARCO;IL1B;CCL5;FGFR1
regulation of smooth muscle cell proliferation (GO:0048660)	1949-07-01	8.15195e-06	0.000172462	0	0	11.1434	130.57	IL6;CCL5;IL18;TNFAIP3;IL12B;TNF;FOXP1
negative regulation of response to external stimulus (GO:0032102)	10/118	1.19439e-05	0.000250387	0	0	6.23361	70.6598	MAPKBP1;EPHA4;SERPINE1;DHX58;TRAFD1;TNFAIP3;FPR2;NMI;TRIM21;PPARD
cellular response to amyloid-beta (GO:1904646)	1935-06-01	1.24259e-05	0.000258145	0	0	13.7954	155.83	EPHA4;VCAM1;ITGA4;CASP4;FPR2;ICAM1
extracellular matrix organization (GO:0030198)	16/300	1.37604e-05	0.000283316	0	0	3.8379	42.9604	VCAM1;DST;ITGA4;SERPINE1;CTRB1;MMP9;ICAM1;COL1A1;ADAMTS4;MMP14;COL1A2;MMP13;CDH1;AGRN;RECK;CD44
positive regulation of protein phosphorylation (GO:0001934)	18/371	1.45351e-05	0.000296619	0	0	3.4858	38.8281	DAXX;CD40;RIPK2;SRC;FLT4;PLAUR;MIF;FPR2;TNF;MMP9;C3;MARCO;IL6;IL1B;RAPGEF2;LCP2;JAK2;CD44
macrophage activation (GO:0042116)	1936-06-01	1.47238e-05	0.000297833	0	0	13.3349	148.365	FPR2;IFI35;NMI;JAK2;TNF;FOXP1
regulation of cell migration (GO:0030334)	19/408	1.49348e-05	0.000299476	0	0	3.34455	37.164	EPHA4;CLIC4;NOTCH1;DDX58;SRC;SERPINE1;PRKX;MIF;MMP9;CXCL16;BST2;COL1A1;MMP14;CCL7;CDH1;IL1B;CCL5;CCL3;RECK
MAPK cascade (GO:0000165)	16/303	1.55601e-05	0.000309323	0	0	3.7972	42.0381	FBXW11;IL18;IL2RG;TNF;PSMB10;ZFP36;SPRED1;IL1B;CCL5;CCL3;RAPGEF2;CCL2;BTRC;JAK2;RALGDS;FGFR1
positive regulation of interleukin-6 production (GO:0032755)	1976-08-01	1.86213e-05	0.000367014	0	0	7.88235	85.8483	IFIH1;IL1A;IL6;NOS2;DDX58;IL1B;TNF;TLR2
negative regulation of extrinsic apoptotic signaling pathway in absence of ligand (GO:2001240)	2022-05-23	2.01175e-05	0.00038984	0	0	18.4694	199.727	IL1A;IL1B;TNF;HSPA1B;HSPA1A
negative regulation of signal transduction in absence of ligand (GO:1901099)	2022-05-23	2.01175e-05	0.00038984	0	0	18.4694	199.727	IL1A;IL1B;TNF;HSPA1B;HSPA1A
positive regulation of T-helper 17 type immune response (GO:2000318)	2022-04-12	2.2631e-05	0.000431466	0	0	33.1498	354.577	NFKBIZ;IL12B;NFKBID;MALT1
positive regulation of interferon-gamma production (GO:0032729)	1957-07-01	2.26398e-05	0.000431466	0	0	9.35667	100.077	FZD5;IL1B;PDE4B;IL18;IL12B;ISG15;CD14
regulation of apoptotic process (GO:0042981)	27/742	2.29616e-05	0.000434012	0	0	2.61634	27.947	NOTCH2;BCL2A1;SRC;FLT4;TNF;IFIT3;MALT1;IFIT2;PIM1;JAK2;PHLDA1;ZBP1;DAXX;RIPK2;PLAUR;MIF;CFLAR;MMP9;CXCL10;IL6;ALB;BCL3;TNFSF9;SQSTM1;CD44;HSPA1B;HSPA1A
protein kinase B signaling (GO:0043491)	2022-05-24	2.50999e-05	0.000470573	0	0	17.4964	185.334	CCL5;IL1B;CCL3;CCL2;TNF
regulation of fever generation (GO:0031620)	2022-03-05	3.30029e-05	0.000604006	0	0	99.146	1023.08	IL1B;PTGS2;TNF
positive regulation of glial cell proliferation (GO:0060252)	2022-03-05	3.30029e-05	0.000604006	0	0	99.146	1023.08	IL6;IL1B;TNF
positive regulation of heat generation (GO:0031652)	2022-03-05	3.30029e-05	0.000604006	0	0	99.146	1023.08	IL1B;PTGS2;TNF
monocyte chemotaxis (GO:0002548)	1942-06-01	3.67604e-05	0.000667477	0	0	11.109	113.435	IL6;CCL7;CCL5;CCL4;CCL3;CCL2
I-kappaB kinase/NF-kappaB signaling (GO:0007249)	1962-07-01	3.94966e-05	0.000711556	0	0	8.5039	86.2235	RIPK2;IRAK2;BCL3;CD14;TNF;TLR2;RELB
negative regulation of defense response (GO:0031348)	1985-08-01	4.22841e-05	0.000755869	0	0	6.95785	70.0732	MAPKBP1;DHX58;TNFAIP3;TRAFD1;FPR2;NMI;TRIM21;PPARD
regulation of interleukin-6 production (GO:0032675)	9/110	4.31949e-05	0.000766212	0	0	5.98067	60.1045	IFIH1;IL1A;IL6;NOS2;DDX58;IL1B;TNFAIP3;TNF;TLR2
T-helper cell differentiation (GO:0042093)	2022-04-14	4.46883e-05	0.000774821	0	0	26.5172	265.591	IL6;IL12B;BATF;FOXP1
positive regulation of granulocyte macrophage colony-stimulating factor production (GO:0032725)	2022-04-14	4.46883e-05	0.000774821	0	0	26.5172	265.591	DDX58;IL1B;IL18;IL12B
positive regulation of T-helper cell differentiation (GO:0045624)	2022-04-14	4.46883e-05	0.000774821	0	0	26.5172	265.591	NFKBIZ;IL18;NFKBID;MALT1
regulation of interferon-gamma production (GO:0032649)	1986-08-01	4.602e-05	0.000791955	0	0	6.86829	68.5898	CD274;FZD5;IL1B;PDE4B;IL18;IL12B;ISG15;CD14
positive regulation of transcription, DNA-templated (GO:0045893)	36/1183	4.68985e-05	0.000801096	0	0	2.19727	21.9014	CD40;SP100;CEBPB;AKNA;NOTCH1;SERPINE1;NLRC5;TNF;ETS2;HELZ2;CDH1;BTRC;JUNB;FZD5;DTX3L;RIPK2;FBXW11;DDX58;PYHIN1;IL18;FOS;PARP9;FOSL2;NFKB2;COL1A1;CXCL10;IL6;IL1B;TNIP3;BCL3;IRF7;AGRN;SQSTM1;PPARD;TLR2;CREB5
neutrophil mediated immunity (GO:0002446)	20/488	5.47861e-05	0.000916507	0	0	2.92469	28.6973	FGL2;FPR1;PLAUR;MIF;FPR2;GPR84;TNFRSF1B;MMP9;C3;BST2;EEF1A1;IL6;VNN1;CLEC4D;LCN2;CD14;CD44;HSPA1B;TLR2;HSPA1A
regulation of receptor signaling pathway via JAK-STAT (GO:0046425)	1945-06-01	5.49578e-05	0.000916507	0	0	10.2529	100.57	IL6;NOTCH1;CCL5;BCL3;JAK2;TNF
response to interferon-beta (GO:0035456)	2022-05-28	5.52448e-05	0.000916507	0	0	14.4506	141.67	IFITM3;BST2;PYHIN1;XAF1;IKBKE
nucleotide-binding oligomerization domain containing signaling pathway (GO:0070423)	2022-05-28	5.52448e-05	0.000916507	0	0	14.4506	141.67	LACC1;IRAK2;RIPK2;TNFAIP3;NOD1
positive regulation of acute inflammatory response (GO:0002675)	2022-04-15	6.0218e-05	0.000991876	0	0	24.1053	234.244	IL6;IL1B;PTGS2;TNF
positive regulation of smooth muscle cell proliferation (GO:0048661)	1946-06-01	6.24096e-05	0.00102069	0	0	9.9961	96.7802	IL6;CCL5;IL18;TNF;MMP9;FOXP1
positive regulation of binding (GO:0051099)	1990-08-01	6.38314e-05	0.00103659	0	0	6.53192	63.0936	DTX3L;RIPK2;PYHIN1;PLAUR;RAPGEF2;PARP9;TRIM21;MMP9
regulation of interleukin-1-mediated signaling pathway (GO:2000659)	2022-03-06	6.52696e-05	0.00104522	0	0	66.094	636.946	ZBP1;IL1RN;IL6
positive regulation of fever generation (GO:0031622)	2022-03-06	6.52696e-05	0.00104522	0	0	66.094	636.946	IL1B;PTGS2;TNF
regulation of DNA binding (GO:0051101)	1947-06-01	7.06466e-05	0.00112353	0	0	9.7518	93.2059	SP100;PYHIN1;BCL3;PLAUR;JAK2;MMP9
regulation of peptidyl-tyrosine phosphorylation (GO:0050730)	1992-08-01	7.46872e-05	0.00117965	0	0	6.37575	60.5837	IL6;RIPK2;SRC;IL12B;MIF;JAK2;SAMSN1;CD44
regulation of granulocyte macrophage colony-stimulating factor production (GO:0032645)	2022-04-16	7.93417e-05	0.00124464	0	0	22.0954	208.619	DDX58;IL1B;IL18;IL12B
MyD88-independent toll-like receptor signaling pathway (GO:0002756)	2022-05-31	9.20458e-05	0.00142455	0	0	12.7813	118.78	CD40;TNIP3;IRF7;CD14;IKBKE
positive regulation of mononuclear cell migration (GO:0071677)	2022-05-31	9.20458e-05	0.00142455	0	0	12.7813	118.78	CXCL10;CCL5;SERPINE1;FPR2;TNF
negative regulation of protein ubiquitination (GO:0031397)	1951-06-01	0.000112669	0.00171355	0	0	8.88316	80.7574	DTX3L;TNFAIP3;ISG15;SQSTM1;HSPA1B;HSPA1A
skin morphogenesis (GO:0043589)	2022-03-07	0.000112949	0.00171355	0	0	49.568	450.502	COL1A1;ERRFI1;COL1A2
positive regulation of gliogenesis (GO:0014015)	2022-03-07	0.000112949	0.00171355	0	0	49.568	450.502	IL6;IL1B;TNF
positive regulation of receptor signaling pathway via JAK-STAT (GO:0046427)	1933-05-01	0.000125447	0.00189072	0	0	11.8672	106.61	IL6;NOTCH1;CCL5;JAK2;TNF
response to interferon-alpha (GO:0035455)	2022-04-18	0.000130266	0.00193802	0	0	18.937	169.409	IFITM3;BST2;PYHIN1;ADAR
positive regulation of lymphocyte chemotaxis (GO:0140131)	2022-04-18	0.000130266	0.00193802	0	0	18.937	169.409	CCL7;CCL5;CCL4;CCL3
positive regulation of immune response (GO:0050778)	1975-07-01	0.000134955	0.00198131	0	0	6.8736	61.2477	GBP5;RSAD2;CCL5;IL12B;IFI35;FPR2;NMI
positive regulation of T cell activation (GO:0050870)	1975-07-01	0.000134955	0.00198131	0	0	6.8736	61.2477	CD274;IL6;VCAM1;IL1B;CCL5;IL12B;CCL2
neutrophil degranulation (GO:0043312)	19/481	0.000135753	0.00198131	0	0	2.80543	24.9815	FGL2;FPR1;PLAUR;MIF;FPR2;GPR84;TNFRSF1B;MMP9;C3;BST2;EEF1A1;VNN1;CLEC4D;LCN2;CD14;CD44;HSPA1B;TLR2;HSPA1A
positive regulation of phagocytosis (GO:0050766)	1953-06-01	0.000140053	0.00203122	0	0	8.50429	75.4627	C3;IL1B;CCL2;FPR2;IL2RG;TNF
T cell receptor signaling pathway (GO:0050852)	10/158	0.00014452	0.00206797	0	0	4.53957	40.1393	FBXW11;RIPK2;NFKBIZ;PDE4B;LCP2;BTRC;NFKBID;ICOSLG;MALT1;PSMB10
regulation of activated T cell proliferation (GO:0046006)	1934-05-01	0.000145278	0.00206797	0	0	11.4574	101.247	CD274;IL18;IL12B;TNFSF9;ICOSLG
protein destabilization (GO:0031648)	1934-05-01	0.000145278	0.00206797	0	0	11.4574	101.247	FBXW11;PYHIN1;MDM2;BTRC;TRIM21
neutrophil activation involved in immune response (GO:0002283)	19/485	0.000150991	0.00213611	0	0	2.78077	24.466	FGL2;FPR1;PLAUR;MIF;FPR2;GPR84;TNFRSF1B;MMP9;C3;BST2;EEF1A1;VNN1;CLEC4D;LCN2;CD14;CD44;HSPA1B;TLR2;HSPA1A
positive regulation of phosphatidylinositol 3-kinase signaling (GO:0014068)	1977-07-01	0.000159381	0.00224105	0	0	6.67653	58.381	SRC;CCL5;IL18;JAK2;PIK3AP1;TNF;FGFR1
positive regulation of monocyte chemotaxis (GO:0090026)	2022-04-19	0.000163056	0.00227884	0	0	17.6736	154.139	CXCL10;CCL5;SERPINE1;FPR2
cellular response to virus (GO:0098586)	1935-05-01	0.00016742	0.0023118	0	0	11.0749	96.2962	IFIH1;CXCL10;IL6;DDX58;CCL5
negative regulation of neurogenesis (GO:0050768)	1935-05-01	0.00016742	0.0023118	0	0	11.0749	96.2962	IL6;NOTCH1;IL1B;RAPGEF2;TNF
negative regulation of cysteine-type endopeptidase activity involved in apoptotic process (GO:0043154)	1955-06-01	0.000172459	0.0023532	0	0	8.15635	70.6776	DNAJB6;SRC;PLAUR;TNF;MMP9;CD44
negative regulation of protein modification by small protein conjugation or removal (GO:1903321)	1955-06-01	0.000172459	0.0023532	0	0	8.15635	70.6776	TNFAIP3;ISG15;TRIM21;SQSTM1;HSPA1B;HSPA1A
regulation of myeloid leukocyte differentiation (GO:0002761)	2022-03-08	0.000178704	0.0024099	0	0	39.6523	342.191	CEBPB;IRF7;FOXP1
regulation of vascular wound healing (GO:0061043)	2022-03-08	0.000178704	0.0024099	0	0	39.6523	342.191	SERPINE1;TNFAIP3;TNF
peptidyl-tyrosine modification (GO:0018212)	1956-06-01	0.00019074	0.00255725	0	0	7.99281	68.4552	EPHA4;TPST1;SRC;FLT4;JAK2;FGFR1
regulation of defense response to virus by host (GO:0050691)	1936-05-01	0.000192049	0.00255991	0	0	10.7171	91.7143	DTX3L;DDX58;TNFAIP3;IL12B;PARP9
toll-like receptor 4 signaling pathway (GO:0034142)	2022-04-20	0.000201416	0.00263	0	0	16.5682	140.998	TNIP3;NMI;CD14;PIK3AP1
positive regulation of activated T cell proliferation (GO:0042104)	2022-04-20	0.000201416	0.00263	0	0	16.5682	140.998	IL18;IL12B;TNFSF9;ICOSLG
positive regulation of interferon-alpha production (GO:0032727)	2022-04-20	0.000201416	0.00263	0	0	16.5682	140.998	IFIH1;DDX58;RIPK2;IRF7
regulation of phosphatidylinositol 3-kinase signaling (GO:0014066)	8/106	0.000201869	0.00263	0	0	5.46103	46.4619	SRC;CCL5;IL18;JAK2;PIK3AP1;TNF;IER3;FGFR1
apoptotic process (GO:0006915)	12/231	0.000209304	0.00271154	0	0	3.69342	31.2896	NOTCH2;IL1A;IL1B;CASP4;MDM2;CD14;CFLAR;JAK2;IFIT2;IER3;PPARD;TLR2
negative regulation of intracellular signal transduction (GO:1902532)	11/198	0.000214792	0.0027671	0	0	3.95781	33.427	MAPKBP1;SPRED1;SRC;TNIP3;MDM2;PLAUR;TNFAIP3;SH3BP4;IFI35;NMI;MMP9
regulation of protein ubiquitination (GO:0031396)	8/109	0.000244625	0.00313392	0	0	5.29801	44.0571	DAXX;RIPK2;TNFAIP3;ISG15;SQSTM1;MALT1;HSPA1B;HSPA1A
regulation of tumor necrosis factor superfamily cytokine production (GO:1903555)	2022-03-09	0.000265072	0.0033402	0	0	33.0419	272.117	CD274;ZFP36;FOXP1
response to type I interferon (GO:0034340)	2022-03-09	0.000265072	0.0033402	0	0	33.0419	272.117	SP100;ISG15;IFIT1
positive regulation of tumor necrosis factor-mediated signaling pathway (GO:1903265)	2022-03-09	0.000265072	0.0033402	0	0	33.0419	272.117	CASP4;HSPA1B;HSPA1A
positive regulation of I-kappaB kinase/NF-kappaB signaling (GO:0043123)	10/171	0.000274721	0.00344298	0	0	4.17024	34.195	BST2;CD40;RIPK2;PELI1;NOD1;CFLAR;TNF;TRIM21;IKBKE;MALT1
response to organic cyclic compound (GO:0014070)	1960-06-01	0.000279688	0.00348627	0	0	7.39925	60.5394	IL1B;CCL5;IL18;CCL3;CCL2;TNF
positive regulation of nucleic acid-templated transcription (GO:1903508)	19/511	0.000292097	0.00362137	0	0	2.63026	21.4062	SP100;CEBPB;NOTCH1;DTX3L;FBXW11;PYHIN1;FOS;PARP9;TNF;ETS2;COL1A1;IL6;CDH1;IL1B;BCL3;IRF7;BTRC;PPARD;CREB5
regulation of lipid storage (GO:0010883)	2022-04-22	0.000296971	0.00364263	0	0	14.7258	119.601	C3;IL6;TNF;IKBKE
regulation of response to cytokine stimulus (GO:0060759)	2022-04-22	0.000296971	0.00364263	0	0	14.7258	119.601	IFIH1;DDX58;IRAK2;PARP9
lymphocyte migration (GO:0072676)	1940-05-01	0.000319139	0.00389384	0	0	9.49035	76.3962	CCL7;CCL5;CCL4;CCL3;CCL2
response to lipid (GO:0033993)	8/114	0.000332197	0.00403183	0	0	5.04682	40.4239	OTUD5;GCH1;NOS2;IL1B;PELI1;JAK2;FOXP1;PPARD
stress-activated MAPK cascade (GO:0051403)	1962-06-01	0.000334917	0.00404355	0	0	7.13426	57.0857	ZFP36;FBXW11;RIPK2;IRAK2;NOD1;BTRC
regulation of interferon-gamma-mediated signaling pathway (GO:0060334)	2022-04-23	0.000355256	0.00422279	0	0	13.95	110.8	NLRC5;PARP14;PARP9;JAK2
regulation of necroptotic process (GO:0060544)	2022-04-23	0.000355256	0.00422279	0	0	13.95	110.8	ZBP1;MLKL;PELI1;CFLAR
positive regulation of epithelial cell apoptotic process (GO:1904037)	2022-04-23	0.000355256	0.00422279	0	0	13.95	110.8	CD40;IL6;ITGA4;CCL2
cytoplasmic pattern recognition receptor signaling pathway in response to virus (GO:0039528)	2022-03-10	0.000374461	0.00438329	0	0	28.3202	223.447	IFIH1;DDX58;IRF7
regulation of T-helper 17 cell differentiation (GO:2000319)	2022-03-10	0.000374461	0.00438329	0	0	28.3202	223.447	NFKBIZ;NFKBID;MALT1
negative regulation of inclusion body assembly (GO:0090084)	2022-03-10	0.000374461	0.00438329	0	0	28.3202	223.447	DNAJB6;HSPA1B;HSPA1A
negative regulation of immune response (GO:0050777)	10/178	0.00037834	0.00440632	0	0	3.99505	31.4799	MAPKBP1;IL6;SRC;DHX58;TRAFD1;TNFAIP3;GPR84;NMI;TRIM21;SAMSN1
regulation of extrinsic apoptotic signaling pathway (GO:2001236)	1964-06-01	0.000398339	0.00457319	0	0	6.88755	53.9172	SP100;SRC;TRAF1;CFLAR;TNF;FGFR1
negative regulation of intrinsic apoptotic signaling pathway (GO:2001243)	1964-06-01	0.000398339	0.00457319	0	0	6.88755	53.9172	VNN1;SRC;PLAUR;MDM2;MMP9;HSPA1A
negative regulation of gene expression (GO:0010629)	14/322	0.000399612	0.00457319	0	0	3.07111	24.0315	NOTCH2;SRGN;NOTCH1;NOS2;SETDB2;MIF;PARP14;PARP9;TNF;FOXP1;ZFP36;CCL3;HSPA1B;HSPA1A
regulation of chemokine production (GO:0032642)	1942-05-01	0.000402583	0.00457319	0	0	8.97644	70.1743	IL6;IL18;TNF;FOXP1;TLR2
regulation of extrinsic apoptotic signaling pathway via death domain receptors (GO:1902041)	1942-05-01	0.000402583	0.00457319	0	0	8.97644	70.1743	SP100;SERPINE1;TNFAIP3;CFLAR;ICAM1
negative regulation of ossification (GO:0030279)	2022-04-24	0.000421288	0.00473898	0	0	13.2519	102.996	SRGN;NOTCH1;CCL3;KREMEN2
nucleotide-binding domain, leucine rich repeat containing receptor signaling pathway (GO:0035872)	2022-04-24	0.000421288	0.00473898	0	0	13.2519	102.996	RIPK2;IRAK2;TNFAIP3;NOD1
toll-like receptor signaling pathway (GO:0002224)	1991-07-01	0.000448633	0.00502208	0	0	5.55981	42.8622	RIPK2;IRAK2;TNIP3;CD14;NMI;PIK3AP1;TLR2
cellular component disassembly (GO:0022411)	1966-06-01	0.000470773	0.00521925	0	0	6.65729	51.0024	ADAMTS4;MMP14;MMP13;CTRB1;MMP9;CD44
extracellular matrix disassembly (GO:0022617)	1966-06-01	0.000470773	0.00521925	0	0	6.65729	51.0024	ADAMTS4;MMP14;MMP13;CTRB1;MMP9;CD44
receptor signaling pathway via STAT (GO:0097696)	2022-04-25	0.000495631	0.00539115	0	0	12.6202	96.0354	STAT2;CCL2;NMI;JAK2
regulation of heterotypic cell-cell adhesion (GO:0034114)	2022-04-25	0.000495631	0.00539115	0	0	12.6202	96.0354	IL1RN;IL1B;TNF;CD44
regulation of interferon-alpha production (GO:0032647)	2022-04-25	0.000495631	0.00539115	0	0	12.6202	96.0354	IFIH1;DDX58;RIPK2;IRF7
negative regulation of cell junction assembly (GO:1901889)	2022-04-25	0.000495631	0.00539115	0	0	12.6202	96.0354	SRC;IL1B;TNF;TLR2
regulation of inclusion body assembly (GO:0090083)	2022-03-11	0.00050916	0.00543575	0	0	24.7789	187.893	DNAJB6;HSPA1B;HSPA1A
response to corticosteroid (GO:0031960)	2022-03-11	0.00050916	0.00543575	0	0	24.7789	187.893	IL1RN;IL6;TNF
T cell chemotaxis (GO:0010818)	2022-03-11	0.00050916	0.00543575	0	0	24.7789	187.893	CXCL10;CCL3;CXCL16
positive regulation of nitric-oxide synthase biosynthetic process (GO:0051770)	2022-03-11	0.00050916	0.00543575	0	0	24.7789	187.893	CCL2;JAK2;TLR2
antigen receptor-mediated signaling pathway (GO:0050851)	10/185	0.000512653	0.00544782	0	0	3.83387	29.0451	FBXW11;RIPK2;NFKBIZ;PDE4B;LCP2;BTRC;NFKBID;ICOSLG;MALT1;PSMB10
regulation of monocyte chemotaxis (GO:0090025)	2022-04-26	0.000578855	0.00606746	0	0	12.0459	89.7958	CXCL10;CCL5;SERPINE1;FPR2
negative regulation of cell development (GO:0010721)	2022-04-26	0.000578855	0.00606746	0	0	12.0459	89.7958	IL6;NOTCH1;IL1B;TNF
positive regulation of interleukin-2 production (GO:0032743)	2022-04-26	0.000578855	0.00606746	0	0	12.0459	89.7958	IL1A;IL1B;PDE4B;MALT1
regulation of GTPase activity (GO:0043087)	10/189	0.000605709	0.0063202	0	0	3.74743	27.7651	EPHA4;CD40;CCL7;CCL5;CCL4;CCL3;RAPGEF2;CCL2;SH3BP4;AGRN
regulation of protein secretion (GO:0050708)	8/125	0.000616023	0.00639887	0	0	4.56976	33.7807	IL1A;IL6;RSAD2;NOS2;IL1B;CCL5;IL12B;TNF
negative regulation of growth (GO:0045926)	8/126	0.000649363	0.00671494	0	0	4.5308	33.2539	NOTCH2;BST2;NOTCH1;SH3BP4;OSGIN2;HSPA1B;DCBLD2;HSPA1A
cellular response to growth factor stimulus (GO:0071363)	9/158	0.000666682	0.00676228	0	0	4.04408	29.5752	EEF1A1;EHD1;ZFP36;NOTCH1;FLT4;CCL5;RAPGEF2;CCL2;CD44
protein mono-ADP-ribosylation (GO:0140289)	2022-03-12	0.000671337	0.00676228	0	0	22.0246	160.917	PARP14;PARP9;PARP12
regulation of astrocyte differentiation (GO:0048710)	2022-03-12	0.000671337	0.00676228	0	0	22.0246	160.917	EPHA4;IL6;NOTCH1
macrophage chemotaxis (GO:0048246)	2022-03-12	0.000671337	0.00676228	0	0	22.0246	160.917	CCL5;CCL3;CCL2
positive regulation of T-helper 1 type immune response (GO:0002827)	2022-03-12	0.000671337	0.00676228	0	0	22.0246	160.917	IL1B;IL18;IL12B
response to glucocorticoid (GO:0051384)	2022-04-27	0.000671536	0.00676228	0	0	11.5216	84.1761	IL1RN;ZFP36;IL6;TNF
positive regulation of cell-cell adhesion (GO:0022409)	1947-05-01	0.000682815	0.00684596	0	0	7.90581	57.6277	CCL5;IL1B;PLAUR;TNF;CD44
negative regulation of macromolecule metabolic process (GO:0010605)	10/194	0.000741254	0.0073908	0	0	3.64467	26.2677	NOTCH2;NOTCH1;NOS2;SETDB2;CCL3;MIF;PARP14;PARP9;TNF;FOXP1
regulation of protein phosphorylation (GO:0001932)	12/266	0.000743567	0.0073908	0	0	3.17876	22.8999	C3;MARCO;DAXX;CD40;CEBPB;IL1B;STAT2;FLT4;PLAUR;FPR2;TNF;MMP9
positive regulation of macromolecule biosynthetic process (GO:0010557)	8/129	0.000758211	0.00750401	0	0	4.41779	31.7398	IL6;DYRK2;IL1B;BCL3;NLRC5;CCL2;JAK2;TLR2
regulation of DNA damage response, signal transduction by p53 class mediator (GO:0043516)	2022-04-28	0.000774252	0.00756536	0	0	11.041	79.0932	SPRED1;MDM2;MIF;CD44
leukocyte cell-cell adhesion (GO:0007159)	2022-04-28	0.000774252	0.00756536	0	0	11.041	79.0932	VCAM1;ITGA4;CCL5;ICAM1
positive regulation of defense response to virus by host (GO:0002230)	2022-04-28	0.000774252	0.00756536	0	0	11.041	79.0932	DTX3L;DDX58;IL12B;PARP9
positive regulation of multicellular organismal process (GO:0051240)	14/345	0.00078749	0.00766225	0	0	2.85432	20.3989	CEBPB;SERPINE1;IL18;MIF;TNF;BATF;COL1A1;IL1A;IL6;IL1B;LCN2;IL12B;JAK2;B4GALT5
negative regulation by host of viral transcription (GO:0043922)	2022-03-13	0.000863048	0.00836214	0	0	19.8211	139.839	CCL5;CCL4;CCL3
NIK/NF-kappaB signaling (GO:0038061)	1974-06-01	0.000868325	0.00837807	0	0	5.87168	41.3892	FBXW11;BTRC;MALT1;PSMB10;RELB;NFKB2
regulation of interleukin-12 production (GO:0032655)	1951-05-01	0.000995732	0.00948581	0	0	7.21688	49.8833	CD40;RIPK2;IL12B;FOXP1;TLR2
intrinsic apoptotic signaling pathway in response to DNA damage (GO:0008630)	1951-05-01	0.000995732	0.00948581	0	0	7.21688	49.8833	DYRK2;BCL2A1;BCL3;TNFRSF1B;IKBKE
positive regulation of fat cell differentiation (GO:0045600)	1951-05-01	0.000995732	0.00948581	0	0	7.21688	49.8833	ZFP36;CEBPB;PIM1;PTGS2;PPARD
protein polyubiquitination (GO:0000209)	13/314	0.00100245	0.00948581	0	0	2.90898	20.0874	DTX3L;FBXW11;RNF19B;TNFAIP3;TRAF1;PSMB10;RNF213;PELI1;SPOP;MDM2;BTRC;TRIM21;HERC6
negative regulation of cellular process (GO:0048523)	19/566	0.0010037	0.00948581	0	0	2.35902	16.2868	SP100;NOTCH1;IFI35;MIF;NMI;OSGIN2;TNFRSF1B;IFIT3;DCBLD2;BST2;IL1A;IL6;IL1B;RAPGEF2;SH3BP4;JAK2;HSPA1B;TLR2;HSPA1A
TRIF-dependent toll-like receptor signaling pathway (GO:0035666)	2022-04-30	0.00101211	0.00948751	0	0	10.1906	70.2717	CD40;IRF7;CD14;IKBKE
positive regulation of small GTPase mediated signal transduction (GO:0051057)	2022-04-30	0.00101211	0.00948751	0	0	10.1906	70.2717	NOTCH2;NOTCH1;SRC;JAK2
antiviral innate immune response (GO:0140374)	2022-03-14	0.00108624	0.00997955	0	0	18.0183	122.976	CXCL10;DDX58;IFIT1
regulation of nitric-oxide synthase biosynthetic process (GO:0051769)	2022-03-14	0.00108624	0.00997955	0	0	18.0183	122.976	CCL2;JAK2;TLR2
negative regulation of DNA damage response, signal transduction by p53 class mediator (GO:0043518)	2022-03-14	0.00108624	0.00997955	0	0	18.0183	122.976	MDM2;MIF;CD44
negative regulation of viral transcription (GO:0032897)	2022-03-14	0.00108624	0.00997955	0	0	18.0183	122.976	IFITM3;ZFP36;TRIM21
positive regulation of type 2 immune response (GO:0002830)	2022-03-14	0.00108624	0.00997955	0	0	18.0183	122.976	IL6;RSAD2;IL18
negative regulation of apoptotic signaling pathway (GO:2001234)	1978-06-01	0.0011452	0.0104262	0	0	5.54435	37.5473	SRC;PLAUR;CFLAR;TNF;MMP9;HSPA1A
receptor signaling pathway via JAK-STAT (GO:0007259)	1931-04-01	0.00114842	0.0104262	0	0	9.81269	66.4258	STAT2;CCL2;NMI;JAK2
positive regulation of leukocyte cell-cell adhesion (GO:1903039)	1931-04-01	0.00114842	0.0104262	0	0	9.81269	66.4258	IL6;CCL2;TNF;CD44
positive regulation of chemokine production (GO:0032722)	1953-05-01	0.00118706	0.0107347	0	0	6.91547	46.5845	IL6;IL1B;IL18;TNF;TLR2
positive regulation of leukocyte chemotaxis (GO:0002690)	1954-05-01	0.00129231	0.0115041	0	0	6.77399	45.056	CXCL10;IL6;CCL5;SERPINE1;FPR2
regulation of cellular biosynthetic process (GO:0031326)	1932-04-01	0.00129708	0.0115041	0	0	9.46176	62.8983	C3;CCL5;JAK2;TNFRSF1B
positive regulation of immune effector process (GO:0002699)	1932-04-01	0.00129708	0.0115041	0	0	9.46176	62.8983	IL1B;DHX58;IL12B;DDX60
positive regulation of interleukin-10 production (GO:0032733)	1932-04-01	0.00129708	0.0115041	0	0	9.46176	62.8983	CD274;IL6;IL12B;ISG15
positive regulation of receptor signaling pathway via STAT (GO:1904894)	1932-04-01	0.00129708	0.0115041	0	0	9.46176	62.8983	IL6;NOTCH1;CCL5;TNF
cellular response to exogenous dsRNA (GO:0071360)	2022-03-15	0.00134275	0.0116405	0	0	16.5159	109.221	IFIH1;DDX58;IFIT1
fibrinolysis (GO:0042730)	2022-03-15	0.00134275	0.0116405	0	0	16.5159	109.221	SERPINB2;SERPINE1;PLAUR
macrophage migration (GO:1905517)	2022-03-15	0.00134275	0.0116405	0	0	16.5159	109.221	CCL5;CCL3;CCL2
positive regulation of heterotypic cell-cell adhesion (GO:0034116)	2022-03-15	0.00134275	0.0116405	0	0	16.5159	109.221	IL1B;TNF;CD44
positive regulation of membrane protein ectodomain proteolysis (GO:0051044)	2022-03-15	0.00134275	0.0116405	0	0	16.5159	109.221	IL1B;TNFRSF1B;TNF
positive regulation of pattern recognition receptor signaling pathway (GO:0062208)	2022-03-15	0.00134275	0.0116405	0	0	16.5159	109.221	DHX58;DDX60;TLR2
positive regulation of protein modification process (GO:0031401)	10/214	0.00155657	0.0134437	0	0	3.28398	21.2318	C3;MARCO;DAXX;CD40;IL1B;FLT4;PLAUR;FPR2;TNF;MMP9
negative regulation of extrinsic apoptotic signaling pathway via death domain receptors (GO:1902042)	1934-04-01	0.00163381	0.0139581	0	0	8.83008	56.6612	SERPINE1;TNFAIP3;CFLAR;ICAM1
positive regulation of interleukin-12 production (GO:0032735)	1934-04-01	0.00163381	0.0139581	0	0	8.83008	56.6612	CD40;RIPK2;IL12B;TLR2
positive regulation of endothelial cell apoptotic process (GO:2000353)	2022-03-16	0.0016343	0.0139581	0	0	15.2447	97.8183	CD40;ITGA4;CCL2
positive regulation of proteolysis (GO:0045862)	1957-05-01	0.0016495	0.0140359	0	0	6.38221	40.8927	FBXW11;IL1B;BTRC;TNFRSF1B;TNF
negative regulation of cell motility (GO:2000146)	7/114	0.00170232	0.0143793	0	0	4.35959	27.7957	BST2;EPHA4;CLIC4;CDH1;SERPINE1;MIF;RECK
positive regulation of kinase activity (GO:0033674)	7/114	0.00170232	0.0143793	0	0	4.35959	27.7957	EPHA4;DAXX;FLT4;RAPGEF2;LCP2;TNF;FGFR1
regulation of phagocytosis (GO:0050764)	1958-05-01	0.00178323	0.0149	0	0	6.26147	39.6309	IL1B;FPR2;IL2RG;TNF;TLR2
positive regulation of protein binding (GO:0032092)	1958-05-01	0.00178323	0.0149	0	0	6.26147	39.6309	DTX3L;RIPK2;RAPGEF2;TRIM21;MMP9
cellular response to lectin (GO:1990858)	7/115	0.00178981	0.0149	0	0	4.319	27.3205	CLEC4D;FBXW11;SRC;BTRC;MALT1;PSMB10;RELB
stimulatory C-type lectin receptor signaling pathway (GO:0002223)	7/115	0.00178981	0.0149	0	0	4.319	27.3205	CLEC4D;FBXW11;SRC;BTRC;MALT1;PSMB10;RELB
tumor necrosis factor-mediated signaling pathway (GO:0033209)	7/116	0.00188075	0.0156008	0	0	4.27916	26.8564	CD40;TNFSF9;TRAF1;JAK2;TNFRSF1B;TNF;PSMB10
negative regulation of cell population proliferation (GO:0008285)	14/379	0.00191248	0.0157655	0	0	2.5839	16.1735	NOTCH1;TNFAIP3;IFI35;NMI;IFIT3;IL1A;IL6;IL1B;IL12B;RAPGEF2;SH3BP4;JAK2;HSPA1B;HSPA1A
positive regulation of hydrolase activity (GO:0051345)	8/149	0.00191429	0.0157655	0	0	3.78728	23.7024	CD40;CCL7;CCL5;CCL4;CCL3;RAPGEF2;CCL2;AGRN
negative regulation of intrinsic apoptotic signaling pathway by p53 class mediator (GO:1902254)	2022-03-17	0.00196254	0.0160483	0	0	14.1551	88.2359	MDM2;MIF;CD44
positive regulation of cytokine production involved in inflammatory response (GO:1900017)	2022-03-17	0.00196254	0.0160483	0	0	14.1551	88.2359	GBP5;IL6;TNF
cellular response to organic cyclic compound (GO:0071407)	8/150	0.00199635	0.0162671	0	0	3.76042	23.3764	CDH1;IL1B;CCL5;IL18;CCL3;RAPGEF2;CCL2;TNF
cellular response to heat (GO:0034605)	1936-04-01	0.0020269	0.0163428	0	0	8.27736	51.3299	IL1A;DAXX;HSPA1B;HSPA1A
regulation of osteoclast differentiation (GO:0045670)	1936-04-01	0.0020269	0.0163428	0	0	8.27736	51.3299	CEBPB;CCL3;IL12B;TNF
positive regulation of T cell mediated immunity (GO:0002711)	1936-04-01	0.0020269	0.0163428	0	0	8.27736	51.3299	FZD5;IL1B;IL12B;MALT1
innate immune response activating cell surface receptor signaling pathway (GO:0002220)	7/119	0.00217521	0.0168964	0	0	4.1639	25.5274	CLEC4D;FBXW11;SRC;BTRC;MALT1;PSMB10;RELB
regulation of endothelial tube morphogenesis (GO:1901509)	2022-02-05	0.00219081	0.0168964	0	0	43.9153	268.914	CXCL10;FOXP1
regulation of growth rate (GO:0040009)	2022-02-05	0.00219081	0.0168964	0	0	43.9153	268.914	NOTCH2;NOTCH1
chronic inflammatory response (GO:0002544)	2022-02-05	0.00219081	0.0168964	0	0	43.9153	268.914	VNN1;TNF
regulation of NK T cell proliferation (GO:0051140)	2022-02-05	0.00219081	0.0168964	0	0	43.9153	268.914	IL18;IL12B
regulation of T-helper 1 cell cytokine production (GO:2000554)	2022-02-05	0.00219081	0.0168964	0	0	43.9153	268.914	IL1B;IL18
toll-like receptor 2 signaling pathway (GO:0034134)	2022-02-05	0.00219081	0.0168964	0	0	43.9153	268.914	RIPK2;PIK3AP1
negative regulation of cysteine-type endopeptidase activity involved in apoptotic signaling pathway (GO:2001268)	2022-02-05	0.00219081	0.0168964	0	0	43.9153	268.914	PLAUR;MMP9
positive regulation of interleukin-18 production (GO:0032741)	2022-02-05	0.00219081	0.0168964	0	0	43.9153	268.914	GBP5;TLR2
positive regulation of natural killer cell proliferation (GO:0032819)	2022-02-05	0.00219081	0.0168964	0	0	43.9153	268.914	IL18;IL12B
positive regulation of nucleotide-binding oligomerization domain containing signaling pathway (GO:0070426)	2022-02-05	0.00219081	0.0168964	0	0	43.9153	268.914	HSPA1B;HSPA1A
positive regulation of prostaglandin biosynthetic process (GO:0031394)	2022-02-05	0.00219081	0.0168964	0	0	43.9153	268.914	IL1B;PTGS2
positive regulation of T-helper 1 cell cytokine production (GO:2000556)	2022-02-05	0.00219081	0.0168964	0	0	43.9153	268.914	IL1B;IL18
pattern recognition receptor signaling pathway (GO:0002221)	1961-05-01	0.00223215	0.0171578	0	0	5.92513	36.1717	LACC1;IRAK2;NOD1;CD14;TLR2
positive regulation of calcium ion transport (GO:0051928)	1937-04-01	0.002246	0.0172069	0	0	8.02612	48.9481	CCL5;CCL4;CCL3;CCL2
regulation of cysteine-type endopeptidase activity involved in apoptotic process (GO:0043281)	1989-06-01	0.00225859	0.017246	0	0	4.80686	29.2883	DNAJB6;SRC;NOD1;TNF;CD44;MALT1
pulmonary valve development (GO:0003177)	2022-03-18	0.002329	0.0173808	0	0	13.2107	80.0877	NOTCH2;NOTCH1;TNFRSF1B
cellular response to dsRNA (GO:0071359)	2022-03-18	0.002329	0.0173808	0	0	13.2107	80.0877	IFIH1;DDX58;IFIT1
regulation of vascular endothelial cell proliferation (GO:1905562)	2022-03-18	0.002329	0.0173808	0	0	13.2107	80.0877	ITGA4;CCL2;FGFR1
interleukin-6-mediated signaling pathway (GO:0070102)	2022-03-18	0.002329	0.0173808	0	0	13.2107	80.0877	IL6;SRC;JAK2
leukocyte tethering or rolling (GO:0050901)	2022-03-18	0.002329	0.0173808	0	0	13.2107	80.0877	VCAM1;ITGA4;TNF
T cell migration (GO:0072678)	2022-03-18	0.002329	0.0173808	0	0	13.2107	80.0877	CXCL10;CCL3;CXCL16
negative regulation of signal transduction by p53 class mediator (GO:1901797)	2022-03-18	0.002329	0.0173808	0	0	13.2107	80.0877	MDM2;MIF;CD44
positive regulation of protein kinase activity (GO:0045860)	8/154	0.0023527	0.0175011	0	0	3.65665	22.1307	EPHA4;DAXX;SRC;CCL5;IL12B;RAPGEF2;LCP2;TNF
regulation of anatomical structure morphogenesis (GO:0022603)	7/123	0.00262177	0.0194399	0	0	4.0195	23.8915	EPHA4;IL6;SP100;FMNL2;FLT4;STAT2;TNFAIP3
positive regulation of cell migration (GO:0030335)	11/269	0.00264692	0.0195634	0	0	2.85821	16.9616	COL1A1;MMP14;NOTCH1;CCL7;SRC;IL1B;CCL5;CCL3;RAPGEF2;MMP9;CXCL16
cellular response to fibroblast growth factor stimulus (GO:0044344)	1992-06-01	0.00266984	0.0196698	0	0	4.63847	27.4863	SPRED1;ZFP36;CCL5;CCL2;CD44;FGFR1
regulation of nitric-oxide synthase activity (GO:0050999)	1939-04-01	0.0027321	0.0197717	0	0	7.56671	44.6639	IL1A;GCH1;IL1B;TNF
negative regulation of protein secretion (GO:0050709)	1939-04-01	0.0027321	0.0197717	0	0	7.56671	44.6639	RAB11FIP1;RSAD2;IL1B;IL12B
negative regulation of secretion by cell (GO:1903531)	1939-04-01	0.0027321	0.0197717	0	0	7.56671	44.6639	NOTCH1;RSAD2;IL12B;TNFRSF1B
regulation of lymphocyte proliferation (GO:0050670)	2022-03-19	0.00273511	0.0197717	0	0	12.3844	73.0878	IL12B;TNFSF9;TNFRSF1B
regulation of T cell cytokine production (GO:0002724)	2022-03-19	0.00273511	0.0197717	0	0	12.3844	73.0878	FZD5;TNFRSF1B;MALT1
leukocyte adhesion to vascular endothelial cell (GO:0061756)	2022-03-19	0.00273511	0.0197717	0	0	12.3844	73.0878	VCAM1;ITGA4;TNF
skeletal system development (GO:0001501)	8/158	0.00275713	0.0198686	0	0	3.55841	20.9717	COL1A1;ADAMTS4;MMP14;COL1A2;CDH11;ETS2;CD44;FGFR1
protein autoubiquitination (GO:0051865)	1965-05-01	0.00295194	0.0212062	0	0	5.529	32.208	RNF213;DTX3L;MDM2;RNF19B;TRIM21
regulation of nitric oxide biosynthetic process (GO:0045428)	1940-04-01	0.00300021	0.021486	0	0	7.35615	42.7324	IL1B;PTGS2;JAK2;TNF
positive regulation of cellular process (GO:0048522)	19/625	0.00307442	0.0219492	0	0	2.12279	12.2795	EPHA4;NOTCH1;RIPK2;FLT4;FPR2;TNFRSF1B;IL2RG;TNF;CXCL16;MMP14;ZFP36;IL6;IL1B;CCL5;MDM2;IL12B;TRIM21;TLR2;FGFR1
regulation of programmed necrotic cell death (GO:0062098)	2022-03-20	0.00318224	0.0221976	0	0	11.6553	67.0203	MLKL;PELI1;CFLAR
regulation of protein modification by small protein conjugation or removal (GO:1903320)	2022-03-20	0.00318224	0.0221976	0	0	11.6553	67.0203	DAXX;HSPA1B;HSPA1A
regulation of tissue remodeling (GO:0034103)	2022-03-20	0.00318224	0.0221976	0	0	11.6553	67.0203	FLT4;IL18;IL12B
myeloid cell development (GO:0061515)	2022-03-20	0.00318224	0.0221976	0	0	11.6553	67.0203	SRC;FOXP1;TLR2
negative regulation of lipid storage (GO:0010888)	2022-03-20	0.00318224	0.0221976	0	0	11.6553	67.0203	IL6;TNF;PPARD
regulation of adiponectin secretion (GO:0070163)	2022-02-06	0.00325359	0.0221976	0	0	32.9348	188.65	RAB11FIP1;IL1B
cellular heat acclimation (GO:0070370)	2022-02-06	0.00325359	0.0221976	0	0	32.9348	188.65	HSPA1B;HSPA1A
cellular response to bacterial lipopeptide (GO:0071221)	2022-02-06	0.00325359	0.0221976	0	0	32.9348	188.65	CD14;TLR2
cellular response to lipoteichoic acid (GO:0071223)	2022-02-06	0.00325359	0.0221976	0	0	32.9348	188.65	CD14;TLR2
regulation of immature T cell proliferation in thymus (GO:0033084)	2022-02-06	0.00325359	0.0221976	0	0	32.9348	188.65	IL1A;IL1B
detection of virus (GO:0009597)	2022-02-06	0.00325359	0.0221976	0	0	32.9348	188.65	IFIH1;DDX58
regulation of nucleotide-binding oligomerization domain containing 2 signaling pathway (GO:0070432)	2022-02-06	0.00325359	0.0221976	0	0	32.9348	188.65	HSPA1B;HSPA1A
heat acclimation (GO:0010286)	2022-02-06	0.00325359	0.0221976	0	0	32.9348	188.65	HSPA1B;HSPA1A
response to lipoteichoic acid (GO:0070391)	2022-02-06	0.00325359	0.0221976	0	0	32.9348	188.65	CD14;TLR2
T-helper 17 cell lineage commitment (GO:0072540)	2022-02-06	0.00325359	0.0221976	0	0	32.9348	188.65	IL6;BATF
negative regulation of cell-cell adhesion (GO:0022408)	1941-04-01	0.00328574	0.0223508	0	0	7.15698	40.9247	IL1RN;AKNA;NOTCH1;CDH1
positive regulation of epithelial to mesenchymal transition (GO:0010718)	1942-04-01	0.00358924	0.0243435	0	0	6.96828	39.2301	COL1A1;IL6;NOTCH1;IL1B
purinergic nucleotide receptor signaling pathway (GO:0035590)	2022-03-21	0.00367163	0.0247567	0	0	11.0073	61.7191	C3;IL1B;IL18
positive regulation of lipid storage (GO:0010884)	2022-03-21	0.00367163	0.0247567	0	0	11.0073	61.7191	C3;EHD1;IKBKE
regulation of angiogenesis (GO:0045765)	9/203	0.00373925	0.0251391	0	0	3.09887	17.3192	IL1A;CXCL10;CD40;SP100;IL6;SPRED1;IL1B;SERPINE1;TNFAIP3
peptidyl-tyrosine phosphorylation (GO:0018108)	1969-05-01	0.00382595	0.0256472	0	0	5.18238	28.8449	EPHA4;SRC;FLT4;JAK2;FGFR1
regulation of cytokine production involved in inflammatory response (GO:1900015)	1943-04-01	0.00391121	0.0261427	0	0	6.78926	37.639	GBP5;IL6;NOS2;TNF
regulation of cell adhesion (GO:0030155)	7/133	0.00404656	0.0269693	0	0	3.6986	20.3789	EPHA4;SRC;CCL5;IL18;IL12B;PRKX;TNF
defense response to Gram-positive bacterium (GO:0050830)	1970-05-01	0.00407055	0.027051	0	0	5.10239	28.0834	IL6;GBP7;GBP2;GBP4;TLR2
regulation of membrane protein ectodomain proteolysis (GO:0051043)	2022-03-22	0.00420448	0.0276226	0	0	10.4274	57.0547	IL1B;TNFRSF1B;TNF
microglial cell activation (GO:0001774)	2022-03-22	0.00420448	0.0276226	0	0	10.4274	57.0547	FPR2;JAK2;TNF
negative regulation of biomineral tissue development (GO:0070168)	2022-03-22	0.00420448	0.0276226	0	0	10.4274	57.0547	SRGN;NOTCH1;CCL3
negative regulation of interleukin-2 production (GO:0032703)	2022-03-22	0.00420448	0.0276226	0	0	10.4274	57.0547	ZFP36;TNFAIP3;GBP1
regulation of calcidiol 1-monooxygenase activity (GO:0060558)	2022-02-07	0.00450986	0.0284146	0	0	26.3465	142.31	IL1B;TNF
regulation of defense response to bacterium (GO:1900424)	2022-02-07	0.00450986	0.0284146	0	0	26.3465	142.31	MAPKBP1;FOXP1
regulation of MDA-5 signaling pathway (GO:0039533)	2022-02-07	0.00450986	0.0284146	0	0	26.3465	142.31	DHX58;DDX60
regulation of morphogenesis of an epithelium (GO:1905330)	2022-02-07	0.00450986	0.0284146	0	0	26.3465	142.31	CXCL10;FOXP1
regulation of natural killer cell proliferation (GO:0032817)	2022-02-07	0.00450986	0.0284146	0	0	26.3465	142.31	IL18;IL12B
regulation of prostaglandin biosynthetic process (GO:0031392)	2022-02-07	0.00450986	0.0284146	0	0	26.3465	142.31	IL1B;PTGS2
glial cell migration (GO:0008347)	2022-02-07	0.00450986	0.0284146	0	0	26.3465	142.31	CCL3;CCL2
T-helper 17 cell differentiation (GO:0072539)	2022-02-07	0.00450986	0.0284146	0	0	26.3465	142.31	IL6;BATF
nucleotide-binding oligomerization domain containing 2 signaling pathway (GO:0070431)	2022-02-07	0.00450986	0.0284146	0	0	26.3465	142.31	LACC1;RIPK2
positive regulation of activation of Janus kinase activity (GO:0010536)	2022-02-07	0.00450986	0.0284146	0	0	26.3465	142.31	CCL5;IL12B
positive regulation of microtubule nucleation (GO:0090063)	2022-02-07	0.00450986	0.0284146	0	0	26.3465	142.31	HSPA1B;HSPA1A
positive regulation of NK T cell activation (GO:0051135)	2022-02-07	0.00450986	0.0284146	0	0	26.3465	142.31	IL18;IL12B
positive regulation of podosome assembly (GO:0071803)	2022-02-07	0.00450986	0.0284146	0	0	26.3465	142.31	FSCN1;TNF
positive regulation of type I interferon-mediated signaling pathway (GO:0060340)	2022-02-07	0.00450986	0.0284146	0	0	26.3465	142.31	ZBP1;NLRC5
positive regulation of unsaturated fatty acid biosynthetic process (GO:2001280)	2022-02-07	0.00450986	0.0284146	0	0	26.3465	142.31	IL1B;PTGS2
extrinsic apoptotic signaling pathway (GO:0097191)	1972-05-01	0.00459293	0.0288591	0	0	4.94958	26.6447	DAXX;BCL2A1;JAK2;TNFRSF1B;TNF
positive regulation of interleukin-17 production (GO:0032740)	2022-03-23	0.00478186	0.0299646	0	0	9.90554	52.9245	IL6;IL18;IL12B
interleukin-12-mediated signaling pathway (GO:0035722)	1946-04-01	0.00499313	0.0312037	0	0	6.30335	33.4058	SERPINB2;IL12B;MIF;JAK2
regulation of peptide hormone secretion (GO:0090276)	1974-05-01	0.0051613	0.0321675	0	0	4.80562	25.3091	IL6;NOS2;IL1B;CCL5;TNF
positive regulation of protein serine/threonine kinase activity (GO:0071902)	6/106	0.0053676	0.0333248	0	0	3.98624	20.8376	CD40;SRC;IL1B;RAPGEF2;TNF;FGFR1
regulation of T cell activation (GO:0050863)	1947-04-01	0.00539409	0.0333248	0	0	6.15645	32.1518	CCL5;CCL2;TNFSF9;TNFRSF1B
positive regulation of neuron death (GO:1901216)	1947-04-01	0.00539409	0.0333248	0	0	6.15645	32.1518	DAXX;CCL3;FOS;TNF
regulation of cytokine production involved in immune response (GO:0002718)	2022-03-24	0.0054048	0.0333248	0	0	9.43337	49.2466	LACC1;TNFRSF1B;TNF
positive regulation of transcription by RNA polymerase II (GO:0045944)	24/908	0.00554415	0.0340817	0	0	1.8441	9.5801	CD40;CEBPB;AKNA;NOTCH1;FZD5;RIPK2;DDX58;SERPINE1;IL18;NLRC5;FOS;TNF;FOSL2;NFKB2;HELZ2;CXCL10;IL6;TNIP3;IRF7;AGRN;JUNB;SQSTM1;PPARD;TLR2
positive regulation of cellular catabolic process (GO:0031331)	7/141	0.00555711	0.0340817	0	0	3.47637	18.0517	PFKFB3;DTX3L;IL1B;SH3BP4;TNFRSF1B;TNF;TRIM21
protein localization to organelle (GO:0033365)	7/142	0.00577207	0.0349337	0	0	3.45044	17.7861	COL1A1;EHD1;GBP5;MDM2;ISG15;GBP2;GBP1
cellular response to interleukin-12 (GO:0071349)	1948-04-01	0.00581601	0.0349337	0	0	6.01622	30.9663	SERPINB2;IL12B;MIF;JAK2
regulation of interleukin-10 production (GO:0032653)	1948-04-01	0.00581601	0.0349337	0	0	6.01622	30.9663	CD274;IL6;IL12B;ISG15
regulation of activation of Janus kinase activity (GO:0010533)	2022-02-08	0.00595358	0.0349337	0	0	21.9543	112.489	CCL5;IL12B
regulation of apoptotic cell clearance (GO:2000425)	2022-02-08	0.00595358	0.0349337	0	0	21.9543	112.489	C3;CCL2
regulation of extracellular matrix constituent secretion (GO:0003330)	2022-02-08	0.00595358	0.0349337	0	0	21.9543	112.489	NOTCH1;TNFRSF1B
regulation of interleukin-18 production (GO:0032661)	2022-02-08	0.00595358	0.0349337	0	0	21.9543	112.489	GBP5;TLR2
coronary vasculature morphogenesis (GO:0060977)	2022-02-08	0.00595358	0.0349337	0	0	21.9543	112.489	SPRED1;NOTCH1
regulation of MyD88-independent toll-like receptor signaling pathway (GO:0034127)	2022-02-08	0.00595358	0.0349337	0	0	21.9543	112.489	IRF7;CD14
entry of bacterium into host cell (GO:0035635)	2022-02-08	0.00595358	0.0349337	0	0	21.9543	112.489	CDH1;SRC
regulation of RNA biosynthetic process (GO:2001141)	2022-02-08	0.00595358	0.0349337	0	0	21.9543	112.489	IL1B;TNFRSF1B
leukocyte aggregation (GO:0070486)	2022-02-08	0.00595358	0.0349337	0	0	21.9543	112.489	IL1B;CD44
T-helper cell lineage commitment (GO:0002295)	2022-02-08	0.00595358	0.0349337	0	0	21.9543	112.489	IL6;BATF
positive regulation of apoptotic cell clearance (GO:2000427)	2022-02-08	0.00595358	0.0349337	0	0	21.9543	112.489	C3;CCL2
positive regulation of extracellular matrix disassembly (GO:0090091)	2022-02-08	0.00595358	0.0349337	0	0	21.9543	112.489	IL6;FSCN1
positive regulation of homotypic cell-cell adhesion (GO:0034112)	2022-02-08	0.00595358	0.0349337	0	0	21.9543	112.489	CCL5;PLAUR
positive regulation of T-helper 2 cell cytokine production (GO:2000553)	2022-02-08	0.00595358	0.0349337	0	0	21.9543	112.489	IL6;RSAD2
negative regulation of DNA-binding transcription factor activity (GO:0043433)	7/143	0.00599318	0.0350769	0	0	3.42489	17.5256	SP100;IRAK2;PIM1;NLRC5;TNFAIP3;BTRC;TRIM21
negative regulation of cell migration (GO:0030336)	7/144	0.00622057	0.0363155	0	0	3.39972	17.2702	BST2;EPHA4;CLIC4;CDH1;SERPINE1;MIF;RECK
RNA catabolic process (GO:0006401)	1949-04-01	0.00625936	0.0364497	0	0	5.88223	29.8445	ISG20;ZFP36;HSPA1B;HSPA1A
positive regulation of cell motility (GO:2000147)	9/221	0.00646359	0.0375442	0	0	2.83314	14.2835	COL1A1;MMP14;NOTCH1;CCL7;IL1B;CCL5;CCL3;MMP9;CXCL16
Fc-epsilon receptor signaling pathway (GO:0038095)	6/111	0.00669657	0.0387997	0	0	3.79545	19.0006	FBXW11;LCP2;FOS;BTRC;MALT1;PSMB10
positive regulation of ubiquitin-dependent protein catabolic process (GO:2000060)	1979-05-01	0.00679708	0.0392834	0	0	4.47978	22.3597	PYHIN1;MDM2;RNF19B;HSPA1B;HSPA1A
regulation of gene expression (GO:0010468)	27/1079	0.00684512	0.0394621	0	0	1.74665	8.7057	NOTCH2;CEBPB;NOTCH1;TNF;ZC3H7A;CDH1;NFKBIZ;CCL3;IL12B;TRIM21;ICOSLG;DAXX;NOS2;DDX58;SETDB2;MIF;PARP14;PARP9;FOXP1;NFKB2;IL1A;IL6;IL1B;NFKBID;HSPA1B;TLR2;HSPA1A
Fc receptor signaling pathway (GO:0038093)	6/112	0.00698861	0.0401888	0	0	3.75945	18.6599	FBXW11;LCP2;FOS;BTRC;MALT1;PSMB10
regulation of fat cell differentiation (GO:0045598)	1980-05-01	0.0071631	0.0408864	0	0	4.41982	21.8287	ZFP36;CEBPB;IL6;TNF;PPARD
negative regulation of cellular component organization (GO:0051129)	1980-05-01	0.0071631	0.0408864	0	0	4.41982	21.8287	DNAJB6;SRC;TNF;HSPA1B;HSPA1A
positive regulation of cell adhesion (GO:0045785)	1980-05-01	0.0071631	0.0408864	0	0	4.41982	21.8287	EPHA4;CCL5;IL12B;JAK2;TNF
activation of cysteine-type endopeptidase activity involved in apoptotic process (GO:0006919)	1981-05-01	0.00754267	0.0413165	0	0	4.36144	21.3152	CASP4;NOD1;CFLAR;JAK2;TNF
acute inflammatory response (GO:0002526)	2022-03-27	0.00755597	0.0413165	0	0	8.25294	40.319	CEBPB;IL6;VNN1
cellular response to cadmium ion (GO:0071276)	2022-03-27	0.00755597	0.0413165	0	0	8.25294	40.319	DAXX;FOS;MMP9
cellular response to unfolded protein (GO:0034620)	2022-03-27	0.00755597	0.0413165	0	0	8.25294	40.319	DAXX;HSPA1B;HSPA1A
negative regulation of catalytic activity (GO:0043086)	2022-03-27	0.00755597	0.0413165	0	0	8.25294	40.319	NOTCH1;IFIT1;PARP9
negative regulation of endothelial cell apoptotic process (GO:2000352)	2022-03-27	0.00755597	0.0413165	0	0	8.25294	40.319	SERPINE1;TNFAIP3;ICAM1
positive regulation of nitric oxide biosynthetic process (GO:0045429)	2022-03-27	0.00755597	0.0413165	0	0	8.25294	40.319	IL1B;PTGS2;TNF
positive regulation of toll-like receptor signaling pathway (GO:0034123)	2022-03-27	0.00755597	0.0413165	0	0	8.25294	40.319	RSAD2;IFI35;TLR2
bone cell development (GO:0098751)	2022-02-09	0.00757888	0.0413165	0	0	18.817	91.872	SRC;FOXP1
regulation of cell adhesion molecule production (GO:0060353)	2022-02-09	0.00757888	0.0413165	0	0	18.817	91.872	NOTCH1;IL1B
regulation of endothelial cell development (GO:1901550)	2022-02-09	0.00757888	0.0413165	0	0	18.817	91.872	IL1B;TNF
cellular response to muramyl dipeptide (GO:0071225)	2022-02-09	0.00757888	0.0413165	0	0	18.817	91.872	RIPK2;NOD1
regulation of leukocyte mediated cytotoxicity (GO:0001910)	2022-02-09	0.00757888	0.0413165	0	0	18.817	91.872	NOS2;ICAM1
interleukin-23-mediated signaling pathway (GO:0038155)	2022-02-09	0.00757888	0.0413165	0	0	18.817	91.872	IL12B;JAK2
T-helper 1 type immune response (GO:0042088)	2022-02-09	0.00757888	0.0413165	0	0	18.817	91.872	IL18;IL12B
negative regulation of bone resorption (GO:0045779)	2022-02-09	0.00757888	0.0413165	0	0	18.817	91.872	IL6;TNFAIP3
negative regulation of lipid localization (GO:1905953)	2022-02-09	0.00757888	0.0413165	0	0	18.817	91.872	IL6;TNF
positive regulation of chromatin binding (GO:0035563)	2022-02-09	0.00757888	0.0413165	0	0	18.817	91.872	DTX3L;PARP9
positive regulation of protein kinase C signaling (GO:0090037)	2022-02-09	0.00757888	0.0413165	0	0	18.817	91.872	CD40;FLT4
positive regulation of protein metabolic process (GO:0051247)	6/115	0.00792	0.0430744	0	0	3.65542	17.6862	DDX58;IL1B;IL18;IL12B;TNFAIP3;TNF
negative regulation of cysteine-type endopeptidase activity (GO:2000117)	1953-04-01	0.008256	0.0446909	0	0	5.40095	25.9074	DNAJB6;SRC;TNF;CD44
positive regulation of B cell activation (GO:0050871)	1953-04-01	0.008256	0.0446909	0	0	5.40095	25.9074	CD40;MMP14;IL6;MIF
regulation of B cell activation (GO:0050864)	2022-03-28	0.00836978	0.0447812	0	0	7.92242	37.8939	IL6;TNFAIP3;SAMSN1
regulation of calcium-mediated signaling (GO:0050848)	2022-03-28	0.00836978	0.0447812	0	0	7.92242	37.8939	CCL4;CCL3;GBP1
cellular response to interleukin-6 (GO:0071354)	2022-03-28	0.00836978	0.0447812	0	0	7.92242	37.8939	IL6;SRC;JAK2
positive regulation of monooxygenase activity (GO:0032770)	2022-03-28	0.00836978	0.0447812	0	0	7.92242	37.8939	GCH1;IL1B;TNF
positive regulation of nitric oxide metabolic process (GO:1904407)	2022-03-28	0.00836978	0.0447812	0	0	7.92242	37.8939	IL1B;PTGS2;TNF
regulation of proteolysis (GO:0030162)	1954-04-01	0.00881309	0.047044	0	0	5.29266	25.0423	FBXW11;PLAUR;SPOP;BTRC
regulation of protein binding (GO:0043393)	6/118	0.00893759	0.0474887	0	0	3.55696	16.7799	DTX3L;RIPK2;RAPGEF2;IFIT1;TRIM21;IFIT2
positive regulation of protein-containing complex assembly (GO:0031334)	6/118	0.00893759	0.0474887	0	0	3.55696	16.7799	GBP5;SRC;FSCN1;CDC42EP2;ISG15;TNF
regulation of response to biotic stimulus (GO:0002831)	2022-03-29	0.00923311	0.047539	0	0	7.61732	35.6868	DHX58;SAMHD1;FOXP1
response to cadmium ion (GO:0046686)	2022-03-29	0.00923311	0.047539	0	0	7.61732	35.6868	DAXX;FOS;MMP9
MyD88-dependent toll-like receptor signaling pathway (GO:0002755)	2022-03-29	0.00923311	0.047539	0	0	7.61732	35.6868	IRAK2;CD14;TLR2
negative regulation of transferase activity (GO:0051348)	2022-03-29	0.00923311	0.047539	0	0	7.61732	35.6868	ZFP36;DTX3L;SRC
positive regulation of leukocyte migration (GO:0002687)	2022-03-29	0.00923311	0.047539	0	0	7.61732	35.6868	IL6;TNF;ICAM1
positive regulation of viral genome replication (GO:0045070)	2022-03-29	0.00923311	0.047539	0	0	7.61732	35.6868	CCL5;ADAR;IFIT1
protein ADP-ribosylation (GO:0006471)	2022-03-29	0.00923311	0.047539	0	0	7.61732	35.6868	PARP14;PARP9;PARP12
positive regulation of cysteine-type endopeptidase activity involved in apoptotic process (GO:0043280)	6/119	0.00929666	0.047539	0	0	3.5253	16.4917	CASP4;NOD1;CFLAR;JAK2;TNF;MALT1
regulation of programmed cell death (GO:0043067)	8/194	0.00930529	0.047539	0	0	2.8644	13.3973	CXCL10;DAXX;ALB;BCL3;TNFSF9;JAK2;TNF;MALT1
protein poly-ADP-ribosylation (GO:0070212)	2022-02-10	0.00937999	0.047539	0	0	16.464	76.8735	PARP14;PARP9
regulation of epithelial cell apoptotic process (GO:1904035)	2022-02-10	0.00937999	0.047539	0	0	16.464	76.8735	ZFP36;TNF
regulation of microtubule nucleation (GO:0010968)	2022-02-10	0.00937999	0.047539	0	0	16.464	76.8735	HSPA1B;HSPA1A
regulation of podosome assembly (GO:0071801)	2022-02-10	0.00937999	0.047539	0	0	16.464	76.8735	FSCN1;TNF
N-acetylneuraminate metabolic process (GO:0006054)	2022-02-10	0.00937999	0.047539	0	0	16.464	76.8735	GNPDA2;ST3GAL1
negative regulation of extracellular matrix organization (GO:1903054)	2022-02-10	0.00937999	0.047539	0	0	16.464	76.8735	NOTCH1;TNFRSF1B
negative regulation of hormone secretion (GO:0046888)	2022-02-10	0.00937999	0.047539	0	0	16.464	76.8735	RAB11FIP1;IL1B
negative regulation of lymphocyte apoptotic process (GO:0070229)	2022-02-10	0.00937999	0.047539	0	0	16.464	76.8735	CCL5;FOXP1
positive regulation of circadian rhythm (GO:0042753)	2022-02-10	0.00937999	0.047539	0	0	16.464	76.8735	FBXW11;BTRC
positive regulation of RIG-I signaling pathway (GO:1900246)	2022-02-10	0.00937999	0.047539	0	0	16.464	76.8735	DHX58;DDX60
positive regulation of T cell apoptotic process (GO:0070234)	2022-02-10	0.00937999	0.047539	0	0	16.464	76.8735	CD274;CCL5
positive regulation of tissue remodeling (GO:0034105)	2022-02-10	0.00937999	0.047539	0	0	16.464	76.8735	IL18;IL12B
cytoskeleton organization (GO:0007010)	6/120	0.00966591	0.0488807	0	0	3.4942	16.2101	FMNL2;DST;CCL7;CCL3;TNFAIP3;CCL2
protein homooligomerization (GO:0051260)	6/121	0.0100455	0.0506891	0	0	3.46364	15.9349	EHD1;GBP5;RNF213;MLKL;MIF;SAMHD1
positive regulation of phosphate metabolic process (GO:0045937)	2022-03-30	0.0101466	0.0510872	0	0	7.33482	33.6714	SRC;CCL5;MIF
protein autophosphorylation (GO:0046777)	7/159	0.0104556	0.0525285	0	0	3.06187	13.964	EPHA4;SRC;FLT4;PIM1;PRKX;JAK2;FGFR1
cellular response to organic substance (GO:0071310)	6/123	0.0108363	0.0543228	0	0	3.40409	15.403	IL1B;CCL5;IL18;CCL3;CCL2;TNF
negative regulation of response to DNA damage stimulus (GO:2001021)	2022-03-31	0.0111106	0.0555773	0	0	7.07251	31.8252	MDM2;MIF;CD44
regulation of cysteine-type endopeptidase activity involved in apoptotic signaling pathway (GO:2001267)	2022-02-11	0.0113513	0.0556938	0	0	14.634	65.5371	PLAUR;MMP9
regulation of lamellipodium morphogenesis (GO:2000392)	2022-02-11	0.0113513	0.0556938	0	0	14.634	65.5371	SRC;CD44
complement receptor mediated signaling pathway (GO:0002430)	2022-02-11	0.0113513	0.0556938	0	0	14.634	65.5371	FPR1;FPR2
regulation of T cell apoptotic process (GO:0070232)	2022-02-11	0.0113513	0.0556938	0	0	14.634	65.5371	CD274;CCL5
regulation of T cell mediated immunity (GO:0002709)	2022-02-11	0.0113513	0.0556938	0	0	14.634	65.5371	IL1B;TNFRSF1B
regulation of T-helper 2 cell cytokine production (GO:2000551)	2022-02-11	0.0113513	0.0556938	0	0	14.634	65.5371	IL6;RSAD2
negative regulation of bone remodeling (GO:0046851)	2022-02-11	0.0113513	0.0556938	0	0	14.634	65.5371	IL6;TNFAIP3
Notch signaling involved in heart development (GO:0061314)	2022-02-11	0.0113513	0.0556938	0	0	14.634	65.5371	NOTCH2;NOTCH1
positive regulation of lipid localization (GO:1905954)	2022-02-11	0.0113513	0.0556938	0	0	14.634	65.5371	C3;IKBKE
negative regulation of cell growth (GO:0030308)	6/126	0.0121037	0.0588678	0	0	3.31847	14.6486	BST2;SH3BP4;OSGIN2;HSPA1B;DCBLD2;HSPA1A
cellular response to topologically incorrect protein (GO:0035967)	1932-03-01	0.0121258	0.0588678	0	0	6.82828	30.1292	DAXX;HSPA1B;HSPA1A
endodermal cell differentiation (GO:0035987)	1932-03-01	0.0121258	0.0588678	0	0	6.82828	30.1292	MMP14;ITGA4;MMP9
gene silencing by miRNA (GO:0035195)	1932-03-01	0.0121258	0.0588678	0	0	6.82828	30.1292	ZFP36;ZC3H7A;ADAR
modulation by host of symbiont process (GO:0051851)	1932-03-01	0.0121258	0.0588678	0	0	6.82828	30.1292	CCL5;CCL4;CCL3
regulation of interleukin-17 production (GO:0032660)	1933-03-01	0.0131926	0.0637779	0	0	6.60034	28.5669	IL6;IL18;IL12B
positive regulation of cytokine production involved in immune response (GO:0002720)	1933-03-01	0.0131926	0.0637779	0	0	6.60034	28.5669	LACC1;FZD5;MALT1
positive regulation of peptidyl-serine phosphorylation (GO:0033138)	1993-05-01	0.0132397	0.0638716	0	0	3.7644	16.2793	IL6;RIPK2;MIF;TNF;CD44
regulation of chromatin binding (GO:0035561)	2022-02-12	0.0134873	0.0645263	0	0	13.1699	56.7097	DTX3L;PARP9
regulation of myoblast fusion (GO:1901739)	2022-02-12	0.0134873	0.0645263	0	0	13.1699	56.7097	EHD1;CFLAR
negative regulation of production of miRNAs involved in gene silencing by miRNA (GO:1903799)	2022-02-12	0.0134873	0.0645263	0	0	13.1699	56.7097	IL6;TNF
positive regulation of leukocyte proliferation (GO:0070665)	2022-02-12	0.0134873	0.0645263	0	0	13.1699	56.7097	BST2;IL12B
regulation of kinase activity (GO:0043549)	1994-05-01	0.0138164	0.065964	0	0	3.72191	15.9368	EEF1A1;EPHA4;FLT4;NLRC5;FGFR1
positive regulation of macromolecule metabolic process (GO:0010604)	12/384	0.0139353	0.0663941	0	0	2.15727	9.21874	IL1A;IL6;NOTCH1;DTX3L;DDX58;IL1B;SETDB2;CCL3;TNF;HSPA1B;TLR2;HSPA1A
regulation of neurogenesis (GO:0050767)	1962-04-01	0.0141642	0.0672069	0	0	4.56078	19.4154	IL6;NOTCH1;IL1B;TNF
positive regulation of cysteine-type endopeptidase activity (GO:2001056)	1962-04-01	0.0141642	0.0672069	0	0	4.56078	19.4154	RIPK2;NOD1;TNF;MALT1
positive regulation of DNA binding (GO:0043388)	1934-03-01	0.0143112	0.0677649	0	0	6.3871	27.1242	PYHIN1;PLAUR;MMP9
cellular response to reactive oxygen species (GO:0034614)	1963-04-01	0.01495	0.0706447	0	0	4.48325	18.8433	IL6;TNFAIP3;FOS;MMP9
response to exogenous dsRNA (GO:0043330)	1935-03-01	0.0154819	0.0719263	0	0	6.18719	25.7887	IFIH1;DDX58;IFIT1
negative regulation of T cell proliferation (GO:0042130)	1935-03-01	0.0154819	0.0719263	0	0	6.18719	25.7887	CD274;CEBPB;SDC4
positive regulation of lymphocyte activation (GO:0051251)	1935-03-01	0.0154819	0.0719263	0	0	6.18719	25.7887	IL6;CCL2;IL12B
glycosaminoglycan biosynthetic process (GO:0006024)	1997-05-01	0.0156475	0.0719263	0	0	3.59999	14.9668	SDC4;IL1B;AGRN;ST3GAL1;B4GALT5
regulation of chemokine (C-X-C motif) ligand 2 production (GO:2000341)	2022-02-13	0.0157826	0.0719263	0	0	11.972	49.6701	TNF;FOXP1
regulation of homotypic cell-cell adhesion (GO:0034110)	2022-02-13	0.0157826	0.0719263	0	0	11.972	49.6701	CCL5;PLAUR
regulation of leukocyte adhesion to vascular endothelial cell (GO:1904994)	2022-02-13	0.0157826	0.0719263	0	0	11.972	49.6701	IL6;TNF
entry into host (GO:0044409)	2022-02-13	0.0157826	0.0719263	0	0	11.972	49.6701	SRC;CDH1
regulation of receptor signaling pathway via STAT (GO:1904892)	2022-02-13	0.0157826	0.0719263	0	0	11.972	49.6701	IL6;JAK2
response to muramyl dipeptide (GO:0032495)	2022-02-13	0.0157826	0.0719263	0	0	11.972	49.6701	RIPK2;NOD1
macrophage activation involved in immune response (GO:0002281)	2022-02-13	0.0157826	0.0719263	0	0	11.972	49.6701	IFI35;NMI
mature B cell differentiation involved in immune response (GO:0002313)	2022-02-13	0.0157826	0.0719263	0	0	11.972	49.6701	NOTCH2;IL6
toll-like receptor 9 signaling pathway (GO:0034162)	2022-02-13	0.0157826	0.0719263	0	0	11.972	49.6701	IRAK2;PIK3AP1
negative regulation of intrinsic apoptotic signaling pathway in response to DNA damage by p53 class mediator (GO:1902166)	2022-02-13	0.0157826	0.0719263	0	0	11.972	49.6701	MIF;CD44
positive regulation of adaptive immune response based on somatic recombination of immune receptors built from immunoglobulin superfamily domains (GO:0002824)	2022-02-13	0.0157826	0.0719263	0	0	11.972	49.6701	IL1B;IL12B
positive regulation of calcium ion import (GO:0090280)	2022-02-13	0.0157826	0.0719263	0	0	11.972	49.6701	CCL3;CCL2
positive regulation of calcium-mediated signaling (GO:0050850)	2022-02-13	0.0157826	0.0719263	0	0	11.972	49.6701	CCL4;CCL3
positive regulation of vascular endothelial cell proliferation (GO:1905564)	2022-02-13	0.0157826	0.0719263	0	0	11.972	49.6701	ITGA4;FGFR1
negative regulation of multicellular organismal process (GO:0051241)	8/214	0.0160476	0.072846	0	0	2.58365	10.6762	SRGN;PROCR;SPRED1;RAB11FIP1;NOTCH1;IL1B;KREMEN2;TNF
positive regulation of GTPase activity (GO:0043547)	8/214	0.0160476	0.072846	0	0	2.58365	10.6762	CD40;CCL7;CCL5;CCL4;CCL3;RAPGEF2;CCL2;AGRN
regulation of peptidyl-serine phosphorylation (GO:0033135)	1998-05-01	0.0162921	0.0738105	0	0	3.5611	14.6613	IL6;RIPK2;MIF;TNF;CD44
positive regulation of cell differentiation (GO:0045597)	9/258	0.016584	0.0749857	0	0	2.40758	9.86942	COL1A1;ZFP36;IL6;CEBPB;IL1B;IL18;RAPGEF2;PPARD;FGFR1
endoderm formation (GO:0001706)	1936-03-01	0.0167051	0.0753855	0	0	5.99939	24.5497	MMP14;ITGA4;MMP9
regulation of cell growth (GO:0001558)	8/217	0.0173018	0.0779258	0	0	2.54617	10.3297	BST2;MMP14;SH3BP4;OSGIN2;HSPA1B;DCBLD2;HSPA1A;CXCL16
cellular response to DNA damage stimulus (GO:0006974)	11/350	0.0174621	0.0783788	0	0	2.16621	8.76822	DYRK2;DTX3L;BCL2A1;BCL3;TLK2;IRF7;TNFRSF1B;SAMHD1;IKBKE;BATF;FOXP1
positive regulation of cell death (GO:0010942)	1966-04-01	0.0174704	0.0783788	0	0	4.26567	17.2642	DAXX;RIPK2;FOS;TNF
regulation of erythrocyte differentiation (GO:0045646)	1937-03-01	0.0179809	0.0796269	0	0	5.82264	23.398	ZFP36;HSPA1B;HSPA1A
negative regulation of epithelial cell apoptotic process (GO:1904036)	1937-03-01	0.0179809	0.0796269	0	0	5.82264	23.398	SERPINE1;TNFAIP3;ICAM1
protein localization to vacuole (GO:0072665)	2022-02-14	0.018232	0.0796269	0	0	10.9738	43.9454	SH3BP4;GBP1
regulation of intrinsic apoptotic signaling pathway in response to DNA damage by p53 class mediator (GO:1902165)	2022-02-14	0.018232	0.0796269	0	0	10.9738	43.9454	MIF;CD44
regulation of protein kinase C signaling (GO:0090036)	2022-02-14	0.018232	0.0796269	0	0	10.9738	43.9454	CD40;FLT4
regulation of response to interferon-gamma (GO:0060330)	2022-02-14	0.018232	0.0796269	0	0	10.9738	43.9454	PARP9;JAK2
heterochromatin organization (GO:0070828)	2022-02-14	0.018232	0.0796269	0	0	10.9738	43.9454	BAHD1;SETDB2
immune response-regulating cell surface receptor signaling pathway (GO:0002768)	2022-02-14	0.018232	0.0796269	0	0	10.9738	43.9454	CD40;FPR2
NAD biosynthesis via nicotinamide riboside salvage pathway (GO:0034356)	2022-02-14	0.018232	0.0796269	0	0	10.9738	43.9454	PARP9;PTGS2
negative regulation of bone mineralization (GO:0030502)	2022-02-14	0.018232	0.0796269	0	0	10.9738	43.9454	SRGN;CCL3
negative regulation of coagulation (GO:0050819)	2022-02-14	0.018232	0.0796269	0	0	10.9738	43.9454	PROCR;SERPINE1
positive regulation of brown fat cell differentiation (GO:0090336)	2022-02-14	0.018232	0.0796269	0	0	10.9738	43.9454	PIM1;PTGS2
positive regulation of cardiac muscle cell proliferation (GO:0060045)	2022-02-14	0.018232	0.0796269	0	0	10.9738	43.9454	NOTCH1;PIM1
positive regulation of lymphocyte migration (GO:2000403)	2022-02-14	0.018232	0.0796269	0	0	10.9738	43.9454	CXCL10;CCL5
ubiquitin-dependent protein catabolic process (GO:0006511)	11/354	0.0188204	0.0820411	0	0	2.1405	8.50383	RNF213;DTX3L;FBXW11;PELI1;SPOP;MDM2;RNF19B;TNFAIP3;BTRC;SQSTM1;PSMB10
regulation of cell death (GO:0010941)	5/102	0.0190466	0.0825593	0	0	3.41356	13.5206	RIPK2;CCL5;TNFRSF1B;HSPA1B;HSPA1A
regulation of proteasomal ubiquitin-dependent protein catabolic process (GO:0032434)	5/102	0.0190466	0.0825593	0	0	3.41356	13.5206	MDM2;TLK2;RNF19B;HSPA1B;HSPA1A
intrinsic apoptotic signaling pathway (GO:0097193)	5/102	0.0190466	0.0825593	0	0	3.41356	13.5206	CEBPB;BCL2A1;CASP4;TNFRSF1B;IKBKE
positive regulation of protein localization to nucleus (GO:1900182)	1968-04-01	0.0192891	0.0833852	0	0	4.13194	16.3138	DTX3L;CDH1;PYHIN1;PARP9
negative regulation of endothelial cell migration (GO:0010596)	1938-03-01	0.0193095	0.0833852	0	0	5.65599	22.3251	SP100;NOTCH1;TNF
enzyme linked receptor protein signaling pathway (GO:0007167)	6/140	0.0194119	0.0836706	0	0	2.96964	11.7059	EPHA4;SRC;FLT4;LCP2;JAK2;FGFR1
positive regulation of cellular biosynthetic process (GO:0031328)	7/180	0.0194655	0.0837453	0	0	2.68731	10.5856	IL6;DYRK2;IL1B;CCL5;BCL3;PTGS2;TNF
regulation of insulin secretion (GO:0050796)	5/104	0.020532	0.0867055	0	0	3.34425	12.995	IL6;NOS2;IL1B;CCL5;TNF
response to peptide (GO:1901652)	1939-03-01	0.0206909	0.0867055	0	0	5.4986	21.3239	MMP13;STAT2;MMP9
negative regulation of lymphocyte proliferation (GO:0050672)	1939-03-01	0.0206909	0.0867055	0	0	5.4986	21.3239	CD274;CEBPB;SDC4
acute-phase response (GO:0006953)	2022-02-15	0.0208304	0.0867055	0	0	10.1291	39.2134	CEBPB;IL6
protein trimerization (GO:0070206)	2022-02-15	0.0208304	0.0867055	0	0	10.1291	39.2134	MLKL;MIF
regulation of extracellular matrix disassembly (GO:0010715)	2022-02-15	0.0208304	0.0867055	0	0	10.1291	39.2134	IL6;FSCN1
central nervous system neuron development (GO:0021954)	2022-02-15	0.0208304	0.0867055	0	0	10.1291	39.2134	RAPGEF2;B4GALT5
regulation of microglial cell activation (GO:1903978)	2022-02-15	0.0208304	0.0867055	0	0	10.1291	39.2134	IL6;CCL3
regulation of T cell chemotaxis (GO:0010819)	2022-02-15	0.0208304	0.0867055	0	0	10.1291	39.2134	CXCL10;CCL5
ganglioside biosynthetic process (GO:0001574)	2022-02-15	0.0208304	0.0867055	0	0	10.1291	39.2134	ST3GAL1;B4GALT5
interleukin-27-mediated signaling pathway (GO:0070106)	2022-02-15	0.0208304	0.0867055	0	0	10.1291	39.2134	OAS2;JAK2
nitric oxide biosynthetic process (GO:0006809)	2022-02-15	0.0208304	0.0867055	0	0	10.1291	39.2134	GCH1;NOS2
positive regulation of DNA damage response, signal transduction by p53 class mediator (GO:0043517)	2022-02-15	0.0208304	0.0867055	0	0	10.1291	39.2134	SPRED1;PYHIN1
positive regulation of natural killer cell activation (GO:0032816)	2022-02-15	0.0208304	0.0867055	0	0	10.1291	39.2134	IL18;IL12B
positive regulation of osteoclast differentiation (GO:0045672)	2022-02-15	0.0208304	0.0867055	0	0	10.1291	39.2134	IL12B;TNF
positive regulation of response to cytokine stimulus (GO:0060760)	2022-02-15	0.0208304	0.0867055	0	0	10.1291	39.2134	IFIH1;DDX58
prostanoid biosynthetic process (GO:0046457)	2022-02-15	0.0208304	0.0867055	0	0	10.1291	39.2134	MIF;PTGS2
protein homotrimerization (GO:0070207)	2022-02-15	0.0208304	0.0867055	0	0	10.1291	39.2134	MLKL;MIF
negative regulation of blood coagulation (GO:0030195)	1940-03-01	0.0221253	0.0917644	0	0	5.34972	20.388	SERPINB2;SERPINE1;PLAUR
negative regulation of I-kappaB kinase/NF-kappaB signaling (GO:0043124)	1940-03-01	0.0221253	0.0917644	0	0	5.34972	20.388	MAPKBP1;TNIP3;TNFAIP3
positive regulation of cellular protein localization (GO:1903829)	1971-04-01	0.0222293	0.0920301	0	0	3.94633	15.0211	DTX3L;PYHIN1;PARP9;TNF
regulation of cell population proliferation (GO:0042127)	19/764	0.0228142	0.0942823	0	0	1.71415	6.48013	CXCL9;NOTCH1;STAT2;FLT4;IFI35;NMI;IFIT3;IL1A;CXCL10;IL6;IL1B;MDM2;RAPGEF2;SH3BP4;JAK2;JUNB;HSPA1B;HSPA1A;FGFR1
regulation of cholesterol storage (GO:0010885)	2022-02-16	0.0235727	0.0953604	0	0	9.40516	35.2474	EHD1;PPARD
regulation of monocyte differentiation (GO:0045655)	2022-02-16	0.0235727	0.0953604	0	0	9.40516	35.2474	IRF7;FOXP1
retrograde axonal transport (GO:0008090)	2022-02-16	0.0235727	0.0953604	0	0	9.40516	35.2474	DST;FBXW11
necroptotic process (GO:0070266)	2022-02-16	0.0235727	0.0953604	0	0	9.40516	35.2474	MLKL;CD14
negative regulation of anoikis (GO:2000811)	2022-02-16	0.0235727	0.0953604	0	0	9.40516	35.2474	NOTCH1;SRC
negative regulation of epithelial cell differentiation (GO:0030857)	2022-02-16	0.0235727	0.0953604	0	0	9.40516	35.2474	SPRED1;MMP9
negative regulation of receptor signaling pathway via JAK-STAT (GO:0046426)	2022-02-16	0.0235727	0.0953604	0	0	9.40516	35.2474	BCL3;PARP14
nitric oxide metabolic process (GO:0046209)	2022-02-16	0.0235727	0.0953604	0	0	9.40516	35.2474	GCH1;NOS2
positive regulation of alpha-beta T cell proliferation (GO:0046641)	2022-02-16	0.0235727	0.0953604	0	0	9.40516	35.2474	IL18;IL12B
positive regulation of double-strand break repair via nonhomologous end joining (GO:2001034)	2022-02-16	0.0235727	0.0953604	0	0	9.40516	35.2474	DTX3L;PARP9
positive regulation of leukocyte adhesion to vascular endothelial cell (GO:1904996)	2022-02-16	0.0235727	0.0953604	0	0	9.40516	35.2474	IL6;TNF
regulation of viral transcription (GO:0046782)	1941-03-01	0.0236127	0.0953604	0	0	5.20867	19.5115	IFITM3;ZFP36;TRIM21
JNK cascade (GO:0007254)	1941-03-01	0.0236127	0.0953604	0	0	5.20867	19.5115	IRAK2;RIPK2;NOD1
negative regulation of transmembrane receptor protein serine/threonine kinase signaling pathway (GO:0090101)	5/108	0.0237251	0.095647	0	0	3.21372	12.0233	SPRED1;NOTCH1;CRIM1;SKIL;HSPA1A
negative regulation of nucleic acid-templated transcription (GO:1903507)	13/464	0.0240983	0.0969819	0	0	1.92646	7.17725	DAXX;NOTCH1;FBXW11;SETDB2;ARID5A;IKZF1;TNF;FOXP1;BAHD1;BCL3;MDM2;BTRC;PPARD
defense response to Gram-negative bacterium (GO:0050829)	1973-04-01	0.0243331	0.0977565	0	0	3.83155	14.2377	IL6;NOS2;SERPINE1;IL12B
proteolysis involved in cellular protein catabolic process (GO:0051603)	1974-04-01	0.0254287	0.101653	0	0	3.77662	13.8673	MDM2;TNFAIP3;ISG15;MALT1
DNA damage response, signal transduction by p53 class mediator (GO:0030330)	1974-04-01	0.0254287	0.101653	0	0	3.77662	13.8673	SP100;BCL3;MDM2;BATF
regulation of protein kinase activity (GO:0045859)	5/110	0.0254352	0.101653	0	0	3.15219	11.5736	DAXX;SPRED1;RAPGEF2;LCP2;TNF
pulmonary valve morphogenesis (GO:0003184)	2022-02-17	0.026454	0.104457	0	0	8.7777	31.8837	NOTCH2;NOTCH1
cell surface receptor signaling pathway involved in heart development (GO:0061311)	2022-02-17	0.026454	0.104457	0	0	8.7777	31.8837	NOTCH2;NOTCH1
regulation of establishment of endothelial barrier (GO:1903140)	2022-02-17	0.026454	0.104457	0	0	8.7777	31.8837	IL1B;TNF
cellular response to gamma radiation (GO:0071480)	2022-02-17	0.026454	0.104457	0	0	8.7777	31.8837	MDM2;TLK2
vasculature development (GO:0001944)	2022-02-17	0.026454	0.104457	0	0	8.7777	31.8837	ERRFI1;FLT4
negative regulation of interleukin-10 production (GO:0032693)	2022-02-17	0.026454	0.104457	0	0	8.7777	31.8837	CD274;IL12B
positive regulation of cardiac muscle tissue growth (GO:0055023)	2022-02-17	0.026454	0.104457	0	0	8.7777	31.8837	NOTCH1;PIM1
positive regulation of T cell differentiation (GO:0045582)	1943-03-01	0.0267461	0.10543	0	0	4.94773	17.9176	VNN1;IL12B;TNFSF9
regulation of epithelial to mesenchymal transition (GO:0010717)	1976-04-01	0.0277077	0.109034	0	0	3.67134	13.1656	COL1A1;SPRED1;IL6;IL1B
positive regulation of cell population proliferation (GO:0008284)	13/474	0.0279984	0.10999	0	0	1.88369	6.73534	NOTCH1;FLT4;IL18;MIF;TNF;FOXP1;BST2;IL6;IL1B;CCL5;PIM1;MDM2;FGFR1
positive regulation of metabolic process (GO:0009893)	5/113	0.0281452	0.110379	0	0	3.06416	10.9402	CEBPB;LCN2;IL18;JAK2;TNF
mRNA catabolic process (GO:0006402)	1944-03-01	0.028392	0.110969	0	0	4.82681	17.1914	ZFP36;HSPA1B;HSPA1A
protein K63-linked ubiquitination (GO:0070534)	1944-03-01	0.028392	0.110969	0	0	4.82681	17.1914	PELI1;TRAF1;TRIM21
regulation of adaptive immune response (GO:0002819)	2022-02-18	0.0294697	0.112885	0	0	8.22868	29.0011	IRF7;SAMSN1
regulation of brown fat cell differentiation (GO:0090335)	2022-02-18	0.0294697	0.112885	0	0	8.22868	29.0011	PIM1;PTGS2
regulation of production of miRNAs involved in gene silencing by miRNA (GO:1903798)	2022-02-18	0.0294697	0.112885	0	0	8.22868	29.0011	IL6;TNF
negative regulation of interleukin-8 production (GO:0032717)	2022-02-18	0.0294697	0.112885	0	0	8.22868	29.0011	MAPKBP1;BCL3
negative regulation of lipid catabolic process (GO:0050995)	2022-02-18	0.0294697	0.112885	0	0	8.22868	29.0011	IL1B;TNF
neuron maturation (GO:0042551)	2022-02-18	0.0294697	0.112885	0	0	8.22868	29.0011	C3;B4GALT5
nitric oxide mediated signal transduction (GO:0007263)	2022-02-18	0.0294697	0.112885	0	0	8.22868	29.0011	NOS2;FPR1
positive regulation of amyloid-beta formation (GO:1902004)	2022-02-18	0.0294697	0.112885	0	0	8.22868	29.0011	EPHA4;TNF
positive regulation of extracellular matrix organization (GO:1903055)	2022-02-18	0.0294697	0.112885	0	0	8.22868	29.0011	IL6;FSCN1
positive regulation of glial cell differentiation (GO:0045687)	2022-02-18	0.0294697	0.112885	0	0	8.22868	29.0011	NOTCH1;TNFRSF1B
positive regulation of nitric-oxide synthase activity (GO:0051000)	2022-02-18	0.0294697	0.112885	0	0	8.22868	29.0011	GCH1;TNF
programmed necrotic cell death (GO:0097300)	2022-02-18	0.0294697	0.112885	0	0	8.22868	29.0011	MLKL;CD14
negative regulation of transcription, DNA-templated (GO:0045892)	22/948	0.0297894	0.113921	0	0	1.59861	5.61686	DAXX;SP100;CEBPB;NOTCH1;FBXW11;SETDB2;ARID5A;IKZF1;PARP9;FOXP4;TNF;ETS2;FOXP1;ZFP36;BAHD1;BCL3;MDM2;IRF7;MAFK;BTRC;SKIL;PPARD
regulation of pri-miRNA transcription by RNA polymerase II (GO:1902893)	1945-03-01	0.0300905	0.114503	0	0	4.71165	16.5075	FOS;TNF;PPARD
negative regulation of T cell activation (GO:0050868)	1945-03-01	0.0300905	0.114503	0	0	4.71165	16.5075	CD274;CEBPB;SDC4
positive regulation of RNA metabolic process (GO:0051254)	1945-03-01	0.0300905	0.114503	0	0	4.71165	16.5075	IL6;IL1B;HSPA1A
negative regulation of NF-kappaB transcription factor activity (GO:0032088)	1979-04-01	0.0313479	0.118895	0	0	3.52395	12.2021	IRAK2;NLRC5;TNFAIP3;TRIM21
positive regulation of proteasomal ubiquitin-dependent protein catabolic process (GO:0032436)	1979-04-01	0.0313479	0.118895	0	0	3.52395	12.2021	MDM2;RNF19B;HSPA1B;HSPA1A
positive regulation of gene expression (GO:0010628)	13/482	0.031437	0.119037	0	0	1.85079	6.40331	NOTCH1;DDX58;MIF;TNF;BATF;IL1A;IL6;IL1B;BCL3;CCL3;HSPA1B;TLR2;HSPA1A
positive regulation of organelle assembly (GO:1902117)	1946-03-01	0.0318415	0.120174	0	0	4.60184	15.8625	SDC4;FSCN1;TNF
positive regulation of response to stimulus (GO:0048584)	1946-03-01	0.0318415	0.120174	0	0	4.60184	15.8625	IFIH1;RSAD2;DDX58
pyroptosis (GO:0070269)	2022-02-19	0.0326149	0.120358	0	0	7.74425	26.5084	ZBP1;CASP4
cardiac atrium morphogenesis (GO:0003209)	2022-02-19	0.0326149	0.120358	0	0	7.74425	26.5084	NOTCH2;NOTCH1
regulation of epithelial cell differentiation (GO:0030856)	2022-02-19	0.0326149	0.120358	0	0	7.74425	26.5084	CEBPB;PRKX
regulation of glucose transmembrane transport (GO:0010827)	2022-02-19	0.0326149	0.120358	0	0	7.74425	26.5084	C3;IL1B
regulation of mitotic spindle assembly (GO:1901673)	2022-02-19	0.0326149	0.120358	0	0	7.74425	26.5084	HSPA1B;HSPA1A
regulation of oligodendrocyte differentiation (GO:0048713)	2022-02-19	0.0326149	0.120358	0	0	7.74425	26.5084	NOTCH1;TNFRSF1B
regulation of RIG-I signaling pathway (GO:0039535)	2022-02-19	0.0326149	0.120358	0	0	7.74425	26.5084	DHX58;DDX60
establishment or maintenance of apical/basal cell polarity (GO:0035088)	2022-02-19	0.0326149	0.120358	0	0	7.74425	26.5084	CLIC4;FSCN1
response to cholesterol (GO:0070723)	2022-02-19	0.0326149	0.120358	0	0	7.74425	26.5084	GRAMD1A;CCL3
myeloid cell activation involved in immune response (GO:0002275)	2022-02-19	0.0326149	0.120358	0	0	7.74425	26.5084	IFI35;NMI
positive regulation of macrophage migration (GO:1905523)	2022-02-19	0.0326149	0.120358	0	0	7.74425	26.5084	CCL5;CCL3
prostaglandin biosynthetic process (GO:0001516)	2022-02-19	0.0326149	0.120358	0	0	7.74425	26.5084	MIF;PTGS2
regulation of protein localization to plasma membrane (GO:1903076)	1980-04-01	0.0326207	0.120358	0	0	3.47741	11.9025	MMP14;TNF;SQSTM1;GBP1
skin development (GO:0043588)	1980-04-01	0.0326207	0.120358	0	0	3.47741	11.9025	COL1A1;ERRFI1;CLIC4;COL1A2
modification-dependent protein catabolic process (GO:0019941)	7/201	0.0328658	0.121068	0	0	2.39384	8.17574	RNF213;DTX3L;MDM2;RNF19B;ISG15;BTRC;SQSTM1
regulation of cellular response to stress (GO:0080135)	5/118	0.0330557	0.121573	0	0	2.92783	9.98261	CEBPB;DNAJB6;HSPA1B;IER3;HSPA1A
regulation of protein localization to nucleus (GO:1900180)	1947-03-01	0.0336447	0.123346	0	0	4.49703	15.2535	DTX3L;PYHIN1;PARP9
epithelial to mesenchymal transition (GO:0001837)	1947-03-01	0.0336447	0.123346	0	0	4.49703	15.2535	AKNA;NOTCH1;FGFR1
positive regulation of cellular amide metabolic process (GO:0034250)	1981-04-01	0.0339235	0.124171	0	0	3.43207	11.6129	EPHA4;IL6;BCL3;TNF
positive regulation of protein kinase B signaling (GO:0051897)	6/161	0.0352442	0.1288	0	0	2.56455	8.57958	SRC;IL18;CCL3;PIK3AP1;TNF;FGFR1
regulation of mitochondrion organization (GO:0010821)	1948-03-01	0.0354999	0.128896	0	0	4.39687	14.6777	FZD5;STAT2;SQSTM1
regulation of protein metabolic process (GO:0051246)	1948-03-01	0.0354999	0.128896	0	0	4.39687	14.6777	SPOP;PLAUR;MDM2
positive regulation of blood vessel endothelial cell migration (GO:0043536)	1948-03-01	0.0354999	0.128896	0	0	4.39687	14.6777	CD40;PTGS2;FGFR1
adaptive immune response based on somatic recombination of immune receptors built from immunoglobulin superfamily domains (GO:0002460)	2022-02-20	0.0358852	0.128896	0	0	7.31364	24.3356	IL18;IL12B
cortical actin cytoskeleton organization (GO:0030866)	2022-02-20	0.0358852	0.128896	0	0	7.31364	24.3356	FMNL2;TNF
regulation of protein localization to cell periphery (GO:1904375)	2022-02-20	0.0358852	0.128896	0	0	7.31364	24.3356	MMP14;GBP1
regulation of smooth muscle cell migration (GO:0014910)	2022-02-20	0.0358852	0.128896	0	0	7.31364	24.3356	CCL5;SERPINE1
regulation of T cell migration (GO:2000404)	2022-02-20	0.0358852	0.128896	0	0	7.31364	24.3356	CXCL10;CCL5
maintenance of protein location in nucleus (GO:0051457)	2022-02-20	0.0358852	0.128896	0	0	7.31364	24.3356	SP100;BCL3
mesoderm development (GO:0007498)	2022-02-20	0.0358852	0.128896	0	0	7.31364	24.3356	IKZF1;JAK2
negative regulation of viral life cycle (GO:1903901)	2022-02-20	0.0358852	0.128896	0	0	7.31364	24.3356	IFITM3;BST2
response to unfolded protein (GO:0006986)	1949-03-01	0.0374069	0.134153	0	0	4.30107	14.1329	DAXX;HSPA1B;HSPA1A
positive regulation of signal transduction (GO:0009967)	8/252	0.0375027	0.134288	0	0	2.17703	7.14792	C3;IL6;NOTCH1;SRC;IL1B;TNFAIP3;JAK2;TLR2
lymphocyte differentiation (GO:0030098)	1984-04-01	0.0380116	0.135899	0	0	3.30286	10.7999	VCAM1;ITGA4;IKZF1;RELB
regulation of anoikis (GO:2000209)	2022-02-21	0.0392761	0.138621	0	0	6.92836	22.4281	NOTCH1;SRC
regulation of cardiac muscle cell proliferation (GO:0060043)	2022-02-21	0.0392761	0.138621	0	0	6.92836	22.4281	NOTCH1;PIM1
regulation of lipid catabolic process (GO:0050994)	2022-02-21	0.0392761	0.138621	0	0	6.92836	22.4281	IL1B;TNF
epithelial cell development (GO:0002064)	2022-02-21	0.0392761	0.138621	0	0	6.92836	22.4281	SLC4A7;RILPL2
intrinsic apoptotic signaling pathway in response to DNA damage by p53 class mediator (GO:0042771)	2022-02-21	0.0392761	0.138621	0	0	6.92836	22.4281	DYRK2;BCL3
NAD biosynthetic process (GO:0009435)	2022-02-21	0.0392761	0.138621	0	0	6.92836	22.4281	PARP9;PTGS2
negative regulation of response to wounding (GO:1903035)	2022-02-21	0.0392761	0.138621	0	0	6.92836	22.4281	EPHA4;SERPINE1
amino acid transport (GO:0006865)	1950-03-01	0.0393654	0.138621	0	0	4.20934	13.6167	SH3BP4;SLC7A11;SLC7A2
positive regulation of ion transport (GO:0043270)	1950-03-01	0.0393654	0.138621	0	0	4.20934	13.6167	CCL5;CCL4;CCL3
B cell activation (GO:0042113)	1985-04-01	0.0394343	0.138621	0	0	3.26192	10.5462	CD40;VCAM1;ITGA4;MALT1
positive regulation of protein catabolic process (GO:0045732)	1985-04-01	0.0394343	0.138621	0	0	3.26192	10.5462	IL1B;TNFAIP3;TNFRSF1B;TNF
regulation of neuron death (GO:1901214)	1986-04-01	0.0408871	0.142857	0	0	3.22198	10.3005	DAXX;CCL5;FOS;TNFRSF1B
regulation of Ras protein signal transduction (GO:0046578)	1986-04-01	0.0408871	0.142857	0	0	3.22198	10.3005	NOTCH2;NOTCH1;JAK2;SQSTM1
positive regulation of endothelial cell migration (GO:0010595)	1986-04-01	0.0408871	0.142857	0	0	3.22198	10.3005	CD40;FLT4;FOXP1;FGFR1
positive regulation of proteasomal protein catabolic process (GO:1901800)	1986-04-01	0.0408871	0.142857	0	0	3.22198	10.3005	MDM2;RNF19B;HSPA1B;HSPA1A
mesenchymal cell differentiation (GO:0048762)	1951-03-01	0.041375	0.144343	0	0	4.12143	13.1271	AKNA;NOTCH1;FGFR1
negative regulation of inflammatory response (GO:0050728)	7/212	0.0418801	0.145884	0	0	2.26411	7.1839	IL6;SRC;TNFAIP3;FPR2;GPR84;TNFRSF1B;PPARD
negative regulation of angiogenesis (GO:0016525)	1987-04-01	0.04237	0.147368	0	0	3.18299	10.0625	CXCL10;SPRED1;SERPINE1;TNF
cellular response to nerve growth factor stimulus (GO:1990090)	2022-02-22	0.0427833	0.147471	0	0	6.58161	20.7426	EHD1;RAPGEF2
regulation of macrophage chemotaxis (GO:0010758)	2022-02-22	0.0427833	0.147471	0	0	6.58161	20.7426	CCL5;MIF
negative regulation of B cell activation (GO:0050869)	2022-02-22	0.0427833	0.147471	0	0	6.58161	20.7426	TNFAIP3;SAMSN1
negative regulation of lymphocyte activation (GO:0051250)	2022-02-22	0.0427833	0.147471	0	0	6.58161	20.7426	TNFAIP3;SAMSN1
osteoclast differentiation (GO:0030316)	2022-02-22	0.0427833	0.147471	0	0	6.58161	20.7426	SRC;FOXP1
positive regulation of amyloid precursor protein catabolic process (GO:1902993)	2022-02-22	0.0427833	0.147471	0	0	6.58161	20.7426	EPHA4;TNF
regulation of intrinsic apoptotic signaling pathway (GO:2001242)	1952-03-01	0.0434353	0.148829	0	0	4.03712	12.6623	SRC;PLAUR;MMP9
sprouting angiogenesis (GO:0002040)	1952-03-01	0.0434353	0.148829	0	0	4.03712	12.6623	RNF213;FLT4;RECK
myeloid cell differentiation (GO:0030099)	1952-03-01	0.0434353	0.148829	0	0	4.03712	12.6623	PRKX;IKZF1;JAK2
negative regulation of BMP signaling pathway (GO:0030514)	1952-03-01	0.0434353	0.148829	0	0	4.03712	12.6623	NOTCH1;CRIM1;SKIL
negative regulation of binding (GO:0051100)	1988-04-01	0.0438829	0.150139	0	0	3.14494	9.83181	SP100;IFIT1;JAK2;IFIT2
second-messenger-mediated signaling (GO:0019932)	1989-04-01	0.0454258	0.155188	0	0	3.10778	9.60826	NOS2;FPR1;CCL3;FPR2
regulation of transcription by RNA polymerase II (GO:0006357)	43/2206	0.0460718	0.157128	0	0	1.35121	4.15842	CD40;SP100;CEBPB;AKNA;NOTCH1;SP140;SERPINE1;NLRC5;IKZF1;TNF;ETS2;RELB;HELZ2;ZFP36;PLAGL2;JUNB;SKIL;FZD5;SP110;RIPK2;DDX58;STAT2;IFRD1;IL18;ARID5A;FOS;PARP9;FOXP4;FOSL2;BATF;FOXP1;NFKB2;CXCL10;IL6;TNIP3;MDM2;IRF7;MAFK;AGRN;SQSTM1;PPARD;TLR2;CREB5
regulation of mononuclear cell migration (GO:0071675)	2022-02-23	0.0464025	0.157128	0	0	6.26788	19.2449	CCL5;TNF
regulation of protein export from nucleus (GO:0046825)	2022-02-23	0.0464025	0.157128	0	0	6.26788	19.2449	SP100;IL1B
regulation of toll-like receptor 4 signaling pathway (GO:0034143)	2022-02-23	0.0464025	0.157128	0	0	6.26788	19.2449	TNFAIP3;IFI35
response to copper ion (GO:0046688)	2022-02-23	0.0464025	0.157128	0	0	6.26788	19.2449	IL1A;DAXX
hyaluronan metabolic process (GO:0030212)	2022-02-23	0.0464025	0.157128	0	0	6.26788	19.2449	IL1B;CD44
cellular response to metal ion (GO:0071248)	5/131	0.0481958	0.162961	0	0	2.62401	7.95726	DAXX;CLIC4;CDH1;FOS;MMP9
positive regulation of transport (GO:0051050)	1991-04-01	0.0486017	0.164093	0	0	3.03603	9.18125	IL1B;FPR2;IL2RG;TNF
protein deubiquitination (GO:0016579)	8/267	0.0496771	0.166329	0	0	2.04936	6.15262	IFIH1;OTUD5;DDX58;TNIP3;MDM2;TNFAIP3;USP18;PSMB10
regulation of blood vessel endothelial cell migration (GO:0043535)	1955-03-01	0.0499172	0.166329	0	0	3.80363	11.401	CD40;TNF;FGFR1
regulation of keratinocyte proliferation (GO:0010837)	2022-02-24	0.0501296	0.166329	0	0	5.98267	17.907	NOTCH2;ZFP36
regulation of monooxygenase activity (GO:0032768)	2022-02-24	0.0501296	0.166329	0	0	5.98267	17.907	IL1A;IL1B
response to gamma radiation (GO:0010332)	2022-02-24	0.0501296	0.166329	0	0	5.98267	17.907	MDM2;TLK2
immune response-activating cell surface receptor signaling pathway (GO:0002429)	2022-02-24	0.0501296	0.166329	0	0	5.98267	17.907	FPR1;FPR2
negative regulation of lipid metabolic process (GO:0045833)	2022-02-24	0.0501296	0.166329	0	0	5.98267	17.907	IL1B;TNF
negative regulation of NIK/NF-kappaB signaling (GO:1901223)	2022-02-24	0.0501296	0.166329	0	0	5.98267	17.907	IFI35;NMI
positive regulation of neuron apoptotic process (GO:0043525)	2022-02-24	0.0501296	0.166329	0	0	5.98267	17.907	CCL3;TNF
positive regulation of phospholipase activity (GO:0010518)	2022-02-24	0.0501296	0.166329	0	0	5.98267	17.907	CCL5;FGFR1
positive regulation of transcription from RNA polymerase II promoter in response to stress (GO:0036003)	2022-02-24	0.0501296	0.166329	0	0	5.98267	17.907	CEBPB;NOTCH1
protein K48-linked deubiquitination (GO:0071108)	2022-02-24	0.0501296	0.166329	0	0	5.98267	17.907	OTUD5;TNFAIP3
positive regulation of developmental process (GO:0051094)	6/177	0.0516912	0.171264	0	0	2.32269	6.88089	CEBPB;SRC;DDHD1;TNF;FGFR1;B4GALT5
glycosaminoglycan catabolic process (GO:0006027)	1956-03-01	0.0521767	0.172625	0	0	3.73167	11.0201	SDC4;AGRN;CD44
negative regulation of cell death (GO:0060548)	1994-04-01	0.0535897	0.175753	0	0	2.93438	8.58717	ALB;TNFRSF1B;HSPA1B;HSPA1A
positive regulation of epithelial cell migration (GO:0010634)	1994-04-01	0.0535897	0.175753	0	0	2.93438	8.58717	SRC;FLT4;MMP9;FOXP1
regulation of calcium ion import (GO:0090279)	2022-02-25	0.0539605	0.175753	0	0	5.72226	16.7062	CCL3;CCL2
regulation of epidermal cell differentiation (GO:0045604)	2022-02-25	0.0539605	0.175753	0	0	5.72226	16.7062	ERRFI1;ZFP36
regulation of mitochondrial fission (GO:0090140)	2022-02-25	0.0539605	0.175753	0	0	5.72226	16.7062	STAT2;DDHD1
regulation of myotube differentiation (GO:0010830)	2022-02-25	0.0539605	0.175753	0	0	5.72226	16.7062	MMP14;NOTCH1
regulation of spindle assembly (GO:0090169)	2022-02-25	0.0539605	0.175753	0	0	5.72226	16.7062	HSPA1B;HSPA1A
positive regulation of ERBB signaling pathway (GO:1901186)	2022-02-25	0.0539605	0.175753	0	0	5.72226	16.7062	PLAUR;MMP9
positive regulation of lipid metabolic process (GO:0045834)	2022-02-25	0.0539605	0.175753	0	0	5.72226	16.7062	IL1B;PPARD
positive regulation of release of cytochrome c from mitochondria (GO:0090200)	2022-02-25	0.0539605	0.175753	0	0	5.72226	16.7062	PLAUR;MMP9
positive regulation of T cell migration (GO:2000406)	2022-02-25	0.0539605	0.175753	0	0	5.72226	16.7062	CXCL10;CCL5
regulation of bone mineralization (GO:0030500)	1957-03-01	0.0544849	0.176961	0	0	3.66238	10.6569	SRGN;CCL3;ISG15
protein K48-linked ubiquitination (GO:0070936)	1957-03-01	0.0544849	0.176961	0	0	3.66238	10.6569	DTX3L;PELI1;TNFAIP3
cellular calcium ion homeostasis (GO:0006874)	5/136	0.0549493	0.178218	0	0	2.52321	7.3207	TRPC7;CD40;CCL7;CCL5;CCL3
negative regulation of transcription by RNA polymerase II (GO:0000122)	16/684	0.0550801	0.178391	0	0	1.59941	4.63664	SP100;CEBPB;NOTCH1;ARID5A;PARP9;FOXP4;TNF;ETS2;FOXP1;ZFP36;MDM2;IRF7;MAFK;SKIL;PPARD;HSPA1A
regulation of calcium ion transport (GO:0051924)	1958-03-01	0.0568412	0.18358	0	0	3.59561	10.3104	CCL5;CCL4;CCL3
positive regulation of mitochondrion organization (GO:0010822)	1958-03-01	0.0568412	0.18358	0	0	3.59561	10.3104	PLAUR;DDHD1;MMP9
regulation of biomineral tissue development (GO:0070167)	2022-02-26	0.0578912	0.184388	0	0	5.48356	15.6237	CEBPB;NOTCH1
cellular response to drug (GO:0035690)	2022-02-26	0.0578912	0.184388	0	0	5.48356	15.6237	IL1B;PDE4B
chaperone cofactor-dependent protein refolding (GO:0051085)	2022-02-26	0.0578912	0.184388	0	0	5.48356	15.6237	HSPA1B;HSPA1A
endothelial cell development (GO:0001885)	2022-02-26	0.0578912	0.184388	0	0	5.48356	15.6237	RAPGEF2;ICAM1
regulation of synapse organization (GO:0050807)	2022-02-26	0.0578912	0.184388	0	0	5.48356	15.6237	EPHA4;TNF
mononuclear cell differentiation (GO:1903131)	2022-02-26	0.0578912	0.184388	0	0	5.48356	15.6237	IKZF1;RELB
negative regulation of intrinsic apoptotic signaling pathway in response to DNA damage (GO:1902230)	2022-02-26	0.0578912	0.184388	0	0	5.48356	15.6237	MIF;CD44
negative regulation of protein transport (GO:0051224)	2022-02-26	0.0578912	0.184388	0	0	5.48356	15.6237	RSAD2;IL12B
negative regulation of signaling receptor activity (GO:2000272)	2022-02-26	0.0578912	0.184388	0	0	5.48356	15.6237	ERRFI1;TNF
positive regulation of filopodium assembly (GO:0051491)	2022-02-26	0.0578912	0.184388	0	0	5.48356	15.6237	FSCN1;AGRN
protein modification by small protein removal (GO:0070646)	8/276	0.0580865	0.184755	0	0	1.97962	5.63366	IFIH1;OTUD5;DDX58;TNIP3;MDM2;TNFAIP3;USP18;PSMB10
calcium ion homeostasis (GO:0055074)	1997-04-01	0.058845	0.186397	0	0	2.83929	8.04327	CD40;CCL7;CCL5;CCL3
regulation of MAP kinase activity (GO:0043405)	1997-04-01	0.058845	0.186397	0	0	2.83929	8.04327	CD40;IL1B;TNF;FGFR1
positive regulation of cold-induced thermogenesis (GO:0120162)	1997-04-01	0.058845	0.186397	0	0	2.83929	8.04327	CEBPB;LCN2;IL18;JAK2
regulation of neuron apoptotic process (GO:0043523)	1998-04-01	0.0606558	0.191869	0	0	2.80894	7.87217	CCL3;CCL2;TNF;CPEB4
Notch signaling pathway (GO:0007219)	1960-03-01	0.0616965	0.193736	0	0	3.46909	9.66326	NOTCH2;NOTCH1;DTX3L
regulation of toll-like receptor signaling pathway (GO:0034121)	2022-02-27	0.0619181	0.193736	0	0	5.26395	14.644	IRF7;TLR2
regulation of vasculature development (GO:1901342)	2022-02-27	0.0619181	0.193736	0	0	5.26395	14.644	SP100;IL6
stress-activated protein kinase signaling cascade (GO:0031098)	2022-02-27	0.0619181	0.193736	0	0	5.26395	14.644	FBXW11;BTRC
positive regulation of calcium ion transmembrane transport (GO:1904427)	2022-02-27	0.0619181	0.193736	0	0	5.26395	14.644	CXCL10;CXCL9
positive regulation of erythrocyte differentiation (GO:0045648)	2022-02-27	0.0619181	0.193736	0	0	5.26395	14.644	HSPA1B;HSPA1A
positive regulation of gene silencing by miRNA (GO:2000637)	2022-02-27	0.0619181	0.193736	0	0	5.26395	14.644	ZFP36;IL6
positive regulation of nuclear division (GO:0051785)	2022-02-27	0.0619181	0.193736	0	0	5.26395	14.644	IL1A;IL1B
Ras protein signal transduction (GO:0007265)	5/142	0.06374	0.199166	0	0	2.41196	6.64	COL1A2;CDC42EP2;RAPGEF2;GRAP;RALGDS
cell-matrix adhesion (GO:0007160)	4/100	0.0643651	0.200847	0	0	2.75014	7.54414	VCAM1;ITGA4;SRC;CD44
receptor-mediated endocytosis (GO:0006898)	5/143	0.0652777	0.203378	0	0	2.39436	6.53447	MARCO;FCHSD2;ALB;FPR2;CXCL16
receptor clustering (GO:0043113)	2022-02-28	0.0660372	0.203378	0	0	5.06123	13.7541	ITGA4;AGRN
regulation of calcineurin-NFAT signaling cascade (GO:0070884)	2022-02-28	0.0660372	0.203378	0	0	5.06123	13.7541	DYRK2;TNF
cellular response to acid chemical (GO:0071229)	2022-02-28	0.0660372	0.203378	0	0	5.06123	13.7541	SH3BP4;CPEB4
cellular response to epidermal growth factor stimulus (GO:0071364)	2022-02-28	0.0660372	0.203378	0	0	5.06123	13.7541	EEF1A1;ZFP36
keratan sulfate biosynthetic process (GO:0018146)	2022-02-28	0.0660372	0.203378	0	0	5.06123	13.7541	ST3GAL1;B4GALT5
positive regulation of microtubule polymerization (GO:0031116)	2022-02-28	0.0660372	0.203378	0	0	5.06123	13.7541	HSPA1B;HSPA1A
regulation of intracellular signal transduction (GO:1902531)	11/437	0.0675281	0.203378	0	0	1.71607	4.62516	DAXX;SPRED1;DYRK2;IL1B;BCL3;MDM2;TRAF1;TNF;SQSTM1;GBP1;IER3
cell junction assembly (GO:0034329)	4/102	0.0681907	0.203378	0	0	2.69374	7.2339	FZD5;CDH1;CDH11;FSCN1
regulation of protein catabolic process (GO:0042176)	4/102	0.0681907	0.203378	0	0	2.69374	7.2339	EEF1A1;MDM2;TNFAIP3;TNF
positive regulation of cellular protein metabolic process (GO:0032270)	4/102	0.0681907	0.203378	0	0	2.69374	7.2339	IL6;FBXW11;BCL3;BTRC
positive regulation of vasculature development (GO:1904018)	4/102	0.0681907	0.203378	0	0	2.69374	7.2339	IL1A;CD40;IL1B;SERPINE1
negative regulation of endopeptidase activity (GO:0010951)	1963-03-01	0.0693276	0.203378	0	0	3.29513	8.79442	SERPINB2;SERPINE1;RECK
positive regulation of Ras protein signal transduction (GO:0046579)	1963-03-01	0.0693276	0.203378	0	0	3.29513	8.79442	NOTCH2;NOTCH1;JAK2
positive regulation of viral process (GO:0048524)	1963-03-01	0.0693276	0.203378	0	0	3.29513	8.79442	CCL5;ADAR;IFIT1
proteolysis (GO:0006508)	8/287	0.0695227	0.203378	0	0	1.9005	5.06692	SRGN;MMP14;CTRB1;SPPL2A;CASP4;MDM2;MMP9;MALT1
cellular response to organonitrogen compound (GO:0071417)	4/103	0.0701466	0.203378	0	0	2.66639	7.08506	CDH1;RAPGEF2;SH3BP4;CPEB4
regulation of double-strand break repair via nonhomologous end joining (GO:2001032)	2029-02-01	0.0702449	0.203378	0	0	4.87353	12.943	DTX3L;PARP9
establishment of endothelial barrier (GO:0061028)	2029-02-01	0.0702449	0.203378	0	0	4.87353	12.943	RAPGEF2;ICAM1
intrinsic apoptotic signaling pathway in response to endoplasmic reticulum stress (GO:0070059)	2029-02-01	0.0702449	0.203378	0	0	4.87353	12.943	CEBPB;CASP4
negative regulation of wound healing (GO:0061045)	2029-02-01	0.0702449	0.203378	0	0	4.87353	12.943	SERPINE1;TNF
production of miRNAs involved in gene silencing by miRNA (GO:0035196)	2029-02-01	0.0702449	0.203378	0	0	4.87353	12.943	ZC3H7A;ADAR
negative regulation of cellular macromolecule biosynthetic process (GO:2000113)	13/547	0.0713114	0.203378	0	0	1.62001	4.27797	DAXX;NOTCH1;FBXW11;SETDB2;ARID5A;IKZF1;TNF;FOXP1;BAHD1;BCL3;MDM2;BTRC;PPARD
antimicrobial humoral immune response mediated by antimicrobial peptide (GO:0061844)	1964-03-01	0.071962	0.203378	0	0	3.24095	8.52894	CXCL10;CXCL9;CXCL2
cellular metal ion homeostasis (GO:0006875)	4/104	0.0721312	0.203378	0	0	2.6396	6.94021	CD40;CCL7;CCL5;CCL3
protein sialylation (GO:1990743)	2022-01-05	0.0730256	0.203378	0	0	16.4125	42.9506	ST3GAL1
alpha-beta T cell differentiation (GO:0046632)	2022-01-05	0.0730256	0.203378	0	0	16.4125	42.9506	RSAD2
pyrimidine deoxyribonucleotide biosynthetic process (GO:0009221)	2022-01-05	0.0730256	0.203378	0	0	16.4125	42.9506	CMPK2
receptor-mediated virion attachment to host cell (GO:0046813)	2022-01-05	0.0730256	0.203378	0	0	16.4125	42.9506	ICAM1
regulation of astrocyte activation (GO:0061888)	2022-01-05	0.0730256	0.203378	0	0	16.4125	42.9506	IL6
regulation of caveolin-mediated endocytosis (GO:2001286)	2022-01-05	0.0730256	0.203378	0	0	16.4125	42.9506	SRC
cardiac endothelial cell differentiation (GO:0003348)	2022-01-05	0.0730256	0.203378	0	0	16.4125	42.9506	NOTCH1
cardiac muscle cell myoblast differentiation (GO:0060379)	2022-01-05	0.0730256	0.203378	0	0	16.4125	42.9506	NOTCH1
CD4-positive, alpha-beta T cell activation (GO:0035710)	2022-01-05	0.0730256	0.203378	0	0	16.4125	42.9506	RSAD2
cell-cell adhesion mediated by integrin (GO:0033631)	2022-01-05	0.0730256	0.203378	0	0	16.4125	42.9506	ITGA4
cellular response to antibiotic (GO:0071236)	2022-01-05	0.0730256	0.203378	0	0	16.4125	42.9506	MDM2
cellular response to cGMP (GO:0071321)	2022-01-05	0.0730256	0.203378	0	0	16.4125	42.9506	RAPGEF2
cellular response to indole-3-methanol (GO:0071681)	2022-01-05	0.0730256	0.203378	0	0	16.4125	42.9506	CDH1
regulation of germinal center formation (GO:0002634)	2022-01-05	0.0730256	0.203378	0	0	16.4125	42.9506	TNFAIP3
cellular response to nicotine (GO:0071316)	2022-01-05	0.0730256	0.203378	0	0	16.4125	42.9506	TNF
regulation of growth hormone receptor signaling pathway (GO:0060398)	2022-01-05	0.0730256	0.203378	0	0	16.4125	42.9506	JAK2
regulation of guanylate cyclase activity (GO:0031282)	2022-01-05	0.0730256	0.203378	0	0	16.4125	42.9506	NOS2
cellular response to sodium arsenite (GO:1903936)	2022-01-05	0.0730256	0.203378	0	0	16.4125	42.9506	DAXX
cellular response to vitamin D (GO:0071305)	2022-01-05	0.0730256	0.203378	0	0	16.4125	42.9506	PIM1
coronary artery morphogenesis (GO:0060982)	2022-01-05	0.0730256	0.203378	0	0	16.4125	42.9506	NOTCH1
regulation of microvillus assembly (GO:0032534)	2022-01-05	0.0730256	0.203378	0	0	16.4125	42.9506	FSCN1
deoxyribonucleotide metabolic process (GO:0009262)	2022-01-05	0.0730256	0.203378	0	0	16.4125	42.9506	SAMHD1
regulation of mononuclear cell proliferation (GO:0032944)	2022-01-05	0.0730256	0.203378	0	0	16.4125	42.9506	IL12B
DNA catabolic process, exonucleolytic (GO:0000738)	2022-01-05	0.0730256	0.203378	0	0	16.4125	42.9506	ISG20
dopamine biosynthetic process (GO:0042416)	2022-01-05	0.0730256	0.203378	0	0	16.4125	42.9506	GCH1
endocardial cell differentiation (GO:0060956)	2022-01-05	0.0730256	0.203378	0	0	16.4125	42.9506	NOTCH1
regulation of receptor catabolic process (GO:2000644)	2022-01-05	0.0730256	0.203378	0	0	16.4125	42.9506	DTX3L
establishment of monopolar cell polarity (GO:0061162)	2022-01-05	0.0730256	0.203378	0	0	16.4125	42.9506	FSCN1
regulation of ribonuclease activity (GO:0060700)	2022-01-05	0.0730256	0.203378	0	0	16.4125	42.9506	OAS2
exocyst localization (GO:0051601)	2022-01-05	0.0730256	0.203378	0	0	16.4125	42.9506	TNFAIP2
fructose 2,6-bisphosphate metabolic process (GO:0006003)	2022-01-05	0.0730256	0.203378	0	0	16.4125	42.9506	PFKFB3
regulation of triglyceride metabolic process (GO:0090207)	2022-01-05	0.0730256	0.203378	0	0	16.4125	42.9506	C3
regulation of type B pancreatic cell apoptotic process (GO:2000674)	2022-01-05	0.0730256	0.203378	0	0	16.4125	42.9506	IL6
response to cGMP (GO:0070305)	2022-01-05	0.0730256	0.203378	0	0	16.4125	42.9506	RAPGEF2
response to indole-3-methanol (GO:0071680)	2022-01-05	0.0730256	0.203378	0	0	16.4125	42.9506	CDH1
response to mitochondrial depolarisation (GO:0098780)	2022-01-05	0.0730256	0.203378	0	0	16.4125	42.9506	SQSTM1
response to salt stress (GO:0009651)	2022-01-05	0.0730256	0.203378	0	0	16.4125	42.9506	TNF
response to sodium arsenite (GO:1903935)	2022-01-05	0.0730256	0.203378	0	0	16.4125	42.9506	DAXX
kidney morphogenesis (GO:0060993)	2022-01-05	0.0730256	0.203378	0	0	16.4125	42.9506	PRKX
L-arginine import across plasma membrane (GO:0097638)	2022-01-05	0.0730256	0.203378	0	0	16.4125	42.9506	SLC7A2
left/right axis specification (GO:0070986)	2022-01-05	0.0730256	0.203378	0	0	16.4125	42.9506	SETDB2
T cell extravasation (GO:0072683)	2022-01-05	0.0730256	0.203378	0	0	16.4125	42.9506	CCL2
Toll signaling pathway (GO:0008063)	2022-01-05	0.0730256	0.203378	0	0	16.4125	42.9506	PELI1
negative regulation of adaptive immune response (GO:0002820)	2022-01-05	0.0730256	0.203378	0	0	16.4125	42.9506	SAMSN1
negative regulation of macrophage chemotaxis (GO:0010760)	2022-01-05	0.0730256	0.203378	0	0	16.4125	42.9506	MIF
negative regulation of metallopeptidase activity (GO:1905049)	2022-01-05	0.0730256	0.203378	0	0	16.4125	42.9506	RECK
negative regulation of myosin-light-chain-phosphatase activity (GO:0035509)	2022-01-05	0.0730256	0.203378	0	0	16.4125	42.9506	TNF
negative regulation of plasminogen activation (GO:0010757)	2022-01-05	0.0730256	0.203378	0	0	16.4125	42.9506	SERPINE1
negative regulation of synapse organization (GO:1905809)	2022-01-05	0.0730256	0.203378	0	0	16.4125	42.9506	TLR2
negative regulation of vascular endothelial cell proliferation (GO:1905563)	2022-01-05	0.0730256	0.203378	0	0	16.4125	42.9506	CCL2
ornithine transport (GO:0015822)	2022-01-05	0.0730256	0.203378	0	0	16.4125	42.9506	SLC7A2
p38MAPK cascade (GO:0038066)	2022-01-05	0.0730256	0.203378	0	0	16.4125	42.9506	ZFP36
peptidyl-cysteine S-nitrosylation (GO:0018119)	2022-01-05	0.0730256	0.203378	0	0	16.4125	42.9506	NOS2
positive regulation of cAMP-dependent protein kinase activity (GO:2000481)	2022-01-05	0.0730256	0.203378	0	0	16.4125	42.9506	RAPGEF2
positive regulation of cell fate commitment (GO:0010455)	2022-01-05	0.0730256	0.203378	0	0	16.4125	42.9506	IL12B
positive regulation of cell proliferation involved in heart morphogenesis (GO:2000138)	2022-01-05	0.0730256	0.203378	0	0	16.4125	42.9506	PIM1
positive regulation of leukocyte mediated immunity (GO:0002705)	2022-01-05	0.0730256	0.203378	0	0	16.4125	42.9506	NOS2
positive regulation of MHC class I biosynthetic process (GO:0045345)	2022-01-05	0.0730256	0.203378	0	0	16.4125	42.9506	NLRC5
positive regulation of mononuclear cell proliferation (GO:0032946)	2022-01-05	0.0730256	0.203378	0	0	16.4125	42.9506	IL12B
positive regulation of prostaglandin secretion (GO:0032308)	2022-01-05	0.0730256	0.203378	0	0	16.4125	42.9506	IL1B
positive regulation of toll-like receptor 9 signaling pathway (GO:0034165)	2022-01-05	0.0730256	0.203378	0	0	16.4125	42.9506	RSAD2
positive regulation of transcription from RNA polymerase II promoter in response to hypoxia (GO:0061419)	2022-01-05	0.0730256	0.203378	0	0	16.4125	42.9506	NOTCH1
prostaglandin transport (GO:0015732)	2022-01-05	0.0730256	0.203378	0	0	16.4125	42.9506	NOS2
protein K29-linked deubiquitination (GO:0035523)	2022-01-05	0.0730256	0.203378	0	0	16.4125	42.9506	TNFAIP3
protein phosphorylation (GO:0006468)	12/496	0.073118	0.20339	0	0	1.64846	4.31185	EPHA4;DYRK2;SRC;FLT4;PIM1;TLK2;CCL2;PRKX;JAK2;IKBKE;TLR2;FGFR1
regulation of long-term synaptic potentiation (GO:1900271)	1930-02-01	0.0745376	0.205849	0	0	4.69924	12.2013	EPHA4;SQSTM1
regulation of macrophage activation (GO:0043030)	1930-02-01	0.0745376	0.205849	0	0	4.69924	12.2013	IL6;MIF
regulation of protein localization to membrane (GO:1905475)	1930-02-01	0.0745376	0.205849	0	0	4.69924	12.2013	MMP14;GBP1
extrinsic apoptotic signaling pathway via death domain receptors (GO:0008625)	1930-02-01	0.0745376	0.205849	0	0	4.69924	12.2013	DAXX;TNF
heterotypic cell-cell adhesion (GO:0034113)	1930-02-01	0.0745376	0.205849	0	0	4.69924	12.2013	VCAM1;ITGA4
positive regulation of B cell proliferation (GO:0030890)	1930-02-01	0.0745376	0.205849	0	0	4.69924	12.2013	CD40;MIF
protein localization to membrane (GO:0072657)	6/195	0.0749967	0.206869	0	0	2.09954	5.43847	EHD1;ITGA4;CDH1;RAPGEF2;AGRN;TNF
protein localization to nucleus (GO:0034504)	4/106	0.0761856	0.209897	0	0	2.58758	6.66193	COL1A1;BCL3;MDM2;GBP2
'de novo' posttranslational protein folding (GO:0051084)	1931-02-01	0.0789119	0.215096	0	0	4.53696	11.5213	HSPA1B;HSPA1A
aminoglycan catabolic process (GO:0006026)	1931-02-01	0.0789119	0.215096	0	0	4.53696	11.5213	SDC4;AGRN
regulation of cellular pH (GO:0030641)	1931-02-01	0.0789119	0.215096	0	0	4.53696	11.5213	SLC4A7;LACC1
cellular nitrogen compound biosynthetic process (GO:0044271)	1931-02-01	0.0789119	0.215096	0	0	4.53696	11.5213	GCH1;NOS2
negative regulation of DNA binding (GO:0043392)	1931-02-01	0.0789119	0.215096	0	0	4.53696	11.5213	SP100;JAK2
negative regulation of interleukin-6 production (GO:0032715)	1931-02-01	0.0789119	0.215096	0	0	4.53696	11.5213	TNFAIP3;TNF
negative regulation of osteoblast differentiation (GO:0045668)	1931-02-01	0.0789119	0.215096	0	0	4.53696	11.5213	NOTCH1;CRIM1
negative regulation of peptidyl-tyrosine phosphorylation (GO:0050732)	1931-02-01	0.0789119	0.215096	0	0	4.53696	11.5213	PARP14;SAMSN1
prostaglandin metabolic process (GO:0006693)	1931-02-01	0.0789119	0.215096	0	0	4.53696	11.5213	MIF;PTGS2
regulation of epidermal growth factor receptor signaling pathway (GO:0042058)	1967-03-01	0.0801285	0.216605	0	0	3.08856	7.7959	ERRFI1;PLAUR;MMP9
positive regulation of catabolic process (GO:0009896)	1967-03-01	0.0801285	0.216605	0	0	3.08856	7.7959	IL1B;TNFAIP3;TNF
negative regulation of transforming growth factor beta receptor signaling pathway (GO:0030512)	1968-03-01	0.0829365	0.216605	0	0	3.04089	7.57084	SPRED1;SKIL;HSPA1A
regulation of cell migration involved in sprouting angiogenesis (GO:0090049)	1932-02-01	0.0833643	0.216605	0	0	4.38551	10.8959	NOTCH1;PTGS2
regulation of cell morphogenesis (GO:0022604)	1932-02-01	0.0833643	0.216605	0	0	4.38551	10.8959	FMNL2;CD44
response to amino acid (GO:0043200)	1932-02-01	0.0833643	0.216605	0	0	4.38551	10.8959	SH3BP4;CPEB4
hematopoietic progenitor cell differentiation (GO:0002244)	1932-02-01	0.0833643	0.216605	0	0	4.38551	10.8959	FLT4;BATF
liver development (GO:0001889)	1932-02-01	0.0833643	0.216605	0	0	4.38551	10.8959	CEBPB;IL6
negative regulation of cell-matrix adhesion (GO:0001953)	1932-02-01	0.0833643	0.216605	0	0	4.38551	10.8959	SRC;SERPINE1
positive regulation of lamellipodium organization (GO:1902745)	1932-02-01	0.0833643	0.216605	0	0	4.38551	10.8959	SRC;FSCN1
protein K63-linked deubiquitination (GO:0070536)	1932-02-01	0.0833643	0.216605	0	0	4.38551	10.8959	OTUD5;TNFAIP3
cellular response to decreased oxygen levels (GO:0036294)	1969-03-01	0.0857863	0.216605	0	0	2.99466	7.35458	MDM2;PTGS2;CPEB4
positive regulation of MAP kinase activity (GO:0043406)	1969-03-01	0.0857863	0.216605	0	0	2.99466	7.35458	CD40;TNF;FGFR1
transmembrane receptor protein tyrosine kinase signaling pathway (GO:0007169)	10/404	0.0858396	0.216605	0	0	1.68376	4.1341	COL1A1;EPHA4;SPRED1;SRC;FLT4;RAPGEF2;LCP2;JAK2;MMP9;FGFR1
cellular divalent inorganic cation homeostasis (GO:0072503)	4/111	0.0868097	0.216605	0	0	2.46603	6.02707	CD40;CCL7;CCL5;CCL3
protein localization to perinuclear region of cytoplasm (GO:1905719)	2022-01-06	0.08698	0.216605	0	0	13.1293	32.0628	SQSTM1
activation of Janus kinase activity (GO:0042976)	2022-01-06	0.08698	0.216605	0	0	13.1293	32.0628	JAK2
protein sulfation (GO:0006477)	2022-01-06	0.08698	0.216605	0	0	13.1293	32.0628	TPST1
pteridine-containing compound biosynthetic process (GO:0042559)	2022-01-06	0.08698	0.216605	0	0	13.1293	32.0628	GCH1
purine deoxyribonucleotide catabolic process (GO:0009155)	2022-01-06	0.08698	0.216605	0	0	13.1293	32.0628	SAMHD1
anterior/posterior axis specification, embryo (GO:0008595)	2022-01-06	0.08698	0.216605	0	0	13.1293	32.0628	FZD5
regulation of blood vessel remodeling (GO:0060312)	2022-01-06	0.08698	0.216605	0	0	13.1293	32.0628	FLT4
regulation of extracellular exosome assembly (GO:1903551)	2022-01-06	0.08698	0.216605	0	0	13.1293	32.0628	SDC4
cellular response to granulocyte macrophage colony-stimulating factor stimulus (GO:0097011)	2022-01-06	0.08698	0.216605	0	0	13.1293	32.0628	ZFP36
regulation of glucagon secretion (GO:0070092)	2022-01-06	0.08698	0.216605	0	0	13.1293	32.0628	IL6
cellular response to salt (GO:1902075)	2022-01-06	0.08698	0.216605	0	0	13.1293	32.0628	DAXX
regulation of keratinocyte apoptotic process (GO:1902172)	2022-01-06	0.08698	0.216605	0	0	13.1293	32.0628	ZFP36
chromatin organization involved in negative regulation of transcription (GO:0097549)	2022-01-06	0.08698	0.216605	0	0	13.1293	32.0628	BAHD1
regulation of macromolecule biosynthetic process (GO:0010556)	2022-01-06	0.08698	0.216605	0	0	13.1293	32.0628	TNFRSF1B
regulation of macrophage apoptotic process (GO:2000109)	2022-01-06	0.08698	0.216605	0	0	13.1293	32.0628	IRF7
regulation of microtubule motor activity (GO:2000574)	2022-01-06	0.08698	0.216605	0	0	13.1293	32.0628	FBXW11
regulation of NK T cell activation (GO:0051133)	2022-01-06	0.08698	0.216605	0	0	13.1293	32.0628	IL12B
regulation of nuclease activity (GO:0032069)	2022-01-06	0.08698	0.216605	0	0	13.1293	32.0628	OAS2
regulation of pro-B cell differentiation (GO:2000973)	2022-01-06	0.08698	0.216605	0	0	13.1293	32.0628	NOTCH1
regulation of relaxation of cardiac muscle (GO:1901897)	2022-01-06	0.08698	0.216605	0	0	13.1293	32.0628	PDE4B
regulation of response to reactive oxygen species (GO:1901031)	2022-01-06	0.08698	0.216605	0	0	13.1293	32.0628	GCH1
regulation of superoxide metabolic process (GO:0090322)	2022-01-06	0.08698	0.216605	0	0	13.1293	32.0628	GCH1
regulation of T-helper 17 cell lineage commitment (GO:2000328)	2022-01-06	0.08698	0.216605	0	0	13.1293	32.0628	IL12B
regulation of vitamin D biosynthetic process (GO:0060556)	2022-01-06	0.08698	0.216605	0	0	13.1293	32.0628	TNF
release of sequestered calcium ion into cytosol by sarcoplasmic reticulum (GO:0014808)	2022-01-06	0.08698	0.216605	0	0	13.1293	32.0628	CCL3
response to granulocyte macrophage colony-stimulating factor (GO:0097012)	2022-01-06	0.08698	0.216605	0	0	13.1293	32.0628	ZFP36
response to peptidoglycan (GO:0032494)	2022-01-06	0.08698	0.216605	0	0	13.1293	32.0628	IL6
inner ear auditory receptor cell differentiation (GO:0042491)	2022-01-06	0.08698	0.216605	0	0	13.1293	32.0628	SLC4A7
ISG15-protein conjugation (GO:0032020)	2022-01-06	0.08698	0.216605	0	0	13.1293	32.0628	ISG15
sialylation (GO:0097503)	2022-01-06	0.08698	0.216605	0	0	13.1293	32.0628	ST3GAL1
signal complex assembly (GO:0007172)	2022-01-06	0.08698	0.216605	0	0	13.1293	32.0628	SRC
L-arginine transmembrane transport (GO:1903400)	2022-01-06	0.08698	0.216605	0	0	13.1293	32.0628	SLC7A2
L-ornithine transmembrane transport (GO:1903352)	2022-01-06	0.08698	0.216605	0	0	13.1293	32.0628	SLC7A2
tripartite regional subdivision (GO:0007351)	2022-01-06	0.08698	0.216605	0	0	13.1293	32.0628	FZD5
venous blood vessel morphogenesis (GO:0048845)	2022-01-06	0.08698	0.216605	0	0	13.1293	32.0628	NOTCH1
vesicle fusion with endoplasmic reticulum-Golgi intermediate compartment (ERGIC) membrane (GO:1990668)	2022-01-06	0.08698	0.216605	0	0	13.1293	32.0628	TAP1
N-acetylneuraminate catabolic process (GO:0019262)	2022-01-06	0.08698	0.216605	0	0	13.1293	32.0628	GNPDA2
negative regulation of blood vessel endothelial cell proliferation involved in sprouting angiogenesis (GO:1903588)	2022-01-06	0.08698	0.216605	0	0	13.1293	32.0628	IL12B
negative regulation of CD8-positive, alpha-beta T cell activation (GO:2001186)	2022-01-06	0.08698	0.216605	0	0	13.1293	32.0628	CD274
negative regulation of erythrocyte differentiation (GO:0045647)	2022-01-06	0.08698	0.216605	0	0	13.1293	32.0628	ZFP36
negative regulation of glial cell proliferation (GO:0060253)	2022-01-06	0.08698	0.216605	0	0	13.1293	32.0628	NOTCH1
negative regulation of lens fiber cell differentiation (GO:1902747)	2022-01-06	0.08698	0.216605	0	0	13.1293	32.0628	SPRED1
negative regulation of morphogenesis of an epithelium (GO:1905331)	2022-01-06	0.08698	0.216605	0	0	13.1293	32.0628	TNF
negative regulation of myeloid cell apoptotic process (GO:0033033)	2022-01-06	0.08698	0.216605	0	0	13.1293	32.0628	IRF7
negative regulation of relaxation of muscle (GO:1901078)	2022-01-06	0.08698	0.216605	0	0	13.1293	32.0628	PDE4B
negative regulation of toll-like receptor 2 signaling pathway (GO:0034136)	2022-01-06	0.08698	0.216605	0	0	13.1293	32.0628	TNFAIP3
positive regulation of anion transport (GO:1903793)	2022-01-06	0.08698	0.216605	0	0	13.1293	32.0628	CEBPB
positive regulation of antigen processing and presentation (GO:0002579)	2022-01-06	0.08698	0.216605	0	0	13.1293	32.0628	NOD1
positive regulation of cell-cell adhesion mediated by integrin (GO:0033634)	2022-01-06	0.08698	0.216605	0	0	13.1293	32.0628	CCL5
positive regulation of cholesterol storage (GO:0010886)	2022-01-06	0.08698	0.216605	0	0	13.1293	32.0628	EHD1
positive regulation of dendritic cell antigen processing and presentation (GO:0002606)	2022-01-06	0.08698	0.216605	0	0	13.1293	32.0628	NOD1
positive regulation of histone phosphorylation (GO:0033129)	2022-01-06	0.08698	0.216605	0	0	13.1293	32.0628	IL1B
positive regulation of I-kappaB phosphorylation (GO:1903721)	2022-01-06	0.08698	0.216605	0	0	13.1293	32.0628	TNF
positive regulation of immune response to tumor cell (GO:0002839)	2022-01-06	0.08698	0.216605	0	0	13.1293	32.0628	CD274
positive regulation of killing of cells of other organism (GO:0051712)	2022-01-06	0.08698	0.216605	0	0	13.1293	32.0628	NOS2
positive regulation of microglial cell activation (GO:1903980)	2022-01-06	0.08698	0.216605	0	0	13.1293	32.0628	CCL3
positive regulation of microglial cell migration (GO:1904141)	2022-01-06	0.08698	0.216605	0	0	13.1293	32.0628	CCL3
positive regulation of natural killer cell mediated cytotoxicity directed against tumor cell target (GO:0002860)	2022-01-06	0.08698	0.216605	0	0	13.1293	32.0628	IL12B
positive regulation of natural killer cell mediated immune response to tumor cell (GO:0002857)	2022-01-06	0.08698	0.216605	0	0	13.1293	32.0628	IL12B
positive regulation of non-membrane spanning protein tyrosine kinase activity (GO:1903997)	2022-01-06	0.08698	0.216605	0	0	13.1293	32.0628	SRC
positive regulation of receptor binding (GO:1900122)	2022-01-06	0.08698	0.216605	0	0	13.1293	32.0628	MMP9
positive regulation of T cell differentiation in thymus (GO:0033089)	2022-01-06	0.08698	0.216605	0	0	13.1293	32.0628	VNN1
positive regulation of T-helper 2 cell differentiation (GO:0045630)	2022-01-06	0.08698	0.216605	0	0	13.1293	32.0628	IL18
positive regulation of toll-like receptor 7 signaling pathway (GO:0034157)	2022-01-06	0.08698	0.216605	0	0	13.1293	32.0628	RSAD2
protein deubiquitination involved in ubiquitin-dependent protein catabolic process (GO:0071947)	2022-01-06	0.08698	0.216605	0	0	13.1293	32.0628	TNFAIP3
signal transduction by p53 class mediator (GO:0072331)	1933-02-01	0.0878915	0.217933	0	0	4.24382	10.3195	BCL3;BATF
keratan sulfate metabolic process (GO:0042339)	1933-02-01	0.0878915	0.217933	0	0	4.24382	10.3195	ST3GAL1;B4GALT5
vasculogenesis (GO:0001570)	1933-02-01	0.0878915	0.217933	0	0	4.24382	10.3195	SPRED1;NOTCH1
negative regulation of smooth muscle cell proliferation (GO:0048662)	1933-02-01	0.0878915	0.217933	0	0	4.24382	10.3195	TNFAIP3;IL12B
wound healing (GO:0042060)	1970-03-01	0.0886773	0.219645	0	0	2.94981	7.14667	DST;CFLAR;DCBLD2
proteasomal protein catabolic process (GO:0010498)	6/205	0.0901521	0.223059	0	0	1.99302	4.79571	FBXW11;PELI1;SPOP;MDM2;BTRC;PSMB10
myeloid leukocyte differentiation (GO:0002573)	1971-03-01	0.0916088	0.226175	0	0	2.90629	6.94669	MMP9;FOXP1;BATF
regulation of amyloid-beta formation (GO:1902003)	1934-02-01	0.0924903	0.226175	0	0	4.11099	9.78685	EPHA4;TNF
cell-substrate junction assembly (GO:0007044)	1934-02-01	0.0924903	0.226175	0	0	4.11099	9.78685	DST;SRC
cellular response to amino acid stimulus (GO:0071230)	1934-02-01	0.0924903	0.226175	0	0	4.11099	9.78685	SH3BP4;CPEB4
cellular response to vascular endothelial growth factor stimulus (GO:0035924)	1934-02-01	0.0924903	0.226175	0	0	4.11099	9.78685	NOTCH1;FLT4
regulation of keratinocyte differentiation (GO:0045616)	1934-02-01	0.0924903	0.226175	0	0	4.11099	9.78685	ERRFI1;ZFP36
negative regulation of blood vessel endothelial cell migration (GO:0043537)	1934-02-01	0.0924903	0.226175	0	0	4.11099	9.78685	NOTCH1;TNF
positive regulation of calcium ion transport into cytosol (GO:0010524)	1934-02-01	0.0924903	0.226175	0	0	4.11099	9.78685	CXCL10;CXCL9
positive regulation of epidermal growth factor receptor signaling pathway (GO:0045742)	1934-02-01	0.0924903	0.226175	0	0	4.11099	9.78685	PLAUR;MMP9
positive regulation of pri-miRNA transcription by RNA polymerase II (GO:1902895)	1934-02-01	0.0924903	0.226175	0	0	4.11099	9.78685	FOS;TNF
positive regulation of release of sequestered calcium ion into cytosol (GO:0051281)	1934-02-01	0.0924903	0.226175	0	0	4.11099	9.78685	CXCL10;CXCL9
regulation of protein kinase B signaling (GO:0051896)	6/207	0.0933695	0.22705	0	0	1.97298	4.67832	SRC;IL18;CCL3;PIK3AP1;TNF;FGFR1
bicarbonate transport (GO:0015701)	1935-02-01	0.0971575	0.22705	0	0	3.98622	9.29355	SLC4A7;CA13
cellular response to hydrogen peroxide (GO:0070301)	1935-02-01	0.0971575	0.22705	0	0	3.98622	9.29355	IL6;TNFAIP3
regulation of mitotic spindle organization (GO:0060236)	1935-02-01	0.0971575	0.22705	0	0	3.98622	9.29355	HSPA1B;HSPA1A
oxoacid metabolic process (GO:0043436)	1935-02-01	0.0971575	0.22705	0	0	3.98622	9.29355	TPST1;MIF
negative regulation of cell adhesion (GO:0007162)	1973-03-01	0.0975908	0.22705	0	0	2.82296	6.56895	NOTCH1;CDH1;SERPINE1
positive regulation of JNK cascade (GO:0046330)	1973-03-01	0.0975908	0.22705	0	0	2.82296	6.56895	FLT4;IL1B;TRAF1
positive regulation of synaptic transmission (GO:0050806)	1973-03-01	0.0975908	0.22705	0	0	2.82296	6.56895	CCL2;TNF;SQSTM1
positive regulation of angiogenesis (GO:0045766)	4/116	0.0981108	0.22705	0	0	2.35534	5.46829	IL1A;CD40;IL1B;SERPINE1
protein ubiquitination (GO:0016567)	12/525	0.100424	0.22705	0	0	1.55292	3.56916	RNF213;DTX3L;FBXW11;PELI1;SPOP;MDM2;RNF19B;ISG15;BTRC;TRIM21;PSMB10;HERC6
negative regulation of protein binding (GO:0032091)	1974-03-01	0.10064	0.22705	0	0	2.78306	6.39048	ITGA4;IFIT1;IFIT2
amino sugar catabolic process (GO:0046348)	2022-01-07	0.100725	0.22705	0	0	10.9406	25.1125	GNPDA2
angiotensin-activated signaling pathway (GO:0038166)	2022-01-07	0.100725	0.22705	0	0	10.9406	25.1125	SRC
regulation by virus of viral protein levels in host cell (GO:0046719)	2022-01-07	0.100725	0.22705	0	0	10.9406	25.1125	IFIT1
arginine catabolic process (GO:0006527)	2022-01-07	0.100725	0.22705	0	0	10.9406	25.1125	NOS2
atrioventricular valve formation (GO:0003190)	2022-01-07	0.100725	0.22705	0	0	10.9406	25.1125	NOTCH1
axon ensheathment in central nervous system (GO:0032291)	2022-01-07	0.100725	0.22705	0	0	10.9406	25.1125	B4GALT5
regulation of chromatin assembly or disassembly (GO:0001672)	2022-01-07	0.100725	0.22705	0	0	10.9406	25.1125	TLK2
regulation of endothelial cell chemotaxis to fibroblast growth factor (GO:2000544)	2022-01-07	0.100725	0.22705	0	0	10.9406	25.1125	FGFR1
regulation of extracellular matrix assembly (GO:1901201)	2022-01-07	0.100725	0.22705	0	0	10.9406	25.1125	NOTCH1
cellular response to gonadotropin stimulus (GO:0071371)	2022-01-07	0.100725	0.22705	0	0	10.9406	25.1125	NOTCH1
cellular response to interleukin-18 (GO:0071351)	2022-01-07	0.100725	0.22705	0	0	10.9406	25.1125	IL18
regulation of glial cell apoptotic process (GO:0034350)	2022-01-07	0.100725	0.22705	0	0	10.9406	25.1125	CCL2
regulation of glial cell differentiation (GO:0045685)	2022-01-07	0.100725	0.22705	0	0	10.9406	25.1125	EPHA4
regulation of I-kappaB phosphorylation (GO:1903719)	2022-01-07	0.100725	0.22705	0	0	10.9406	25.1125	TNF
regulation of lens fiber cell differentiation (GO:1902746)	2022-01-07	0.100725	0.22705	0	0	10.9406	25.1125	SPRED1
collagen-activated tyrosine kinase receptor signaling pathway (GO:0038063)	2022-01-07	0.100725	0.22705	0	0	10.9406	25.1125	COL1A1
complement activation, alternative pathway (GO:0006957)	2022-01-07	0.100725	0.22705	0	0	10.9406	25.1125	C3
regulation of MHC class I biosynthetic process (GO:0045343)	2022-01-07	0.100725	0.22705	0	0	10.9406	25.1125	NLRC5
regulation of microglial cell migration (GO:1904139)	2022-01-07	0.100725	0.22705	0	0	10.9406	25.1125	CCL3
death-inducing signaling complex assembly (GO:0071550)	2022-01-07	0.100725	0.22705	0	0	10.9406	25.1125	TNF
delamination (GO:0060232)	2022-01-07	0.100725	0.22705	0	0	10.9406	25.1125	AKNA
regulation of myosin-light-chain-phosphatase activity (GO:0035507)	2022-01-07	0.100725	0.22705	0	0	10.9406	25.1125	TNF
regulation of natural killer cell mediated cytotoxicity directed against tumor cell target (GO:0002858)	2022-01-07	0.100725	0.22705	0	0	10.9406	25.1125	IL12B
regulation of non-membrane spanning protein tyrosine kinase activity (GO:1903995)	2022-01-07	0.100725	0.22705	0	0	10.9406	25.1125	SRC
regulation of protein deubiquitination (GO:0090085)	2022-01-07	0.100725	0.22705	0	0	10.9406	25.1125	TRIM21
regulation of skeletal muscle satellite cell proliferation (GO:0014842)	2022-01-07	0.100725	0.22705	0	0	10.9406	25.1125	CFLAR
regulation of toll-like receptor 7 signaling pathway (GO:0034155)	2022-01-07	0.100725	0.22705	0	0	10.9406	25.1125	RSAD2
regulation of transcription from RNA polymerase II promoter involved in myocardial precursor cell differentiation (GO:0003256)	2022-01-07	0.100725	0.22705	0	0	10.9406	25.1125	NOTCH1
release of sequestered calcium ion into cytosol by endoplasmic reticulum (GO:1903514)	2022-01-07	0.100725	0.22705	0	0	10.9406	25.1125	CCL3
response to host defenses (GO:0052200)	2022-01-07	0.100725	0.22705	0	0	10.9406	25.1125	TLR2
histone H3-K9 methylation (GO:0051567)	2022-01-07	0.100725	0.22705	0	0	10.9406	25.1125	SETDB2
hyaluronan biosynthetic process (GO:0030213)	2022-01-07	0.100725	0.22705	0	0	10.9406	25.1125	IL1B
hyperosmotic response (GO:0006972)	2022-01-07	0.100725	0.22705	0	0	10.9406	25.1125	ICOSLG
RIG-I signaling pathway (GO:0039529)	2022-01-07	0.100725	0.22705	0	0	10.9406	25.1125	DDX58
interleukin-18-mediated signaling pathway (GO:0035655)	2022-01-07	0.100725	0.22705	0	0	10.9406	25.1125	IL18
iron coordination entity transport (GO:1901678)	2022-01-07	0.100725	0.22705	0	0	10.9406	25.1125	LCN2
left/right pattern formation (GO:0060972)	2022-01-07	0.100725	0.22705	0	0	10.9406	25.1125	SETDB2
lymphoid progenitor cell differentiation (GO:0002320)	2022-01-07	0.100725	0.22705	0	0	10.9406	25.1125	BATF
marginal zone B cell differentiation (GO:0002315)	2022-01-07	0.100725	0.22705	0	0	10.9406	25.1125	NOTCH2
miRNA loading onto RISC involved in gene silencing by miRNA (GO:0035280)	2022-01-07	0.100725	0.22705	0	0	10.9406	25.1125	ADAR
vascular associated smooth muscle cell development (GO:0097084)	2022-01-07	0.100725	0.22705	0	0	10.9406	25.1125	NOTCH1
modulation by symbiont of host apoptotic process (GO:0052150)	2022-01-07	0.100725	0.22705	0	0	10.9406	25.1125	RNF213
modulation by symbiont of host defense response (GO:0052031)	2022-01-07	0.100725	0.22705	0	0	10.9406	25.1125	TLR2
negative regulation of axon regeneration (GO:0048681)	2022-01-07	0.100725	0.22705	0	0	10.9406	25.1125	EPHA4
negative regulation of cytoplasmic translation (GO:2000766)	2022-01-07	0.100725	0.22705	0	0	10.9406	25.1125	CPEB4
negative regulation of interferon-gamma-mediated signaling pathway (GO:0060336)	2022-01-07	0.100725	0.22705	0	0	10.9406	25.1125	PARP14
negative regulation of mitochondrial outer membrane permeabilization involved in apoptotic signaling pathway (GO:1901029)	2022-01-07	0.100725	0.22705	0	0	10.9406	25.1125	HSPA1A
negative regulation of MyD88-independent toll-like receptor signaling pathway (GO:0034128)	2022-01-07	0.100725	0.22705	0	0	10.9406	25.1125	CD14
negative regulation of oligodendrocyte differentiation (GO:0048715)	2022-01-07	0.100725	0.22705	0	0	10.9406	25.1125	NOTCH1
negative regulation of protein kinase activity by regulation of protein phosphorylation (GO:0044387)	2022-01-07	0.100725	0.22705	0	0	10.9406	25.1125	ADAR
negative regulation of response to interferon-gamma (GO:0060331)	2022-01-07	0.100725	0.22705	0	0	10.9406	25.1125	PARP14
negative regulation of RIG-I signaling pathway (GO:0039536)	2022-01-07	0.100725	0.22705	0	0	10.9406	25.1125	DHX58
negative regulation of T cell apoptotic process (GO:0070233)	2022-01-07	0.100725	0.22705	0	0	10.9406	25.1125	CCL5
nuclear-transcribed mRNA catabolic process, deadenylation-independent decay (GO:0031086)	2022-01-07	0.100725	0.22705	0	0	10.9406	25.1125	ZFP36
pantothenate metabolic process (GO:0015939)	2022-01-07	0.100725	0.22705	0	0	10.9406	25.1125	VNN1
parallel actin filament bundle assembly (GO:0030046)	2022-01-07	0.100725	0.22705	0	0	10.9406	25.1125	FSCN1
peptide transport (GO:0015833)	2022-01-07	0.100725	0.22705	0	0	10.9406	25.1125	TAP1
pericardium morphogenesis (GO:0003344)	2022-01-07	0.100725	0.22705	0	0	10.9406	25.1125	NOTCH1
pexophagy (GO:0000425)	2022-01-07	0.100725	0.22705	0	0	10.9406	25.1125	SQSTM1
positive regulation of aspartic-type endopeptidase activity involved in amyloid precursor protein catabolic process (GO:1902961)	2022-01-07	0.100725	0.22705	0	0	10.9406	25.1125	EPHA4
positive regulation of B cell receptor signaling pathway (GO:0050861)	2022-01-07	0.100725	0.22705	0	0	10.9406	25.1125	FOXP1
positive regulation of cAMP-mediated signaling (GO:0043950)	2022-01-07	0.100725	0.22705	0	0	10.9406	25.1125	RAPGEF2
positive regulation of cardiac epithelial to mesenchymal transition (GO:0062043)	2022-01-07	0.100725	0.22705	0	0	10.9406	25.1125	NOTCH1
positive regulation of chemokine (C-X-C motif) ligand 2 production (GO:2000343)	2022-01-07	0.100725	0.22705	0	0	10.9406	25.1125	TNF
positive regulation of humoral immune response (GO:0002922)	2022-01-07	0.100725	0.22705	0	0	10.9406	25.1125	IL1B
positive regulation of icosanoid secretion (GO:0032305)	2022-01-07	0.100725	0.22705	0	0	10.9406	25.1125	IL1B
positive regulation of lamellipodium morphogenesis (GO:2000394)	2022-01-07	0.100725	0.22705	0	0	10.9406	25.1125	SRC
positive regulation of lymphocyte apoptotic process (GO:0070230)	2022-01-07	0.100725	0.22705	0	0	10.9406	25.1125	CCL5
positive regulation of receptor catabolic process (GO:2000646)	2022-01-07	0.100725	0.22705	0	0	10.9406	25.1125	DTX3L
aortic valve development (GO:0003176)	1936-02-01	0.10189	0.227673	0	0	3.86878	8.83575	NOTCH1;TNFRSF1B
axonal transport (GO:0098930)	1936-02-01	0.10189	0.227673	0	0	3.86878	8.83575	DST;FBXW11
regulation of ossification (GO:0030278)	1936-02-01	0.10189	0.227673	0	0	3.86878	8.83575	NOTCH1;KREMEN2
intrinsic apoptotic signaling pathway by p53 class mediator (GO:0072332)	1936-02-01	0.10189	0.227673	0	0	3.86878	8.83575	DYRK2;BCL3
transition metal ion transport (GO:0000041)	1936-02-01	0.10189	0.227673	0	0	3.86878	8.83575	TRPC7;CP
negative regulation of fat cell differentiation (GO:0045599)	1936-02-01	0.10189	0.227673	0	0	3.86878	8.83575	IL6;TNF
negative regulation of toll-like receptor signaling pathway (GO:0034122)	1936-02-01	0.10189	0.227673	0	0	3.86878	8.83575	TNFAIP3;CD14
positive regulation of mitotic nuclear division (GO:0045840)	1936-02-01	0.10189	0.227673	0	0	3.86878	8.83575	IL1A;IL1B
positive regulation of myeloid leukocyte differentiation (GO:0002763)	1936-02-01	0.10189	0.227673	0	0	3.86878	8.83575	IL12B;TNF
integrin-mediated signaling pathway (GO:0007229)	1975-03-01	0.103727	0.231553	0	0	2.74427	6.21849	DST;SRC;ISG15
adenylate cyclase-modulating G protein-coupled receptor signaling pathway (GO:0007188)	5/165	0.104231	0.232453	0	0	2.06282	4.66433	CXCL10;MARCO;CXCL9;FPR1;FPR2
regulation of MAPK cascade (GO:0043408)	5/166	0.106227	0.236676	0	0	2.0499	4.59624	IL6;SPRED1;FLT4;IL1B;FGFR1
negative regulation of endothelial cell proliferation (GO:0001937)	1937-02-01	0.106685	0.236921	0	0	3.75805	8.41005	CCL2;IL12B
positive regulation of myeloid cell differentiation (GO:0045639)	1937-02-01	0.106685	0.236921	0	0	3.75805	8.41005	HSPA1B;HSPA1A
positive regulation of signaling receptor activity (GO:2000273)	1937-02-01	0.106685	0.236921	0	0	3.75805	8.41005	CCL2;JAK2
regulation of BMP signaling pathway (GO:0030510)	1976-03-01	0.106851	0.236921	0	0	2.70654	6.05268	NOTCH1;CRIM1;SKIL
water-soluble vitamin metabolic process (GO:0006767)	1976-03-01	0.106851	0.236921	0	0	2.70654	6.05268	VNN1;MTHFD2;CTRB1
negative regulation of signal transduction (GO:0009968)	7/267	0.109601	0.238887	0	0	1.78013	3.93569	MMP14;IL1B;CCL5;IL12B;TNFAIP3;BTRC;TNF
positive regulation of endothelial cell proliferation (GO:0001938)	1977-03-01	0.110011	0.238887	0	0	2.66983	5.89276	ITGA4;FLT4;FGFR1
regulation of apoptotic signaling pathway (GO:2001233)	1938-02-01	0.111539	0.238887	0	0	3.65347	8.01346	TRAF1;TNF
response to cAMP (GO:0051591)	1938-02-01	0.111539	0.238887	0	0	3.65347	8.01346	VGF;RAPGEF2
positive regulation of production of molecular mediator of immune response (GO:0002702)	1938-02-01	0.111539	0.238887	0	0	3.65347	8.01346	LACC1;IL6
adenosine to inosine editing (GO:0006382)	2022-01-08	0.114264	0.238887	0	0	9.37714	20.3413	ADAR
alpha-beta T cell activation (GO:0046631)	2022-01-08	0.114264	0.238887	0	0	9.37714	20.3413	RSAD2
amine metabolic process (GO:0009308)	2022-01-08	0.114264	0.238887	0	0	9.37714	20.3413	VCAM1
antigen processing and presentation of endogenous peptide antigen via MHC class I (GO:0019885)	2022-01-08	0.114264	0.238887	0	0	9.37714	20.3413	TAP1
aromatic compound biosynthetic process (GO:0019438)	2022-01-08	0.114264	0.238887	0	0	9.37714	20.3413	GCH1
cardiac atrium development (GO:0003230)	2022-01-08	0.114264	0.238887	0	0	9.37714	20.3413	NOTCH1
regulation of chaperone-mediated autophagy (GO:1904714)	2022-01-08	0.114264	0.238887	0	0	9.37714	20.3413	EEF1A1
cell migration involved in heart development (GO:0060973)	2022-01-08	0.114264	0.238887	0	0	9.37714	20.3413	NOTCH1
cellular response to epinephrine stimulus (GO:0071872)	2022-01-08	0.114264	0.238887	0	0	9.37714	20.3413	PDE4B
cellular response to interferon-alpha (GO:0035457)	2022-01-08	0.114264	0.238887	0	0	9.37714	20.3413	PYHIN1
cellular response to interleukin-21 (GO:0098757)	2022-01-08	0.114264	0.238887	0	0	9.37714	20.3413	IL2RG
regulation of intrinsic apoptotic signaling pathway by p53 class mediator (GO:1902253)	2022-01-08	0.114264	0.238887	0	0	9.37714	20.3413	MDM2
regulation of lymphocyte apoptotic process (GO:0070228)	2022-01-08	0.114264	0.238887	0	0	9.37714	20.3413	CD274
regulation of microvillus organization (GO:0032530)	2022-01-08	0.114264	0.238887	0	0	9.37714	20.3413	FSCN1
regulation of nitric oxide metabolic process (GO:0080164)	2022-01-08	0.114264	0.238887	0	0	9.37714	20.3413	JAK2
regulation of nitrogen compound metabolic process (GO:0051171)	2022-01-08	0.114264	0.238887	0	0	9.37714	20.3413	TNF
regulation of osteoclast development (GO:2001204)	2022-01-08	0.114264	0.238887	0	0	9.37714	20.3413	NOTCH2
regulation of protein localization to early endosome (GO:1902965)	2022-01-08	0.114264	0.238887	0	0	9.37714	20.3413	DTX3L
forebrain neuron development (GO:0021884)	2022-01-08	0.114264	0.238887	0	0	9.37714	20.3413	RAPGEF2
forebrain neuron differentiation (GO:0021879)	2022-01-08	0.114264	0.238887	0	0	9.37714	20.3413	RAPGEF2
regulation of T-helper 2 cell differentiation (GO:0045628)	2022-01-08	0.114264	0.238887	0	0	9.37714	20.3413	IL18
regulation of toll-like receptor 3 signaling pathway (GO:0034139)	2022-01-08	0.114264	0.238887	0	0	9.37714	20.3413	TNFAIP3
response to epinephrine (GO:0071871)	2022-01-08	0.114264	0.238887	0	0	9.37714	20.3413	PDE4B
interleukin-21-mediated signaling pathway (GO:0038114)	2022-01-08	0.114264	0.238887	0	0	9.37714	20.3413	IL2RG
skeletal muscle tissue regeneration (GO:0043403)	2022-01-08	0.114264	0.238887	0	0	9.37714	20.3413	CFLAR
skeletal myofibril assembly (GO:0014866)	2022-01-08	0.114264	0.238887	0	0	9.37714	20.3413	CFLAR
somatic hypermutation of immunoglobulin genes (GO:0016446)	2022-01-08	0.114264	0.238887	0	0	9.37714	20.3413	SAMHD1
macromolecule modification (GO:0043412)	2022-01-08	0.114264	0.238887	0	0	9.37714	20.3413	ST3GAL1
tyrosine phosphorylation of STAT protein (GO:0007260)	2022-01-08	0.114264	0.238887	0	0	9.37714	20.3413	JAK2
mitophagy (GO:0000423)	2022-01-08	0.114264	0.238887	0	0	9.37714	20.3413	SQSTM1
ventricular trabecula myocardium morphogenesis (GO:0003222)	2022-01-08	0.114264	0.238887	0	0	9.37714	20.3413	NOTCH1
myeloid leukocyte mediated immunity (GO:0002444)	2022-01-08	0.114264	0.238887	0	0	9.37714	20.3413	IL6
negative regulation by symbiont of host apoptotic process (GO:0033668)	2022-01-08	0.114264	0.238887	0	0	9.37714	20.3413	RNF213
negative regulation by symbiont of host programmed cell death (GO:0052041)	2022-01-08	0.114264	0.238887	0	0	9.37714	20.3413	RNF213
negative regulation of amyloid-beta clearance (GO:1900222)	2022-01-08	0.114264	0.238887	0	0	9.37714	20.3413	TNF
negative regulation of B cell apoptotic process (GO:0002903)	2022-01-08	0.114264	0.238887	0	0	9.37714	20.3413	FOXP1
negative regulation of CD4-positive, alpha-beta T cell proliferation (GO:2000562)	2022-01-08	0.114264	0.238887	0	0	9.37714	20.3413	CD274
negative regulation of glial cell apoptotic process (GO:0034351)	2022-01-08	0.114264	0.238887	0	0	9.37714	20.3413	CCL2
negative regulation of long-term synaptic potentiation (GO:1900272)	2022-01-08	0.114264	0.238887	0	0	9.37714	20.3413	EPHA4
negative regulation of macrophage migration (GO:1905522)	2022-01-08	0.114264	0.238887	0	0	9.37714	20.3413	MIF
negative regulation of muscle hypertrophy (GO:0014741)	2022-01-08	0.114264	0.238887	0	0	9.37714	20.3413	NOTCH1
negative regulation of neuron projection regeneration (GO:0070571)	2022-01-08	0.114264	0.238887	0	0	9.37714	20.3413	EPHA4
positive regulation of Arp2/3 complex-mediated actin nucleation (GO:2000601)	2022-01-08	0.114264	0.238887	0	0	9.37714	20.3413	FCHSD2
positive regulation of aspartic-type peptidase activity (GO:1905247)	2022-01-08	0.114264	0.238887	0	0	9.37714	20.3413	EPHA4
positive regulation of astrocyte differentiation (GO:0048711)	2022-01-08	0.114264	0.238887	0	0	9.37714	20.3413	NOTCH1
positive regulation of cysteine-type endopeptidase activity involved in apoptotic signaling pathway (GO:2001269)	2022-01-08	0.114264	0.238887	0	0	9.37714	20.3413	JAK2
positive regulation of dendritic cell cytokine production (GO:0002732)	2022-01-08	0.114264	0.238887	0	0	9.37714	20.3413	DDX58
positive regulation of endocytic recycling (GO:2001137)	2022-01-08	0.114264	0.238887	0	0	9.37714	20.3413	EHD1
positive regulation of glial cell migration (GO:1903977)	2022-01-08	0.114264	0.238887	0	0	9.37714	20.3413	CCL3
positive regulation of membrane invagination (GO:1905155)	2022-01-08	0.114264	0.238887	0	0	9.37714	20.3413	C3
positive regulation of MHC class II biosynthetic process (GO:0045348)	2022-01-08	0.114264	0.238887	0	0	9.37714	20.3413	JAK2
positive regulation of monocyte chemotactic protein-1 production (GO:0071639)	2022-01-08	0.114264	0.238887	0	0	9.37714	20.3413	IL1B
positive regulation of myotube differentiation (GO:0010831)	2022-01-08	0.114264	0.238887	0	0	9.37714	20.3413	MMP14
positive regulation of oligodendrocyte differentiation (GO:0048714)	2022-01-08	0.114264	0.238887	0	0	9.37714	20.3413	TNFRSF1B
positive regulation of protein localization to early endosome (GO:1902966)	2022-01-08	0.114264	0.238887	0	0	9.37714	20.3413	DTX3L
positive regulation of protein localization to endosome (GO:1905668)	2022-01-08	0.114264	0.238887	0	0	9.37714	20.3413	DTX3L
positive regulation of steroid biosynthetic process (GO:0010893)	2022-01-08	0.114264	0.238887	0	0	9.37714	20.3413	TNF
progesterone receptor signaling pathway (GO:0050847)	2022-01-08	0.114264	0.238887	0	0	9.37714	20.3413	SRC
regulation of cellular response to heat (GO:1900034)	1979-03-01	0.116439	0.24214	0	0	2.5993	5.58951	DNAJB6;HSPA1B;HSPA1A
protein monoubiquitination (GO:0006513)	1939-02-01	0.11645	0.24214	0	0	3.55455	7.64334	DTX3L;TRIM21
regulation of cellular component biogenesis (GO:0044087)	1939-02-01	0.11645	0.24214	0	0	3.55455	7.64334	NOTCH1;RAPGEF2
regulation of peptidyl-threonine phosphorylation (GO:0010799)	1939-02-01	0.11645	0.24214	0	0	3.55455	7.64334	SPRED1;RIPK2
regulation of receptor-mediated endocytosis (GO:0048259)	1939-02-01	0.11645	0.24214	0	0	3.55455	7.64334	C3;SERPINE1
regulation of viral entry into host cell (GO:0046596)	1939-02-01	0.11645	0.24214	0	0	3.55455	7.64334	IFITM3;TRIM21
negative regulation of cellular response to growth factor stimulus (GO:0090288)	1980-03-01	0.119705	0.248684	0	0	2.56541	5.44568	NOTCH1;CRIM1;SKIL
cellular response to oxidative stress (GO:0034599)	4/125	0.120065	0.248984	0	0	2.17915	4.61918	FOS;MMP9;HSPA1B;HSPA1A
regulation of phosphorylation (GO:0042325)	4/125	0.120065	0.248984	0	0	2.17915	4.61918	CCL5;STAT2;NLRC5;MIF
carboxylic acid metabolic process (GO:0019752)	1940-02-01	0.121414	0.251104	0	0	3.46083	7.29733	MIF;ST3GAL1
negative regulation of cell-substrate adhesion (GO:0010812)	1940-02-01	0.121414	0.251104	0	0	3.46083	7.29733	NOTCH1;GBP1
positive regulation of double-strand break repair (GO:2000781)	1940-02-01	0.121414	0.251104	0	0	3.46083	7.29733	DTX3L;PARP9
cell-cell junction organization (GO:0045216)	1982-03-01	0.126336	0.251922	0	0	2.50021	5.17246	CDH1;CDH11;FSCN1
ephrin receptor signaling pathway (GO:0048013)	1982-03-01	0.126336	0.251922	0	0	2.50021	5.17246	EPHA4;SRC;MMP9
regulation of cell development (GO:0060284)	1941-02-01	0.12643	0.251922	0	0	3.37192	6.97337	NOTCH2;IL1B
regulation of filopodium assembly (GO:0051489)	1941-02-01	0.12643	0.251922	0	0	3.37192	6.97337	FSCN1;AGRN
cortical cytoskeleton organization (GO:0030865)	1941-02-01	0.12643	0.251922	0	0	3.37192	6.97337	FMNL2;TNF
regulation of release of cytochrome c from mitochondria (GO:0090199)	1941-02-01	0.12643	0.251922	0	0	3.37192	6.97337	PLAUR;MMP9
positive regulation of biomineral tissue development (GO:0070169)	1941-02-01	0.12643	0.251922	0	0	3.37192	6.97337	CEBPB;ISG15
regulation of aspartic-type endopeptidase activity involved in amyloid precursor protein catabolic process (GO:1902959)	2022-01-09	0.1276	0.251922	0	0	8.20458	16.8921	EPHA4
regulation of CD8-positive, alpha-beta T cell activation (GO:2001185)	2022-01-09	0.1276	0.251922	0	0	8.20458	16.8921	CD274
bone resorption (GO:0045453)	2022-01-09	0.1276	0.251922	0	0	8.20458	16.8921	SRC
regulation of cellular extravasation (GO:0002691)	2022-01-09	0.1276	0.251922	0	0	8.20458	16.8921	ICAM1
regulation of cellular response to oxidative stress (GO:1900407)	2022-01-09	0.1276	0.251922	0	0	8.20458	16.8921	GCH1
CD40 signaling pathway (GO:0023035)	2022-01-09	0.1276	0.251922	0	0	8.20458	16.8921	CD40
regulation of dendritic cell antigen processing and presentation (GO:0002604)	2022-01-09	0.1276	0.251922	0	0	8.20458	16.8921	NOD1
regulation of gap junction assembly (GO:1903596)	2022-01-09	0.1276	0.251922	0	0	8.20458	16.8921	IL1B
cellular response to interleukin-9 (GO:0071355)	2022-01-09	0.1276	0.251922	0	0	8.20458	16.8921	IL2RG
regulation of helicase activity (GO:0051095)	2022-01-09	0.1276	0.251922	0	0	8.20458	16.8921	IFIT1
collagen-activated signaling pathway (GO:0038065)	2022-01-09	0.1276	0.251922	0	0	8.20458	16.8921	COL1A1
regulation of protein deacetylation (GO:0090311)	2022-01-09	0.1276	0.251922	0	0	8.20458	16.8921	SPRED1
epithelial to mesenchymal transition involved in endocardial cushion formation (GO:0003198)	2022-01-09	0.1276	0.251922	0	0	8.20458	16.8921	NOTCH1
regulation of smooth muscle cell apoptotic process (GO:0034391)	2022-01-09	0.1276	0.251922	0	0	8.20458	16.8921	IL12B
regulation of T-helper 1 type immune response (GO:0002825)	2022-01-09	0.1276	0.251922	0	0	8.20458	16.8921	IL12B
regulation of transmembrane transporter activity (GO:0022898)	2022-01-09	0.1276	0.251922	0	0	8.20458	16.8921	PIM1
glucosamine-containing compound catabolic process (GO:1901072)	2022-01-09	0.1276	0.251922	0	0	8.20458	16.8921	GNPDA2
response to UV-C (GO:0010225)	2022-01-09	0.1276	0.251922	0	0	8.20458	16.8921	BCL3
inner ear receptor cell development (GO:0060119)	2022-01-09	0.1276	0.251922	0	0	8.20458	16.8921	SLC4A7
interleukin-9-mediated signaling pathway (GO:0038113)	2022-01-09	0.1276	0.251922	0	0	8.20458	16.8921	IL2RG
intestinal epithelial cell differentiation (GO:0060575)	2022-01-09	0.1276	0.251922	0	0	8.20458	16.8921	SRC
small RNA loading onto RISC (GO:0070922)	2022-01-09	0.1276	0.251922	0	0	8.20458	16.8921	ADAR
somatic recombination of immunoglobulin genes involved in immune response (GO:0002204)	2022-01-09	0.1276	0.251922	0	0	8.20458	16.8921	BATF
synapse pruning (GO:0098883)	2022-01-09	0.1276	0.251922	0	0	8.20458	16.8921	C3
tetrahydrofolate interconversion (GO:0035999)	2022-01-09	0.1276	0.251922	0	0	8.20458	16.8921	MTHFD2
mitral valve morphogenesis (GO:0003183)	2022-01-09	0.1276	0.251922	0	0	8.20458	16.8921	NOTCH1
negative regulation of alpha-beta T cell activation (GO:0046636)	2022-01-09	0.1276	0.251922	0	0	8.20458	16.8921	CD274
negative regulation of biomineralization (GO:0110150)	2022-01-09	0.1276	0.251922	0	0	8.20458	16.8921	NOTCH1
negative regulation of fibrinolysis (GO:0051918)	2022-01-09	0.1276	0.251922	0	0	8.20458	16.8921	SERPINE1
negative regulation of glial cell differentiation (GO:0045686)	2022-01-09	0.1276	0.251922	0	0	8.20458	16.8921	NOTCH1
negative regulation of leukocyte proliferation (GO:0070664)	2022-01-09	0.1276	0.251922	0	0	8.20458	16.8921	TNFAIP3
negative regulation of necroptotic process (GO:0060546)	2022-01-09	0.1276	0.251922	0	0	8.20458	16.8921	PELI1
negative regulation of production of molecular mediator of immune response (GO:0002701)	2022-01-09	0.1276	0.251922	0	0	8.20458	16.8921	TNF
negative regulation of protein-containing complex disassembly (GO:0043242)	2022-01-09	0.1276	0.251922	0	0	8.20458	16.8921	TNF
neuronal ion channel clustering (GO:0045161)	2022-01-09	0.1276	0.251922	0	0	8.20458	16.8921	AGRN
nucleoside diphosphate phosphorylation (GO:0006165)	2022-01-09	0.1276	0.251922	0	0	8.20458	16.8921	CMPK2
nucleoside triphosphate biosynthetic process (GO:0009142)	2022-01-09	0.1276	0.251922	0	0	8.20458	16.8921	CMPK2
nucleotide phosphorylation (GO:0046939)	2022-01-09	0.1276	0.251922	0	0	8.20458	16.8921	CMPK2
peptidyl-cysteine modification (GO:0018198)	2022-01-09	0.1276	0.251922	0	0	8.20458	16.8921	NOS2
pericardium development (GO:0060039)	2022-01-09	0.1276	0.251922	0	0	8.20458	16.8921	NOTCH1
positive regulation of B cell differentiation (GO:0045579)	2022-01-09	0.1276	0.251922	0	0	8.20458	16.8921	MMP14
positive regulation of memory T cell differentiation (GO:0043382)	2022-01-09	0.1276	0.251922	0	0	8.20458	16.8921	IL12B
positive regulation of NLRP3 inflammasome complex assembly (GO:1900227)	2022-01-09	0.1276	0.251922	0	0	8.20458	16.8921	GBP5
positive regulation of phagocytosis, engulfment (GO:0060100)	2022-01-09	0.1276	0.251922	0	0	8.20458	16.8921	C3
positive regulation of protein kinase A signaling (GO:0010739)	2022-01-09	0.1276	0.251922	0	0	8.20458	16.8921	MIF
positive regulation of smooth muscle cell apoptotic process (GO:0034393)	2022-01-09	0.1276	0.251922	0	0	8.20458	16.8921	IL12B
regulation of Notch signaling pathway (GO:0008593)	1983-03-01	0.129701	0.255414	0	0	2.46883	5.04266	MMP14;NOTCH1;SRC
regulation of osteoblast differentiation (GO:0045667)	1983-03-01	0.129701	0.255414	0	0	2.46883	5.04266	IL6;NOTCH1;CRIM1
positive regulation of plasma membrane bounded cell projection assembly (GO:0120034)	1983-03-01	0.129701	0.255414	0	0	2.46883	5.04266	CDC42EP2;FSCN1;AGRN
regulation of nervous system development (GO:0051960)	1942-02-01	0.131493	0.258063	0	0	3.28746	6.66959	IL1B;TNFRSF1B
heterophilic cell-cell adhesion via plasma membrane cell adhesion molecules (GO:0007157)	1942-02-01	0.131493	0.258063	0	0	3.28746	6.66959	VCAM1;ICAM1
skeletal system morphogenesis (GO:0048705)	1942-02-01	0.131493	0.258063	0	0	3.28746	6.66959	MMP13;FGFR1
positive regulation of protein tyrosine kinase activity (GO:0061098)	1942-02-01	0.131493	0.258063	0	0	3.28746	6.66959	EPHA4;SRC
regulation of cell-cell adhesion (GO:0022407)	1943-02-01	0.136603	0.261722	0	0	3.20711	6.38432	SRC;CDH1
regulation of cell-substrate adhesion (GO:0010810)	1943-02-01	0.136603	0.261722	0	0	3.20711	6.38432	NOTCH1;JAK2
heart looping (GO:0001947)	1943-02-01	0.136603	0.261722	0	0	3.20711	6.38432	NOTCH1;SETDB2
natural killer cell activation (GO:0030101)	1943-02-01	0.136603	0.261722	0	0	3.20711	6.38432	IL12B;SLAMF7
negative regulation of proteolysis (GO:0045861)	1943-02-01	0.136603	0.261722	0	0	3.20711	6.38432	EPHA4;TRIM21
positive regulation of leukocyte mediated cytotoxicity (GO:0001912)	1943-02-01	0.136603	0.261722	0	0	3.20711	6.38432	NOS2;IL12B
amino sugar metabolic process (GO:0006040)	2022-01-10	0.140735	0.261722	0	0	7.29259	14.2999	ST3GAL1
Rap protein signal transduction (GO:0032486)	2022-01-10	0.140735	0.261722	0	0	7.29259	14.2999	RAPGEF2
regulation of actin filament-based movement (GO:1903115)	2022-01-10	0.140735	0.261722	0	0	7.29259	14.2999	PDE4B
arginine metabolic process (GO:0006525)	2022-01-10	0.140735	0.261722	0	0	7.29259	14.2999	NOS2
B cell homeostasis (GO:0001782)	2022-01-10	0.140735	0.261722	0	0	7.29259	14.2999	TNFAIP3
regulation of cell activation (GO:0050865)	2022-01-10	0.140735	0.261722	0	0	7.29259	14.2999	IL6
regulation of cell-cell adhesion involved in gastrulation (GO:0070587)	2022-01-10	0.140735	0.261722	0	0	7.29259	14.2999	IL1RN
regulation of cell-cell adhesion mediated by integrin (GO:0033632)	2022-01-10	0.140735	0.261722	0	0	7.29259	14.2999	CCL5
cellular response to oxygen levels (GO:0071453)	2022-01-10	0.140735	0.261722	0	0	7.29259	14.2999	CPEB4
regulation of high voltage-gated calcium channel activity (GO:1901841)	2022-01-10	0.140735	0.261722	0	0	7.29259	14.2999	PDE4B
regulation of histone phosphorylation (GO:0033127)	2022-01-10	0.140735	0.261722	0	0	7.29259	14.2999	IL1B
regulation of memory T cell differentiation (GO:0043380)	2022-01-10	0.140735	0.261722	0	0	7.29259	14.2999	IL12B
DNA damage response, signal transduction by p53 class mediator resulting in transcription of p21 class mediator (GO:0006978)	2022-01-10	0.140735	0.261722	0	0	7.29259	14.2999	SP100
regulation of phagocytosis, engulfment (GO:0060099)	2022-01-10	0.140735	0.261722	0	0	7.29259	14.2999	C3
regulation of receptor binding (GO:1900120)	2022-01-10	0.140735	0.261722	0	0	7.29259	14.2999	MMP9
regulation of T-helper 17 type immune response (GO:2000316)	2022-01-10	0.140735	0.261722	0	0	7.29259	14.2999	IL12B
granulocyte activation (GO:0036230)	2022-01-10	0.140735	0.261722	0	0	7.29259	14.2999	CCL5
granulocyte migration (GO:0097530)	2022-01-10	0.140735	0.261722	0	0	7.29259	14.2999	CCL3
hematopoietic stem cell differentiation (GO:0060218)	2022-01-10	0.140735	0.261722	0	0	7.29259	14.2999	BATF
histone H2B ubiquitination (GO:0033523)	2022-01-10	0.140735	0.261722	0	0	7.29259	14.2999	DTX3L
I-kappaB phosphorylation (GO:0007252)	2022-01-10	0.140735	0.261722	0	0	7.29259	14.2999	TLR2
sarcoplasmic reticulum calcium ion transport (GO:0070296)	2022-01-10	0.140735	0.261722	0	0	7.29259	14.2999	CCL3
secretory granule organization (GO:0033363)	2022-01-10	0.140735	0.261722	0	0	7.29259	14.2999	SRGN
ionotropic glutamate receptor signaling pathway (GO:0035235)	2022-01-10	0.140735	0.261722	0	0	7.29259	14.2999	CPEB4
lung epithelium development (GO:0060428)	2022-01-10	0.140735	0.261722	0	0	7.29259	14.2999	ERRFI1
modification-dependent macromolecule catabolic process (GO:0043632)	2022-01-10	0.140735	0.261722	0	0	7.29259	14.2999	ISG15
modulation by symbiont of host process (GO:0044003)	2022-01-10	0.140735	0.261722	0	0	7.29259	14.2999	TLR2
monocyte activation (GO:0042117)	2022-01-10	0.140735	0.261722	0	0	7.29259	14.2999	FOXP1
morphogenesis of an epithelial sheet (GO:0002011)	2022-01-10	0.140735	0.261722	0	0	7.29259	14.2999	NOTCH1
myeloid dendritic cell differentiation (GO:0043011)	2022-01-10	0.140735	0.261722	0	0	7.29259	14.2999	BATF
negative regulation of alpha-beta T cell proliferation (GO:0046642)	2022-01-10	0.140735	0.261722	0	0	7.29259	14.2999	CD274
negative regulation of cell adhesion mediated by integrin (GO:0033629)	2022-01-10	0.140735	0.261722	0	0	7.29259	14.2999	SERPINE1
negative regulation of cell-cell adhesion mediated by cadherin (GO:2000048)	2022-01-10	0.140735	0.261722	0	0	7.29259	14.2999	NOTCH1
negative regulation of cellular protein catabolic process (GO:1903363)	2022-01-10	0.140735	0.261722	0	0	7.29259	14.2999	EPHA4
negative regulation of cholesterol storage (GO:0010887)	2022-01-10	0.140735	0.261722	0	0	7.29259	14.2999	PPARD
negative regulation of heterotypic cell-cell adhesion (GO:0034115)	2022-01-10	0.140735	0.261722	0	0	7.29259	14.2999	IL1RN
negative regulation of interferon-beta production (GO:0032688)	2022-01-10	0.140735	0.261722	0	0	7.29259	14.2999	RELB
negative regulation of protein autophosphorylation (GO:0031953)	2022-01-10	0.140735	0.261722	0	0	7.29259	14.2999	ERRFI1
negative regulation of telomerase activity (GO:0051974)	2022-01-10	0.140735	0.261722	0	0	7.29259	14.2999	SRC
negative regulation of toll-like receptor 4 signaling pathway (GO:0034144)	2022-01-10	0.140735	0.261722	0	0	7.29259	14.2999	TNFAIP3
negative regulation of transcription from RNA polymerase II promoter in response to stress (GO:0097201)	2022-01-10	0.140735	0.261722	0	0	7.29259	14.2999	HSPA1A
negative regulation of transmembrane transport (GO:0034763)	2022-01-10	0.140735	0.261722	0	0	7.29259	14.2999	IL1B
negative regulation of tyrosine phosphorylation of STAT protein (GO:0042532)	2022-01-10	0.140735	0.261722	0	0	7.29259	14.2999	PARP14
negative regulation of vascular endothelial growth factor signaling pathway (GO:1900747)	2022-01-10	0.140735	0.261722	0	0	7.29259	14.2999	IL12B
negative regulation of viral-induced cytoplasmic pattern recognition receptor signaling pathway (GO:0039532)	2022-01-10	0.140735	0.261722	0	0	7.29259	14.2999	DHX58
nerve growth factor signaling pathway (GO:0038180)	2022-01-10	0.140735	0.261722	0	0	7.29259	14.2999	RAPGEF2
neuron projection fasciculation (GO:0106030)	2022-01-10	0.140735	0.261722	0	0	7.29259	14.2999	EPHA4
neuron remodeling (GO:0016322)	2022-01-10	0.140735	0.261722	0	0	7.29259	14.2999	C3
nucleoside metabolic process (GO:0009116)	2022-01-10	0.140735	0.261722	0	0	7.29259	14.2999	NT5C3A
phagosome-lysosome fusion (GO:0090385)	2022-01-10	0.140735	0.261722	0	0	7.29259	14.2999	RAB20
positive regulation of coagulation (GO:0050820)	2022-01-10	0.140735	0.261722	0	0	7.29259	14.2999	SERPINE1
positive regulation of hemostasis (GO:1900048)	2022-01-10	0.140735	0.261722	0	0	7.29259	14.2999	SERPINE1
positive regulation of keratinocyte migration (GO:0051549)	2022-01-10	0.140735	0.261722	0	0	7.29259	14.2999	MMP9
positive regulation of lipase activity (GO:0060193)	2022-01-10	0.140735	0.261722	0	0	7.29259	14.2999	FGFR1
positive regulation of myoblast fusion (GO:1901741)	2022-01-10	0.140735	0.261722	0	0	7.29259	14.2999	EHD1
positive regulation of toll-like receptor 4 signaling pathway (GO:0034145)	2022-01-10	0.140735	0.261722	0	0	7.29259	14.2999	IFI35
positive regulation of vascular endothelial growth factor receptor signaling pathway (GO:0030949)	2022-01-10	0.140735	0.261722	0	0	7.29259	14.2999	IL1B
positive regulation of vasculogenesis (GO:2001214)	2022-01-10	0.140735	0.261722	0	0	7.29259	14.2999	RAPGEF2
protein K11-linked deubiquitination (GO:0035871)	2022-01-10	0.140735	0.261722	0	0	7.29259	14.2999	TNFAIP3
positive regulation of programmed cell death (GO:0043068)	7/286	0.141707	0.262984	0	0	1.65728	3.23831	ZBP1;IL6;NOS2;TNF;PHLDA1;SQSTM1;IFIT2
intracellular steroid hormone receptor signaling pathway (GO:0030518)	1944-02-01	0.141756	0.262984	0	0	3.13059	6.11608	DAXX;SRC
positive regulation of receptor-mediated endocytosis (GO:0048260)	1944-02-01	0.141756	0.262984	0	0	3.13059	6.11608	C3;SERPINE1
cellular protein modification process (GO:0006464)	20/1025	0.142316	0.26381	0	0	1.32391	2.58125	DYRK2;FBXW11;ISG15;PARP14;PARP9;CP;PSMB10;C3;IL6;VGF;ALB;PIM1;TLK2;CCL2;BTRC;JAK2;ST3GAL1;IKBKE;FGFR1;B4GALT5
zymogen activation (GO:0031638)	1945-02-01	0.14695	0.269894	0	0	3.05763	5.86352	MMP14;RIPK2
positive regulation of Notch signaling pathway (GO:0045747)	1945-02-01	0.14695	0.269894	0	0	3.05763	5.86352	NOTCH1;SRC
sensory perception of mechanical stimulus (GO:0050954)	1988-03-01	0.146981	0.269894	0	0	2.32302	4.45428	COL1A1;CLIC5;GRAP
protein localization to plasma membrane (GO:0072659)	4/136	0.149464	0.269894	0	0	1.99643	3.79462	EHD1;CDH1;RAPGEF2;TNF
regulation of endothelial cell migration (GO:0010594)	1989-03-01	0.150523	0.269894	0	0	2.29589	4.34758	SP100;FLT4;FOXP1
collagen fibril organization (GO:0030199)	1989-03-01	0.150523	0.269894	0	0	2.29589	4.34758	COL1A1;COL1A2;DST
SCF-dependent proteasomal ubiquitin-dependent protein catabolic process (GO:0031146)	1989-03-01	0.150523	0.269894	0	0	2.29589	4.34758	FBXW11;BTRC;PSMB10
transforming growth factor beta receptor signaling pathway (GO:0007179)	1989-03-01	0.150523	0.269894	0	0	2.29589	4.34758	COL1A2;SRC;FOS
post-translational protein modification (GO:0043687)	8/345	0.150876	0.269894	0	0	1.56871	2.9669	C3;IL6;VGF;FBXW11;ALB;BTRC;CP;PSMB10
regulation of B cell proliferation (GO:0030888)	1946-02-01	0.152182	0.269894	0	0	2.98799	5.62543	CD40;MIF
erythrocyte differentiation (GO:0030218)	1946-02-01	0.152182	0.269894	0	0	2.98799	5.62543	IKZF1;JAK2
regulation of synaptic transmission, glutamatergic (GO:0051966)	1946-02-01	0.152182	0.269894	0	0	2.98799	5.62543	CCL2;TNF
vesicle organization (GO:0016050)	1946-02-01	0.152182	0.269894	0	0	2.98799	5.62543	SRGN;SQSTM1
positive regulation of nucleocytoplasmic transport (GO:0046824)	1946-02-01	0.152182	0.269894	0	0	2.98799	5.62543	CDH1;IL1B
posttranscriptional regulation of gene expression (GO:0010608)	1946-02-01	0.152182	0.269894	0	0	2.98799	5.62543	ZC3H7A;PARP9
pyrimidine nucleoside catabolic process (GO:0046135)	2022-01-11	0.153673	0.269894	0	0	6.563	12.292	NT5C3A
atrial septum morphogenesis (GO:0060413)	2022-01-11	0.153673	0.269894	0	0	6.563	12.292	NOTCH2
regulation of CD4-positive, alpha-beta T cell proliferation (GO:2000561)	2022-01-11	0.153673	0.269894	0	0	6.563	12.292	CD274
regulation of coagulation (GO:0050818)	2022-01-11	0.153673	0.269894	0	0	6.563	12.292	PROCR
regulation of cytoplasmic transport (GO:1903649)	2022-01-11	0.153673	0.269894	0	0	6.563	12.292	SRC
cell proliferation in forebrain (GO:0021846)	2022-01-11	0.153673	0.269894	0	0	6.563	12.292	AKNA
regulation of dendritic cell apoptotic process (GO:2000668)	2022-01-11	0.153673	0.269894	0	0	6.563	12.292	RAPGEF2
regulation of endocytic recycling (GO:2001135)	2022-01-11	0.153673	0.269894	0	0	6.563	12.292	EHD1
cellular response to cholesterol (GO:0071397)	2022-01-11	0.153673	0.269894	0	0	6.563	12.292	GRAMD1A
cellular response to interleukin-2 (GO:0071352)	2022-01-11	0.153673	0.269894	0	0	6.563	12.292	IL2RG
regulation of histone exchange (GO:1900049)	2022-01-11	0.153673	0.269894	0	0	6.563	12.292	DAXX
cellular response to UV-A (GO:0071492)	2022-01-11	0.153673	0.269894	0	0	6.563	12.292	MMP9
central nervous system myelination (GO:0022010)	2022-01-11	0.153673	0.269894	0	0	6.563	12.292	B4GALT5
regulation of melanin biosynthetic process (GO:0048021)	2022-01-11	0.153673	0.269894	0	0	6.563	12.292	RAPGEF2
cyclooxygenase pathway (GO:0019371)	2022-01-11	0.153673	0.269894	0	0	6.563	12.292	PTGS2
regulation of mitochondrial depolarization (GO:0051900)	2022-01-11	0.153673	0.269894	0	0	6.563	12.292	SRC
regulation of monocyte chemotactic protein-1 production (GO:0071637)	2022-01-11	0.153673	0.269894	0	0	6.563	12.292	IL1B
DNA damage response, signal transduction resulting in transcription (GO:0042772)	2022-01-11	0.153673	0.269894	0	0	6.563	12.292	SP100
regulation of pH (GO:0006885)	2022-01-11	0.153673	0.269894	0	0	6.563	12.292	LACC1
regulation of phospholipase activity (GO:0010517)	2022-01-11	0.153673	0.269894	0	0	6.563	12.292	FGFR1
establishment of endothelial intestinal barrier (GO:0090557)	2022-01-11	0.153673	0.269894	0	0	6.563	12.292	RAPGEF2
regulation of toll-like receptor 2 signaling pathway (GO:0034135)	2022-01-11	0.153673	0.269894	0	0	6.563	12.292	TNFAIP3
regulation of toll-like receptor 9 signaling pathway (GO:0034163)	2022-01-11	0.153673	0.269894	0	0	6.563	12.292	RSAD2
response to sterol (GO:0036314)	2022-01-11	0.153673	0.269894	0	0	6.563	12.292	CCL3
interleukin-2-mediated signaling pathway (GO:0038110)	2022-01-11	0.153673	0.269894	0	0	6.563	12.292	IL2RG
interleukin-35-mediated signaling pathway (GO:0070757)	2022-01-11	0.153673	0.269894	0	0	6.563	12.292	JAK2
isotype switching (GO:0045190)	2022-01-11	0.153673	0.269894	0	0	6.563	12.292	BATF
tetrahydrobiopterin metabolic process (GO:0046146)	2022-01-11	0.153673	0.269894	0	0	6.563	12.292	GCH1
tetrahydrofolate metabolic process (GO:0046653)	2022-01-11	0.153673	0.269894	0	0	6.563	12.292	MTHFD2
miRNA mediated inhibition of translation (GO:0035278)	2022-01-11	0.153673	0.269894	0	0	6.563	12.292	ZFP36
UDP-N-acetylglucosamine biosynthetic process (GO:0006048)	2022-01-11	0.153673	0.269894	0	0	6.563	12.292	GNPDA2
negative regulation of activated T cell proliferation (GO:0046007)	2022-01-11	0.153673	0.269894	0	0	6.563	12.292	CD274
negative regulation of centrosome duplication (GO:0010826)	2022-01-11	0.153673	0.269894	0	0	6.563	12.292	TMEM67
negative regulation of interleukin-17 production (GO:0032700)	2022-01-11	0.153673	0.269894	0	0	6.563	12.292	IL12B
negative regulation of programmed necrotic cell death (GO:0062099)	2022-01-11	0.153673	0.269894	0	0	6.563	12.292	PELI1
negative regulation of receptor signaling pathway via STAT (GO:1904893)	2022-01-11	0.153673	0.269894	0	0	6.563	12.292	BCL3
negative regulation of translation, ncRNA-mediated (GO:0040033)	2022-01-11	0.153673	0.269894	0	0	6.563	12.292	ZFP36
nucleus localization (GO:0051647)	2022-01-11	0.153673	0.269894	0	0	6.563	12.292	FBXW11
PERK-mediated unfolded protein response (GO:0036499)	2022-01-11	0.153673	0.269894	0	0	6.563	12.292	CCL2
positive regulation of actin nucleation (GO:0051127)	2022-01-11	0.153673	0.269894	0	0	6.563	12.292	FCHSD2
positive regulation of cellular extravasation (GO:0002693)	2022-01-11	0.153673	0.269894	0	0	6.563	12.292	ICAM1
positive regulation of ceramide biosynthetic process (GO:2000304)	2022-01-11	0.153673	0.269894	0	0	6.563	12.292	TNF
positive regulation of DNA methylation-dependent heterochromatin assembly (GO:0090309)	2022-01-11	0.153673	0.269894	0	0	6.563	12.292	SETDB2
positive regulation of histone exchange (GO:1900051)	2022-01-11	0.153673	0.269894	0	0	6.563	12.292	DAXX
positive regulation of integrin activation (GO:0033625)	2022-01-11	0.153673	0.269894	0	0	6.563	12.292	SRC
positive regulation of interleukin-13 production (GO:0032736)	2022-01-11	0.153673	0.269894	0	0	6.563	12.292	IL18
positive regulation of keratinocyte proliferation (GO:0010838)	2022-01-11	0.153673	0.269894	0	0	6.563	12.292	NOTCH2
positive regulation of leukocyte apoptotic process (GO:2000108)	2022-01-11	0.153673	0.269894	0	0	6.563	12.292	RAPGEF2
positive regulation of myelination (GO:0031643)	2022-01-11	0.153673	0.269894	0	0	6.563	12.292	TNFRSF1B
positive regulation of posttranscriptional gene silencing (GO:0060148)	2022-01-11	0.153673	0.269894	0	0	6.563	12.292	ZFP36
positive regulation of production of miRNAs involved in gene silencing by miRNA (GO:1903800)	2022-01-11	0.153673	0.269894	0	0	6.563	12.292	IL6
positive regulation of sphingolipid biosynthetic process (GO:0090154)	2022-01-11	0.153673	0.269894	0	0	6.563	12.292	TNF
positive regulation of transcription from RNA polymerase II promoter in response to endoplasmic reticulum stress (GO:1990440)	2022-01-11	0.153673	0.269894	0	0	6.563	12.292	CEBPB
positive regulation of transforming growth factor beta production (GO:0071636)	2022-01-11	0.153673	0.269894	0	0	6.563	12.292	PTGS2
determination of heart left/right asymmetry (GO:0061371)	1947-02-01	0.15745	0.275897	0	0	2.92144	5.40071	NOTCH1;SETDB2
embryonic heart tube morphogenesis (GO:0003143)	1947-02-01	0.15745	0.275897	0	0	2.92144	5.40071	NOTCH1;SETDB2
regulation of wound healing (GO:0061041)	1947-02-01	0.15745	0.275897	0	0	2.92144	5.40071	SERPINE1;TNFAIP3
regulation of actin cytoskeleton organization (GO:0032956)	1991-03-01	0.157689	0.275897	0	0	2.24348	4.14399	NOTCH2;BST2;FSCN1
sensory perception of sound (GO:0007605)	1991-03-01	0.157689	0.275897	0	0	2.24348	4.14399	COL1A1;CLIC5;GRAP
regulation of cell cycle (GO:0051726)	7/296	0.160242	0.28015	0	0	1.59911	2.92808	NOTCH2;NOTCH1;MDM2;IL12B;MIF;JUNB;TRIM21
protein localization to cell periphery (GO:1990778)	4/140	0.160782	0.280881	0	0	1.93731	3.54084	EHD1;CDH1;RAPGEF2;TNF
supramolecular fiber organization (GO:0097435)	8/351	0.161202	0.281167	0	0	1.54079	2.8121	COL1A1;MARCKSL1;COL1A2;DST;DNAJB6;CDC42EP2;MDM2;SHROOM4
regulation of lipid metabolic process (GO:0019216)	1992-03-01	0.161311	0.281167	0	0	2.21816	4.04685	HELZ2;IL1B;PPARD
positive regulation of cellular component biogenesis (GO:0044089)	1992-03-01	0.161311	0.281167	0	0	2.21816	4.04685	SDC4;CDC42EP2;TNF
negative regulation of cell differentiation (GO:0045596)	5/191	0.161855	0.281555	0	0	1.7721	3.2271	IL6;SPRED1;NOTCH1;CRIM1;TNF
cellular response to alcohol (GO:0097306)	1948-02-01	0.162752	0.281555	0	0	2.85779	5.18838	GRAMD1A;CDH1
cellular response to ionizing radiation (GO:0071479)	1948-02-01	0.162752	0.281555	0	0	2.85779	5.18838	TLK2;MDM2
cognition (GO:0050890)	1948-02-01	0.162752	0.281555	0	0	2.85779	5.18838	TNF;SHROOM4
negative regulation of tumor necrosis factor superfamily cytokine production (GO:1903556)	1948-02-01	0.162752	0.281555	0	0	2.85779	5.18838	CD274;TNFAIP3
positive regulation of endocytosis (GO:0045807)	1948-02-01	0.162752	0.281555	0	0	2.85779	5.18838	C3;SERPINE1
amino sugar biosynthetic process (GO:0046349)	2022-01-12	0.166418	0.281555	0	0	5.96606	10.6987	GNPDA2
pyrimidine-containing compound metabolic process (GO:0072527)	2022-01-12	0.166418	0.281555	0	0	5.96606	10.6987	NT5C3A
regulation of axon regeneration (GO:0048679)	2022-01-12	0.166418	0.281555	0	0	5.96606	10.6987	EPHA4
regulation of B cell apoptotic process (GO:0002902)	2022-01-12	0.166418	0.281555	0	0	5.96606	10.6987	FOXP1
autophagy of peroxisome (GO:0030242)	2022-01-12	0.166418	0.281555	0	0	5.96606	10.6987	SQSTM1
axonal fasciculation (GO:0007413)	2022-01-12	0.166418	0.281555	0	0	5.96606	10.6987	EPHA4
brain morphogenesis (GO:0048854)	2022-01-12	0.166418	0.281555	0	0	5.96606	10.6987	FBXW11
carboxylic acid catabolic process (GO:0046395)	2022-01-12	0.166418	0.281555	0	0	5.96606	10.6987	GNPDA2
catecholamine biosynthetic process (GO:0042423)	2022-01-12	0.166418	0.281555	0	0	5.96606	10.6987	GCH1
cellular response to growth hormone stimulus (GO:0071378)	2022-01-12	0.166418	0.281555	0	0	5.96606	10.6987	JAK2
regulation of keratinocyte migration (GO:0051547)	2022-01-12	0.166418	0.281555	0	0	5.96606	10.6987	MMP9
regulation of MHC class II biosynthetic process (GO:0045346)	2022-01-12	0.166418	0.281555	0	0	5.96606	10.6987	JAK2
regulation of natural killer cell activation (GO:0032814)	2022-01-12	0.166418	0.281555	0	0	5.96606	10.6987	IL12B
regulation of plasminogen activation (GO:0010755)	2022-01-12	0.166418	0.281555	0	0	5.96606	10.6987	SERPINE1
regulation of pseudopodium assembly (GO:0031272)	2022-01-12	0.166418	0.281555	0	0	5.96606	10.6987	CDC42EP2
regulation of sensory perception (GO:0051931)	2022-01-12	0.166418	0.281555	0	0	5.96606	10.6987	CCL3
replicative senescence (GO:0090399)	2022-01-12	0.166418	0.281555	0	0	5.96606	10.6987	SERPINE1
hemidesmosome assembly (GO:0031581)	2022-01-12	0.166418	0.281555	0	0	5.96606	10.6987	DST
synaptic vesicle fusion to presynaptic active zone membrane (GO:0031629)	2022-01-12	0.166418	0.281555	0	0	5.96606	10.6987	STX11
negative regulation of calcineurin-mediated signaling (GO:0106057)	2022-01-12	0.166418	0.281555	0	0	5.96606	10.6987	DYRK2
negative regulation of calcineurin-NFAT signaling cascade (GO:0070885)	2022-01-12	0.166418	0.281555	0	0	5.96606	10.6987	DYRK2
negative regulation of cardiac muscle hypertrophy (GO:0010614)	2022-01-12	0.166418	0.281555	0	0	5.96606	10.6987	NOTCH1
negative regulation of cellular response to vascular endothelial growth factor stimulus (GO:1902548)	2022-01-12	0.166418	0.281555	0	0	5.96606	10.6987	IL12B
negative regulation of gene silencing by miRNA (GO:0060965)	2022-01-12	0.166418	0.281555	0	0	5.96606	10.6987	TNF
negative regulation of glucose transmembrane transport (GO:0010829)	2022-01-12	0.166418	0.281555	0	0	5.96606	10.6987	IL1B
negative regulation of hemostasis (GO:1900047)	2022-01-12	0.166418	0.281555	0	0	5.96606	10.6987	SERPINE1
negative regulation of leukocyte apoptotic process (GO:2000107)	2022-01-12	0.166418	0.281555	0	0	5.96606	10.6987	IRF7
negative regulation of leukocyte chemotaxis (GO:0002689)	2022-01-12	0.166418	0.281555	0	0	5.96606	10.6987	MIF
nucleoside catabolic process (GO:0009164)	2022-01-12	0.166418	0.281555	0	0	5.96606	10.6987	NT5C3A
phagolysosome assembly (GO:0001845)	2022-01-12	0.166418	0.281555	0	0	5.96606	10.6987	RAB20
positive regulation of myeloid leukocyte mediated immunity (GO:0002888)	2022-01-12	0.166418	0.281555	0	0	5.96606	10.6987	DDX58
positive regulation of pseudopodium assembly (GO:0031274)	2022-01-12	0.166418	0.281555	0	0	5.96606	10.6987	CDC42EP2
positive regulation of ubiquitin protein ligase activity (GO:1904668)	2022-01-12	0.166418	0.281555	0	0	5.96606	10.6987	BTRC
protein auto-ADP-ribosylation (GO:0070213)	2022-01-12	0.166418	0.281555	0	0	5.96606	10.6987	PARP12
adherens junction organization (GO:0034332)	1949-02-01	0.168086	0.282925	0	0	2.79684	4.98754	CDH1;CDH11
aminoglycan biosynthetic process (GO:0006023)	1949-02-01	0.168086	0.282925	0	0	2.79684	4.98754	SDC4;AGRN
cellular response to mechanical stimulus (GO:0071260)	1949-02-01	0.168086	0.282925	0	0	2.79684	4.98754	CD40;IL1B
response to hydrogen peroxide (GO:0042542)	1949-02-01	0.168086	0.282925	0	0	2.79684	4.98754	IL6;TNFAIP3
negative regulation of catabolic process (GO:0009895)	1949-02-01	0.168086	0.282925	0	0	2.79684	4.98754	IL1B;TNF
negative regulation of cell projection organization (GO:0031345)	1949-02-01	0.168086	0.282925	0	0	2.79684	4.98754	EPHA4;RAPGEF2
positive regulation of actin filament polymerization (GO:0030838)	1949-02-01	0.168086	0.282925	0	0	2.79684	4.98754	FCHSD2;CDC42EP2
hemopoiesis (GO:0030097)	1994-03-01	0.16863	0.283426	0	0	2.16919	3.86126	NOTCH2;FLT4;PRKX
negative regulation of MAPK cascade (GO:0043409)	1994-03-01	0.16863	0.283426	0	0	2.16919	3.86126	SPRED1;IL1B;GBP1
neuron development (GO:0048666)	4/143	0.16947	0.284631	0	0	1.89521	3.36415	EHD1;IL6;RAPGEF2;B4GALT5
mRNA metabolic process (GO:0016071)	1995-03-01	0.172325	0.289215	0	0	2.1455	3.77258	ZFP36;HSPA1B;HSPA1A
regulation of complement activation (GO:0030449)	1950-02-01	0.17345	0.290468	0	0	2.73843	4.79737	C3;IL1B
negative regulation of ERK1 and ERK2 cascade (GO:0070373)	1950-02-01	0.17345	0.290468	0	0	2.73843	4.79737	SPRED1;GBP1
neuron migration (GO:0001764)	1950-02-01	0.17345	0.290468	0	0	2.73843	4.79737	RAPGEF2;FGFR1
regulation of protein modification process (GO:0031399)	1951-02-01	0.17884	0.292492	0	0	2.68241	4.61713	SPRED1;STAT2
negative regulation of transport (GO:0051051)	1951-02-01	0.17884	0.292492	0	0	2.68241	4.61713	BST2;TLR2
pteridine-containing compound metabolic process (GO:0042558)	2022-01-13	0.178971	0.292492	0	0	5.46861	9.40893	GCH1
antifungal innate immune response (GO:0061760)	2022-01-13	0.178971	0.292492	0	0	5.46861	9.40893	CLEC4D
regulation of cell aging (GO:0090342)	2022-01-13	0.178971	0.292492	0	0	5.46861	9.40893	MIF
cardiac cell development (GO:0055006)	2022-01-13	0.178971	0.292492	0	0	5.46861	9.40893	NOTCH1
regulation of fibrinolysis (GO:0051917)	2022-01-13	0.178971	0.292492	0	0	5.46861	9.40893	SERPINE1
cellular response to interleukin-15 (GO:0071350)	2022-01-13	0.178971	0.292492	0	0	5.46861	9.40893	IL2RG
central nervous system neuron axonogenesis (GO:0021955)	2022-01-13	0.178971	0.292492	0	0	5.46861	9.40893	B4GALT5
central nervous system projection neuron axonogenesis (GO:0021952)	2022-01-13	0.178971	0.292492	0	0	5.46861	9.40893	EPHA4
DNA catabolic process (GO:0006308)	2022-01-13	0.178971	0.292492	0	0	5.46861	9.40893	ISG20
regulation of T cell differentiation in thymus (GO:0033081)	2022-01-13	0.178971	0.292492	0	0	5.46861	9.40893	VNN1
response to UV-B (GO:0010224)	2022-01-13	0.178971	0.292492	0	0	5.46861	9.40893	IL12B
homeostasis of number of cells (GO:0048872)	2022-01-13	0.178971	0.292492	0	0	5.46861	9.40893	NOTCH1
icosanoid secretion (GO:0032309)	2022-01-13	0.178971	0.292492	0	0	5.46861	9.40893	NOS2
interleukin-15-mediated signaling pathway (GO:0035723)	2022-01-13	0.178971	0.292492	0	0	5.46861	9.40893	IL2RG
UDP-N-acetylglucosamine metabolic process (GO:0006047)	2022-01-13	0.178971	0.292492	0	0	5.46861	9.40893	GNPDA2
negative regulation of CD4-positive, alpha-beta T cell activation (GO:2000515)	2022-01-13	0.178971	0.292492	0	0	5.46861	9.40893	CD274
negative regulation of cell morphogenesis involved in differentiation (GO:0010771)	2022-01-13	0.178971	0.292492	0	0	5.46861	9.40893	GBP1
negative regulation of epidermal growth factor-activated receptor activity (GO:0007175)	2022-01-13	0.178971	0.292492	0	0	5.46861	9.40893	ERRFI1
negative regulation of myoblast differentiation (GO:0045662)	2022-01-13	0.178971	0.292492	0	0	5.46861	9.40893	NOTCH1
negative regulation of myotube differentiation (GO:0010832)	2022-01-13	0.178971	0.292492	0	0	5.46861	9.40893	NOTCH1
negative regulation of nucleocytoplasmic transport (GO:0046823)	2022-01-13	0.178971	0.292492	0	0	5.46861	9.40893	SP100
negative regulation of stem cell differentiation (GO:2000737)	2022-01-13	0.178971	0.292492	0	0	5.46861	9.40893	NOTCH1
negative regulation of substrate adhesion-dependent cell spreading (GO:1900025)	2022-01-13	0.178971	0.292492	0	0	5.46861	9.40893	GBP1
negative regulation of viral release from host cell (GO:1902187)	2022-01-13	0.178971	0.292492	0	0	5.46861	9.40893	TRIM21
positive regulation of calcineurin-mediated signaling (GO:0106058)	2022-01-13	0.178971	0.292492	0	0	5.46861	9.40893	TNF
positive regulation of calcineurin-NFAT signaling cascade (GO:0070886)	2022-01-13	0.178971	0.292492	0	0	5.46861	9.40893	TNF
positive regulation of heterochromatin assembly (GO:0031453)	2022-01-13	0.178971	0.292492	0	0	5.46861	9.40893	SETDB2
positive regulation of neuron migration (GO:2001224)	2022-01-13	0.178971	0.292492	0	0	5.46861	9.40893	RAPGEF2
positive regulation of nuclear-transcribed mRNA poly(A) tail shortening (GO:0060213)	2022-01-13	0.178971	0.292492	0	0	5.46861	9.40893	ZFP36
positive regulation of protein localization to cell surface (GO:2000010)	2022-01-13	0.178971	0.292492	0	0	5.46861	9.40893	TNF
positive regulation of purine nucleotide biosynthetic process (GO:1900373)	2022-01-13	0.178971	0.292492	0	0	5.46861	9.40893	NOS2
protein localization to mitochondrion (GO:0070585)	2022-01-13	0.178971	0.292492	0	0	5.46861	9.40893	ISG15
negative regulation of neuron death (GO:1901215)	1998-03-01	0.183546	0.2993	0	0	2.07743	3.52185	CCL2;TNFRSF1B;CPEB4
regulation of release of sequestered calcium ion into cytosol (GO:0051279)	1952-02-01	0.184257	0.2993	0	0	2.62863	4.44613	CXCL10;CXCL9
response to peptide hormone (GO:0043434)	1952-02-01	0.184257	0.2993	0	0	2.62863	4.44613	SRC;STAT2
signal transduction in response to DNA damage (GO:0042770)	1952-02-01	0.184257	0.2993	0	0	2.62863	4.44613	BCL3;BATF
positive regulation of protein localization to cell periphery (GO:1904377)	1952-02-01	0.184257	0.2993	0	0	2.62863	4.44613	TNF;SQSTM1
positive regulation of protein localization to plasma membrane (GO:1903078)	1952-02-01	0.184257	0.2993	0	0	2.62863	4.44613	TNF;SQSTM1
protein homotetramerization (GO:0051289)	1952-02-01	0.184257	0.2993	0	0	2.62863	4.44613	GBP5;SAMHD1
regulation of macromolecule metabolic process (GO:0060255)	5/200	0.184288	0.2993	0	0	1.68954	2.85743	CDH1;NFKBIZ;TRIM21;NFKBID;FOXP1
positive regulation of transferase activity (GO:0051347)	4/148	0.184305	0.2993	0	0	1.82894	3.09304	EPHA4;DTX3L;FLT4;FGFR1
positive regulation of stress-activated MAPK cascade (GO:0032874)	1999-03-01	0.187328	0.301585	0	0	2.05568	3.44305	FLT4;IL1B;TRAF1
positive regulation of apoptotic process (GO:0043065)	7/310	0.187915	0.301585	0	0	1.52412	2.54798	ZBP1;IL6;CCL3;TNF;PHLDA1;SQSTM1;IFIT2
cardiac muscle tissue development (GO:0048738)	1953-02-01	0.189696	0.301585	0	0	2.57696	4.28375	NOTCH2;NOTCH1
regulation of transforming growth factor beta receptor signaling pathway (GO:0017015)	3/100	0.191131	0.301585	0	0	2.03439	3.36649	SPRED1;SKIL;HSPA1A
organic acid transport (GO:0015849)	3/100	0.191131	0.301585	0	0	2.03439	3.36649	SLC7A11;SLC7A2;PPARD
positive regulation of translation (GO:0045727)	3/100	0.191131	0.301585	0	0	2.03439	3.36649	IL6;CCL5;BCL3
activation of cysteine-type endopeptidase activity (GO:0097202)	2022-01-14	0.191335	0.301585	0	0	5.04769	8.34752	RIPK2
antigen processing and presentation of endogenous peptide antigen (GO:0002483)	2022-01-14	0.191335	0.301585	0	0	5.04769	8.34752	TAP1
atrial septum development (GO:0003283)	2022-01-14	0.191335	0.301585	0	0	5.04769	8.34752	NOTCH2
atrioventricular valve development (GO:0003171)	2022-01-14	0.191335	0.301585	0	0	5.04769	8.34752	NOTCH1
regulation of cAMP-dependent protein kinase activity (GO:2000479)	2022-01-14	0.191335	0.301585	0	0	5.04769	8.34752	RAPGEF2
bone morphogenesis (GO:0060349)	2022-01-14	0.191335	0.301585	0	0	5.04769	8.34752	MMP13
cardiac left ventricle morphogenesis (GO:0003214)	2022-01-14	0.191335	0.301585	0	0	5.04769	8.34752	NOTCH1
regulation of chromatin organization (GO:1902275)	2022-01-14	0.191335	0.301585	0	0	5.04769	8.34752	TLK2
regulation of DNA methylation-dependent heterochromatin assembly (GO:0090308)	2022-01-14	0.191335	0.301585	0	0	5.04769	8.34752	SETDB2
regulation of lamellipodium organization (GO:1902743)	2022-01-14	0.191335	0.301585	0	0	5.04769	8.34752	CD44
detection of bacterium (GO:0016045)	2022-01-14	0.191335	0.301585	0	0	5.04769	8.34752	NOD1
regulation of sensory perception of pain (GO:0051930)	2022-01-14	0.191335	0.301585	0	0	5.04769	8.34752	CCL3
regulation of vasculogenesis (GO:2001212)	2022-01-14	0.191335	0.301585	0	0	5.04769	8.34752	RAPGEF2
growth hormone receptor signaling pathway via JAK-STAT (GO:0060397)	2022-01-14	0.191335	0.301585	0	0	5.04769	8.34752	JAK2
response to UV-A (GO:0070141)	2022-01-14	0.191335	0.301585	0	0	5.04769	8.34752	MMP9
manganese ion transport (GO:0006828)	2022-01-14	0.191335	0.301585	0	0	5.04769	8.34752	TRPC7
microvillus organization (GO:0032528)	2022-01-14	0.191335	0.301585	0	0	5.04769	8.34752	RAPGEF2
vascular endothelial growth factor signaling pathway (GO:0038084)	2022-01-14	0.191335	0.301585	0	0	5.04769	8.34752	FLT4
myeloid dendritic cell activation (GO:0001773)	2022-01-14	0.191335	0.301585	0	0	5.04769	8.34752	BATF
negative regulation of cell migration involved in sprouting angiogenesis (GO:0090051)	2022-01-14	0.191335	0.301585	0	0	5.04769	8.34752	NOTCH1
negative regulation of neuroinflammatory response (GO:0150079)	2022-01-14	0.191335	0.301585	0	0	5.04769	8.34752	TNFRSF1B
negative regulation of pri-miRNA transcription by RNA polymerase II (GO:1902894)	2022-01-14	0.191335	0.301585	0	0	5.04769	8.34752	PPARD
negative regulation of smooth muscle cell migration (GO:0014912)	2022-01-14	0.191335	0.301585	0	0	5.04769	8.34752	SERPINE1
nuclear migration (GO:0007097)	2022-01-14	0.191335	0.301585	0	0	5.04769	8.34752	FBXW11
nucleoside phosphate biosynthetic process (GO:1901293)	2022-01-14	0.191335	0.301585	0	0	5.04769	8.34752	CMPK2
nucleoside triphosphate metabolic process (GO:0009141)	2022-01-14	0.191335	0.301585	0	0	5.04769	8.34752	CMPK2
ovarian follicle development (GO:0001541)	2022-01-14	0.191335	0.301585	0	0	5.04769	8.34752	CEBPB
positive regulation of cyclase activity (GO:0031281)	2022-01-14	0.191335	0.301585	0	0	5.04769	8.34752	NOS2
positive regulation of glycogen biosynthetic process (GO:0045725)	2022-01-14	0.191335	0.301585	0	0	5.04769	8.34752	DYRK2
positive regulation of long-term synaptic potentiation (GO:1900273)	2022-01-14	0.191335	0.301585	0	0	5.04769	8.34752	SQSTM1
positive regulation of macrophage chemotaxis (GO:0010759)	2022-01-14	0.191335	0.301585	0	0	5.04769	8.34752	CCL5
positive regulation of protein-containing complex disassembly (GO:0043243)	2022-01-14	0.191335	0.301585	0	0	5.04769	8.34752	TNF
positive regulation of SMAD protein signal transduction (GO:0060391)	2022-01-14	0.191335	0.301585	0	0	5.04769	8.34752	JAK2
positive regulation of superoxide anion generation (GO:0032930)	2022-01-14	0.191335	0.301585	0	0	5.04769	8.34752	FPR2
positive regulation of T cell chemotaxis (GO:0010820)	2022-01-14	0.191335	0.301585	0	0	5.04769	8.34752	CCL5
positive regulation of transmembrane transport (GO:0034764)	2022-01-14	0.191335	0.301585	0	0	5.04769	8.34752	C3
pre-miRNA processing (GO:0031054)	2022-01-14	0.191335	0.301585	0	0	5.04769	8.34752	ADAR
glycosaminoglycan metabolic process (GO:0030203)	1954-02-01	0.195157	0.30719	0	0	2.52727	4.12943	SDC4;AGRN
inorganic anion transport (GO:0015698)	1954-02-01	0.195157	0.30719	0	0	2.52727	4.12943	CLIC5;CLIC4
calcium-mediated signaling (GO:0019722)	3/102	0.198795	0.311209	0	0	1.99309	3.21979	VCAM1;CCL3;FPR2
positive regulation of Wnt signaling pathway (GO:0030177)	4/153	0.199546	0.311209	0	0	1.76711	2.84807	COL1A1;TNFAIP3;PSMB10;TLR2
pyrimidine nucleoside metabolic process (GO:0006213)	2022-01-15	0.203514	0.311209	0	0	4.6869	7.46165	NT5C3A
androgen receptor signaling pathway (GO:0030521)	2022-01-15	0.203514	0.311209	0	0	4.6869	7.46165	DAXX
regulation of cytoplasmic translation (GO:2000765)	2022-01-15	0.203514	0.311209	0	0	4.6869	7.46165	CPEB4
regulation of dephosphorylation (GO:0035303)	2022-01-15	0.203514	0.311209	0	0	4.6869	7.46165	SRC
regulation of endothelial cell chemotaxis (GO:2001026)	2022-01-15	0.203514	0.311209	0	0	4.6869	7.46165	NOTCH1
cellular response to arsenic-containing substance (GO:0071243)	2022-01-15	0.203514	0.311209	0	0	4.6869	7.46165	DAXX
cellular response to estrogen stimulus (GO:0071391)	2022-01-15	0.203514	0.311209	0	0	4.6869	7.46165	ARID5A
regulation of extracellular matrix organization (GO:1903053)	2022-01-15	0.203514	0.311209	0	0	4.6869	7.46165	NOTCH1
regulation of integrin activation (GO:0033623)	2022-01-15	0.203514	0.311209	0	0	4.6869	7.46165	SRC
regulation of lymphocyte activation (GO:0051249)	2022-01-15	0.203514	0.311209	0	0	4.6869	7.46165	CCL5
contractile actin filament bundle assembly (GO:0030038)	2022-01-15	0.203514	0.311209	0	0	4.6869	7.46165	SRC
regulation of non-canonical Wnt signaling pathway (GO:2000050)	2022-01-15	0.203514	0.311209	0	0	4.6869	7.46165	RNF213
regulation of nuclear-transcribed mRNA catabolic process, deadenylation-dependent decay (GO:1900151)	2022-01-15	0.203514	0.311209	0	0	4.6869	7.46165	ZFP36
regulation of nuclear-transcribed mRNA poly(A) tail shortening (GO:0060211)	2022-01-15	0.203514	0.311209	0	0	4.6869	7.46165	ZFP36
regulation of phospholipase C activity (GO:1900274)	2022-01-15	0.203514	0.311209	0	0	4.6869	7.46165	FGFR1
establishment of apical/basal cell polarity (GO:0035089)	2022-01-15	0.203514	0.311209	0	0	4.6869	7.46165	FSCN1
regulation of secretion (GO:0051046)	2022-01-15	0.203514	0.311209	0	0	4.6869	7.46165	OAS2
regulation of superoxide anion generation (GO:0032928)	2022-01-15	0.203514	0.311209	0	0	4.6869	7.46165	FPR2
regulation of triglyceride biosynthetic process (GO:0010866)	2022-01-15	0.203514	0.311209	0	0	4.6869	7.46165	C3
heterocycle biosynthetic process (GO:0018130)	2022-01-15	0.203514	0.311209	0	0	4.6869	7.46165	GCH1
integrated stress response signaling (GO:0140467)	2022-01-15	0.203514	0.311209	0	0	4.6869	7.46165	CCL2
lipoxygenase pathway (GO:0019372)	2022-01-15	0.203514	0.311209	0	0	4.6869	7.46165	PTGS2
stress fiber assembly (GO:0043149)	2022-01-15	0.203514	0.311209	0	0	4.6869	7.46165	SRC
macrophage differentiation (GO:0030225)	2022-01-15	0.203514	0.311209	0	0	4.6869	7.46165	MMP9
mammary gland epithelium development (GO:0061180)	2022-01-15	0.203514	0.311209	0	0	4.6869	7.46165	JAK2
microvillus assembly (GO:0030033)	2022-01-15	0.203514	0.311209	0	0	4.6869	7.46165	RAPGEF2
negative regulation of androgen receptor signaling pathway (GO:0060766)	2022-01-15	0.203514	0.311209	0	0	4.6869	7.46165	FOXP1
negative regulation of blood pressure (GO:0045776)	2022-01-15	0.203514	0.311209	0	0	4.6869	7.46165	NOS2
negative regulation of cellular component movement (GO:0051271)	2022-01-15	0.203514	0.311209	0	0	4.6869	7.46165	SP100
negative regulation of endoplasmic reticulum stress-induced intrinsic apoptotic signaling pathway (GO:1902236)	2022-01-15	0.203514	0.311209	0	0	4.6869	7.46165	HSPA1A
negative regulation of protein processing (GO:0010955)	2022-01-15	0.203514	0.311209	0	0	4.6869	7.46165	SERPINE1
negative regulation of ubiquitin-protein transferase activity (GO:0051444)	2022-01-15	0.203514	0.311209	0	0	4.6869	7.46165	DTX3L
phosphatidylethanolamine biosynthetic process (GO:0006646)	2022-01-15	0.203514	0.311209	0	0	4.6869	7.46165	ETNK1
positive regulation of cell killing (GO:0031343)	2022-01-15	0.203514	0.311209	0	0	4.6869	7.46165	NOS2
positive regulation of chromatin organization (GO:1905269)	2022-01-15	0.203514	0.311209	0	0	4.6869	7.46165	DAXX
positive regulation of endothelial cell chemotaxis (GO:2001028)	2022-01-15	0.203514	0.311209	0	0	4.6869	7.46165	FGFR1
positive regulation of exosomal secretion (GO:1903543)	2022-01-15	0.203514	0.311209	0	0	4.6869	7.46165	SDC4
positive regulation of glycogen metabolic process (GO:0070875)	2022-01-15	0.203514	0.311209	0	0	4.6869	7.46165	DYRK2
positive regulation of lyase activity (GO:0051349)	2022-01-15	0.203514	0.311209	0	0	4.6869	7.46165	NOS2
positive regulation of nuclear-transcribed mRNA catabolic process, deadenylation-dependent decay (GO:1900153)	2022-01-15	0.203514	0.311209	0	0	4.6869	7.46165	ZFP36
positive regulation of protein export from nucleus (GO:0046827)	2022-01-15	0.203514	0.311209	0	0	4.6869	7.46165	IL1B
Rho protein signal transduction (GO:0007266)	1956-02-01	0.206137	0.314802	0	0	2.43342	3.84289	COL1A2;CDC42EP2
negative regulation of metabolic process (GO:0009892)	1956-02-01	0.206137	0.314802	0	0	2.43342	3.84289	NOTCH1;IL1B
peptidyl-serine phosphorylation (GO:0018105)	4/156	0.208868	0.318762	0	0	1.73197	2.71235	DYRK2;TLK2;PRKX;IKBKE
regulation of JNK cascade (GO:0046328)	3/105	0.210425	0.320927	0	0	1.93417	3.01464	FLT4;IL1B;TRAF1
proteasome-mediated ubiquitin-dependent protein catabolic process (GO:0043161)	7/321	0.210934	0.321453	0	0	1.4699	2.28747	FBXW11;TMEM67;PELI1;SPOP;MDM2;BTRC;PSMB10
regulation of mitotic nuclear division (GO:0007088)	1957-02-01	0.211651	0.321453	0	0	2.38905	3.70976	IL1A;IL1B
protein processing (GO:0016485)	3/106	0.214335	0.321453	0	0	1.91529	2.94996	SRGN;MMP14;CASP4
small GTPase mediated signal transduction (GO:0007264)	3/106	0.214335	0.321453	0	0	1.91529	2.94996	RAPGEF2;GRAP;RALGDS
3'-UTR-mediated mRNA destabilization (GO:0061158)	2022-01-16	0.21551	0.321453	0	0	4.37422	6.71333	ZFP36
activation of NF-kappaB-inducing kinase activity (GO:0007250)	2022-01-16	0.21551	0.321453	0	0	4.37422	6.71333	MALT1
regulation of amyloid-beta clearance (GO:1900221)	2022-01-16	0.21551	0.321453	0	0	4.37422	6.71333	TNF
regulation of blood vessel endothelial cell proliferation involved in sprouting angiogenesis (GO:1903587)	2022-01-16	0.21551	0.321453	0	0	4.37422	6.71333	IL12B
B cell activation involved in immune response (GO:0002312)	2022-01-16	0.21551	0.321453	0	0	4.37422	6.71333	BATF
regulation of ceramide biosynthetic process (GO:2000303)	2022-01-16	0.21551	0.321453	0	0	4.37422	6.71333	TNF
regulation of defense response to virus (GO:0050688)	2022-01-16	0.21551	0.321453	0	0	4.37422	6.71333	TNFAIP3
cellular response to corticosteroid stimulus (GO:0071384)	2022-01-16	0.21551	0.321453	0	0	4.37422	6.71333	ZFP36
cellular response to sterol (GO:0036315)	2022-01-16	0.21551	0.321453	0	0	4.37422	6.71333	GRAMD1A
regulation of interleukin-1 production (GO:0032652)	2022-01-16	0.21551	0.321453	0	0	4.37422	6.71333	FOXP1
regulation of interleukin-13 production (GO:0032656)	2022-01-16	0.21551	0.321453	0	0	4.37422	6.71333	IL18
regulation of leukocyte activation (GO:0002694)	2022-01-16	0.21551	0.321453	0	0	4.37422	6.71333	MIF
dendritic cell chemotaxis (GO:0002407)	2022-01-16	0.21551	0.321453	0	0	4.37422	6.71333	CCL5
epiboly involved in wound healing (GO:0090505)	2022-01-16	0.21551	0.321453	0	0	4.37422	6.71333	CD44
glutamine family amino acid catabolic process (GO:0009065)	2022-01-16	0.21551	0.321453	0	0	4.37422	6.71333	NOS2
heme catabolic process (GO:0042167)	2022-01-16	0.21551	0.321453	0	0	4.37422	6.71333	ALB
response to organophosphorus (GO:0046683)	2022-01-16	0.21551	0.321453	0	0	4.37422	6.71333	VGF
motor neuron axon guidance (GO:0008045)	2022-01-16	0.21551	0.321453	0	0	4.37422	6.71333	EPHA4
N-acetylglucosamine metabolic process (GO:0006044)	2022-01-16	0.21551	0.321453	0	0	4.37422	6.71333	GNPDA2
negative regulation of cell-substrate junction organization (GO:0150118)	2022-01-16	0.21551	0.321453	0	0	4.37422	6.71333	SRC
negative regulation of focal adhesion assembly (GO:0051895)	2022-01-16	0.21551	0.321453	0	0	4.37422	6.71333	SRC
neutrophil activation (GO:0042119)	2022-01-16	0.21551	0.321453	0	0	4.37422	6.71333	CCL5
nucleoside diphosphate metabolic process (GO:0009132)	2022-01-16	0.21551	0.321453	0	0	4.37422	6.71333	CMPK2
nucleotide catabolic process (GO:0009166)	2022-01-16	0.21551	0.321453	0	0	4.37422	6.71333	SAMHD1
oligodendrocyte development (GO:0014003)	2022-01-16	0.21551	0.321453	0	0	4.37422	6.71333	B4GALT5
porphyrin-containing compound catabolic process (GO:0006787)	2022-01-16	0.21551	0.321453	0	0	4.37422	6.71333	ALB
positive regulation of isotype switching (GO:0045830)	2022-01-16	0.21551	0.321453	0	0	4.37422	6.71333	CD40
positive regulation of myeloid leukocyte cytokine production involved in immune response (GO:0061081)	2022-01-16	0.21551	0.321453	0	0	4.37422	6.71333	DDX58
positive regulation of small molecule metabolic process (GO:0062013)	2022-01-16	0.21551	0.321453	0	0	4.37422	6.71333	PPARD
positive regulation of syncytium formation by plasma membrane fusion (GO:0060143)	2022-01-16	0.21551	0.321453	0	0	4.37422	6.71333	EHD1
cellular iron ion homeostasis (GO:0006879)	1958-02-01	0.21718	0.323526	0	0	2.34627	3.58282	LCN2;CP
chordate embryonic development (GO:0043009)	1958-02-01	0.21718	0.323526	0	0	2.34627	3.58282	COL1A1;FGFR1
response to reactive oxygen species (GO:0000302)	1959-02-01	0.222722	0.331567	0	0	2.30499	3.46171	FOS;MMP9
adenylate cyclase-activating adrenergic receptor signaling pathway (GO:0071880)	2022-01-17	0.227326	0.332623	0	0	4.10062	6.07454	RAPGEF2
pyrimidine-containing compound catabolic process (GO:0072529)	2022-01-17	0.227326	0.332623	0	0	4.10062	6.07454	NT5C3A
regulation of Arp2/3 complex-mediated actin nucleation (GO:0034315)	2022-01-17	0.227326	0.332623	0	0	4.10062	6.07454	FCHSD2
regulation of cell killing (GO:0031341)	2022-01-17	0.227326	0.332623	0	0	4.10062	6.07454	ICAM1
regulation of cellular respiration (GO:0043457)	2022-01-17	0.227326	0.332623	0	0	4.10062	6.07454	NOS2
diol biosynthetic process (GO:0034312)	2022-01-17	0.227326	0.332623	0	0	4.10062	6.07454	GCH1
regulation of NLRP3 inflammasome complex assembly (GO:1900225)	2022-01-17	0.227326	0.332623	0	0	4.10062	6.07454	GBP5
embryo development ending in birth or egg hatching (GO:0009792)	2022-01-17	0.227326	0.332623	0	0	4.10062	6.07454	FGFR1
epithelial cell morphogenesis (GO:0003382)	2022-01-17	0.227326	0.332623	0	0	4.10062	6.07454	RILPL2
regulation of transferase activity (GO:0051338)	2022-01-17	0.227326	0.332623	0	0	4.10062	6.07454	NLRC5
histone H2A ubiquitination (GO:0033522)	2022-01-17	0.227326	0.332623	0	0	4.10062	6.07454	DTX3L
response to purine-containing compound (GO:0014074)	2022-01-17	0.227326	0.332623	0	0	4.10062	6.07454	VGF
synaptic vesicle membrane organization (GO:0048499)	2022-01-17	0.227326	0.332623	0	0	4.10062	6.07454	STX11
mesenchyme morphogenesis (GO:0072132)	2022-01-17	0.227326	0.332623	0	0	4.10062	6.07454	NOTCH1
muscle tissue morphogenesis (GO:0060415)	2022-01-17	0.227326	0.332623	0	0	4.10062	6.07454	NOTCH1
negative regulation of ATPase activity (GO:0032780)	2022-01-17	0.227326	0.332623	0	0	4.10062	6.07454	IFIT1
negative regulation of cell aging (GO:0090344)	2022-01-17	0.227326	0.332623	0	0	4.10062	6.07454	MIF
negative regulation of chemokine production (GO:0032682)	2022-01-17	0.227326	0.332623	0	0	4.10062	6.07454	IL6
negative regulation of cytokine production involved in immune response (GO:0002719)	2022-01-17	0.227326	0.332623	0	0	4.10062	6.07454	TNF
negative regulation of peptidyl-threonine phosphorylation (GO:0010801)	2022-01-17	0.227326	0.332623	0	0	4.10062	6.07454	SPRED1
negative regulation of phagocytosis (GO:0050765)	2022-01-17	0.227326	0.332623	0	0	4.10062	6.07454	TLR2
negative regulation of viral entry into host cell (GO:0046597)	2022-01-17	0.227326	0.332623	0	0	4.10062	6.07454	IFITM3
positive regulation of blood coagulation (GO:0030194)	2022-01-17	0.227326	0.332623	0	0	4.10062	6.07454	SERPINE1
positive regulation of macrophage activation (GO:0043032)	2022-01-17	0.227326	0.332623	0	0	4.10062	6.07454	CCL3
positive regulation of smooth muscle cell migration (GO:0014911)	2022-01-17	0.227326	0.332623	0	0	4.10062	6.07454	CCL5
positive regulation of transcription of Notch receptor target (GO:0007221)	2022-01-17	0.227326	0.332623	0	0	4.10062	6.07454	NOTCH1
protein autoprocessing (GO:0016540)	2022-01-17	0.227326	0.332623	0	0	4.10062	6.07454	CASP4
adenylate cyclase-inhibiting G protein-coupled receptor signaling pathway (GO:0007193)	1960-02-01	0.228275	0.333588	0	0	2.26514	3.34607	MARCO;FPR2
cellular protein catabolic process (GO:0044257)	1960-02-01	0.228275	0.333588	0	0	2.26514	3.34607	MDM2;MALT1
B cell differentiation (GO:0030183)	1961-02-01	0.233837	0.340852	0	0	2.22663	3.23559	VCAM1;ITGA4
regulation of DNA-templated transcription, initiation (GO:2000142)	1961-02-01	0.233837	0.340852	0	0	2.22663	3.23559	CEBPB;IL6
iron ion homeostasis (GO:0055072)	1961-02-01	0.233837	0.340852	0	0	2.22663	3.23559	LCN2;CP
O-glycan processing (GO:0016266)	1961-02-01	0.233837	0.340852	0	0	2.22663	3.23559	ST3GAL1;B4GALT5
regulation of Wnt signaling pathway (GO:0030111)	3/111	0.234104	0.341026	0	0	1.82616	2.65156	TNFAIP3;BTRC;TLR2
protein-containing complex subunit organization (GO:0043933)	3/112	0.238098	0.341632	0	0	1.80931	2.59649	CD40;MDM2;TRAF1
regulation of cytoskeleton organization (GO:0051493)	3/112	0.238098	0.341632	0	0	1.80931	2.59649	BST2;CLIC4;FSCN1
3'-UTR-mediated mRNA stabilization (GO:0070935)	2022-01-18	0.238965	0.341632	0	0	3.85922	5.52423	ZFP36
regulation of B cell differentiation (GO:0045577)	2022-01-18	0.238965	0.341632	0	0	3.85922	5.52423	MMP14
base conversion or substitution editing (GO:0016553)	2022-01-18	0.238965	0.341632	0	0	3.85922	5.52423	ADAR
regulation of catabolic process (GO:0009894)	2022-01-18	0.238965	0.341632	0	0	3.85922	5.52423	MDM2
regulation of early endosome to late endosome transport (GO:2000641)	2022-01-18	0.238965	0.341632	0	0	3.85922	5.52423	SRC
cellular response to glucocorticoid stimulus (GO:0071385)	2022-01-18	0.238965	0.341632	0	0	3.85922	5.52423	ZFP36
regulation of fatty acid metabolic process (GO:0019217)	2022-01-18	0.238965	0.341632	0	0	3.85922	5.52423	PPARD
regulation of mitochondrial outer membrane permeabilization involved in apoptotic signaling pathway (GO:1901028)	2022-01-18	0.238965	0.341632	0	0	3.85922	5.52423	HSPA1A
dendritic cell migration (GO:0036336)	2022-01-18	0.238965	0.341632	0	0	3.85922	5.52423	CCL5
regulation of oxidative stress-induced intrinsic apoptotic signaling pathway (GO:1902175)	2022-01-18	0.238965	0.341632	0	0	3.85922	5.52423	VNN1
embryonic axis specification (GO:0000578)	2022-01-18	0.238965	0.341632	0	0	3.85922	5.52423	FZD5
endothelial cell proliferation (GO:0001935)	2022-01-18	0.238965	0.341632	0	0	3.85922	5.52423	PRKX
regulation of protein-containing complex disassembly (GO:0043244)	2022-01-18	0.238965	0.341632	0	0	3.85922	5.52423	TNF
G protein-coupled acetylcholine receptor signaling pathway (GO:0007213)	2022-01-18	0.238965	0.341632	0	0	3.85922	5.52423	AGRN
regulation of transforming growth factor beta production (GO:0071634)	2022-01-18	0.238965	0.341632	0	0	3.85922	5.52423	PTGS2
high-density lipoprotein particle remodeling (GO:0034375)	2022-01-18	0.238965	0.341632	0	0	3.85922	5.52423	ALB
hyaluronan catabolic process (GO:0030214)	2022-01-18	0.238965	0.341632	0	0	3.85922	5.52423	CD44
intermediate filament organization (GO:0045109)	2022-01-18	0.238965	0.341632	0	0	3.85922	5.52423	DNAJB6
negative regulation of biosynthetic process (GO:0009890)	2022-01-18	0.238965	0.341632	0	0	3.85922	5.52423	IL6
negative regulation of cation transmembrane transport (GO:1904063)	2022-01-18	0.238965	0.341632	0	0	3.85922	5.52423	MMP9
positive chemotaxis (GO:0050918)	2022-01-18	0.238965	0.341632	0	0	3.85922	5.52423	FPR2
positive regulation of cell adhesion mediated by integrin (GO:0033630)	2022-01-18	0.238965	0.341632	0	0	3.85922	5.52423	CCL5
positive regulation of cell migration involved in sprouting angiogenesis (GO:0090050)	2022-01-18	0.238965	0.341632	0	0	3.85922	5.52423	PTGS2
positive regulation of fatty acid metabolic process (GO:0045923)	2022-01-18	0.238965	0.341632	0	0	3.85922	5.52423	PPARD
positive regulation of interleukin-4 production (GO:0032753)	2022-01-18	0.238965	0.341632	0	0	3.85922	5.52423	CEBPB
positive regulation of macrophage derived foam cell differentiation (GO:0010744)	2022-01-18	0.238965	0.341632	0	0	3.85922	5.52423	IL18
positive regulation of nervous system process (GO:0031646)	2022-01-18	0.238965	0.341632	0	0	3.85922	5.52423	TNFRSF1B
positive regulation of synaptic transmission, glutamatergic (GO:0051968)	2022-01-18	0.238965	0.341632	0	0	3.85922	5.52423	CCL2
plasma membrane bounded cell projection assembly (GO:0120031)	6/278	0.242258	0.346126	0	0	1.45267	2.05952	EHD1;NOTCH1;RILPL2;TMEM67;FSCN1;RAPGEF2
regulation of transcription, DNA-templated (GO:0006355)	38/2244	0.242518	0.346283	0	0	1.14574	1.62315	SP100;CEBPB;NOTCH1;SP140;IKZF1;TNF;ETS2;RELB;CDH1;BAHD1;PLAGL2;BTRC;JUNB;DAXX;DTX3L;SP110;FBXW11;PYHIN1;STAT2;IFRD1;SETDB2;ARID5A;FOS;PARP9;FOXP4;FOSL2;BATF;FOXP1;NFKB2;COL1A1;IL6;IL1B;BCL3;MDM2;IRF7;MAFK;PPARD;CREB5
negative regulation of peptidase activity (GO:0010466)	1963-02-01	0.244983	0.348493	0	0	2.15341	3.02891	SERPINB2;SERPINE1
neuropeptide signaling pathway (GO:0007218)	1963-02-01	0.244983	0.348493	0	0	2.15341	3.02891	RAPGEF2;GPR84
activation of protein kinase activity (GO:0032147)	3/114	0.246118	0.348493	0	0	1.77653	2.49059	IL18;JAK2;MALT1
cellular response to transforming growth factor beta stimulus (GO:0071560)	3/114	0.246118	0.348493	0	0	1.77653	2.49059	COL1A2;SRC;FOS
calcium ion transport (GO:0006816)	3/115	0.250145	0.348493	0	0	1.76058	2.43966	TRPC7;CCL5;CCL3
cellular amide metabolic process (GO:0043603)	3/115	0.250145	0.348493	0	0	1.76058	2.43966	VNN1;MTHFD2;ST3GAL1
purine ribonucleoside bisphosphate metabolic process (GO:0034035)	2022-01-19	0.250429	0.348493	0	0	3.64463	5.04629	TPST1
atrioventricular valve morphogenesis (GO:0003181)	2022-01-19	0.250429	0.348493	0	0	3.64463	5.04629	NOTCH1
regulation of autophagy of mitochondrion (GO:1903146)	2022-01-19	0.250429	0.348493	0	0	3.64463	5.04629	FZD5
regulation of bicellular tight junction assembly (GO:2000810)	2022-01-19	0.250429	0.348493	0	0	3.64463	5.04629	TNF
regulation of cell-cell adhesion mediated by cadherin (GO:2000047)	2022-01-19	0.250429	0.348493	0	0	3.64463	5.04629	NOTCH1
carbohydrate derivative catabolic process (GO:1901136)	2022-01-19	0.250429	0.348493	0	0	3.64463	5.04629	SAMHD1
regulation of collagen biosynthetic process (GO:0032965)	2022-01-19	0.250429	0.348493	0	0	3.64463	5.04629	IL6
cellular response to copper ion (GO:0071280)	2022-01-19	0.250429	0.348493	0	0	3.64463	5.04629	DAXX
regulation of exosomal secretion (GO:1903541)	2022-01-19	0.250429	0.348493	0	0	3.64463	5.04629	SDC4
cellular response to interleukin-7 (GO:0098761)	2022-01-19	0.250429	0.348493	0	0	3.64463	5.04629	IL2RG
regulation of leukocyte chemotaxis (GO:0002688)	2022-01-19	0.250429	0.348493	0	0	3.64463	5.04629	IL6
diol metabolic process (GO:0034311)	2022-01-19	0.250429	0.348493	0	0	3.64463	5.04629	GCH1
DNA alkylation (GO:0006305)	2022-01-19	0.250429	0.348493	0	0	3.64463	5.04629	FOS
DNA methylation or demethylation (GO:0044728)	2022-01-19	0.250429	0.348493	0	0	3.64463	5.04629	FOS
dopamine metabolic process (GO:0042417)	2022-01-19	0.250429	0.348493	0	0	3.64463	5.04629	GCH1
endocardial cushion morphogenesis (GO:0003203)	2022-01-19	0.250429	0.348493	0	0	3.64463	5.04629	NOTCH1
folic acid metabolic process (GO:0046655)	2022-01-19	0.250429	0.348493	0	0	3.64463	5.04629	MTHFD2
regulation of vascular endothelial growth factor signaling pathway (GO:1900746)	2022-01-19	0.250429	0.348493	0	0	3.64463	5.04629	IL12B
heart trabecula morphogenesis (GO:0061384)	2022-01-19	0.250429	0.348493	0	0	3.64463	5.04629	NOTCH1
interleukin-7-mediated signaling pathway (GO:0038111)	2022-01-19	0.250429	0.348493	0	0	3.64463	5.04629	IL2RG
maintenance of protein localization in organelle (GO:0072595)	2022-01-19	0.250429	0.348493	0	0	3.64463	5.04629	BCL3
mesenchymal cell development (GO:0014031)	2022-01-19	0.250429	0.348493	0	0	3.64463	5.04629	NOTCH1
mitochondrion localization (GO:0051646)	2022-01-19	0.250429	0.348493	0	0	3.64463	5.04629	ALB
negative regulation of oxidative stress-induced intrinsic apoptotic signaling pathway (GO:1902176)	2022-01-19	0.250429	0.348493	0	0	3.64463	5.04629	VNN1
negative regulation of RNA metabolic process (GO:0051253)	2022-01-19	0.250429	0.348493	0	0	3.64463	5.04629	TNF
negative regulation of striated muscle cell differentiation (GO:0051154)	2022-01-19	0.250429	0.348493	0	0	3.64463	5.04629	NOTCH1
negative regulation of T cell receptor signaling pathway (GO:0050860)	2022-01-19	0.250429	0.348493	0	0	3.64463	5.04629	GBP1
neuromuscular process (GO:0050905)	2022-01-19	0.250429	0.348493	0	0	3.64463	5.04629	GCH1
nucleotide-sugar biosynthetic process (GO:0009226)	2022-01-19	0.250429	0.348493	0	0	3.64463	5.04629	GNPDA2
positive regulation of establishment of protein localization (GO:1904951)	2022-01-19	0.250429	0.348493	0	0	3.64463	5.04629	TNF
positive regulation of G protein-coupled receptor signaling pathway (GO:0045745)	2022-01-19	0.250429	0.348493	0	0	3.64463	5.04629	C3
positive regulation of leukocyte activation (GO:0002696)	2022-01-19	0.250429	0.348493	0	0	3.64463	5.04629	CLEC4D
positive regulation of mitochondrial fission (GO:0090141)	2022-01-19	0.250429	0.348493	0	0	3.64463	5.04629	DDHD1
positive regulation of oxidoreductase activity (GO:0051353)	2022-01-19	0.250429	0.348493	0	0	3.64463	5.04629	TNF
peptidyl-serine modification (GO:0018209)	4/169	0.25056	0.348493	0	0	1.59445	2.20681	DYRK2;TLK2;PRKX;IKBKE
diterpenoid metabolic process (GO:0016101)	1964-02-01	0.250564	0.348493	0	0	2.11857	2.93218	SDC4;AGRN
regulation of transcription initiation from RNA polymerase II promoter (GO:0060260)	1964-02-01	0.250564	0.348493	0	0	2.11857	2.93218	CEBPB;IL6
cell-cell adhesion via plasma-membrane adhesion molecules (GO:0098742)	4/170	0.253841	0.352838	0	0	1.58476	2.17278	VCAM1;CDH1;CDH11;ICAM1
regulation of protein-containing complex assembly (GO:0043254)	3/116	0.254181	0.353098	0	0	1.74491	2.39001	SRC;CDC42EP2;TNF
chemical homeostasis (GO:0048878)	1965-02-01	0.256149	0.355403	0	0	2.08483	2.83953	SLC4A7;VGF
regulation of RNA metabolic process (GO:0051252)	1965-02-01	0.256149	0.355403	0	0	2.08483	2.83953	OAS2;TNFRSF1B
neuron projection development (GO:0031175)	4/171	0.257131	0.356551	0	0	1.57519	2.13938	EHD1;EPHA4;IL6;RAPGEF2
adrenergic receptor signaling pathway (GO:0071875)	2022-01-20	0.26172	0.356716	0	0	3.45263	4.62818	RAPGEF2
regulation of acute inflammatory response (GO:0002673)	2022-01-20	0.26172	0.356716	0	0	3.45263	4.62818	IL6
cardiac epithelial to mesenchymal transition (GO:0060317)	2022-01-20	0.26172	0.356716	0	0	3.45263	4.62818	NOTCH1
cardiac ventricle development (GO:0003231)	2022-01-20	0.26172	0.356716	0	0	3.45263	4.62818	NOTCH1
cellular monovalent inorganic cation homeostasis (GO:0030004)	2022-01-20	0.26172	0.356716	0	0	3.45263	4.62818	LACC1
cellular response to interferon-beta (GO:0035458)	2022-01-20	0.26172	0.356716	0	0	3.45263	4.62818	PYHIN1
regulation of granulocyte chemotaxis (GO:0071622)	2022-01-20	0.26172	0.356716	0	0	3.45263	4.62818	CCL5
cellular response to nitrogen compound (GO:1901699)	2022-01-20	0.26172	0.356716	0	0	3.45263	4.62818	DAXX
embryonic digestive tract development (GO:0048566)	2022-01-20	0.26172	0.356716	0	0	3.45263	4.62818	TNF
regulation of protein kinase A signaling (GO:0010738)	2022-01-20	0.26172	0.356716	0	0	3.45263	4.62818	MIF
fatty acid transport (GO:0015908)	2022-01-20	0.26172	0.356716	0	0	3.45263	4.62818	PPARD
folic acid-containing compound metabolic process (GO:0006760)	2022-01-20	0.26172	0.356716	0	0	3.45263	4.62818	MTHFD2
glucose transmembrane transport (GO:1904659)	2022-01-20	0.26172	0.356716	0	0	3.45263	4.62818	PPARD
growth hormone receptor signaling pathway (GO:0060396)	2022-01-20	0.26172	0.356716	0	0	3.45263	4.62818	JAK2
modulation by symbiont of entry into host (GO:0052372)	2022-01-20	0.26172	0.356716	0	0	3.45263	4.62818	TRIM21
natural killer cell mediated immunity (GO:0002228)	2022-01-20	0.26172	0.356716	0	0	3.45263	4.62818	SLAMF7
negative regulation of osteoclast differentiation (GO:0045671)	2022-01-20	0.26172	0.356716	0	0	3.45263	4.62818	CCL3
negative regulation of telomere maintenance via telomerase (GO:0032211)	2022-01-20	0.26172	0.356716	0	0	3.45263	4.62818	SRC
neuromuscular synaptic transmission (GO:0007274)	2022-01-20	0.26172	0.356716	0	0	3.45263	4.62818	FCHSD2
positive regulation of alpha-beta T cell activation (GO:0046635)	2022-01-20	0.26172	0.356716	0	0	3.45263	4.62818	IL12B
positive regulation of embryonic development (GO:0040019)	2022-01-20	0.26172	0.356716	0	0	3.45263	4.62818	B4GALT5
positive regulation of lymphocyte differentiation (GO:0045621)	2022-01-20	0.26172	0.356716	0	0	3.45263	4.62818	MMP14
positive regulation of natural killer cell mediated cytotoxicity (GO:0045954)	2022-01-20	0.26172	0.356716	0	0	3.45263	4.62818	IL12B
positive regulation of nitrogen compound metabolic process (GO:0051173)	2022-01-20	0.26172	0.356716	0	0	3.45263	4.62818	TNF
positive regulation of peptidyl-lysine acetylation (GO:2000758)	2022-01-20	0.26172	0.356716	0	0	3.45263	4.62818	IL1B
production of small RNA involved in gene silencing by RNA (GO:0070918)	2022-01-20	0.26172	0.356716	0	0	3.45263	4.62818	ZC3H7A
cell-cell junction assembly (GO:0007043)	1966-02-01	0.261736	0.356716	0	0	2.05215	2.75074	CDH11;FSCN1
regulation of protein localization (GO:0032880)	1966-02-01	0.261736	0.356716	0	0	2.05215	2.75074	DNAJB6;TRIM21
positive regulation of cell cycle (GO:0045787)	1966-02-01	0.261736	0.356716	0	0	2.05215	2.75074	MDM2;TRIM21
adenylate cyclase-activating G protein-coupled receptor signaling pathway (GO:0007189)	3/118	0.262281	0.357248	0	0	1.71439	2.29443	CXCL10;CXCL9;RAPGEF2
vascular endothelial growth factor receptor signaling pathway (GO:0048010)	1967-02-01	0.267324	0.363902	0	0	2.02048	2.6656	SRC;FLT4
regulation of autophagy (GO:0010506)	5/231	0.268784	0.365467	0	0	1.45547	1.91226	EEF1A1;FZD5;TLK2;SH3BP4;TRIM21
acetylcholine receptor signaling pathway (GO:0095500)	2022-01-21	0.272843	0.365467	0	0	3.27983	4.26005	AGRN
anterior/posterior axis specification (GO:0009948)	2022-01-21	0.272843	0.365467	0	0	3.27983	4.26005	FZD5
beta-catenin destruction complex disassembly (GO:1904886)	2022-01-21	0.272843	0.365467	0	0	3.27983	4.26005	FZD5
calcium-mediated signaling using intracellular calcium source (GO:0035584)	2022-01-21	0.272843	0.365467	0	0	3.27983	4.26005	VCAM1
cellular response to steroid hormone stimulus (GO:0071383)	2022-01-21	0.272843	0.365467	0	0	3.27983	4.26005	SRC
cobalamin metabolic process (GO:0009235)	2022-01-21	0.272843	0.365467	0	0	3.27983	4.26005	CTRB1
endocardial cushion development (GO:0003197)	2022-01-21	0.272843	0.365467	0	0	3.27983	4.26005	NOTCH1
extrinsic apoptotic signaling pathway in absence of ligand (GO:0097192)	2022-01-21	0.272843	0.365467	0	0	3.27983	4.26005	BCL2A1
focal adhesion assembly (GO:0048041)	2022-01-21	0.272843	0.365467	0	0	3.27983	4.26005	SRC
regulation of ubiquitin protein ligase activity (GO:1904666)	2022-01-21	0.272843	0.365467	0	0	3.27983	4.26005	BTRC
response to progesterone (GO:0032570)	2022-01-21	0.272843	0.365467	0	0	3.27983	4.26005	SRC
histone ubiquitination (GO:0016574)	2022-01-21	0.272843	0.365467	0	0	3.27983	4.26005	DTX3L
innate immune response in mucosa (GO:0002227)	2022-01-21	0.272843	0.365467	0	0	3.27983	4.26005	NOS2
sensory perception of pain (GO:0019233)	2022-01-21	0.272843	0.365467	0	0	3.27983	4.26005	CCL2
negative regulation of cell communication (GO:0010648)	2022-01-21	0.272843	0.365467	0	0	3.27983	4.26005	IL1B
negative regulation of ion transmembrane transporter activity (GO:0032413)	2022-01-21	0.272843	0.365467	0	0	3.27983	4.26005	MMP9
negative regulation of protein localization to cell periphery (GO:1904376)	2022-01-21	0.272843	0.365467	0	0	3.27983	4.26005	GBP1
negative regulation of protein localization to plasma membrane (GO:1903077)	2022-01-21	0.272843	0.365467	0	0	3.27983	4.26005	GBP1
neurotrophin signaling pathway (GO:0038179)	2022-01-21	0.272843	0.365467	0	0	3.27983	4.26005	RAPGEF2
nuclear-transcribed mRNA poly(A) tail shortening (GO:0000289)	2022-01-21	0.272843	0.365467	0	0	3.27983	4.26005	ZFP36
positive regulation of antigen receptor-mediated signaling pathway (GO:0050857)	2022-01-21	0.272843	0.365467	0	0	3.27983	4.26005	FOXP1
positive regulation of glycolytic process (GO:0045821)	2022-01-21	0.272843	0.365467	0	0	3.27983	4.26005	PFKFB3
positive regulation of immune system process (GO:0002684)	2022-01-21	0.272843	0.365467	0	0	3.27983	4.26005	RSAD2
positive regulation of purine nucleotide metabolic process (GO:1900544)	2022-01-21	0.272843	0.365467	0	0	3.27983	4.26005	PFKFB3
positive regulation of transcription from RNA polymerase II promoter involved in cellular response to chemical stimulus (GO:1901522)	2022-01-21	0.272843	0.365467	0	0	3.27983	4.26005	NOTCH1
positive regulation of vascular associated smooth muscle cell proliferation (GO:1904707)	2022-01-21	0.272843	0.365467	0	0	3.27983	4.26005	MMP9
regulation of translational initiation (GO:0006446)	1968-02-01	0.272912	0.365467	0	0	1.98976	2.58392	CEBPB;CCL5
protein modification by small protein conjugation (GO:0032446)	8/409	0.275504	0.368725	0	0	1.31398	1.69393	IFIH1;RNF213;DTX3L;FBXW11;MDM2;ISG15;BTRC;TRIM21
synapse assembly (GO:0007416)	1969-02-01	0.278497	0.371968	0	0	1.95997	2.50552	FZD5;CDH1
positive regulation of protein polymerization (GO:0032273)	1969-02-01	0.278497	0.371968	0	0	1.95997	2.50552	FCHSD2;CDC42EP2
positive regulation of protein transport (GO:0051222)	1969-02-01	0.278497	0.371968	0	0	1.95997	2.50552	IL1A;TNF
regulation of mRNA catabolic process (GO:0061013)	3/122	0.278573	0.371968	0	0	1.65642	2.11703	ZFP36;PSMB10;HSPA1A
protein stabilization (GO:0050821)	4/179	0.283733	0.375036	0	0	1.50257	1.89282	EPHA4;PYHIN1;HSPA1B;HSPA1A
amino acid import (GO:0043090)	2022-01-22	0.283798	0.375036	0	0	3.12349	3.93402	SH3BP4
regulation of DNA recombination at telomere (GO:0072695)	2022-01-22	0.283798	0.375036	0	0	3.12349	3.93402	DAXX
regulation of endoplasmic reticulum stress-induced intrinsic apoptotic signaling pathway (GO:1902235)	2022-01-22	0.283798	0.375036	0	0	3.12349	3.93402	HSPA1A
chaperone-mediated protein complex assembly (GO:0051131)	2022-01-22	0.283798	0.375036	0	0	3.12349	3.93402	HSPA1A
female gonad development (GO:0008585)	2022-01-22	0.283798	0.375036	0	0	3.12349	3.93402	CEBPB
regulation of viral release from host cell (GO:1902186)	2022-01-22	0.283798	0.375036	0	0	3.12349	3.93402	TRIM21
regulation of voltage-gated calcium channel activity (GO:1901385)	2022-01-22	0.283798	0.375036	0	0	3.12349	3.93402	PDE4B
heme biosynthetic process (GO:0006783)	2022-01-22	0.283798	0.375036	0	0	3.12349	3.93402	ALB
tetrapyrrole metabolic process (GO:0033013)	2022-01-22	0.283798	0.375036	0	0	3.12349	3.93402	CTRB1
membrane protein intracellular domain proteolysis (GO:0031293)	2022-01-22	0.283798	0.375036	0	0	3.12349	3.93402	SPPL2A
natural killer cell mediated cytotoxicity (GO:0042267)	2022-01-22	0.283798	0.375036	0	0	3.12349	3.93402	SLAMF7
negative regulation of DNA recombination at telomere (GO:0048239)	2022-01-22	0.283798	0.375036	0	0	3.12349	3.93402	DAXX
negative regulation of myeloid cell differentiation (GO:0045638)	2022-01-22	0.283798	0.375036	0	0	3.12349	3.93402	ZFP36
positive regulation of lipid catabolic process (GO:0050996)	2022-01-22	0.283798	0.375036	0	0	3.12349	3.93402	IL1B
positive regulation of signal transduction by p53 class mediator (GO:1901798)	2022-01-22	0.283798	0.375036	0	0	3.12349	3.93402	SPRED1
positive regulation of translational initiation (GO:0045948)	2022-01-22	0.283798	0.375036	0	0	3.12349	3.93402	CCL5
proteasomal ubiquitin-independent protein catabolic process (GO:0010499)	2022-01-22	0.283798	0.375036	0	0	3.12349	3.93402	PSMB10
carbohydrate homeostasis (GO:0033500)	1970-02-01	0.28408	0.375194	0	0	1.93104	2.43022	IL6;VGF
regulated exocytosis (GO:0045055)	4/180	0.287089	0.378951	0	0	1.49395	1.8644	SRGN;RAB11FIP1;SERPINE1;ALB
protein tetramerization (GO:0051262)	1971-02-01	0.289659	0.38147	0	0	1.90296	2.35786	GBP5;SAMHD1
regulation of endopeptidase activity (GO:0052548)	1971-02-01	0.289659	0.38147	0	0	1.90296	2.35786	SERPINB2;SERPINE1
cholesterol homeostasis (GO:0042632)	1971-02-01	0.289659	0.38147	0	0	1.90296	2.35786	EHD1;IL18
negative regulation of neuron apoptotic process (GO:0043524)	1971-02-01	0.289659	0.38147	0	0	1.90296	2.35786	CCL2;CPEB4
platelet degranulation (GO:0002576)	3/125	0.290855	0.382827	0	0	1.61544	1.99496	SRGN;SERPINE1;ALB
regulation of B cell receptor signaling pathway (GO:0050855)	2022-01-23	0.294588	0.383986	0	0	2.98136	3.64375	FOXP1
regulation of interleukin-4 production (GO:0032673)	2022-01-23	0.294588	0.383986	0	0	2.98136	3.64375	CEBPB
DNA methylation (GO:0006306)	2022-01-23	0.294588	0.383986	0	0	2.98136	3.64375	FOS
regulation of SMAD protein signal transduction (GO:0060390)	2022-01-23	0.294588	0.383986	0	0	2.98136	3.64375	JAK2
hexose transmembrane transport (GO:0008645)	2022-01-23	0.294588	0.383986	0	0	2.98136	3.64375	PPARD
membrane protein ectodomain proteolysis (GO:0006509)	2022-01-23	0.294588	0.383986	0	0	2.98136	3.64375	SPPL2A
vesicle transport along microtubule (GO:0047496)	2022-01-23	0.294588	0.383986	0	0	2.98136	3.64375	FBXW11
negative regulation of G protein-coupled receptor signaling pathway (GO:0045744)	2022-01-23	0.294588	0.383986	0	0	2.98136	3.64375	CCL5
negative regulation of GTPase activity (GO:0034260)	2022-01-23	0.294588	0.383986	0	0	2.98136	3.64375	SH3BP4
negative regulation of intracellular protein transport (GO:0090317)	2022-01-23	0.294588	0.383986	0	0	2.98136	3.64375	SP100
negative regulation of phosphoprotein phosphatase activity (GO:0032515)	2022-01-23	0.294588	0.383986	0	0	2.98136	3.64375	TNF
negative regulation of smoothened signaling pathway (GO:0045879)	2022-01-23	0.294588	0.383986	0	0	2.98136	3.64375	BTRC
nucleotide metabolic process (GO:0009117)	2022-01-23	0.294588	0.383986	0	0	2.98136	3.64375	CMPK2
positive regulation of histone acetylation (GO:0035066)	2022-01-23	0.294588	0.383986	0	0	2.98136	3.64375	IL1B
positive regulation of JUN kinase activity (GO:0043507)	2022-01-23	0.294588	0.383986	0	0	2.98136	3.64375	TNF
axonogenesis (GO:0007409)	5/240	0.294814	0.383986	0	0	1.39908	1.70885	NOTCH2;EPHA4;NOTCH1;SRC;B4GALT5
synapse organization (GO:0050808)	3/126	0.294958	0.383986	0	0	1.60223	1.95619	FZD5;CDH1;AGRN
cell morphogenesis involved in differentiation (GO:0000904)	1972-02-01	0.295233	0.383986	0	0	1.87568	2.28831	ITGA4;RILPL2
sterol homeostasis (GO:0055092)	1972-02-01	0.295233	0.383986	0	0	1.87568	2.28831	EHD1;IL18
positive regulation of protein secretion (GO:0050714)	1972-02-01	0.295233	0.383986	0	0	1.87568	2.28831	IL1A;TLR2
positive regulation of secretion by cell (GO:1903532)	1972-02-01	0.295233	0.383986	0	0	1.87568	2.28831	IL1A;IL1B
antigen processing and presentation of exogenous peptide antigen via MHC class I, TAP-dependent (GO:0002479)	1973-02-01	0.3008	0.390127	0	0	1.84917	2.22142	TAP1;PSMB10
regulation of actin filament polymerization (GO:0030833)	1973-02-01	0.3008	0.390127	0	0	1.84917	2.22142	FCHSD2;CDC42EP2
regulation of actin filament-based process (GO:0032970)	1973-02-01	0.3008	0.390127	0	0	1.84917	2.22142	BST2;FSCN1
regulation of hydrolase activity (GO:0051336)	1973-02-01	0.3008	0.390127	0	0	1.84917	2.22142	EPHA4;FBXW11
chromatin assembly (GO:0031497)	1973-02-01	0.3008	0.390127	0	0	1.84917	2.22142	DAXX;BAHD1
plasma membrane bounded cell projection organization (GO:0120036)	3/128	0.303175	0.39167	0	0	1.57643	1.88138	EHD1;IL6;RAPGEF2
amino acid import across plasma membrane (GO:0089718)	2022-01-24	0.305217	0.39167	0	0	2.85159	3.38408	SLC7A2
regulation of cardiac muscle hypertrophy (GO:0010611)	2022-01-24	0.305217	0.39167	0	0	2.85159	3.38408	NOTCH1
cellular response to catecholamine stimulus (GO:0071870)	2022-01-24	0.305217	0.39167	0	0	2.85159	3.38408	PDE4B
defense response to fungus (GO:0050832)	2022-01-24	0.305217	0.39167	0	0	2.85159	3.38408	CLEC4D
dendritic cell differentiation (GO:0097028)	2022-01-24	0.305217	0.39167	0	0	2.85159	3.38408	BATF
establishment of mitotic spindle orientation (GO:0000132)	2022-01-24	0.305217	0.39167	0	0	2.85159	3.38408	FBXW11
regulation of vascular endothelial growth factor receptor signaling pathway (GO:0030947)	2022-01-24	0.305217	0.39167	0	0	2.85159	3.38408	IL1B
heterochromatin assembly (GO:0031507)	2022-01-24	0.305217	0.39167	0	0	2.85159	3.38408	BAHD1
histone monoubiquitination (GO:0010390)	2022-01-24	0.305217	0.39167	0	0	2.85159	3.38408	DTX3L
mammary gland development (GO:0030879)	2022-01-24	0.305217	0.39167	0	0	2.85159	3.38408	JAK2
wound healing, spreading of cells (GO:0044319)	2022-01-24	0.305217	0.39167	0	0	2.85159	3.38408	CD44
negative regulation of protein tyrosine kinase activity (GO:0061099)	2022-01-24	0.305217	0.39167	0	0	2.85159	3.38408	ERRFI1
negative regulation of synaptic transmission (GO:0050805)	2022-01-24	0.305217	0.39167	0	0	2.85159	3.38408	IL1B
neuromuscular junction development (GO:0007528)	2022-01-24	0.305217	0.39167	0	0	2.85159	3.38408	AGRN
porphyrin-containing compound biosynthetic process (GO:0006779)	2022-01-24	0.305217	0.39167	0	0	2.85159	3.38408	ALB
positive regulation of carbohydrate metabolic process (GO:0045913)	2022-01-24	0.305217	0.39167	0	0	2.85159	3.38408	PFKFB3
positive regulation of lamellipodium assembly (GO:0010592)	2022-01-24	0.305217	0.39167	0	0	2.85159	3.38408	FSCN1
positive regulation of p38MAPK cascade (GO:1900745)	2022-01-24	0.305217	0.39167	0	0	2.85159	3.38408	IL1B
regulation of primary metabolic process (GO:0080090)	3/130	0.311402	0.399163	0	0	1.55145	1.81002	HELZ2;PSMB10;PPARD
G2/M transition of mitotic cell cycle (GO:0000086)	3/130	0.311402	0.399163	0	0	1.55145	1.81002	FBXW11;BTRC;PHLDA1
fibroblast growth factor receptor signaling pathway (GO:0008543)	1975-02-01	0.311912	0.399372	0	0	1.79832	2.09511	SPRED1;FGFR1
regulation of transcription from RNA polymerase II promoter in response to hypoxia (GO:0061418)	1975-02-01	0.311912	0.399372	0	0	1.79832	2.09511	NOTCH1;PSMB10
cell cycle G2/M phase transition (GO:0044839)	3/131	0.315519	0.401308	0	0	1.53925	1.77558	FBXW11;BTRC;PHLDA1
cellular response to hypoxia (GO:0071456)	3/131	0.315519	0.401308	0	0	1.53925	1.77558	MDM2;PTGS2;PSMB10
3'-phosphoadenosine 5'-phosphosulfate metabolic process (GO:0050427)	2022-01-25	0.315686	0.401308	0	0	2.73264	3.15075	TPST1
acylglycerol homeostasis (GO:0055090)	2022-01-25	0.315686	0.401308	0	0	2.73264	3.15075	IL18
regulation of cAMP-mediated signaling (GO:0043949)	2022-01-25	0.315686	0.401308	0	0	2.73264	3.15075	RAPGEF2
cAMP-mediated signaling (GO:0019933)	2022-01-25	0.315686	0.401308	0	0	2.73264	3.15075	RAPGEF2
cardiac conduction system development (GO:0003161)	2022-01-25	0.315686	0.401308	0	0	2.73264	3.15075	NOTCH2
regulation of proteolysis involved in cellular protein catabolic process (GO:1903050)	2022-01-25	0.315686	0.401308	0	0	2.73264	3.15075	EPHA4
response to dsRNA (GO:0043331)	2022-01-25	0.315686	0.401308	0	0	2.73264	3.15075	DDX58
negative regulation of antigen receptor-mediated signaling pathway (GO:0050858)	2022-01-25	0.315686	0.401308	0	0	2.73264	3.15075	GBP1
negative regulation of response to endoplasmic reticulum stress (GO:1903573)	2022-01-25	0.315686	0.401308	0	0	2.73264	3.15075	HSPA1A
negative regulation of signaling (GO:0023057)	2022-01-25	0.315686	0.401308	0	0	2.73264	3.15075	IL1B
positive regulation of peptidyl-threonine phosphorylation (GO:0010800)	2022-01-25	0.315686	0.401308	0	0	2.73264	3.15075	RIPK2
actomyosin structure organization (GO:0031032)	1976-02-01	0.317454	0.402667	0	0	1.77393	2.03545	FRMD6;SRC
cellular response to hormone stimulus (GO:0032870)	1976-02-01	0.317454	0.402667	0	0	1.77393	2.03545	SRC;ARID5A
chloride transport (GO:0006821)	1976-02-01	0.317454	0.402667	0	0	1.77393	2.03545	CLIC5;CLIC4
positive regulation of growth (GO:0045927)	1976-02-01	0.317454	0.402667	0	0	1.77393	2.03545	MMP14;CXCL16
negative regulation of developmental process (GO:0051093)	1977-02-01	0.322986	0.409234	0	0	1.75019	1.97797	NOTCH1;MIF
positive regulation of protein modification by small protein conjugation or removal (GO:1903322)	1977-02-01	0.322986	0.409234	0	0	1.75019	1.97797	RIPK2;MALT1
RNA metabolic process (GO:0016070)	3/133	0.323754	0.409757	0	0	1.51541	1.70903	ISG20;DDX24;ADAR
transmembrane receptor protein serine/threonine kinase signaling pathway (GO:0007178)	3/133	0.323754	0.409757	0	0	1.51541	1.70903	COL1A2;SRC;FOS
regulation of glycogen biosynthetic process (GO:0005979)	2022-01-26	0.325998	0.410345	0	0	2.6232	2.94025	DYRK2
clathrin-dependent endocytosis (GO:0072583)	2022-01-26	0.325998	0.410345	0	0	2.6232	2.94025	FCHSD2
regulation of myelination (GO:0031641)	2022-01-26	0.325998	0.410345	0	0	2.6232	2.94025	TNFRSF1B
glial cell development (GO:0021782)	2022-01-26	0.325998	0.410345	0	0	2.6232	2.94025	TLR2
regulation of viral life cycle (GO:1903900)	2022-01-26	0.325998	0.410345	0	0	2.6232	2.94025	TRIM21
negative regulation of interleukin-1 beta production (GO:0032691)	2022-01-26	0.325998	0.410345	0	0	2.6232	2.94025	TNFAIP3
negative regulation of protein localization to membrane (GO:1905476)	2022-01-26	0.325998	0.410345	0	0	2.6232	2.94025	GBP1
negative regulation of proteolysis involved in cellular protein catabolic process (GO:1903051)	2022-01-26	0.325998	0.410345	0	0	2.6232	2.94025	EPHA4
negative regulation of telomere maintenance via telomere lengthening (GO:1904357)	2022-01-26	0.325998	0.410345	0	0	2.6232	2.94025	SRC
positive regulation of T cell mediated cytotoxicity (GO:0001916)	2022-01-26	0.325998	0.410345	0	0	2.6232	2.94025	IL12B
antigen processing and presentation of exogenous peptide antigen via MHC class I (GO:0042590)	1978-02-01	0.328506	0.413051	0	0	1.72707	1.92258	TAP1;PSMB10
negative regulation of blood vessel morphogenesis (GO:2000181)	1978-02-01	0.328506	0.413051	0	0	1.72707	1.92258	CXCL10;SPRED1
negative regulation of inflammatory response to antigenic stimulus (GO:0002862)	3/136	0.336108	0.419466	0	0	1.481	1.61477	IL6;SRC;GPR84
regulation of blood coagulation (GO:0030193)	2022-01-27	0.336155	0.419466	0	0	2.52218	2.74964	SERPINE1
regulation of cardiac muscle cell contraction (GO:0086004)	2022-01-27	0.336155	0.419466	0	0	2.52218	2.74964	PDE4B
regulation of cell junction assembly (GO:1901888)	2022-01-27	0.336155	0.419466	0	0	2.52218	2.74964	RAPGEF2
cellular lipid catabolic process (GO:0044242)	2022-01-27	0.336155	0.419466	0	0	2.52218	2.74964	PPARD
regulation of epidermal growth factor-activated receptor activity (GO:0007176)	2022-01-27	0.336155	0.419466	0	0	2.52218	2.74964	ERRFI1
L-alpha-amino acid transmembrane transport (GO:1902475)	2022-01-27	0.336155	0.419466	0	0	2.52218	2.74964	SLC7A2
monocarboxylic acid catabolic process (GO:0072329)	2022-01-27	0.336155	0.419466	0	0	2.52218	2.74964	PPARD
negative regulation of cation channel activity (GO:2001258)	2022-01-27	0.336155	0.419466	0	0	2.52218	2.74964	MMP9
negative regulation of insulin receptor signaling pathway (GO:0046627)	2022-01-27	0.336155	0.419466	0	0	2.52218	2.74964	IL1B
peptide hormone secretion (GO:0030072)	2022-01-27	0.336155	0.419466	0	0	2.52218	2.74964	IL6
positive regulation of BMP signaling pathway (GO:0030513)	2022-01-27	0.336155	0.419466	0	0	2.52218	2.74964	NOTCH1
positive regulation of mitotic cell cycle (GO:0045931)	2022-01-27	0.336155	0.419466	0	0	2.52218	2.74964	MDM2
positive regulation of striated muscle cell differentiation (GO:0051155)	2022-01-27	0.336155	0.419466	0	0	2.52218	2.74964	MMP14
regulation of organelle organization (GO:0033043)	1980-02-01	0.33951	0.423423	0	0	1.68262	1.81765	CLIC4;SQSTM1
regulation of inflammatory response to antigenic stimulus (GO:0002861)	3/137	0.340224	0.424084	0	0	1.46987	1.58475	IL6;SRC;GPR84
phospholipase C-activating G protein-coupled receptor signaling pathway (GO:0007200)	1981-02-01	0.344991	0.426412	0	0	1.66123	1.76795	FPR1;FPR2
amide transport (GO:0042886)	2022-01-28	0.346159	0.426412	0	0	2.42864	2.57644	TAP1
carbohydrate derivative biosynthetic process (GO:1901137)	2022-01-28	0.346159	0.426412	0	0	2.42864	2.57644	B4GALT5
regulation of immunoglobulin production (GO:0002637)	2022-01-28	0.346159	0.426412	0	0	2.42864	2.57644	IL6
regulation of multicellular organismal development (GO:2000026)	2022-01-28	0.346159	0.426412	0	0	2.42864	2.57644	OAS2
regulation of neuron migration (GO:2001222)	2022-01-28	0.346159	0.426412	0	0	2.42864	2.57644	RAPGEF2
regulation of postsynapse organization (GO:0099175)	2022-01-28	0.346159	0.426412	0	0	2.42864	2.57644	EPHA4
regulation of protein transport (GO:0051223)	2022-01-28	0.346159	0.426412	0	0	2.42864	2.57644	TNF
L-amino acid transport (GO:0015807)	2022-01-28	0.346159	0.426412	0	0	2.42864	2.57644	SLC7A2
T cell activation involved in immune response (GO:0002286)	2022-01-28	0.346159	0.426412	0	0	2.42864	2.57644	ICAM1
ventricular septum morphogenesis (GO:0060412)	2022-01-28	0.346159	0.426412	0	0	2.42864	2.57644	NOTCH1
mucosal immune response (GO:0002385)	2022-01-28	0.346159	0.426412	0	0	2.42864	2.57644	NOS2
negative regulation of cellular response to insulin stimulus (GO:1900077)	2022-01-28	0.346159	0.426412	0	0	2.42864	2.57644	IL1B
negative regulation of oxidative stress-induced cell death (GO:1903202)	2022-01-28	0.346159	0.426412	0	0	2.42864	2.57644	VNN1
phagosome acidification (GO:0090383)	2022-01-28	0.346159	0.426412	0	0	2.42864	2.57644	RAB20
positive regulation of cell communication (GO:0010647)	2022-01-28	0.346159	0.426412	0	0	2.42864	2.57644	TNF
positive regulation of fibroblast proliferation (GO:0048146)	2022-01-28	0.346159	0.426412	0	0	2.42864	2.57644	MIF
positive regulation of phosphatidylinositol 3-kinase activity (GO:0043552)	2022-01-28	0.346159	0.426412	0	0	2.42864	2.57644	FPR2
positive regulation of protein import into nucleus (GO:0042307)	2022-01-28	0.346159	0.426412	0	0	2.42864	2.57644	CDH1
positive regulation of synapse assembly (GO:0051965)	2022-01-28	0.346159	0.426412	0	0	2.42864	2.57644	AGRN
protein localization to Golgi apparatus (GO:0034067)	2022-01-28	0.346159	0.426412	0	0	2.42864	2.57644	GBP5
protein localization to lysosome (GO:0061462)	2022-01-28	0.346159	0.426412	0	0	2.42864	2.57644	SH3BP4
regulation of G protein-coupled receptor signaling pathway (GO:0008277)	1982-02-01	0.350457	0.431016	0	0	1.64038	1.71997	C3;CCL5
positive regulation of cytoskeleton organization (GO:0051495)	1982-02-01	0.350457	0.431016	0	0	1.64038	1.71997	FCHSD2;CDC42EP2
positive regulation of protein ubiquitination (GO:0031398)	1982-02-01	0.350457	0.431016	0	0	1.64038	1.71997	RIPK2;MALT1
transcription initiation from RNA polymerase II promoter (GO:0006367)	3/140	0.352559	0.43337	0	0	1.43747	1.49861	NOTCH2;NOTCH1;PPARD
actin filament polymerization (GO:0030041)	2022-01-29	0.356013	0.434374	0	0	2.34179	2.41857	JAK2
aggrephagy (GO:0035973)	2022-01-29	0.356013	0.434374	0	0	2.34179	2.41857	SQSTM1
regulation of actin polymerization or depolymerization (GO:0008064)	2022-01-29	0.356013	0.434374	0	0	2.34179	2.41857	FCHSD2
determination of bilateral symmetry (GO:0009855)	2022-01-29	0.356013	0.434374	0	0	2.34179	2.41857	NOTCH1
establishment of mitotic spindle localization (GO:0040001)	2022-01-29	0.356013	0.434374	0	0	2.34179	2.41857	FBXW11
regulation of T cell mediated cytotoxicity (GO:0001914)	2022-01-29	0.356013	0.434374	0	0	2.34179	2.41857	IL12B
regulation of ubiquitin-protein transferase activity (GO:0051438)	2022-01-29	0.356013	0.434374	0	0	2.34179	2.41857	DTX3L
limb development (GO:0060173)	2022-01-29	0.356013	0.434374	0	0	2.34179	2.41857	KREMEN2
transition metal ion homeostasis (GO:0055076)	2022-01-29	0.356013	0.434374	0	0	2.34179	2.41857	CP
negative regulation of epithelial to mesenchymal transition (GO:0010719)	2022-01-29	0.356013	0.434374	0	0	2.34179	2.41857	SPRED1
negative regulation of interferon-gamma production (GO:0032689)	2022-01-29	0.356013	0.434374	0	0	2.34179	2.41857	CD274
negative regulation of myeloid leukocyte differentiation (GO:0002762)	2022-01-29	0.356013	0.434374	0	0	2.34179	2.41857	CCL3
positive regulation of dephosphorylation (GO:0035306)	2022-01-29	0.356013	0.434374	0	0	2.34179	2.41857	SRC
positive regulation of extrinsic apoptotic signaling pathway (GO:2001238)	2022-01-29	0.356013	0.434374	0	0	2.34179	2.41857	TNF
generation of neurons (GO:0048699)	4/202	0.361841	0.441251	0	0	1.32646	1.34842	FZD5;IL1B;RAPGEF2;FGFR1
axon guidance (GO:0007411)	4/203	0.365255	0.442935	0	0	1.31973	1.32918	NOTCH2;EPHA4;NOTCH1;SRC
artery morphogenesis (GO:0048844)	2022-01-30	0.365719	0.442935	0	0	2.26092	2.27423	NOTCH1
establishment of spindle orientation (GO:0051294)	2022-01-30	0.365719	0.442935	0	0	2.26092	2.27423	FBXW11
response to alcohol (GO:0097305)	2022-01-30	0.365719	0.442935	0	0	2.26092	2.27423	CCL3
ion homeostasis (GO:0050801)	2022-01-30	0.365719	0.442935	0	0	2.26092	2.27423	SLC4A7
long-chain fatty acid biosynthetic process (GO:0042759)	2022-01-30	0.365719	0.442935	0	0	2.26092	2.27423	PTGS2
maintenance of blood-brain barrier (GO:0035633)	2022-01-30	0.365719	0.442935	0	0	2.26092	2.27423	IL6
morphogenesis of an epithelium (GO:0002009)	2022-01-30	0.365719	0.442935	0	0	2.26092	2.27423	PRKX
negative regulation of interleukin-1 production (GO:0032692)	2022-01-30	0.365719	0.442935	0	0	2.26092	2.27423	TNFAIP3
negative regulation of Notch signaling pathway (GO:0045746)	2022-01-30	0.365719	0.442935	0	0	2.26092	2.27423	MMP14
plasma membrane invagination (GO:0099024)	2022-01-30	0.365719	0.442935	0	0	2.26092	2.27423	MARCO
positive regulation of endopeptidase activity (GO:0010950)	2022-01-30	0.365719	0.442935	0	0	2.26092	2.27423	EPHA4
positive regulation of protein import (GO:1904591)	2022-01-30	0.365719	0.442935	0	0	2.26092	2.27423	CDH1
Wnt signaling pathway, planar cell polarity pathway (GO:0060071)	1985-02-01	0.36676	0.443962	0	0	1.58085	1.58567	FZD5;PSMB10
activation of protein kinase B activity (GO:0032148)	2022-01-31	0.37528	0.451667	0	0	2.18544	2.14192	IL18
cellular response to cAMP (GO:0071320)	2022-01-31	0.37528	0.451667	0	0	2.18544	2.14192	RAPGEF2
regulation of macrophage derived foam cell differentiation (GO:0010743)	2022-01-31	0.37528	0.451667	0	0	2.18544	2.14192	IL18
triglyceride homeostasis (GO:0070328)	2022-01-31	0.37528	0.451667	0	0	2.18544	2.14192	IL18
negative regulation of proteasomal ubiquitin-dependent protein catabolic process (GO:0032435)	2022-01-31	0.37528	0.451667	0	0	2.18544	2.14192	TLK2
organelle transport along microtubule (GO:0072384)	2022-01-31	0.37528	0.451667	0	0	2.18544	2.14192	FBXW11
phosphatidylethanolamine metabolic process (GO:0046337)	2022-01-31	0.37528	0.451667	0	0	2.18544	2.14192	ETNK1
positive regulation of protein targeting to mitochondrion (GO:1903955)	2022-01-31	0.37528	0.451667	0	0	2.18544	2.14192	FZD5
positive regulation of proteolysis involved in cellular protein catabolic process (GO:1903052)	2022-01-31	0.37528	0.451667	0	0	2.18544	2.14192	PYHIN1
positive regulation of RNA splicing (GO:0033120)	2022-01-31	0.37528	0.451667	0	0	2.18544	2.14192	HSPA1A
positive regulation of ubiquitin-protein transferase activity (GO:0051443)	2022-01-31	0.37528	0.451667	0	0	2.18544	2.14192	BTRC
regulation of mRNA stability (GO:0043488)	3/146	0.377139	0.453669	0	0	1.37673	1.34251	ZFP36;PSMB10;HSPA1A
regulation of transcription from RNA polymerase II promoter in response to stress (GO:0043618)	1987-02-01	0.37754	0.453915	0	0	1.5435	1.50349	PSMB10;HSPA1A
regulation of establishment of planar polarity (GO:0090175)	1988-02-01	0.382902	0.458692	0	0	1.52547	1.46442	FZD5;PSMB10
metal ion transport (GO:0030001)	1988-02-01	0.382902	0.458692	0	0	1.52547	1.46442	CCL5;CCL3
aortic valve morphogenesis (GO:0003180)	1932-01-01	0.384696	0.458692	0	0	2.11484	2.02031	NOTCH1
B cell proliferation (GO:0042100)	1932-01-01	0.384696	0.458692	0	0	2.11484	2.02031	CD40
regulation of centrosome duplication (GO:0010824)	1932-01-01	0.384696	0.458692	0	0	2.11484	2.02031	TMEM67
cardiac muscle tissue morphogenesis (GO:0055008)	1932-01-01	0.384696	0.458692	0	0	2.11484	2.02031	NOTCH1
regulation of dendrite morphogenesis (GO:0048814)	1932-01-01	0.384696	0.458692	0	0	2.11484	2.02031	RAPGEF2
regulation of dendritic spine morphogenesis (GO:0061001)	1932-01-01	0.384696	0.458692	0	0	2.11484	2.02031	EPHA4
regulation of NMDA receptor activity (GO:2000310)	1932-01-01	0.384696	0.458692	0	0	2.11484	2.02031	CCL2
ERBB2 signaling pathway (GO:0038128)	1932-01-01	0.384696	0.458692	0	0	2.11484	2.02031	SRC
skeletal muscle organ development (GO:0060538)	1932-01-01	0.384696	0.458692	0	0	2.11484	2.02031	CFLAR
superoxide metabolic process (GO:0006801)	1932-01-01	0.384696	0.458692	0	0	2.11484	2.02031	NOS2
negative regulation of chemotaxis (GO:0050922)	1932-01-01	0.384696	0.458692	0	0	2.11484	2.02031	NOTCH1
negative regulation of DNA biosynthetic process (GO:2000279)	1932-01-01	0.384696	0.458692	0	0	2.11484	2.02031	SRC
negative regulation of intracellular steroid hormone receptor signaling pathway (GO:0033144)	1932-01-01	0.384696	0.458692	0	0	2.11484	2.02031	FOXP1
positive regulation of glucose transmembrane transport (GO:0010828)	1932-01-01	0.384696	0.458692	0	0	2.11484	2.02031	C3
regulation of cytosolic calcium ion concentration (GO:0051480)	3/148	0.385293	0.458929	0	0	1.3576	1.29481	TRPC7;FPR1;FPR2
positive regulation of intracellular protein transport (GO:0090316)	3/148	0.385293	0.458929	0	0	1.3576	1.29481	FZD5;CDH1;IL1B
brain development (GO:0007420)	3/150	0.393422	0.466375	0	0	1.33899	1.24911	FBXW11;RAPGEF2;SHROOM4
negative regulation of protein kinase activity (GO:0006469)	1990-02-01	0.393566	0.466375	0	0	1.49065	1.39004	SPRED1;ADAR
positive regulation of autophagy (GO:0010508)	1990-02-01	0.393566	0.466375	0	0	1.49065	1.39004	SH3BP4;TRIM21
protein complex oligomerization (GO:0051259)	1990-02-01	0.393566	0.466375	0	0	1.49065	1.39004	EHD1;RNF213
actin filament bundle assembly (GO:0051017)	1933-01-01	0.393971	0.466375	0	0	2.04865	1.90827	FSCN1
actin filament bundle organization (GO:0061572)	1933-01-01	0.393971	0.466375	0	0	2.04865	1.90827	FSCN1
antigen processing and presentation of peptide antigen via MHC class I (GO:0002474)	1933-01-01	0.393971	0.466375	0	0	2.04865	1.90827	TAP1
apoptotic mitochondrial changes (GO:0008637)	1933-01-01	0.393971	0.466375	0	0	2.04865	1.90827	IFIT2
regulation of histone acetylation (GO:0035065)	1933-01-01	0.393971	0.466375	0	0	2.04865	1.90827	IL1B
regulation of protein localization to cell surface (GO:2000008)	1933-01-01	0.393971	0.466375	0	0	2.04865	1.90827	TNF
positive regulation of ATP metabolic process (GO:1903580)	1933-01-01	0.393971	0.466375	0	0	2.04865	1.90827	PFKFB3
positive regulation of histone modification (GO:0031058)	1933-01-01	0.393971	0.466375	0	0	2.04865	1.90827	IL1B
phosphorylation (GO:0016310)	7/400	0.396932	0.469639	0	0	1.16964	1.08073	DYRK2;PIM1;TLK2;CCL2;JAK2;IKBKE;FGFR1
regulation of stem cell differentiation (GO:2000736)	1991-02-01	0.398866	0.471443	0	0	1.47383	1.35464	NOTCH1;PSMB10
positive regulation of supramolecular fiber organization (GO:1902905)	1991-02-01	0.398866	0.471443	0	0	1.47383	1.35464	FCHSD2;CDC42EP2
actin filament organization (GO:0007015)	3/152	0.401524	0.473302	0	0	1.32089	1.20529	MARCKSL1;CDC42EP2;SHROOM4
negative regulation of protein phosphorylation (GO:0001933)	3/152	0.401524	0.473302	0	0	1.32089	1.20529	ERRFI1;SPRED1;SAMSN1
regulation of cell adhesion mediated by integrin (GO:0033628)	1934-01-01	0.403107	0.473302	0	0	1.98646	1.80481	SERPINE1
regulation of lamellipodium assembly (GO:0010591)	1934-01-01	0.403107	0.473302	0	0	1.98646	1.80481	FSCN1
regulation of myoblast differentiation (GO:0045661)	1934-01-01	0.403107	0.473302	0	0	1.98646	1.80481	NOTCH1
epithelial tube morphogenesis (GO:0060562)	1934-01-01	0.403107	0.473302	0	0	1.98646	1.80481	PRKX
regulation of transmembrane transport (GO:0034762)	1934-01-01	0.403107	0.473302	0	0	1.98646	1.80481	PIM1
histone lysine methylation (GO:0034968)	1934-01-01	0.403107	0.473302	0	0	1.98646	1.80481	SETDB2
striated muscle tissue development (GO:0014706)	1934-01-01	0.403107	0.473302	0	0	1.98646	1.80481	CFLAR
ventricular cardiac muscle tissue morphogenesis (GO:0055010)	1934-01-01	0.403107	0.473302	0	0	1.98646	1.80481	NOTCH1
negative regulation of mitochondrion organization (GO:0010823)	1934-01-01	0.403107	0.473302	0	0	1.98646	1.80481	HSPA1A
organic cyclic compound biosynthetic process (GO:1901362)	1934-01-01	0.403107	0.473302	0	0	1.98646	1.80481	GCH1
protein insertion into membrane (GO:0051205)	1934-01-01	0.403107	0.473302	0	0	1.98646	1.80481	RTP4
retinoid metabolic process (GO:0001523)	1992-02-01	0.404145	0.473316	0	0	1.45738	1.32035	SDC4;AGRN
T cell activation (GO:0042110)	1992-02-01	0.404145	0.473316	0	0	1.45738	1.32035	ICOSLG;CD44
Wnt signaling pathway (GO:0016055)	1992-02-01	0.404145	0.473316	0	0	1.45738	1.32035	FZD5;BTRC
negative regulation of mitotic cell cycle phase transition (GO:1901991)	1992-02-01	0.404145	0.473316	0	0	1.45738	1.32035	CCL2;PSMB10
positive regulation of transmembrane receptor protein serine/threonine kinase signaling pathway (GO:0090100)	1992-02-01	0.404145	0.473316	0	0	1.45738	1.32035	NOTCH1;JAK2
regulation of JUN kinase activity (GO:0043506)	1935-01-01	0.412106	0.479473	0	0	1.92794	1.70907	TNF
regulation of lipid biosynthetic process (GO:0046890)	1935-01-01	0.412106	0.479473	0	0	1.92794	1.70907	C3
embryonic skeletal system development (GO:0048706)	1935-01-01	0.412106	0.479473	0	0	1.92794	1.70907	COL1A1
regulation of protein polymerization (GO:0032271)	1935-01-01	0.412106	0.479473	0	0	1.92794	1.70907	FCHSD2
regulation of T cell receptor signaling pathway (GO:0050856)	1935-01-01	0.412106	0.479473	0	0	1.92794	1.70907	GBP1
response to estrogen (GO:0043627)	1935-01-01	0.412106	0.479473	0	0	1.92794	1.70907	ARID5A
intracellular pH reduction (GO:0051452)	1935-01-01	0.412106	0.479473	0	0	1.92794	1.70907	RAB20
smoothened signaling pathway (GO:0007224)	1935-01-01	0.412106	0.479473	0	0	1.92794	1.70907	DYRK2
lung development (GO:0030324)	1935-01-01	0.412106	0.479473	0	0	1.92794	1.70907	ERRFI1
negative regulation of cell cycle G1/S phase transition (GO:1902807)	1935-01-01	0.412106	0.479473	0	0	1.92794	1.70907	CCL2
negative regulation of epithelial cell migration (GO:0010633)	1935-01-01	0.412106	0.479473	0	0	1.92794	1.70907	SP100
positive regulation of immunoglobulin production (GO:0002639)	1935-01-01	0.412106	0.479473	0	0	1.92794	1.70907	IL6
protein localization to cilium (GO:0061512)	1935-01-01	0.412106	0.479473	0	0	1.92794	1.70907	EHD1
regulation of cell differentiation (GO:0045595)	3/156	0.417633	0.485414	0	0	1.28609	1.12295	CEBPB;TNF;FGFR1
regulation of signal transduction by p53 class mediator (GO:1901796)	3/156	0.417633	0.485414	0	0	1.28609	1.12295	DAXX;DYRK2;MDM2
regulation of cell cycle phase transition (GO:1901987)	1995-02-01	0.419848	0.486106	0	0	1.41015	1.22382	BTRC;PSMB10
regulation of androgen receptor signaling pathway (GO:0060765)	1936-01-01	0.420969	0.486106	0	0	1.87276	1.62031	FOXP1
regulation of cardiac muscle contraction (GO:0055117)	1936-01-01	0.420969	0.486106	0	0	1.87276	1.62031	PDE4B
calcium-dependent cell-cell adhesion via plasma membrane cell adhesion molecules (GO:0016339)	1936-01-01	0.420969	0.486106	0	0	1.87276	1.62031	CDH11
regulation of embryonic development (GO:0045995)	1936-01-01	0.420969	0.486106	0	0	1.87276	1.62031	B4GALT5
cyclic-nucleotide-mediated signaling (GO:0019935)	1936-01-01	0.420969	0.486106	0	0	1.87276	1.62031	RAPGEF2
regulation of protein import into nucleus (GO:0042306)	1936-01-01	0.420969	0.486106	0	0	1.87276	1.62031	CDH1
establishment of protein localization to plasma membrane (GO:0061951)	1936-01-01	0.420969	0.486106	0	0	1.87276	1.62031	RILPL2
retina homeostasis (GO:0001895)	1936-01-01	0.420969	0.486106	0	0	1.87276	1.62031	ALB
membrane fusion (GO:0061025)	1936-01-01	0.420969	0.486106	0	0	1.87276	1.62031	STX11
mitochondrion disassembly (GO:0061726)	1936-01-01	0.420969	0.486106	0	0	1.87276	1.62031	SQSTM1
Wnt signaling pathway, calcium modulating pathway (GO:0007223)	1936-01-01	0.420969	0.486106	0	0	1.87276	1.62031	FZD5
positive regulation of bone mineralization (GO:0030501)	1936-01-01	0.420969	0.486106	0	0	1.87276	1.62031	ISG15
cellular transition metal ion homeostasis (GO:0046916)	1996-02-01	0.425035	0.490556	0	0	1.39508	1.1936	LCN2;CP
cellular response to starvation (GO:0009267)	3/158	0.425635	0.491003	0	0	1.26937	1.08426	CEBPB;ALB;CPEB4
[truncated: 307 more rows]

## Sheet: Global 8h upregulated Cell Comp
Term	Overlap	P.value	Adjusted.P.value	Old.P.value	Old.Adjusted.P.value	Odds.Ratio	Combined.Score	Genes
early endosome membrane (GO:0031901)	1997-07-01	0.000659638	0.0811026	0	0	5.18757	37.9928	IFITM3;EHD1;EPHA4;CD274;FZD5;KREMEN2;SNX20
ficolin-1-rich granule (GO:0101002)	9/184	0.00193748	0.0811026	0	0	3.43867	21.4792	EEF1A1;CLEC4D;FGL2;FPR1;MIF;FPR2;MMP9;HSPA1B;HSPA1A
focal adhesion (GO:0005925)	14/387	0.00231526	0.0811026	0	0	2.52743	15.337	DST;ITGA4;SRC;PLAUR;SHROOM4;ICAM1;PROCR;MMP14;GNB2;FLNB;JAK2;CD44;HSPA1B;HSPA1A
cell-substrate junction (GO:0030055)	14/394	0.00272296	0.0811026	0	0	2.47997	14.6468	DST;ITGA4;SRC;PLAUR;SHROOM4;ICAM1;PROCR;MMP14;GNB2;FLNB;JAK2;CD44;HSPA1B;HSPA1A
secretory granule membrane (GO:0030667)	11/274	0.00304723	0.0811026	0	0	2.80315	16.2401	BST2;VNN1;CLEC4D;FPR1;PLAUR;FPR2;CD14;GPR84;TNFRSF1B;CD44;TLR2
actin cytoskeleton (GO:0015629)	12/316	0.00315984	0.0811026	0	0	2.64911	15.2515	EEF1A1;CLIC5;LAD1;CD274;CLIC4;VCAM1;CDH1;DDX58;FSCN1;FLNB;GBP1;SHROOM4
cytoskeleton (GO:0005856)	17/600	0.00974674	0.155737	0	0	1.96272	9.08902	CLIC5;LAD1;CD274;CLIC4;DYRK2;DST;RIPK2;DDX58;DDX60;SHROOM4;MMP14;FRMD6;CDH1;CDC42EP2;FSCN1;FLNB;GBP1
microvillus (GO:0005902)	1957-04-01	0.0106298	0.155737	0	0	4.99231	22.6855	CLIC4;VCAM1;FSCN1;CD44
ficolin-1-rich granule lumen (GO:1904813)	6/123	0.0108363	0.155737	0	0	3.40409	15.403	EEF1A1;FGL2;MIF;MMP9;HSPA1B;HSPA1A
endoplasmic reticulum lumen (GO:0005788)	10/285	0.0114534	0.155737	0	0	2.42724	10.8485	C3;COL1A1;IL6;COL1A2;VGF;ALB;PLAUR;IL12B;PTGS2;CP
membrane raft (GO:0045121)	7/163	0.0118727	0.155737	0	0	2.98275	13.2241	SRC;LCP2;CD14;JAK2;TNFRSF1B;TNF;TLR2
specific granule membrane (GO:0035579)	1991-05-01	0.0121354	0.155737	0	0	3.85233	16.9951	CLEC4D;PLAUR;FPR2;GPR84;TNFRSF1B
aggresome (GO:0016235)	1935-03-01	0.0154819	0.173609	0	0	6.18719	25.7887	SQSTM1;HSPA1B;HSPA1A
podosome (GO:0002102)	2022-02-13	0.0157826	0.173609	0	0	11.972	49.6701	VCAM1;FSCN1
intracellular organelle lumen (GO:0070013)	21/848	0.0179458	0.184244	0	0	1.71149	6.88086	SDC4;FGL2;PLAUR;MIF;PTGS2;CP;MMP9;C3;COL1A1;EEF1A1;MMP14;IL6;COL1A2;VGF;MTHFD2;ALB;IL12B;JAK2;AGRN;HSPA1B;HSPA1A
early endosome (GO:0005769)	9/266	0.019793	0.190508	0	0	2.33167	9.14581	IFITM3;EHD1;EPHA4;CD274;VCAM1;FZD5;DTX3L;KREMEN2;SNX20
cortical actin cytoskeleton (GO:0030864)	1942-03-01	0.0251529	0.221962	0	0	5.07486	18.6896	EEF1A1;CDH1;SHROOM4
endosome membrane (GO:0010008)	10/325	0.0259436	0.221962	0	0	2.11466	7.72237	IFITM3;EHD1;EPHA4;CD274;FZD5;IRAK2;IRF7;CD14;KREMEN2;SNX20
cytoplasmic vesicle membrane (GO:0030659)	11/380	0.0296301	0.24016	0	0	1.98701	6.99222	EHD1;MARCO;IRAK2;TMEM67;SPPL2A;FPR1;MDM2;IRF7;CD14;CD44;TLR2
specific granule (GO:0042581)	6/160	0.0343462	0.264466	0	0	2.58133	8.70236	CLEC4D;LCN2;PLAUR;FPR2;GPR84;TNFRSF1B
actin-based cell projection (GO:0098858)	1983-04-01	0.0366189	0.266081	0	0	3.34484	11.062	CLIC4;VCAM1;FSCN1;CD44
intermediate filament cytoskeleton (GO:0045111)	1984-04-01	0.0380116	0.266081	0	0	3.30286	10.7999	MMP14;DST;TLK2;DDX60
cytoplasmic side of plasma membrane (GO:0009898)	1955-03-01	0.0499172	0.327629	0	0	3.80363	11.401	CDH1;TRAF1;SHROOM4
vesicle (GO:0031982)	7/226	0.0554861	0.327629	0	0	2.11785	6.12403	NOS2;RIPK2;GNB2;MIF;GBP1;HSPA1B;HSPA1A
azurophil granule membrane (GO:0035577)	1958-03-01	0.0568412	0.327629	0	0	3.59561	10.3104	BST2;VNN1;FPR1
cortical cytoskeleton (GO:0030863)	1958-03-01	0.0568412	0.327629	0	0	3.59561	10.3104	EEF1A1;CDH1;SHROOM4
endosome lumen (GO:0031904)	2022-02-26	0.0578912	0.327629	0	0	5.48356	15.6237	IL12B;JAK2
apical junction complex (GO:0043296)	1998-04-01	0.0606558	0.327629	0	0	2.80894	7.87217	CDH1;DDX58;RAPGEF2;SHROOM4
caveola (GO:0005901)	1960-03-01	0.0616965	0.327629	0	0	3.46909	9.66326	CDH1;SRC;JAK2
ficolin-1-rich granule membrane (GO:0101003)	1961-03-01	0.0641943	0.329531	0	0	3.40911	9.36086	CLEC4D;FPR1;FPR2
bounding membrane of organelle (GO:0098588)	17/767	0.072848	0.330763	0	0	1.51236	3.96145	NOTCH2;NOTCH1;SPPL2A;FPR1;TAP1;EHD1;MARCO;TPST1;IRAK2;TMEM67;MDM2;IRF7;CD14;ST3GAL1;CD44;TLR2;B4GALT5
cytoplasmic side of lysosomal membrane (GO:0098574)	2022-01-05	0.0730256	0.330763	0	0	16.4125	42.9506	EEF1A1
flotillin complex (GO:0016600)	2022-01-05	0.0730256	0.330763	0	0	16.4125	42.9506	CDH1
spermatoproteasome complex (GO:1990111)	2022-01-05	0.0730256	0.330763	0	0	16.4125	42.9506	PSMB10
catenin complex (GO:0016342)	1931-02-01	0.0789119	0.342772	0	0	4.53696	11.5213	CDH1;CDH11
platelet alpha granule lumen (GO:0031093)	1967-03-01	0.0801285	0.342772	0	0	3.08856	7.7959	SRGN;SERPINE1;ALB
integral component of cytoplasmic side of endoplasmic reticulum membrane (GO:0071458)	2022-01-06	0.08698	0.357889	0	0	13.1293	32.0628	SPPL2A
tertiary granule membrane (GO:0070821)	1973-03-01	0.0975908	0.357889	0	0	2.82296	6.56895	CLEC4D;FPR2;GPR84
vesicle membrane (GO:0012506)	1973-03-01	0.0975908	0.357889	0	0	2.82296	6.56895	NOS2;TMEM67;GBP1
macropinosome (GO:0044354)	2022-01-07	0.100725	0.357889	0	0	10.9406	25.1125	MMP14
pinosome (GO:0044352)	2022-01-07	0.100725	0.357889	0	0	10.9406	25.1125	MMP14
cytolytic granule (GO:0044194)	2022-01-07	0.100725	0.357889	0	0	10.9406	25.1125	RNF19B
hemidesmosome (GO:0030056)	2022-01-07	0.100725	0.357889	0	0	10.9406	25.1125	DST
tertiary granule (GO:0070820)	5/164	0.102254	0.357889	0	0	2.0759	4.73366	CLEC4D;FPR1;FPR2;GPR84;MMP9
nucleus (GO:0005634)	77/4484	0.105816	0.362125	0	0	1.19279	2.67907	CLIC4;DYRK2;TNFAIP3;ADAR;IKZF1;IFI35;ETS2;ZFP36;NFKBIZ;PIM1;PDE4B;TLK2;JAK2;TRIM21;IKBKE;PHLDA1;IER3;ZBP1;DAXX;DST;DTX3L;SP110;FBXW11;IFRD1;ARID5A;FOS;PARP9;FOXP4;FOXP1;EEF1A1;MMP14;IRF7;PPARD;CREB5;NOTCH2;SP100;CEBPB;NOTCH1;SP140;NLRC5;PRKX;SAMHD1;SAMSN1;USP18;MALT1;PSMB10;RELB;DNAJB6;IRAK2;SPOP;PLAGL2;GBP2;RALGDS;SKIL;GBP4;GCH1;MLKL;NOS2;SETDB2;PHF11;ISG15;NMI;PARP14;FOSL2;BATF;NFKB2;ISG20;LACC…
death-inducing signaling complex (GO:0031264)	2022-01-08	0.114264	0.377891	0	0	9.37714	20.3413	CFLAR
cell-cell junction (GO:0005911)	7/271	0.116007	0.377891	0	0	1.7528	3.77571	CLIC4;NOTCH1;CDH1;CDH11;FSCN1;RAPGEF2;SHROOM4
collagen-containing extracellular matrix (GO:0062023)	9/380	0.121477	0.377891	0	0	1.60573	3.38493	COL1A1;ADAMTS4;COL1A2;DST;SERPINE1;FGL2;AGRN;MMP9;ICAM1
plasma membrane raft (GO:0044853)	1982-03-01	0.126336	0.377891	0	0	2.50021	5.17246	SRC;LCP2;JAK2
lysosomal membrane (GO:0005765)	8/330	0.126545	0.377891	0	0	1.64306	3.39647	IFITM3;BST2;EEF1A1;VNN1;GNB2;SPPL2A;FPR1;CP
late endosome lumen (GO:0031906)	2022-01-09	0.1276	0.377891	0	0	8.20458	16.8921	IL12B
platelet dense tubular network membrane (GO:0031095)	2022-01-09	0.1276	0.377891	0	0	8.20458	16.8921	EHD1
adherens junction (GO:0005912)	4/132	0.138469	0.390037	0	0	2.05924	4.07134	NOTCH1;CDH1;CDH11;SHROOM4
autolysosome (GO:0044754)	2022-01-10	0.140735	0.390037	0	0	7.29259	14.2999	SQSTM1
anchored component of plasma membrane (GO:0046658)	1946-02-01	0.152182	0.390037	0	0	2.98799	5.62543	NOD1;CD14
CD40 receptor complex (GO:0035631)	2022-01-11	0.153673	0.390037	0	0	6.563	12.292	CD40
platelet dense tubular network (GO:0031094)	2022-01-11	0.153673	0.390037	0	0	6.563	12.292	EHD1
Golgi medial cisterna (GO:0005797)	2022-01-11	0.153673	0.390037	0	0	6.563	12.292	ST3GAL1
Golgi trans cisterna (GO:0000138)	2022-01-11	0.153673	0.390037	0	0	6.563	12.292	ST3GAL1
platelet alpha granule (GO:0031091)	1990-03-01	0.154093	0.390037	0	0	2.26938	4.2442	SRGN;SERPINE1;ALB
endocytic vesicle (GO:0030139)	5/189	0.157028	0.390037	0	0	1.79155	3.31676	EHD1;MARCO;RAB20;MDM2;RAPGEF2
late endosome (GO:0005770)	5/189	0.157028	0.390037	0	0	1.79155	3.31676	BST2;SRC;SPPL2A;IL12B;RAPGEF2
intracellular membrane-bounded organelle (GO:0043231)	86/5192	0.164608	0.402375	0	0	1.1432	2.06256	CLIC4;DYRK2;SPPL2A;TNFAIP3;ADAR;IKZF1;IFI35;ETS2;ZFP36;NFKBIZ;PIM1;PDE4B;TLK2;JAK2;TRIM21;IKBKE;PHLDA1;IER3;ZBP1;DAXX;DST;DTX3L;SP110;FBXW11;IFRD1;ARID5A;FOS;PARP9;FOXP4;SHROOM4;FOXP1;EEF1A1;MMP14;VGF;OAS2;IRF7;SQSTM1;PPARD;CREB5;NOTCH2;SP100;CEBPB;AKNA;NOTCH1;SP140;NLRC5;PRKX;SAMHD1;SAMSN1;USP18;MALT1;PSMB10;RELB;RAB11FIP1;RAB20;DNAJB6;IRAK2;SPOP;PLAGL2;GBP2;RALGDS;SKIL;GBP4;GCH1;MLKL;NOS2;SETDB…
intermediate filament (GO:0005882)	1950-02-01	0.17345	0.41545	0	0	2.73843	4.79737	DST;TLK2
recycling endosome (GO:0055037)	4/145	0.175352	0.41545	0	0	1.86814	3.25235	EHD1;CD274;FCHSD2;TNF
cytoplasmic side of endoplasmic reticulum membrane (GO:0098554)	2022-01-13	0.178971	0.417287	0	0	5.46861	9.40893	SPPL2A
lysosome (GO:0005764)	10/477	0.184239	0.417287	0	0	1.41519	2.39382	IFITM3;SRGN;SDC4;DTX3L;SRC;GNB2;SPPL2A;RNF19B;AGRN;CP
basement membrane (GO:0005604)	1952-02-01	0.184257	0.417287	0	0	2.62863	4.44613	DST;AGRN
Golgi lumen (GO:0005796)	3/100	0.191131	0.420937	0	0	2.03439	3.36649	MMP14;SDC4;AGRN
pericentric heterochromatin (GO:0005721)	2022-01-14	0.191335	0.420937	0	0	5.04769	8.34752	IKZF1
secretory granule lumen (GO:0034774)	7/316	0.200341	0.428792	0	0	1.49407	2.40206	C3;EEF1A1;SRGN;SERPINE1;ALB;LCN2;MIF
azurophil granule (GO:0042582)	4/155	0.205747	0.428792	0	0	1.74353	2.75671	C3;BST2;VNN1;FPR1
endocytic vesicle membrane (GO:0030666)	4/158	0.215152	0.428792	0	0	1.7093	2.62619	MARCO;FZD5;MDM2;TAP1
nuclear outer membrane (GO:0005640)	2022-01-16	0.21551	0.428792	0	0	4.37422	6.71333	PTGS2
secondary lysosome (GO:0005767)	2022-01-16	0.21551	0.428792	0	0	4.37422	6.71333	SQSTM1
recycling endosome membrane (GO:0055038)	1958-02-01	0.21718	0.428792	0	0	2.34627	3.58282	EHD1;CD274
SCF ubiquitin ligase complex (GO:0019005)	1958-02-01	0.21718	0.428792	0	0	2.34627	3.58282	FBXW11;BTRC
filopodium (GO:0030175)	1958-02-01	0.21718	0.428792	0	0	2.34627	3.58282	VCAM1;FSCN1
cytoplasmic vesicle lumen (GO:0060205)	3/115	0.250145	0.487624	0	0	1.76058	2.43966	EEF1A1;C3;MIF
anchored component of external side of plasma membrane (GO:0031362)	2022-01-20	0.26172	0.503812	0	0	3.45263	4.62818	CD14
integral component of plasma membrane (GO:0005887)	25/1454	0.272352	0.517806	0	0	1.15808	1.50626	NOTCH2;CD40;CD83;SDC4;FLT4;GPR84;IL2RG;TNF;SLC7A2;ICAM1;TRPC7;EPHA4;VCAM1;FZD5;DCBLD2;MARCO;PROCR;MMP14;IL6;RAPGEF2;CD69;CLEC2D;CD44;TLR2;FGFR1
Golgi-associated vesicle membrane (GO:0030660)	2022-01-24	0.305217	0.566306	0	0	2.85159	3.38408	SPPL2A
intrinsic component of external side of plasma membrane (GO:0031233)	2022-01-24	0.305217	0.566306	0	0	2.85159	3.38408	CD14
lipid droplet (GO:0005811)	1977-02-01	0.322986	0.588256	0	0	1.75019	1.97797	EHD1;RSAD2
Golgi cisterna membrane (GO:0032580)	2022-01-26	0.325998	0.588256	0	0	2.6232	2.94025	ST3GAL1
bicellular tight junction (GO:0005923)	1978-02-01	0.328506	0.588256	0	0	1.72707	1.92258	DDX58;RAPGEF2
P-body (GO:0000932)	1980-02-01	0.33951	0.592317	0	0	1.68262	1.81765	ZFP36;SQSTM1
lumenal side of endoplasmic reticulum membrane (GO:0098553)	2022-01-28	0.346159	0.592317	0	0	2.42864	2.57644	SPPL2A
nuclear inner membrane (GO:0005637)	2022-01-28	0.346159	0.592317	0	0	2.42864	2.57644	PTGS2
integral component of lumenal side of endoplasmic reticulum membrane (GO:0071556)	2022-01-28	0.346159	0.592317	0	0	2.42864	2.57644	SPPL2A
organelle outer membrane (GO:0031968)	3/142	0.360769	0.608348	0	0	1.41664	1.44429	RSAD2;BCL2A1;PTGS2
tight junction (GO:0070160)	1985-02-01	0.36676	0.608348	0	0	1.58085	1.58567	DDX58;RAPGEF2
lysosomal lumen (GO:0043202)	1986-02-01	0.372159	0.608348	0	0	1.56195	1.54389	SDC4;AGRN
ciliary membrane (GO:0060170)	2022-01-31	0.37528	0.608348	0	0	2.18544	2.14192	TMEM67
voltage-gated calcium channel complex (GO:0005891)	2022-01-31	0.37528	0.608348	0	0	2.18544	2.14192	PDE4B
intracellular non-membrane-bounded organelle (GO:0043232)	19/1158	0.382277	0.613237	0	0	1.09789	1.05574	MAPKBP1;VCAM1;DYRK2;RSAD2;DDX24;RIPK2;PYHIN1;ARID5A;ADAR;EHD1;EEF1A1;ISG20;RNF213;FRMD6;CDC42EP2;PIM1;FSCN1;MDM2;PHLDA1
heterotrimeric G-protein complex (GO:0005834)	1933-01-01	0.393971	0.624606	0	0	2.04865	1.90827	GNB2
basolateral plasma membrane (GO:0016323)	3/151	0.397477	0.624606	0	0	1.32988	1.22697	SLC4A7;NOD1;CD44
cell projection membrane (GO:0031253)	1992-02-01	0.404145	0.628671	0	0	1.45738	1.32035	TMEM67;FSCN1
ion channel complex (GO:0034702)	1935-01-01	0.412106	0.634643	0	0	1.92794	1.70907	TRPC7
Cul3-RING ubiquitin ligase complex (GO:0031463)	1936-01-01	0.420969	0.636592	0	0	1.87276	1.62031	SPOP
cullin-RING ubiquitin ligase complex (GO:0031461)	3/157	0.421639	0.636592	0	0	1.27767	1.10341	FBXW11;SPOP;BTRC
vacuolar lumen (GO:0005775)	3/161	0.437566	0.649018	0	0	1.24507	1.02909	C3;SDC4;AGRN
neuromuscular junction (GO:0031594)	1938-01-01	0.438298	0.649018	0	0	1.77135	1.46111	FCHSD2
phagocytic vesicle (GO:0045335)	2/100	0.445538	0.653456	0	0	1.33786	1.08162	RAB20;TAP1
cytosolic small ribosomal subunit (GO:0022627)	1940-01-01	0.45511	0.661198	0	0	1.68034	1.32279	ISG15
calcium channel complex (GO:0034704)	1945-01-01	0.494978	0.699327	0	0	1.48902	1.04714	PDE4B
phagocytic vesicle membrane (GO:0030670)	1945-01-01	0.494978	0.699327	0	0	1.48902	1.04714	TAP1
small ribosomal subunit (GO:0015935)	1945-01-01	0.494978	0.699327	0	0	1.48902	1.04714	ISG15
multivesicular body (GO:0005771)	1947-01-01	0.510099	0.707705	0	0	1.42413	0.958653	BST2
Golgi-associated vesicle (GO:0005798)	1947-01-01	0.510099	0.707705	0	0	1.42413	0.958653	SPPL2A
microbody lumen (GO:0031907)	1949-01-01	0.524769	0.708898	0	0	1.36465	0.879924	NOS2
peroxisomal matrix (GO:0005782)	1949-01-01	0.524769	0.708898	0	0	1.36465	0.879924	NOS2
endoplasmic reticulum-Golgi intermediate compartment membrane (GO:0033116)	1949-01-01	0.524769	0.708898	0	0	1.36465	0.879924	TAP1
polymeric cytoskeletal fiber (GO:0099513)	4/256	0.539664	0.72011	0	0	1.03934	0.64107	AKNA;DST;TLK2;SHROOM4
intrinsic component of endoplasmic reticulum membrane (GO:0031227)	2/121	0.545958	0.72011	0	0	1.10059	0.66609	GRAMD1A;TAP1
nucleolus (GO:0005730)	11/733	0.547097	0.72011	0	0	0.996977	0.601306	EEF1A1;ISG20;MAPKBP1;RNF213;DDX24;PYHIN1;PIM1;ARID5A;MDM2;ADAR;PHLDA1
tertiary granule lumen (GO:1904724)	1955-01-01	0.566202	0.721802	0	0	1.21265	0.689763	MMP9
integral component of Golgi membrane (GO:0030173)	1955-01-01	0.566202	0.721802	0	0	1.21265	0.689763	TPST1
mitochondrial outer membrane (GO:0005741)	2/126	0.567932	0.721802	0	0	1.05594	0.597402	RSAD2;BCL2A1
nuclear lumen (GO:0031981)	11/745	0.56895	0.721802	0	0	0.980057	0.552717	EEF1A1;ISG20;MAPKBP1;RNF213;DDX24;PYHIN1;PIM1;ARID5A;MDM2;ADAR;PHLDA1
lytic vacuole membrane (GO:0098852)	4/267	0.57293	0.721802	0	0	0.995302	0.554376	IFITM3;GNB2;SPPL2A;CP
peroxisome (GO:0005777)	2/128	0.576504	0.721802	0	0	1.03907	0.572293	LACC1;NOS2
nuclear membrane (GO:0031965)	3/204	0.595319	0.736693	0	0	0.97656	0.506501	GCH1;PHF11;PTGS2
intrinsic component of Golgi membrane (GO:0031228)	1960-01-01	0.597965	0.736693	0	0	1.1096	0.570584	TPST1
specific granule lumen (GO:0035580)	1962-01-01	0.610012	0.74557	0	0	1.07311	0.530416	LCN2
cytoplasmic stress granule (GO:0010494)	1965-01-01	0.62741	0.760796	0	0	1.02266	0.476717	ZFP36
integral component of endoplasmic reticulum membrane (GO:0030176)	2/142	0.633021	0.761603	0	0	0.934496	0.4273	SPPL2A;TAP1
autophagosome (GO:0005776)	1969-01-01	0.64941	0.769301	0	0	0.962304	0.415418	SQSTM1
clathrin-coated endocytic vesicle membrane (GO:0030669)	1969-01-01	0.64941	0.769301	0	0	0.962304	0.415418	FZD5
actin filament (GO:0005884)	1972-01-01	0.665056	0.781801	0	0	0.921502	0.375866	SHROOM4
cation channel complex (GO:0034703)	1973-01-01	0.670115	0.781801	0	0	0.908657	0.363741	TRPC7
clathrin-coated endocytic vesicle (GO:0045334)	1985-01-01	0.725198	0.839703	0	0	0.778373	0.250099	FZD5
microtubule cytoskeleton (GO:0015630)	4/331	0.736826	0.843998	0	0	0.797867	0.243671	CLIC4;AKNA;DST;CDC42EP2
azurophil granule lumen (GO:0035578)	1990-01-01	0.745349	0.843998	0	0	0.734457	0.215859	C3
clathrin-coated vesicle membrane (GO:0030665)	1990-01-01	0.745349	0.843998	0	0	0.734457	0.215859	FZD5
trans-Golgi network membrane (GO:0032588)	1999-01-01	0.77798	0.874518	0	0	0.666701	0.167378	ST3GAL1
integral component of organelle membrane (GO:0031301)	2/214	0.83516	0.922421	0	0	0.614848	0.110754	TPST1;TAP1
Golgi membrane (GO:0000139)	5/472	0.841504	0.922421	0	0	0.695642	0.120043	NOTCH2;TPST1;NOTCH1;ST3GAL1;B4GALT5
endoplasmic reticulum membrane (GO:0005789)	8/712	0.844252	0.922421	0	0	0.736697	0.124726	NOTCH2;GRAMD1A;NOTCH1;RSAD2;TMEM67;PLAUR;TAP1;PTGS2
lytic vacuole (GO:0000323)	2/219	0.844554	0.922421	0	0	0.600527	0.101457	DTX3L;SRC
mitochondrial envelope (GO:0005740)	1/127	0.855143	0.925619	0	0	0.517804	0.0810293	IKBKE
asymmetric synapse (GO:0032279)	1/133	0.86782	0.925619	0	0	0.494116	0.0700512	CPEB4
cilium (GO:0005929)	2/237	0.874487	0.925619	0	0	0.554017	0.0743038	RILPL2;TMEM67
trans-Golgi network (GO:0005802)	2/239	0.877464	0.925619	0	0	0.549285	0.0718023	CDH1;ST3GAL1
postsynaptic density (GO:0014069)	1/138	0.877535	0.925619	0	0	0.475961	0.0621787	CPEB4
organelle inner membrane (GO:0019866)	3/346	0.895602	0.93825	0	0	0.568102	0.0626382	RSAD2;SRC;PTGS2
dendrite (GO:0030425)	2/270	0.916008	0.949823	0	0	0.484975	0.0425468	EPHA4;CPEB4
neuron projection (GO:0043005)	5/556	0.923999	0.949823	0	0	0.587016	0.0464004	EPHA4;FBXW11;RAPGEF2;PTGS2;CPEB4
mitochondrial membrane (GO:0031966)	4/469	0.925152	0.949823	0	0	0.557083	0.0433396	RSAD2;BCL2A1;SRC;IKBKE
microtubule (GO:0005874)	1/182	0.937498	0.956124	0	0	0.359448	0.023199	AKNA
axon (GO:0030424)	1/204	0.955373	0.965818	0	0	0.320131	0.014615	EPHA4
mitochondrial inner membrane (GO:0005743)	2/328	0.959546	0.965818	0	0	0.397501	0.0164148	RSAD2;SRC
mitochondrial matrix (GO:0005759)	1/348	0.995124	0.995124	0	0	0.185898	0.000908708	MTHFD2

## Sheet: Phospho 1h all Bio Process
Term	Overlap	P.value	Adjusted.P.value	Old.P.value	Old.Adjusted.P.value	Odds.Ratio	Combined.Score	Genes
regulation of small GTPase mediated signal transduction (GO:0051056)	39/141	7.61271e-18	2.8129e-14	0	0	6.94694	273.826	TRIO;ITSN1;ARHGAP1;ARHGAP18;ARHGAP39;ARHGAP17;ARHGAP5;ARHGAP35;ARHGAP4;FGD2;ARHGAP22;FGD3;ARHGAP21;FLCN;FGD4;SH3BP1;ARHGDIA;SRGAP2;ARHGEF11;VAV3;RALBP1;ARHGEF12;STARD8;MYO9B;ARAP1;GMIP;ARHGAP25;MYO9A;VAV1;CD2AP;ARHGAP10;ARHGAP31;ARHGAP30;ARHGEF1;ARHGEF2;ARHGEF7;SOS1;SQSTM1;SOS2
regulation of intracellular signal transduction (GO:1902531)	69/437	5.78256e-16	1.06833e-12	0	0	3.45869	121.353	TRIO;EHMT2;ITSN1;ARAF;ARHGAP1;PRKAG2;ARHGAP39;CHD4;ARHGAP5;ARHGAP35;ARHGAP4;ING5;FLCN;ARHGDIA;CPNE1;NBN;VAV3;ARHGEF11;DAXX;SUPT16H;RALBP1;ARHGEF12;STARD8;ARAP1;GMIP;VAV1;ARHGAP10;PRKAR1A;IL1B;MAPKAPK5;ARHGEF1;TNIK;ARHGEF2;SOS1;ARHGEF7;SQSTM1;SOS2;OPTN;HDAC1;NOP2;ARHGAP18;ARHGAP17;RELA;FGD2;STK3;FGD3;ARHGAP22;FGD4;ARHGAP21;PAK1;RBBP4;MAPK1;SRGAP2;PAK2;MAP4K4;MAPK3;MBD3;MYO9B;MAPK14;MYO9A;ARHGAP25;…
organelle organization (GO:0006996)	67/420	9.18875e-16	1.13175e-12	0	0	3.49702	121.079	UBXN2B;SH3KBP1;MAST2;TNFAIP3;AUP1;ARHGAP4;GOLGA2;SMPD4;GOLGA5;TRAPPC12;ATP7A;DNM1L;KIFAP3;CEP55;BCAS3;CLUH;COG7;VPS13C;STX7;VPS13D;PRPF40A;GEM;HCFC1;GAK;ARHGAP10;ZFYVE16;WDR81;GORASP2;PALLD;GORASP1;PHIP;TNIK;ARHGEF7;OPTN;PI4K2A;FGD2;FGD3;FGD4;ARHGAP21;FGD6;MICAL1;PACSIN2;STX4;EPS15;CLASP1;SEC31A;ARFGEF1;SEC16A;MTX3;GBF1;EIF2AK3;HUWE1;TRAPPC8;CDC42BPB;LARP4;MCOLN1;PEX14;TJAP1;DIAPH1;SEC23IP;PIKFYV…
positive regulation of transcription, DNA-templated (GO:0045893)	128/1183	1.3907e-14	1.28466e-11	0	0	2.28945	73.0482	ATF2;CRTC2;PID1;CRTC3;FHOD1;UBP1;NR3C1;RPS6KA4;RPS6KA3;ZNF609;TRIM28;ZC3H12A;RPS6KA1;KAT7;ATXN7L3;JUNB;HMGN1;MEF2A;DDX17;MED1;SUPT16H;MAP2K2;MITF;HCFC1;MYCN;PHIP;UBE2V1;SQSTM1;ATF3;GLYR1;AKNA;KMT2C;KMT2B;BCL10;FOXO3;SLC9A1;PCBP1;ABL1;RIPK1;TP53BP1;RREB1;SNX5;BCL9L;BPTF;JUN;XRCC6;JUND;EIF2AK3;NFATC3;NFATC2;TRIP4;TRERF1;NFKB1;NFKB2;SMARCA4;SETX;BCL9;NR4A1;DAB2;MAVS;REL;TCF4;KDM5A;BMPR2;CHD8;TCF20;R…
positive regulation of transcription by RNA polymerase II (GO:0045944)	105/908	6.25065e-14	4.61923e-11	0	0	2.44291	74.2731	ATF2;CRTC2;PID1;CRTC3;FHOD1;UBP1;NR3C1;RPS6KA4;RPS6KA3;ZNF609;ZC3H12A;RPS6KA1;KAT7;JUNB;MEF2A;DDX17;MED1;SUPT16H;MITF;HCFC1;MYCN;PHIP;SQSTM1;ATF3;GLYR1;AKNA;KMT2C;MEPCE;FOXO3;SLC9A1;PCBP1;ABL1;RIPK1;TP53BP1;RREB1;BCL9L;BPTF;JUN;XRCC6;JUND;NFATC3;TRERF1;NFKB1;NFKB2;SMARCA4;SETX;BCL9;NR4A1;DAB2;MAVS;REL;TCF4;CDK12;BMPR2;CHD8;TCF20;RSF1;YBX1;IRF2BPL;IKBKB;FLCN;SIN3A;PELP1;BCAS3;RBM14;PPP1R12A;RIPK2;…
positive regulation of GTPase activity (GO:0043547)	40/214	3.98425e-12	2.45363e-09	0	0	4.16481	109.321	TBC1D9B;DOCK8;DOCK7;ARHGAP22;DOCK11;FLCN;SIPA1L1;SH3BP1;TBC1D14;SRGAP2;TBC1D17;TBC1D22A;TBC1D15;TBC1D10B;NDEL1;MAP4K4;TBC1D16;BCAS3;RALBP1;RIC1;SCRIB;TBC1D2B;TSC1;ARHGAP27;ARAP1;GMIP;ARHGAP25;TBCK;TBC1D1;SNX18;RALGAPB;TBC1D4;TBC1D5;RAPGEF1;RGS10;RAPGEF2;ITGA6;ARHGEF7;RAB3GAP1;SIPA1
Fc-epsilon receptor signaling pathway (GO:0038095)	26/111	1.38755e-10	7.32431e-08	0	0	5.49364	124.696	PSMD10;PSMD11;BCL10;PSMB10;RELA;IKBKB;PAK1;PSMD2;PSMD1;MAPK1;PAK2;MAPK3;VAV3;MAP2K4;JUN;NFATC3;NFATC2;FOS;GAB2;NFKB1;VAV1;PSMA5;BTK;TAB2;LCP2;SOS1
Fc receptor signaling pathway (GO:0038093)	26/112	1.71597e-10	7.6886e-08	0	0	5.42947	122.086	PSMD10;PSMD11;BCL10;PSMB10;RELA;IKBKB;PAK1;PSMD2;PSMD1;MAPK1;PAK2;MAPK3;VAV3;MAP2K4;JUN;NFATC3;NFATC2;FOS;GAB2;NFKB1;VAV1;PSMA5;BTK;TAB2;LCP2;SOS1
intracellular protein transport (GO:0006886)	49/336	1.87273e-10	7.6886e-08	0	0	3.10146	69.4679	C2CD5;NUP188;AP4E1;HERC2;KIF13B;HOMER3;VPS35;TBC1D22A;TBC1D10B;NUP214;COG7;NUP133;STX7;TSC2;TBC1D2B;ARFGAP3;TBC1D1;TBC1D4;TBC1D5;ARHGEF2;COPB2;POM121;COPA;TBC1D9B;STXBP3;SNX1;TPR;TBC1D14;STX4;TBC1D17;SNX8;TBC1D15;SEC31A;TBC1D16;NPM1;RANBP3;RIC1;SYNRG;SEC16A;STAT3;AP3D1;LAPTM5;NUP153;WDR11;TBCK;SEC23IP;SNX17;RAB3GAP2;VIPAS39
regulation of translational initiation (GO:0006446)	20/68	2.37309e-10	8.76856e-08	0	0	7.45537	165.223	EIF5B;KHDRBS1;CEBPB;NPM1;NCBP1;NCBP2;EIF2AK3;GLE1;LARP1;RPS6KB1;TPR;RPS6KB2;EIF4EBP1;EIF4H;EIF4EBP2;EIF3E;EIF4G3;ATF3;EIF4B;EIF3B
endomembrane system organization (GO:0010256)	35/199	4.96964e-10	1.66935e-07	0	0	3.84988	82.474	UBXN2B;GOLGA2;ARHGAP21;GOLGA5;SMPD4;TRAPPC12;DNM1L;SPTBN1;CLASP1;SEC31A;ARFGEF1;BCAS3;SUN2;ARFGEF2;COG7;SEC16A;GBF1;EIF2AK3;AP3D1;HUWE1;TRAPPC8;TJAP1;GAK;SEC23IP;VAPA;GORASP2;VAPB;GOLGB1;GORASP1;CHMP2B;LAMTOR1;ARHGEF7;SQSTM1;OPTN;PI4K2A
mRNA transport (GO:0051028)	24/104	9.78914e-10	3.01424e-07	0	0	5.37916	111.588	NUP214;RANBP2;POM121;NUP188;CPSF1;NCBP1;NUP133;NCBP2;UPF3B;NUP153;CASC3;SRRM1;ZFP36L1;WDR33;GLE1;ZFP36;RBM15B;ZC3H11A;TPR;DHX38;SYMPK;NUP35;NUP98;AGFG1
regulation of translation (GO:0006417)	32/178	1.55433e-09	4.41789e-07	0	0	3.94626	80.0388	YBX1;FOXO3;GLE1;RBM3;RPS6KA3;LARP1;TCOF1;RPS6KA1;EIF4H;EIF4B;EIF5B;NPM1;NCBP1;NCBP2;PCIF1;EIF2AK3;SAMD4A;UPF3B;SAMD4B;TSC1;LARP4B;LARP4;MTOR;RPS6KB1;NCL;CAPRIN1;MAPKAPK5;EIF3E;VIM;EIF3C;EIF4G3;EIF3B
mRNA export from nucleus (GO:0006406)	24/107	1.81143e-09	4.62554e-07	0	0	5.18391	104.348	NUP214;RANBP2;POM121;NUP188;CPSF1;NCBP1;NUP133;NCBP2;UPF3B;NUP153;CASC3;IWS1;SRRM1;WDR33;GLE1;DDX19A;RBM15B;ZC3H11A;TPR;DHX38;SYMPK;NUP35;NUP98;AGFG1
regulation of GTPase activity (GO:0043087)	33/189	1.87776e-09	4.62554e-07	0	0	3.81033	76.5617	DOCK8;FGD2;FGD3;DOCK11;FLCN;FGD4;SIPA1L1;FGD6;SH3BP1;SRGAP2;TBC1D15;TBC1D10B;NDEL1;MAP4K4;VAV3;ARFGEF1;BCAS3;RALBP1;RIC1;ARHGAP27;ARAP1;GMIP;PTK2;VAV1;SNX18;WNK1;RAPGEF1;RGS10;RAPGEF2;RAB3GAP2;ITGA6;ARHGEF7;RAB3GAP1
cellular protein localization (GO:0034613)	46/329	2.69139e-09	6.04777e-07	0	0	2.94475	58.1094	COPB2;COPA;TBC1D9B;STXBP3;ITSN1;BICD2;SNX1;NIPBL;HERC2;EPB41L3;SH3PXD2B;FLNA;TBC1D14;VPS35;STX4;TBC1D17;TBC1D22A;SNX8;TBC1D15;TBC1D10B;SEC31A;TBC1D16;NPM1;COG7;RIC1;SYNRG;STX7;AP3D1;LAPTM5;TBC1D2B;TRAPPC8;ARFGAP3;WDR11;TBCK;TBC1D1;SEC23IP;PACS2;TBC1D4;SNX17;TBC1D5;CTNNB1;RAB3GAP2;VIPAS39;ARHGEF2;LAMTOR1;VCL
negative regulation of transcription, DNA-templated (GO:0045892)	95/948	2.78247e-09	6.04777e-07	0	0	2.05378	40.4594	RB1;KDM5C;RIF1;TCF25;EHMT2;NAB1;CHD8;NAB2;OTUD7B;ARID4A;RSF1;BMI1;NR3C1;IRF2BPL;FLCN;NIPBL;ZFP36;ZNF608;TRIM28;SIN3A;VPS72;TRPS1;KAT7;LRRFIP1;CIC;MAF1;MEF2A;MED1;USP47;DAXX;ZGPAT;KDM2B;ARID5B;MITF;SREBF2;HCFC1;GCFC2;ZEB2;NCOR1;CRY1;LCOR;ZMYND11;ATF3;KANK2;PSMD10;KHDRBS1;HDAC5;URI1;CEBPB;SP100;HDAC1;DDX20;FOXK1;PBXIP1;FOXO3;NR2C2;RELA;MTDH;BCLAF1;RBM15B;MTA1;MIER1;TPR;FLNA;DMAP1;FNIP1;RREB1;E2F8;B…
protein transport (GO:0015031)	49/369	4.68576e-09	9.61882e-07	0	0	2.7767	53.2535	ARHGAP1;GCC2;TCIRG1;HERC2;TOM1;VPS35;TBC1D22A;TBC1D10B;COG7;ARRDC1;STX7;TBC1D2B;ARFGAP3;RUFY1;TBC1D1;TBC1D4;TBC1D5;MYH9;ARHGEF2;OPTN;MACF1;COPB2;COPA;TBC1D9B;STXBP3;SNX1;KIF3B;TBC1D14;STX4;TBC1D17;SNX8;SPTBN1;TBC1D15;SEC31A;TBC1D16;NPM1;RIC1;SYNRG;AP3D1;LAPTM5;MCOLN1;WDR11;TBCK;SEC23IP;SNX17;CHMP2B;RAB3GAP2;VIPAS39;MON1A
regulation of apoptotic process (GO:0042981)	78/742	1.01129e-08	1.89518e-06	0	0	2.15157	39.6093	TRIO;HIP1;ITSN1;ARAF;DDX42;IKBKB;ING5;RPS6KA3;FLCN;SLK;ARHGDIA;RPS6KA1;PIM1;DNM1L;RBM5;VAV3;ZBP1;ARHGEF11;MED1;BNIP3L;USP47;DAXX;DFFA;ARHGEF12;RIPK2;RPS6;SCRIB;VAV1;ARHGAP10;IRF3;TAX1BP1;PHIP;BIRC6;ITGA6;ARHGEF1;ARHGEF2;SOS1;ZNF830;ARHGEF7;RAF1;SQSTM1;SOS2;PSMD10;ANP32A;HDAC1;DDX20;BCL10;FOXO3;RELA;RTN4;MTDH;FGD2;STK3;FGD3;FGD4;BCLAF1;ABL1;FLNA;HS1BP3;RIPK1;PAK2;MCL1;MAP4K4;JUN;NPM1;STIL;STAT1;BA…
mRNA-containing ribonucleoprotein complex export from nucleus (GO:0071427)	22/99	1.02581e-08	1.89518e-06	0	0	5.1141	94.0748	NUP214;RANBP2;POM121;NUP188;CPSF1;NCBP1;NUP133;NCBP2;UPF3B;NUP153;CASC3;SRRM1;WDR33;GLE1;RBM15B;ZC3H11A;TPR;DHX38;SYMPK;NUP35;NUP98;AGFG1
microtubule cytoskeleton organization involved in mitosis (GO:1902850)	25/128	1.69282e-08	2.97856e-06	0	0	4.3509	77.8563	DYNC1I2;AHCTF1;SETD2;BUB1B;WDR62;CENPA;KIF3B;STMN1;MAP4;CLASP1;NDEL1;RANBP2;NEK9;SUN2;CENPU;STIL;NUP133;NDE1;DYNC1LI1;CENPE;CLIP1;KIF2A;INCENP;NUP98;MAPRE1
chromatin remodeling (GO:0006338)	22/103	2.21916e-08	3.72718e-06	0	0	4.86052	85.6596	RB1;KDM5A;MBD3;HDAC5;DAXX;KDM5C;PBRM1;NPM1;SRCAP;CBX3;HDAC1;CHD8;ATRX;CHD4;RSF1;GATAD2B;HCFC1;SMARCA4;PAK1;RBBP4;HNRNPC;BPTF
regulation of cytoskeleton organization (GO:0051493)	23/112	2.3445e-08	3.7665e-06	0	0	4.62712	81.2921	PHLDB1;TESK1;ARHGAP18;ARHGAP17;IQGAP2;BAIAP2;CORO1A;ARHGAP35;PTK2;BICD2;MTOR;TJP1;CCDC88A;CYLD;DIAPH1;PAK1;SH3BP1;ABL1;MAPK1;PAK2;MARK2;CLASP1;MAPK3
activation of GTPase activity (GO:0090630)	22/105	3.21265e-08	4.94614e-06	0	0	4.74289	81.8319	BCAS3;TBC1D9B;DOCK7;SCRIB;TBC1D2B;TSC1;GMIP;ARHGAP25;ARHGAP22;TBCK;TBC1D1;RALGAPB;SIPA1L1;TBC1D4;TBC1D5;TBC1D14;TBC1D17;TBC1D22A;TBC1D15;SIPA1;TBC1D10B;TBC1D16
RNA export from nucleus (GO:0006405)	22/106	3.85093e-08	5.69167e-06	0	0	4.68618	80.0042	NUP214;RANBP2;POM121;NUP188;CPSF1;NCBP1;NUP133;NCBP2;UPF3B;NUP153;CASC3;SRRM1;WDR33;GLE1;RBM15B;ZC3H11A;TPR;DHX38;SYMPK;NUP35;NUP98;AGFG1
cytosolic transport (GO:0016482)	23/116	4.67976e-08	6.65066e-06	0	0	4.42716	74.7192	SPAG9;MON2;RIC1;VPS13C;GBF1;LAPTM5;GCC2;PTPN23;GAK;SNX1;PIKFYVE;SNX2;WDR81;HEATR5A;TBC1D5;WDR91;UBE2O;DENND5A;VPS35;TBC1D17;EPS15;SNX5;TBC1D10B
ubiquitin-dependent protein catabolic process (GO:0006511)	45/354	7.42411e-08	1.016e-05	0	0	2.6321	43.2085	PSMD10;GSK3A;UBXN1;PSMD11;PPP1R11;UBXN2B;UBR4;OTUD7B;BUB1B;RNF19B;UBR3;TNFAIP3;PTPN23;PSMB10;CDC23;RNF213;MTA1;PSMD2;CDC27;WDR91;PSMD1;TRIM25;RBBP6;RNF20;ATE1;ARRDC1;AMFR;ADRM1;HUWE1;SYVN1;UBE4B;RAD23A;RAD23B;PML;PSMA5;WDR81;MDM2;CTNNB1;UBAP1;PLAA;TRIP12;UBA1;BIRC6;SQSTM1;ANAPC1
regulation of transcription by RNA polymerase II (GO:0006357)	174/2206	9.19411e-08	1.21329e-05	0	0	1.60549	26.0123	RB1;ATF2;CRTC2;PID1;CRTC3;RIF1;EHMT2;FHOD1;UBP1;ARID4A;ARID4B;NUCKS1;NR3C1;RPS6KA4;RPS6KA3;ZFP36;ZNF609;ZNF608;TRIM28;ZC3H12A;RPS6KA1;KAT7;ATXN7L3;JUNB;MEF2A;DDX17;MED1;ZGPAT;KDM2B;SP110;ARID5B;MITF;HCFC1;MYCN;PRKAR1A;ATF7;PHIP;SQSTM1;ATF3;GLYR1;PSMD10;CSF1R;URI1;AKNA;SRCAP;KMT2C;NOP2;FOXO3;SLC9A1;MTDH;PCBP1;MIER1;TPR;ABL1;RIPK1;HIVEP2;TP53BP1;DMAP1;RREB1;BCL9L;BPTF;CBX8;JUN;XRCC6;JUND;CBX5;NFATC…
Golgi organization (GO:0007030)	24/130	1.00459e-07	1.26717e-05	0	0	4.05414	65.3265	ARFGEF1;BCAS3;COG7;UBXN2B;SEC16A;GBF1;HUWE1;GCC2;TRAPPC8;TJAP1;GOLGA2;GAK;ARHGAP21;SEC23IP;GOLGA5;GORASP2;GOLGB1;GORASP1;TRAPPC12;ARHGEF7;SEC22B;OPTN;PI4K2A;CLASP1
interleukin-1-mediated signaling pathway (GO:0070498)	20/94	1.02883e-07	1.26717e-05	0	0	4.82926	77.7012	PSMD10;MAP3K3;PSMD11;RIPK2;PSMB10;RELA;NFKB1;IKBKB;RPS6KA4;PSMA5;IRAK2;TNIP2;PSMD2;IL1B;PSMD1;MAP3K8;TAB2;UBE2V1;SQSTM1;MAPK3
MAPK cascade (GO:0000165)	40/303	1.42333e-07	1.69652e-05	0	0	2.74234	43.2333	PSMD10;PSMD11;ARAF;RASAL2;RASAL3;ZFP36L2;PSMB10;ZFP36L1;IKBKB;PAK1;ZFP36;PSMD2;PEA15;PSMD1;MAPK1;MAP3K8;MBP;SPTAN1;MARK3;SPTBN1;MAP4K4;MAPK3;MEF2A;MAP3K3;MAP2K2;PTK2;NFKB1;SETX;PSMA5;DLG1;RASA3;TNIP2;IL1B;MAPKAPK2;RAPGEF2;RGL3;TNIK;PTPN7;RAF1;SOS1
regulation of cellular response to stress (GO:0080135)	22/118	2.83946e-07	3.15534e-05	0	0	4.0978	61.7721	NUP214;RANBP2;HSPA8;POM121;CEBPB;NPM1;NUP188;NUP133;AMFR;NUP153;MTOR;DNAJC2;BAG2;MAPKAPK2;TPR;ABL1;MAPK1;NUP35;NUP98;ATF3;MCL1;MAPK3
mitotic spindle organization (GO:0007052)	26/157	2.85333e-07	3.15534e-05	0	0	3.55587	53.5856	DYNC1I2;AHCTF1;BUB1B;WDR62;CENPA;GOLGA2;KIF3B;STMN1;FLNA;MAP4;CLASP1;NDEL1;RANBP2;NEK9;SUN2;CENPU;STIL;NUP133;NDE1;DYNC1LI1;CENPE;CLIP1;KIF2A;INCENP;NUP98;MAPRE1
protein phosphorylation (GO:0006468)	55/496	2.90342e-07	3.15534e-05	0	0	2.26006	34.0189	GSK3A;BMPR2;MAST2;PRKAG2;AATK;IKBKB;RPS6KA4;RPS6KA3;SLK;RPS6KA1;PIM1;NEK1;CAD;NRBP1;INCENP;PEAK1;MAPKAPK2;BTK;CRY1;MAPKAPK5;BIRC6;ULK1;TNIK;CSF1R;USP15;PIK3R4;STK3;PAK1;GRK6;ABL1;MAPK1;RIPK1;PAK2;MARK3;MARK2;MAP4K4;MAPK3;SRPK2;MAP3K3;LIMK1;EIF2AK3;CDC42BPB;MAPK14;CDK11B;MTOR;PTK2;TBCK;RPS6KB1;WNK1;RPS6KB2;PKN2;CDK12;PKN1;CAMK1;CDK14
selective autophagy (GO:0061912)	15/59	3.51054e-07	3.70613e-05	0	0	6.07236	90.2494	DYNC1I2;ACBD5;UBA5;AUP1;DYNC1LI1;WDR81;ARL13B;RB1CC1;PEX5;ULK1;WDFY3;UBE2V1;VIM;SQSTM1;ATG2B
ncRNA export from nucleus (GO:0097064)	1938-12-01	4.03061e-07	4.13697e-05	0	0	8.20566	120.822	NUP214;RANBP2;POM121;NPM1;NUP188;NUP133;NCBP2;TPR;NUP35;NUP153;TSC1;NUP98
RNA transport (GO:0050658)	17/76	4.33769e-07	4.33183e-05	0	0	5.13796	75.275	NUP214;POM121;NUP188;NCBP1;NCBP2;RFTN1;UPF3B;NUP153;CASC3;YBX1;SRRM1;ZFP36L1;ZFP36;ZC3H11A;TPR;DHX38;SIDT2
TOR signaling (GO:0031929)	2022-10-26	4.65361e-07	4.52502e-05	0	0	11.0968	161.797	FLCN;CCDC88A;LARP1;RPS6KB1;RPS6;RPS6KB2;EIF4EBP1;EIF4EBP2;FNIP1;MTOR
regulation of mRNA catabolic process (GO:0061013)	22/122	5.17981e-07	4.88731e-05	0	0	3.93305	56.9243	NUP214;PSMD10;HSPA8;PSMD11;ANP32A;SAMD4A;SAMD4B;ZC3HAV1;PUM1;ZFP36L2;PSMB10;ZFP36L1;PSMA5;ZFP36;KHSRP;PSMD2;ZC3H12A;MAPKAPK2;SERBP1;PSMD1;VIM;ZC3H14
regulation of organelle assembly (GO:1902115)	17/77	5.29073e-07	4.88731e-05	0	0	5.05206	73.0131	NPM1;STIL;TBC1D9B;MSN;TBC1D2B;ATXN2L;TBC1D1;CYLD;PIKFYVE;TBC1D5;TRAPPC12;TBC1D14;TBC1D17;TBC1D22A;TBC1D15;TBC1D10B;TBC1D16
positive regulation of nucleocytoplasmic transport (GO:0046824)	13/46	5.62615e-07	5.05351e-05	0	0	7.00782	100.847	KHDRBS1;NCBP2;MAVS;TRIM28;IL1B;TPR;UBR5;ZC3H12A;FLNA;HCLS1;DMAP1;CAMK1;GTSE1
regulation of Ras protein signal transduction (GO:0046578)	18/86	5.74418e-07	5.05351e-05	0	0	4.72238	67.8602	KANK2;DENND4A;DENND1A;STARD8;DENND4C;ARHGAP17;MYO9B;RASAL3;ARFGAP1;VAV1;EPS8;FLCN;SH3BP1;ARHGDIA;RAPGEF1;ARHGEF2;RAF1;SQSTM1
stress-activated MAPK cascade (GO:0051403)	15/62	7.03565e-07	6.04575e-05	0	0	5.68386	80.5239	MAP2K4;RIPK2;GPS1;MAPK14;NFKB1;ZFP36L1;IKBKB;ZFP36;IRAK2;TNIP2;MAPK1;MAP3K8;TAB2;UBE2V1;MAPK3
negative regulation of transcription by RNA polymerase II (GO:0000122)	68/684	7.2667e-07	6.10238e-05	0	0	2.00707	28.3696	RB1;RIF1;TCF25;EHMT2;CHD8;OTUD7B;BMI1;NR3C1;IRF2BPL;FLCN;NIPBL;ZFP36;ZNF608;SIN3A;VPS72;TRPS1;LRRFIP1;MEF2A;MED1;ZGPAT;KDM2B;ATRX;ARID5B;MITF;SREBF2;HCFC1;ZEB2;NCOR1;CRY1;LCOR;ATF3;KANK2;PSMD10;HDAC5;URI1;CEBPB;SP100;HDAC1;DDX20;FOXO3;NR2C2;RELA;MTDH;MTA1;TPR;MIER1;DMAP1;FNIP1;RREB1;E2F8;BPTF;CBX8;SPEN;JUN;CBX5;STAT1;STAT3;NFATC3;IRF2BP2;GATAD2B;NFKB1;SMARCA4;DAB2;DLG1;NFIC;MDM2;HDGF;TRIM33
negative regulation of intracellular signal transduction (GO:1902532)	29/198	8.69376e-07	7.13854e-05	0	0	3.07695	42.9403	PSMD10;URI1;GSK3A;OTUD7B;TNFAIP3;TANK;RELA;FLCN;SH3BP1;ZC3H12A;CPNE1;RIPK1;FNIP1;MARK3;SH2B3;MCL1;DUSP1;STAT1;TSC2;TSC1;MAPK14;ARHGAP25;CD2AP;CYLD;MDM2;MAPKAPK5;CCDC22;ZMYND11;OTUD3
peptidyl-serine phosphorylation (GO:0018105)	25/156	9.05608e-07	7.27439e-05	0	0	3.41585	47.5304	MAST2;RPS6KA4;IKBKB;RPS6KA3;RPS6KA1;MAPK1;RIPK1;MARK3;PAK2;MARK2;SRPK2;MAP2K2;EIF2AK3;MAPK14;MTOR;PIKFYVE;RPS6KB1;WNK1;MAPKAPK2;RPS6KB2;MAPKAPK5;ULK1;PKN2;CAMK1;PKN1
regulation of mRNA stability (GO:0043488)	24/146	9.30081e-07	7.31202e-05	0	0	3.51946	48.8782	NUP214;PSMD10;HSPA8;NPM1;PSMD11;ANP32A;SAMD4A;SAMD4B;YBX1;PUM1;ZFP36L2;PSMB10;ZFP36L1;PSMA5;ZFP36;LARP1;THRAP3;KHSRP;PSMD2;MAPKAPK2;SERBP1;PSMD1;VIM;ZC3H14
cellular response to DNA damage stimulus (GO:0006974)	42/350	9.58556e-07	7.37888e-05	0	0	2.45758	34.0568	ATF2;RIF1;TRRAP;DOT1L;PDS5A;TANK;CDKN2AIP;NIPBL;PAK1;HELB;HERC2;TRIM28;RBBP5;ZC3H12A;UBR5;ABL1;RBBP6;TP53BP1;NBN;MCL1;MAPK3;VAV3;USP47;PARP3;NPM1;PARP4;CBX5;CBX3;INTS3;TREX1;NFATC2;MAPK14;PML;SETX;MSH6;IRF3;APC;MAPKAPK2;CRY1;TRIP12;UBA1;CEP63
protein-containing complex assembly (GO:0065003)	35/267	1.00168e-06	7.5535e-05	0	0	2.7116	37.4576	TRRAP;HDAC1;SLC9A1;GOLGA2;PPP6R1;RBBP5;ZC3H12A;SH3PXD2B;LPXN;RIPK1;KIFAP3;DNM1L;SEC31A;BCL9L;MAGI1;TLE4;HGSNAT;BAD;SEC16A;PDE4DIP;MITF;TRAPPC9;PEX14;PML;CD2AP;SMARCA4;BCL9;SEC23IP;BIN2;APC;GORASP1;MDM2;CTNNB1;SEC22B;SKAP2
negative regulation of cellular macromolecule biosynthetic process (GO:2000113)	57/547	1.34429e-06	9.76806e-05	0	0	2.10656	28.48	RB1;GSK3A;KDM5C;BMPR2;NAB1;CHD8;ARID4A;RSF1;YBX1;NR3C1;NIPBL;TRIM28;SIN3A;KAT7;CIC;USP47;DAXX;ZGPAT;ARID5B;TSC1;GCFC2;NCOR1;NCL;CRY1;ZMYND11;KHDRBS1;HDAC5;HDAC1;FOXK1;PBXIP1;PDS5A;RELA;BCLAF1;RBM15B;LARP1;DMAP1;SPEN;HSPA8;JUN;XRCC6;CBX5;CBX3;PCIF1;EIF2AK3;SAMD4A;SAMD4B;PHC3;TRERF1;PML;PEX14;SMARCA4;MYBBP1A;CAPRIN1;MDM2;CTNNB1;MPHOSPH8;TRIM33
ATP-dependent chromatin remodeling (GO:0043044)	1942-12-01	1.34823e-06	9.76806e-05	0	0	7.11007	96.1048	MBD3;PBRM1;SRCAP;RBBP4;HDAC1;VPS72;CHD8;CHD4;DMAP1;HNRNPC;GATAD2B;SMARCA4
positive regulation of nucleic acid-templated transcription (GO:1903508)	54/511	1.66706e-06	0.000118457	0	0	2.13733	28.436	KDM5A;CHD8;RSF1;PHF8;IKBKB;ING5;TRIM28;RPS6KA1;ATXN7L3;ARHGEF11;MED1;MAP2K2;TFE3;TFEB;MITF;FOS;HCFC1;DNAJC2;ELF1;MED24;MYCN;THRAP3;IL1B;ZNF516;PHIP;UBE2V1;CEBPB;SP100;KDM3A;HDAC1;KMT2B;FOXK1;BCL10;FOXO3;RELA;TP53BP1;RREB1;SNX5;RNF20;JUN;XRCC6;NPM1;STAT1;ATAD2;STAT3;NFATC2;TRIP4;HNRNPAB;TRERF1;NFKB1;PML;SMARCA4;CTNNB1;TCF4
mRNA splicing, via spliceosome (GO:0000398)	35/274	1.83507e-06	0.000125251	0	0	2.6312	34.754	ZCCHC8;SF3B2;CSTF2;WBP4;DDX42;DDX20;CASC3;YBX1;PNN;RBM15B;PCBP1;TRA2A;DHX38;SYMPK;RBM5;RBM6;HNRNPA0;DDX17;SRRM2;SRPK2;SPEN;HSPA8;RBM14;CPSF1;NCBP1;SCAF11;NCBP2;UPF3B;PRPF40A;SRRM1;WDR33;GCFC2;HNRNPH1;HNRNPF;HNRNPC
positive regulation of programmed cell death (GO:0043068)	36/286	1.85981e-06	0.000125251	0	0	2.58826	34.1522	TRIO;ITSN1;DDX20;BCL10;FOXO3;FGD2;STK3;FGD3;ING5;FGD4;FLCN;BCLAF1;ABL1;RIPK1;DNM1L;RBM5;VAV3;ZBP1;ARHGEF11;BNIP3L;JUN;ARHGEF12;BAD;RPS6;LAPTM5;SCRIB;VAV1;APC;CTNNB1;ARHGEF1;ITGA6;ARHGEF2;ARHGEF7;SOS1;SQSTM1;SOS2
positive regulation of apoptotic process (GO:0043065)	38/310	1.86436e-06	0.000125251	0	0	2.51295	33.1524	TRIO;ITSN1;DDX20;BCL10;FOXO3;FGD2;STK3;FGD3;ING5;FGD4;FLCN;BCLAF1;ZC3H12A;ABL1;RIPK1;DNM1L;RBM5;SRPK2;VAV3;ZBP1;ARHGEF11;BNIP3L;JUN;ARHGEF12;BAD;RPS6;SCRIB;VAV1;MYBBP1A;APC;CTNNB1;ARHGEF1;ITGA6;ARHGEF2;ARHGEF7;SOS1;SQSTM1;SOS2
tRNA transport (GO:0051031)	1937-11-01	2.41296e-06	0.000159212	0	0	7.51478	97.2012	NUP214;RANBP2;POM121;NUP188;NUP133;TPR;NUP35;NUP153;YBX1;NUP98;TOMM20
positive regulation of protein localization to nucleus (GO:1900182)	15/68	2.47739e-06	0.000160596	0	0	5.0388	65.0424	CCT3;CCT2;MEPCE;TESK1;EIF2AK3;MAVS;TRIM28;ZC3H12A;TPR;UBR5;HCLS1;FLNA;KAT7;DMAP1;GTSE1
plasma membrane bounded cell projection morphogenesis (GO:0120039)	13/52	2.5987e-06	0.000165555	0	0	5.92781	76.2346	TRIO;MAP1S;DTNBP1;PAK1;SNX1;SNX2;SLC9A6;EPB41L3;TNIK;ATP7A;SRGAP2;GAS7;MAP4K4
nuclear pore organization (GO:0006999)	2022-07-14	3.12554e-06	0.000195744	0	0	17.7135	224.534	AHCTF1;NUP133;TPR;NUP35;NUP153;NUP98;RTN4
retrograde transport, endosome to Golgi (GO:0042147)	17/88	3.78244e-06	0.000230766	0	0	4.26686	53.2724	SPAG9;RIC1;GBF1;GCC2;SNX1;PIKFYVE;SNX2;HEATR5A;TBC1D5;TBC1D14;UBE2O;DENND5A;VPS35;TBC1D17;SNX8;SNX5;TBC1D10B
regulation of cellular response to heat (GO:1900034)	16/79	3.80967e-06	0.000230766	0	0	4.52346	56.4436	NUP214;RANBP2;HSPA8;POM121;NUP188;NUP133;NUP153;MTOR;DNAJC2;BAG2;MAPKAPK2;TPR;MAPK1;NUP35;NUP98;MAPK3
protein autophosphorylation (GO:0046777)	24/159	4.38957e-06	0.000261604	0	0	3.17835	39.209	CSF1R;MAP3K3;MAP2K2;CAD;EIF2AK3;AATK;PTK2;MTOR;PAK1;PIKFYVE;SLK;PEAK1;MAPKAPK2;PIM1;ABL1;MAPKAPK5;ULK1;RIPK1;TNIK;CDK12;MARK3;PAK2;MARK2;MAPK3
regulation of cellular component organization (GO:0051128)	22/139	4.96025e-06	0.000290923	0	0	3.35854	41.0214	OGFR;ARHGEF11;HSPA8;URI1;HIP1;SETD1A;TSC2;SNCAIP;CDK11B;ARFGAP1;MTOR;HCFC1;RUFY1;TJP1;KIAA1109;ZFYVE16;SNX17;ABL1;PACSIN2;RAPGEF1;RAPGEF2;LAMTOR1
mRNA processing (GO:0006397)	36/300	5.62703e-06	0.000324873	0	0	2.44916	29.6053	ZCCHC8;SF3B2;CSTF2;WBP4;DDX42;CASC3;YBX1;PNN;RBM15B;PCBP1;TRA2A;DHX38;SYMPK;CMTR1;RBM5;RBM6;HNRNPA0;SRRM2;SPEN;HSPA8;RBM14;CPSF1;NCBP1;SCAF11;NCBP2;UPF3B;PRPF40A;RPRD2;SRRM1;WDR33;GCFC2;SON;HNRNPH1;ZC3H11A;HNRNPF;HNRNPC
regulation of cilium assembly (GO:1902017)	14/64	5.92371e-06	0.000332379	0	0	4.98115	59.9559	TBC1D9B;TESK1;TBC1D2B;ARHGAP35;TBC1D1;CCDC88A;CYLD;TBC1D5;TBC1D14;TBC1D17;TBC1D22A;TBC1D15;TBC1D10B;TBC1D16
cytoskeleton organization (GO:0007010)	20/120	5.93694e-06	0.000332379	0	0	3.56872	42.9471	SH3KBP1;MAST2;TNFAIP3;PRPF40A;CDC42BPB;LARP4;ARHGAP4;FGD2;FGD3;DIAPH1;ARHGAP10;FGD4;FGD6;PALLD;MICAL1;EPB41L3;PACSIN2;PHIP;TNIK;SIPA1
membrane organization (GO:0061024)	31/242	6.61347e-06	0.000359628	0	0	2.63357	31.409	HIP1;UBXN2B;SH3KBP1;ITSN1;CLTA;PIK3C2A;TOR1AIP1;FCHO2;PACSIN2;DNM1L;EPS15;SPTBN1;CEP55;AGFG1;REPS1;HSPA8;SUN2;AP3D1;HUWE1;PLEKHA3;EPS15L1;SYNJ2;GAPVD1;GAK;CCDC88A;DAB2;SYNJ1;VAPA;VAPB;LPCAT2;CHMP2B
actin filament organization (GO:0007015)	23/152	6.61833e-06	0.000359628	0	0	3.18557	37.9901	SVIL;MARCKSL1;HIP1;FHOD1;INPPL1;ARHGAP17;PPP1R9A;BAIAP2;CORO1A;ARHGAP25;CD2AP;PPP1R9B;TTN;EPS8;MYO1E;DLG1;MARCKS;SH3BP1;ELMO1;FLNA;EVL;ARHGEF2;LCP1
antigen receptor-mediated signaling pathway (GO:0050851)	26/185	6.81654e-06	0.000365031	0	0	2.92531	34.8	PSMD10;KHDRBS1;PSMD11;BCL10;PSMB10;RELA;IKBKB;PAK1;PSMD2;INPP5D;ZC3H12A;NFKBIZ;PSMD1;PAK2;VAV3;RIPK2;NFAM1;RFTN1;NFATC2;NFKB1;PSMA5;WNK1;BTK;TAB2;LCP2;NFKBID
regulation of stress fiber assembly (GO:0051492)	15/74	7.52595e-06	0.000397262	0	0	4.52494	53.3815	FHOD1;PXN;LIMK1;TESK1;TSC1;ARAP1;SLC9A1;TJP1;CCDC88A;PAK1;STMN1;ABL1;EVL;PAK2;CLASP1
histone H3-K14 acetylation (GO:0044154)	2022-05-07	8.52425e-06	0.000443621	0	0	44.2126	516.076	ING5;BRD1;BRPF3;PHF14;KAT7
gene expression (GO:0010467)	40/356	8.71366e-06	0.00044718	0	0	2.27591	26.5158	HBS1L;POM121;NUP188;DDX20;NOL9;RRBP1;CASC3;GLE1;RBM3;RBM15B;TPR;DHX38;SYMPK;RPLP2;EIF4EBP2;RBM5;AGFG1;RBM6;DDX17;MEF2A;NUP214;RANBP2;CPSF1;NCBP1;NUP133;NCBP2;RPS6;UPF3B;NUP153;SRRM1;WDR33;SETX;HNRNPH1;ZC3H11A;HNRNPF;XRN2;RPS6KB2;NUP35;NUP98;NFKBIB
regulation of mitotic cell cycle phase transition (GO:1901990)	26/188	9.15391e-06	0.00046199	0	0	2.87068	33.3037	PSMD10;DYNC1I2;PSMD11;BUB1B;ZFP36L2;PSMB10;ZFP36L1;PPP1R9B;PCM1;CDC23;PSMD2;CDC27;PSMD1;CLASP1;CEP135;NDE1;CEP131;HAUS6;PSMA5;ANLN;CENPE;NEDD1;AKAP9;CEP63;MAPRE1;ANAPC1
positive regulation of DNA-binding transcription factor activity (GO:0051091)	31/246	9.2523e-06	0.00046199	0	0	2.58402	29.9505	ATF2;HDAC5;CRTC2;CRTC3;BCL10;RELA;MTDH;STK3;RPS6KA4;IKBKB;IRAK2;TRIM25;RIPK1;TP53BP1;NPM1;RIPK2;NFAM1;STAT3;ARID5B;NFKB1;SMARCA4;NFKB2;MAVS;IL1B;BTK;HCLS1;CTNNB1;TAB2;ARHGEF2;UBE2V1;NFKBIB
regulation of I-kappaB kinase/NF-kappaB signaling (GO:0043122)	29/224	1.05727e-05	0.000520884	0	0	2.66299	30.5105	ANKRD17;OTUD7B;TNFAIP3;BCL10;TANK;RELA;MTDH;IKBKB;ZC3H12A;MIER1;CPNE1;TRIM25;FLNA;RIPK1;MAP3K3;RIPK2;STAT1;MAVS;VAPA;TNIP2;IL1B;REL;TAB2;UBE2V1;CCDC22;ZMYND11;SQSTM1;OPTN;TMEM106A
regulation of phosphorylation (GO:0042325)	20/125	1.11734e-05	0.000543234	0	0	3.39788	38.7425	NUP214;RANBP2;POM121;NUP188;NUP133;TESK1;PRKAG2;NUP153;BCL10;PTK2;PML;IKBKB;CCDC88A;FLCN;TPR;NUP35;PHIP;ITGA6;NUP98;FNIP1
cellular response to starvation (GO:0009267)	23/158	1.27163e-05	0.000610219	0	0	3.04302	34.3028	ATF2;HSPA8;SZT2;CEBPB;BMPR2;EHMT2;PIK3R4;EIF2AK3;TFEB;PRKAG2;TCIRG1;FOXO3;ZFYVE1;SREBF2;MTOR;FLCN;MYBBP1A;ZC3H12A;MAPK1;LAMTOR1;FNIP1;CPEB4;MAPK3
aggrephagy (GO:0035973)	2022-09-29	1.36482e-05	0.000635132	0	0	7.98053	89.3972	DYNC1I2;DYNC1LI1;ACBD5;ARL13B;WDR81;WDFY3;UBE2V1;VIM;SQSTM1
regulation of cellular macromolecule biosynthetic process (GO:2000112)	48/468	1.38711e-05	0.000635132	0	0	2.05926	23.0342	RB1;ANKRD17;ATF2;CEBPB;TRRAP;EHMT2;NAB1;NAB2;NUCKS1;YBX1;FOXO3;NR3C1;NR2C2;RELA;RPS6KA4;RBM3;TCOF1;ATXN1L;ABL1;RBBP6;KAT7;APBB2;RREB1;RNF20;DAXX;DENND4A;STAT3;ATRX;PCIF1;TFEB;NFATC2;TRIP4;MITF;TSC1;CDK11B;PML;HCFC1;NFKB2;GCFC2;CCDC88A;MYBBP1A;NFIA;ZNF516;HCLS1;NUP35;ATF7;MAPKAPK5;UBE2V1
RNA splicing, via transesterification reactions with bulged adenosine as nucleophile (GO:0000377)	31/251	1.38955e-05	0.000635132	0	0	2.52462	28.2352	ZCCHC8;SF3B2;CSTF2;WBP4;DDX42;CASC3;YBX1;PNN;RBM15B;PCBP1;TRA2A;DHX38;SYMPK;RBM5;RBM6;HNRNPA0;SRRM2;SPEN;HSPA8;RBM14;CPSF1;NCBP1;NCBP2;UPF3B;PRPF40A;SRRM1;WDR33;GCFC2;HNRNPH1;HNRNPF;HNRNPC
positive regulation of intracellular protein transport (GO:0090316)	22/148	1.39231e-05	0.000635132	0	0	3.11716	34.8559	BCAS3;C2CD5;GSK3A;BAD;SEC16A;CEP131;HUWE1;MIEF1;SREBF2;MAVS;PCM1;TRIM28;IL1B;ZC3H12A;TPR;UBR5;HCLS1;FLNA;DMAP1;CAMK1;SAE1;GTSE1
snRNA metabolic process (GO:0016073)	2022-07-17	1.53561e-05	0.00069196	0	0	12.3975	137.414	ZCCHC8;INTS12;INTS1;INTS3;MEPCE;INTS6;RBM7
positive regulation of mRNA processing (GO:0050685)	2022-08-23	1.61245e-05	0.00071783	0	0	9.45205	104.305	RBM3;RBMXL1;NCBP1;NCBP2;THRAP3;NCL;TRA2A;NUP98
autophagy of peroxisome (GO:0030242)	2022-06-12	1.66049e-05	0.000721823	0	0	17.6978	194.779	ACBD5;RB1CC1;PEX5;PIK3R4;TRAPPC8;SQSTM1
regulation of RNA export from nucleus (GO:0046831)	2022-06-12	1.66049e-05	0.000721823	0	0	17.6978	194.779	KHDRBS1;SETD2;NCBP2;TPR;NUP153;IWS1
regulation of DNA-templated transcription, initiation (GO:2000142)	13/61	1.7131e-05	0.000736037	0	0	4.81405	52.8324	MED1;CSF1R;CEBPB;JUN;MITF;RELA;NFKB1;SETX;BCLAF1;MED24;TRIM28;CTNNB1;TNRC6B
regulation of type I interferon production (GO:0032479)	16/89	1.88083e-05	0.00079881	0	0	3.90174	42.4557	ZBP1;XRCC6;TREX1;TNFAIP3;RELA;NFKB1;NFKB2;CYLD;MAVS;IRF3;POLR3C;POLR3E;TAX1BP1;TRIM25;CTNNB1;LRRFIP1
regulation of organelle organization (GO:0033043)	15/80	2.02396e-05	0.000849833	0	0	4.10595	44.3766	MSN;PDE4DIP;PTK2;TJP1;DIAPH1;ZEB2;MAVS;AKAP9;MAPK1;VPS35;DNM1L;SQSTM1;PAK2;MARK2;MAPK3
negative regulation of translation (GO:0017148)	16/90	2.17488e-05	0.000902943	0	0	3.84881	41.3207	PCIF1;EIF2AK3;SAMD4A;SAMD4B;TSC1;YBX1;PUM1;LARP1;UNK;NCL;CAPRIN1;TPR;EIF4EBP1;EIF4EBP2;EIF3E;CPEB4
Ras protein signal transduction (GO:0007265)	21/142	2.34556e-05	0.00095505	0	0	3.0963	33.0078	RB1;ARHGEF11;DNMT1;JUN;LIMK1;ARHGAP1;MYO9B;ARHGAP5;MAPK14;ARHGAP4;EPS8;TRIM28;ARHGDIA;ELMO1;RAPGEF1;RAPGEF2;MAPKAPK5;ARHGEF1;SOS1;RREB1;PHACTR4
transcription by RNA polymerase II (GO:0006366)	36/320	2.35209e-05	0.00095505	0	0	2.27425	24.2381	INTS12;HDAC5;SETD2;CTDP1;HDAC1;CSTF2;MLLT1;RPAP1;NR3C1;NR2C2;AFF4;IWS1;SYMPK;NELFA;RREB1;NELFE;GTF2I;MED1;SUPT16H;INTS1;CPSF1;NCBP1;NCBP2;INTS3;ADRM1;RPRD2;NRBP1;NFKB1;WDR33;SETX;NR4A1;NCOR1;NFIC;TCEA1;CDK12;INTS6
positive regulation of mRNA splicing, via spliceosome (GO:0048026)	2022-07-18	2.39627e-05	0.000962416	0	0	11.2698	119.9	RBM3;RBMXL1;NCBP1;THRAP3;NCL;TRA2A;NUP98
regulation of actin cytoskeleton organization (GO:0032956)	16/91	2.50898e-05	0.000996849	0	0	3.79729	40.2249	CSF1R;TESK1;ARHGAP18;TWF1;ARHGAP17;IQGAP2;BAIAP2;CORO1A;ARHGAP35;MTOR;EPS8;CCDC88A;PAK1;SH3BP1;ARHGDIA;ABL1
phosphorylation (GO:0016310)	42/400	2.721e-05	0.00106959	0	0	2.10867	22.1661	GSK3A;BMPR2;MAST2;PIK3R4;PRKAG2;AATK;STK3;IKBKB;RPS6KA4;PAK1;GRK6;PIM1;ABL1;NEK1;MAPK1;PAK2;MARK3;MARK2;MAP4K4;MAPK3;SRPK2;STAT3;LIMK1;EIF2AK3;CDC42BPB;DGKZ;CDK11B;NRBP1;MTOR;TBCK;WNK1;PEAK1;MAPKAPK2;BTK;PKN2;BIRC6;ULK1;CDK12;PKN1;TNIK;CAMK1;CDK14
protein sumoylation (GO:0016925)	1955-12-01	2.80059e-05	0.00108928	0	0	4.9571	51.9657	NUP214;RANBP2;POM121;NUP188;TRIM28;NUP133;TPR;NUP35;UBA2;NUP153;NUP98;SAE1
cellular response to interleukin-1 (GO:0071347)	22/155	2.90881e-05	0.00110988	0	0	2.952	30.8341	PSMD10;MAP3K3;PSMD11;RIPK2;TANK;NFKB1;PSMB10;RELA;RPS6KA4;IKBKB;PSMA5;IRAK2;TNIP2;PSMD2;IL1B;ZC3H12A;PSMD1;MAP3K8;TAB2;UBE2V1;SQSTM1;MAPK3
regulation of hydrolase activity (GO:0051336)	14/73	2.91362e-05	0.00110988	0	0	4.2193	44.0644	VAV3;RALBP1;ARHGAP27;VAV1;PTK2;FGD2;FGD3;FGD4;SIPA1L1;FGD6;RAB3GAP2;TBC1D15;RAB3GAP1;TBC1D10B
RNA processing (GO:0006396)	24/179	3.34849e-05	0.00126252	0	0	2.76529	28.4947	DDX17;ZCCHC8;SRPK2;SF3B2;NCBP1;SCAF11;NCBP2;WBP4;DDX20;NOL9;SRRM1;PPP1R9B;SETX;RBM3;SON;HNRNPH1;KHSRP;HNRNPF;XRN2;CDK12;HNRNPC;RBM5;RBM6;HNRNPA0
transmembrane receptor protein tyrosine kinase signaling pathway (GO:0007169)	42/404	3.43637e-05	0.00127374	0	0	2.08492	21.4298	CSF1R;GSK3A;NCF2;ARPC1B;ITSN1;NCF4;PXN;TCIRG1;PIK3C2A;PAK1;SIPA1L1;UBASH3B;STMN1;MAPK1;ANKS1A;PAK2;GIT1;MAPK3;VAV3;NCBP1;NCBP2;STAT3;EIF2AK3;TSC2;BAIAP2;MAPK14;PTK2;MTSS1;VAV1;SETX;APC;HNRNPH1;HNRNPF;MAPKAPK2;RAPGEF1;ELMO1;RAPGEF2;PHIP;LCP2;SOS1;ARHGEF7;DOCK1
cellular protein-containing complex assembly (GO:0034622)	23/168	3.47285e-05	0.00127374	0	0	2.83165	29.0752	CCT2;AHCTF1;PSMD11;HIP1;HSPA4;MID1IP1;PXN;ADRM1;CLTA;PDE4DIP;NUP153;PIK3C2A;CENPA;RTN4;ANLN;CENPE;TPR;FCHO2;EIF4H;TCF4;NUP98;EPS15;EIF4B
negative regulation of apoptotic process (GO:0043066)	48/485	3.48166e-05	0.00127374	0	0	1.97733	20.2981	RB1;PSMD10;HDAC1;ARAF;RELA;MTDH;IKBKB;RPS6KA3;RNF213;ARHGDIA;ZC3H12A;RPS6KA1;PIM1;FLNA;MAPK1;RIPK1;FNIP1;PAK2;MCL1;MAP4K4;MAPK3;MED1;BNIP3L;USP47;DFFA;NPM1;STIL;KDM2B;RIPK2;NFKB1;PTK2;SETX;TJP1;ARHGAP10;DAB2;SON;RPS6KB1;TAX1BP1;HCLS1;CTNNB1;UBE2O;PHIP;BIRC6;ITGA5;ZNF830;RAF1;SQSTM1;CPEB4
T cell receptor signaling pathway (GO:0050852)	22/158	3.92518e-05	0.00142192	0	0	2.88642	29.2842	PSMD10;KHDRBS1;PSMD11;RIPK2;RFTN1;BCL10;NFKB1;PSMB10;RELA;IKBKB;PSMA5;PAK1;WNK1;PSMD2;INPP5D;ZC3H12A;NFKBIZ;PSMD1;TAB2;LCP2;NFKBID;PAK2
positive regulation of macrophage proliferation (GO:0120041)	2022-04-05	3.97326e-05	0.00142536	0	0	70.6779	716.203	CSF1R;MAPK1;PTK2;MAPK3
neuron projection development (GO:0031175)	23/171	4.60728e-05	0.00163691	0	0	2.77381	27.6973	RB1;TRIO;MAP1S;DOCK7;DTNBP1;PPP1R9A;PPP1R9B;PAK1;SLC9A6;VAPA;STMN1;EPB41L3;RAPGEF2;ULK1;TNIK;MAP4;ATXN10;SRGAP2;ATP7A;MARK2;FRYL;GAS7;MAP4K4
epithelial cell migration (GO:0010631)	1941-10-01	4.69873e-05	0.00165351	0	0	5.72285	57.0319	KANK2;ANLN;ZEB2;STAT1;PXN;TESK1;ABL1;LPXN;PKN2;PKN1
transcription elongation from RNA polymerase II promoter (GO:0006368)	13/67	4.90676e-05	0.00171042	0	0	4.2778	42.4456	SETD2;SUPT16H;CTDP1;NCBP1;NCBP2;ADRM1;MLLT1;AFF4;IWS1;TCEA1;NELFA;CDK12;NELFE
regulation of autophagy (GO:0010506)	28/231	4.99319e-05	0.00172429	0	0	2.46642	24.4295	GSK3A;WDR41;PRKAG2;FOXK1;FOXO3;PIK3C2A;MTDH;GOLGA2;FLCN;RB1CC1;ZC3H12A;ABL1;TBC1D14;VPS35;DNM1L;SNX5;MCL1;BAD;STAT3;TFEB;SREBF2;MTOR;EXOC4;ULK1;TAB2;LAMTOR1;EIF4G3;OPTN
microtubule nucleation (GO:0007020)	2022-07-20	5.30881e-05	0.0018163	0	0	9.535	93.8584	GOLGA2;NDE1;AKAP9;SLAIN2;TUBGCP3;CLASP1;NDEL1
response to cytokine (GO:0034097)	21/150	5.37972e-05	0.00181988	0	0	2.90305	28.5378	CSF1R;SETD2;SP100;PID1;GCH1;STAT1;STAT3;PTPN23;PTPN12;RELA;PML;RELB;IRAK2;KHSRP;IL1B;MAPKAPK2;REL;HCLS1;RIPK1;PTPN7;MCL1
positive regulation of type I interferon production (GO:0032481)	14/77	5.41777e-05	0.00181988	0	0	3.95057	38.8074	ZBP1;SETD2;XRCC6;RIPK2;STAT1;RELA;NFKB1;NFKB2;MAVS;IRF3;POLR3C;POLR3E;CTNNB1;LRRFIP1
regulation of cellular component movement (GO:0051270)	1950-11-01	5.54368e-05	0.00183294	0	0	5.00641	49.0642	DIAPH1;ADAM17;SP100;INPP5F;MYCBP2;ABL1;ARHGAP18;PKN2;ARAP1;PKN1;RAF1
tRNA export from nucleus (GO:0006409)	1934-09-01	5.60547e-05	0.00183294	0	0	6.38274	62.4818	NUP214;RANBP2;POM121;NUP188;NUP133;TPR;NUP35;NUP153;NUP98
tRNA-containing ribonucleoprotein complex export from nucleus (GO:0071431)	1934-09-01	5.60547e-05	0.00183294	0	0	6.38274	62.4818	NUP214;RANBP2;POM121;NUP188;NUP133;TPR;NUP35;NUP153;NUP98
endoplasmic reticulum to Golgi vesicle-mediated transport (GO:0006888)	24/185	5.73914e-05	0.00186019	0	0	2.66139	25.9901	COPB2;DYNC1I2;COPA;COG7;SEC16A;GBF1;TRAPPC8;ARFGAP3;NRBP1;ARFGAP1;GOLGA2;DYNC1LI1;TMEM115;VAPA;VAPB;GOLGB1;GORASP1;TRAPPC12;GOPC;SEC22B;SPTAN1;ACTR10;SPTBN1;SEC31A
mitotic cell cycle phase transition (GO:0044772)	26/209	5.90792e-05	0.00189824	0	0	2.53842	24.7156	RB1;DYNC1I2;KHDRBS1;CTDP1;PHF8;EPS8;PCM1;CDC23;PPME1;CDC27;EIF4EBP1;CLASP1;CEP135;PPP1R12A;NDE1;CEP131;HAUS6;NEDD1;RPS6KB1;AKAP9;CEP63;MAPRE1;CDK14;NES;OPTN;ANAPC1
negative regulation of gene expression (GO:0010629)	35/322	6.18522e-05	0.0019702	0	0	2.18551	21.1792	RB1;DNMT1;PPP1R11;HDAC1;YBX1;BMI1;ZFP36L2;RPS6KA4;FLCN;ZFP36;LARP1;RBBP4;ZC3H12A;CPNE1;HELLS;MAP2K2;PCIF1;EIF2AK3;SAMD4A;SAMD4B;TSC1;PPHLN1;ATP2B1;NFKB1;PTBP3;PARP10;RBL2;NCOR1;MYCN;RBL1;NCL;CAPRIN1;REL;MPHOSPH8;TNRC6B
DNA-templated transcription, elongation (GO:0006354)	13/69	6.7658e-05	0.00213672	0	0	4.12458	39.6003	SETD2;SUPT16H;CTDP1;NCBP1;NCBP2;ADRM1;MLLT1;AFF4;IWS1;TCEA1;NELFA;CDK12;NELFE
positive regulation of ubiquitin-dependent protein catabolic process (GO:2000060)	14/79	7.2609e-05	0.00224257	0	0	3.82861	36.4883	PSMD10;GSK3A;USP5;LAPTM5;RNF19B;RAD23A;HSPBP1;PTK2;DDA1;DAB2;HECTD1;BAG2;MDM2;CCDC22
regulation of carbohydrate catabolic process (GO:0043470)	1943-10-01	7.2864e-05	0.00224257	0	0	5.37544	51.2114	NUP214;RANBP2;POM121;NUP188;NUP133;TPR;PRKAG2;NUP35;NUP153;NUP98
regulation of purine nucleotide metabolic process (GO:1900542)	1943-10-01	7.2864e-05	0.00224257	0	0	5.37544	51.2114	NUP214;RANBP2;POM121;NUP188;NUP133;TPR;PRKAG2;NUP35;NUP153;NUP98
chromatin organization (GO:0006325)	20/142	7.37073e-05	0.00224257	0	0	2.92176	27.8018	RB1;KDM5A;HDAC5;DAXX;KDM5C;SETD2;PBRM1;NPM1;CBX3;HDAC1;ATRX;NUCKS1;RSF1;SAFB;HCFC1;SMARCA4;PAK1;RBBP4;HMGN1;BPTF
post-Golgi vesicle-mediated transport (GO:0006892)	15/89	7.40442e-05	0.00224257	0	0	3.60486	34.2852	ARFGEF2;HSPA8;MON2;VPS13C;GBF1;AP4E1;DTNBP1;CLTA;PUM1;GOLGB1;EXOC4;STX4;GOPC;CCDC22;EPS15
regulation of cell-substrate junction assembly (GO:0090109)	2022-07-21	7.59478e-05	0.00228152	0	0	8.85346	83.9792	MACF1;SLK;PEAK1;PTK2;CLASP1;VCL;SLC9A1
regulation of plasma membrane bounded cell projection assembly (GO:0120032)	13/70	7.90519e-05	0.00235562	0	0	4.052	38.2728	TBC1D9B;TWF1;TBC1D2B;TBC1D1;CYLD;P2RX4;TBC1D5;TBC1D14;TBC1D17;TBC1D22A;TBC1D15;TBC1D10B;TBC1D16
positive regulation of protein import into nucleus (GO:0042307)	2022-08-28	8.03734e-05	0.00235698	0	0	7.08716	66.8236	MAVS;TRIM28;TPR;UBR5;ZC3H12A;FLNA;HCLS1;DMAP1
protein localization to Golgi apparatus (GO:0034067)	2022-08-28	8.03734e-05	0.00235698	0	0	7.08716	66.8236	GAK;COG7;VPS13C;GBF1;VPS13D;GCC2;BICD2;OPTN
modification-dependent protein catabolic process (GO:0019941)	25/201	8.1558e-05	0.00237289	0	0	2.53639	23.8781	PSMD11;PPP1R11;UBR4;BUB1B;RNF19B;UBR3;CDC23;RNF213;CDC27;WDR91;TRIM25;RBBP6;RNF20;ARRDC1;AMFR;ADRM1;SYVN1;UBE4B;WDR81;MDM2;TRIP12;UBA1;BIRC6;SQSTM1;ANAPC1
positive regulation of translation (GO:0045727)	16/100	8.23622e-05	0.00237756	0	0	3.38882	31.8698	KHDRBS1;NPM1;PCIF1;SAMD4A;UPF3B;LARP4B;LARP4;YBX3;MTOR;RBM3;LARP1;RPS6KB1;RPS6KB2;EIF3E;VIM;EIF3C
regulation of mRNA splicing, via spliceosome (GO:0048024)	15/90	8.45034e-05	0.00242046	0	0	3.5566	33.3564	DDX17;SRPK2;KHDRBS1;NCBP1;WTAP;RBM3;RBM15B;RBMXL1;SON;THRAP3;NCL;TRA2A;NUP98;RBM7;RBM5
protein modification by small protein removal (GO:0070646)	31/276	8.71661e-05	0.00247753	0	0	2.26398	21.163	OTUD4;PSMD10;USP35;USP15;PSMD11;TRRAP;USP32;GPS1;OTUD7B;TNFAIP3;FOXK1;TOMM20;PSMB10;SENP7;PSMD2;ZC3H12A;PSMD1;RIPK1;USP24;USP47;USP5;ADRM1;RAD23A;RAD23B;HCFC1;PSMA5;CYLD;APC;TNIP2;MDM2;OTUD3
nuclear pore complex assembly (GO:0051292)	2022-05-10	8.92583e-05	0.00250824	0	0	17.6822	164.869	AHCTF1;TPR;NUP153;NUP98;RTN4
intracellular steroid hormone receptor signaling pathway (GO:0030518)	1944-10-01	8.97929e-05	0.00250824	0	0	5.21707	48.6127	DDX17;MED1;KDM3A;DAXX;TMF1;UBR5;TRIP4;NR3C1;SAFB;TRERF1
negative regulation of programmed cell death (GO:0043069)	39/381	9.02832e-05	0.00250824	0	0	2.04548	19.0486	KANK2;PSMD10;HDAC1;ARAF;RELA;MTDH;IKBKB;RPS6KA3;ARHGDIA;RPS6KA1;PIM1;FLNA;RIPK1;PAK2;MAP4K4;MCL1;MED1;BNIP3L;USP47;NPM1;STIL;RIPK2;LAPTM5;PTK2;NFKB1;SETX;TJP1;ARHGAP10;DAB2;SON;RPS6KB1;TAX1BP1;CTNNB1;UBE2O;PHIP;BIRC6;ZNF830;RAF1;SQSTM1
RNA metabolic process (GO:0016070)	19/133	9.1139e-05	0.00251312	0	0	2.96891	27.6201	DDX17;NCBP1;WTAP;NCBP2;DDX20;NOL9;SND1;SETX;RBM3;HNRNPH1;PCBP1;HNRNPF;ZC3H12A;XRN2;HNRNPC;RBM5;SIDT2;RBM6;HNRNPA0
regulation of glycolytic process (GO:0006110)	13/71	9.20703e-05	0.00252	0	0	3.98193	37.0039	NUP214;RANBP2;POM121;PFKFB3;NUP188;NUP133;PRKAG2;NUP153;NCOR1;TPR;NUP35;NUP98;GIT1
regulation of gene expression (GO:0010468)	87/1079	9.47276e-05	0.00257366	0	0	1.59186	14.7478	RB1;ATF2;GSK3A;PID1;TRRAP;NAB1;NAB2;YBX1;BMI1;NR3C1;AFF4;YBX3;RPS6KA4;FLCN;KHSRP;ZC3H12A;NFKBIZ;CPNE1;VPS35;KAT7;MED1;DAXX;MAP2K2;ATRX;TFEB;MITF;HCFC1;PTBP3;RBL2;GCFC2;MARF1;MYCN;RBL1;HNRNPH1;IL1B;ZNF516;HCLS1;ATF7;MATR3;UBE2V1;HDAC5;DNMT1;CEBPB;AHNAK;HDAC1;NR2C2;RELA;TTN;ZFP36L1;LARP1;MTA1;PCBP1;ATXN1L;UBR5;ABL1;MAPK1;APBB2;RREB1;MAPK3;RNF20;SRPK2;DENND4A;STAT3;AHNAK2;EIF2AK3;DTNBP1;MSN;NFATC2;T…
positive regulation of cellular amide metabolic process (GO:0034250)	14/81	9.62753e-05	0.00259662	0	0	3.71393	34.3475	GSK3A;NPM1;PCIF1;SAMD4A;UPF3B;LARP4B;LARP4;RELA;MTOR;RBM3;RPS6KB1;EIF3E;VIM;EIF3C
negative regulation of nucleic acid-templated transcription (GO:1903507)	45/464	9.75005e-05	0.00261061	0	0	1.92963	17.8214	RB1;KHDRBS1;HDAC5;KDM5C;HDAC1;NAB1;CHD8;ARID4A;FOXK1;PBXIP1;RSF1;NR3C1;RELA;NIPBL;BCLAF1;RBM15B;TRIM28;SIN3A;KAT7;DMAP1;CIC;SPEN;HSPA8;USP47;DAXX;JUN;XRCC6;ZGPAT;CBX5;CBX3;ARID5B;PHC3;TRERF1;PML;PEX14;SMARCA4;GCFC2;NCOR1;MYBBP1A;MDM2;CRY1;CTNNB1;ZMYND11;MPHOSPH8;TRIM33
regulation of anatomical structure morphogenesis (GO:0022603)	18/123	0.000100869	0.00268136	0	0	3.0523	28.0864	PHLDB1;SP100;PID1;TNFAIP3;LARP4;ARHGAP35;TANC2;PAK1;SIPA1L1;INF2;KIF13B;CTNNB1;PHIP;TNIK;PAK2;MARK2;CLASP1;BCL9L
positive regulation of cellular protein metabolic process (GO:0032270)	16/102	0.000104956	0.0027701	0	0	3.30966	30.323	NPM1;BAD;PCIF1;ASPSCR1;SAMD4A;MSN;UPF3B;LARP4B;LARP4;MTOR;RBM3;RPS6KB1;VPS35;EIF3E;VIM;EIF3C
beta-catenin-TCF complex assembly (GO:1904837)	2022-08-29	0.000105793	0.00277237	0	0	6.74932	61.7835	TLE4;BCL9;HDAC1;TRRAP;RBBP5;CTNNB1;BCL9L;SMARCA4
positive regulation of protein phosphorylation (GO:0001934)	38/371	0.000109117	0.0028059	0	0	2.04591	18.665	CSF1R;BMPR2;DOCK7;ARAF;TESK1;PRKAG2;RPS6KA4;FLCN;PAK1;RB1CC1;ABL1;TNKS1BP1;MAPK1;RIPK1;NBN;FNIP1;PAK2;MAPK3;DAXX;XRCC6;RALBP1;RIPK2;PTK2;CENPE;ADAM17;DAB2;MAVS;IL1B;AKAP9;HCLS1;RAPGEF2;TAB2;LCP2;ARHGEF2;CAMK1;TNIK;ITGA5;RAF1
peptidyl-serine modification (GO:0018209)	22/169	0.000109262	0.0028059	0	0	2.66886	24.3447	SRPK2;MAST2;EIF2AK3;MAPK14;MTOR;RPS6KA4;IKBKB;RPS6KA3;RPS6KB1;WNK1;RPS6KA1;MAPKAPK2;RPS6KB2;MAPK1;MAPKAPK5;ULK1;PKN2;CAMK1;PKN1;MARK3;PAK2;MARK2
negative regulation of mitotic cell cycle phase transition (GO:1901991)	15/92	0.00010935	0.0028059	0	0	3.46386	31.5937	RB1;KANK2;PSMD10;USP47;PSMD11;PSMB10;ZFP36L2;ZFP36L1;PSMA5;RBL2;DLG1;RBL1;APC;PSMD2;PSMD1
protein deubiquitination (GO:0016579)	30/267	0.0001118	0.00284898	0	0	2.2637	20.597	OTUD4;PSMD10;USP35;USP15;PSMD11;TRRAP;USP32;OTUD7B;TNFAIP3;FOXK1;TOMM20;PSMB10;PSMD2;ZC3H12A;PSMD1;RIPK1;ATXN7L3;USP24;USP47;USP5;ADRM1;RAD23A;RAD23B;HCFC1;PSMA5;CYLD;APC;TNIP2;MDM2;OTUD3
regulation of macrophage proliferation (GO:0120040)	2022-04-06	0.000114101	0.00288768	0	0	35.3371	320.805	CSF1R;MAPK1;PTK2;MAPK3
regulation of focal adhesion assembly (GO:0051893)	1954-11-01	0.000116656	0.00293227	0	0	4.53974	41.1131	BCAS3;MACF1;SLK;PEAK1;ABL1;TSC1;VCL;CLASP1;PTK2;SLC9A1;MAP4K4
filopodium assembly (GO:0046847)	2022-06-16	0.000119459	0.00296493	0	0	10.6165	95.8936	FGD3;FGD4;FGD6;SRGAP2;FGD2;PPP1R9B
cellular response to cytokine stimulus (GO:0071345)	46/482	0.00011956	0.00296493	0	0	1.8957	17.1214	CSF1R;GSK3A;PID1;DOCK8;INPPL1;PTPN23;FOXO3;TANK;YBX3;RELA;ZFP36L2;ZFP36L1;IKBKB;SOCS3;ZFP36;SMPD4;IRAK2;INPP5D;KHSRP;ZC3H12A;TPR;PIM1;STX4;RIPK1;JUNB;SH2B3;MCL1;HSPA8;DUSP1;STAT1;STAT3;IL16;FOS;PTPN12;GAB2;NFKB1;VAV1;TXLNA;WNK1;IL1B;RAPGEF1;HCLS1;PTPN7;ARHGEF2;VIM;SOS1
protein localization to plasma membrane (GO:0072659)	19/136	0.000123387	0.00303944	0	0	2.89232	26.0314	C2CD5;SEC16A;DENND4C;IKBKB;GAK;CCDC88A;EFR3A;DLG1;PACS2;GORASP2;PACS1;GORASP1;SLMAP;EPB41L3;FCHO2;RAPGEF2;FLNA;TNIK;SPTBN1
posttranscriptional regulation of gene expression (GO:0010608)	1946-10-01	0.000133778	0.003262	0	0	4.92671	43.9429	RBM3;LARP1;TCOF1;PCIF1;TSC1;MAPKAPK5;MATR3;FOXO3;LARP4;PUM1
regulation of extrinsic apoptotic signaling pathway (GO:2001236)	1964-12-01	0.000134188	0.003262	0	0	4.09719	36.5316	CYLD;SP100;BIRC6;ITGA6;PHIP;RIPK1;STX4;BCL10;ZMYND11;PAK2;RELA;PML
positive regulation of protein import (GO:1904591)	2022-08-30	0.00013751	0.00332091	0	0	6.44219	57.2828	MAVS;TRIM28;TPR;UBR5;ZC3H12A;FLNA;HCLS1;DMAP1
regulation of cell cycle (GO:0051726)	32/296	0.000138892	0.00333252	0	0	2.16869	19.2619	RB1;ANKRD17;LIN9;PPP1R9B;RBBP4;ABL1;APBB2;NBN;JUNB;PHACTR4;SRPK2;RNF20;JUN;JUND;DUSP1;GBF1;STAT3;TSC2;TSC1;RAD23A;PUM1;CDK11B;SND1;PML;HCFC1;CYLD;NR4A1;SON;MYBBP1A;APC;MDM2;SIPA1
regulation of transcription, DNA-templated (GO:0006355)	159/2244	0.000141011	0.00336152	0	0	1.40197	12.4308	RB1;ATF2;TRRAP;NAB1;NAB2;UBP1;ARID4A;ARID4B;NUCKS1;NR3C1;RPS6KA4;RPS6KA3;ZNF609;ZNF608;TRIM28;RPS6KA1;KAT7;ATXN7L3;JUNB;MEF2A;DDX17;MED1;DAXX;ZGPAT;MAP2K2;KDM2B;SP110;ARID5B;MITF;HCFC1;MYCN;PRKAR1A;ATF7;PHIP;UBE2V1;ATF3;KHDRBS1;URI1;SRCAP;KMT2B;NOP2;BCL10;FOXO3;MTDH;ABL1;HIVEP2;TP53BP1;DMAP1;RREB1;SNX5;BPTF;HSPA8;JUN;XRCC6;JUND;CBX5;DENND4A;CBX3;NFATC3;IRF2BP2;NFATC2;TRIP4;PHC3;TRERF1;NFKB1;NFKB2…
regulation of lipid kinase activity (GO:0043550)	2022-05-11	0.000156392	0.00370427	0	0	14.7344	129.12	RB1;RBL2;RBL1;WDR81;WDR91
regulation of ATP metabolic process (GO:1903578)	1956-11-01	0.000164461	0.00387059	0	0	4.33751	37.792	NUP214;RANBP2;POM121;NUP188;NUP133;TPR;PRKAG2;NUP35;NUP153;NUP98;ATP7A
positive regulation of RNA splicing (GO:0033120)	2022-08-31	0.00017667	0.00413161	0	0	6.16177	53.2453	RBM3;SETX;RBMXL1;NCBP1;THRAP3;NCL;TRA2A;NUP98
positive regulation of cellular catabolic process (GO:0031331)	19/141	0.000199733	0.0046416	0	0	2.77305	23.6223	GSK3A;PFKFB3;BAD;TFEB;LAPTM5;MSN;ZC3HAV1;FOXO3;PIK3C2A;MTDH;FLCN;KHSRP;IL1B;ZC3H12A;VPS35;ULK1;DAGLB;OPTN;PNPLA2
regulation of gene silencing by miRNA (GO:0060964)	1967-12-01	0.00021124	0.00484801	0	0	3.87309	32.7761	NUP214;RANBP2;ZFP36;POM121;NUP188;NUP133;TPR;STAT3;NUP35;NUP153;NUP98;PUM1
vascular endothelial growth factor receptor signaling pathway (GO:0048010)	1967-12-01	0.00021124	0.00484801	0	0	3.87309	32.7761	VAV3;NCF2;NCF4;MAPKAPK2;PXN;ELMO1;BAIAP2;MAPK14;DOCK1;PAK2;VAV1;PTK2
positive regulation of protein modification by small protein conjugation or removal (GO:1903322)	13/77	0.000216049	0.00492778	0	0	3.60748	30.4471	PSMD10;GSK3A;RIPK2;MYCBP2;HUWE1;LAPTM5;BCL10;HSPBP1;TANK;ZC3H12A;CRY1;UBA2;SAE1
positive regulation of catalytic activity (GO:0043085)	1940-09-01	0.000218496	0.00493032	0	0	5.14574	43.3721	MSH6;BCAS3;MID1IP1;ABL1;STX4;ATP7A;MAPK14;MAPK3;PHACTR4
organelle assembly (GO:0070925)	41/425	0.000218829	0.00493032	0	0	1.91454	16.1343	UBXN2B;ASAP1;AUP1;PTPN23;ZFYVE1;CENPA;CORO1A;GOLGA2;PCM1;ARL13B;KIF3B;RB1CC1;SH3PXD2B;FLNA;NEK1;UBAP2L;NPM1;RBM14;RAB3IP;CEP131;STX7;GBF1;PRRC2C;HAUS6;PATL1;WDR11;ATXN2L;CENPE;ANLN;NCOR1;BIN2;PACS2;GORASP2;CHMP2B;EXOC4;TUBGCP3;ULK1;CEP63;DHX29;MAPRE1;ATG2B
positive regulation of protein kinase activity (GO:0045860)	20/154	0.000227594	0.00509672	0	0	2.65841	22.2986	CSF1R;DAXX;XRCC6;MAP2K2;NAB2;PRKAG2;PTK2;STK3;CCDC88A;CENPE;PAK1;INCENP;RAPGEF2;TAB2;LCP2;TNIK;CAMK1;PAK2;MARK2;MAP4K4
regulation of protein phosphorylation (GO:0001932)	29/266	0.000242606	0.00540018	0	0	2.18615	18.1977	CSF1R;CEBPB;PID1;TESK1;TWF1;SMG8;TTN;FLCN;PAK1;RB1CC1;ZC3H12A;ABL1;RIPK1;FNIP1;MAPK3;DAXX;NPM1;RALBP1;EIF2AK3;PTK2;PML;CCDC88A;ADAM17;DAB2;MAVS;IL1B;PHIP;TNIK;ATF3
3'-UTR-mediated mRNA stabilization (GO:0070935)	2022-06-18	0.000252384	0.00555095	0	0	8.84612	73.2862	ZFP36;MAPKAPK2;HNRNPC;MAPK14;YBX3;HNRNPA0
regulation of early endosome to late endosome transport (GO:2000641)	2022-06-18	0.000252384	0.00555095	0	0	8.84612	73.2862	DAB2;MAP2K2;MSN;MAPK1;PTPN23;MAPK3
negative regulation of protein K63-linked ubiquitination (GO:1900045)	2022-04-07	0.00025487	0.00556945	0	0	23.5568	194.927	PARP10;UBR5;PLAA;TRIP12
microtubule anchoring (GO:0034453)	2022-05-12	0.00025624	0.00556945	0	0	12.6288	104.433	PCM1;GCC2;BICD2;CLASP1;PEX14
regulation of generation of precursor metabolites and energy (GO:0043467)	1950-10-01	0.000277333	0.00599266	0	0	4.4331	36.3084	NUP214;RANBP2;POM121;NUP188;NUP133;TPR;PRKAG2;NUP35;NUP153;NUP98
RNA 3'-end processing (GO:0031123)	1969-12-01	0.000281291	0.00603499	0	0	3.73679	30.5525	NCBP1;CPSF1;NCBP2;ZC3H11A;CSTF2;DHX38;SYMPK;UPF3B;CASC3;RPRD2;SRRM1;WDR33
regulation of histone acetylation (GO:0035065)	1933-08-01	0.000282558	0.00603499	0	0	5.66823	46.3186	RPS6KA4;HDAC5;FLCN;IL1B;CAMK1;IWS1;MAPK3;GLYR1
positive regulation of cell migration (GO:0030335)	29/269	0.000293238	0.00622709	0	0	2.15848	17.5582	CSF1R;BMPR2;RTN4;ZNF609;NIPBL;PAK1;STX4;GTSE1;RREB1;CLASP1;MAP4K4;SPAG9;SUN2;STAT3;PTK2;MTOR;TJP1;ADAM17;DAB2;APC;IL1B;NUMB;RAPGEF2;PLAA;ITGA6;ARHGEF2;ARHGEF7;MAPRE1;DOCK1
regulation of epithelial cell migration (GO:0010632)	1951-10-01	0.000328565	0.00693741	0	0	4.32475	34.6878	MACF1;BMPR2;EVL;PTPN23;DOCK1;RREB1;RTN4;CLASP1;SASH1;PTK2
clathrin-dependent endocytosis (GO:0072583)	2022-07-26	0.000339237	0.00708181	0	0	6.52188	52.1021	ITSN2;GAK;FCHSD2;INPP5F;ITSN1;FCHO2;CLTA
histone lysine demethylation (GO:0070076)	2022-07-26	0.000339237	0.00708181	0	0	6.52188	52.1021	KDM5A;PHF2;KDM3A;KDM5C;KDM3B;KDM2B;PHF8
DNA alkylation (GO:0006305)	2022-06-19	0.00035217	0.00722927	0	0	8.16522	64.9249	HELLS;DNMT1;EHMT2;ATRX;FOS;DMAP1
DNA methylation or demethylation (GO:0044728)	2022-06-19	0.00035217	0.00722927	0	0	8.16522	64.9249	HELLS;DNMT1;EHMT2;ATRX;FOS;DMAP1
pore complex assembly (GO:0046931)	2022-06-19	0.00035217	0.00722927	0	0	8.16522	64.9249	AHCTF1;BAD;TPR;NUP153;NUP98;RTN4
Fc-gamma receptor signaling pathway involved in phagocytosis (GO:0038096)	1971-12-01	0.00037013	0.00755598	0	0	3.60974	28.5229	VAV3;PAK1;ARPC1B;LIMK1;ELMO1;ABL1;MAPK1;BAIAP2;DOCK1;VAV1;PTK2;MAPK3
positive regulation of heterochromatin assembly (GO:0031453)	2022-05-13	0.000397995	0.00799235	0	0	11.0496	86.5085	DNMT1;TRIM28;TPR;PPHLN1;MPHOSPH8
positive regulation of neuron migration (GO:2001224)	2022-05-13	0.000397995	0.00799235	0	0	11.0496	86.5085	NIPBL;ZNF609;PLAA;RAPGEF2;ARHGEF2
regulation of mRNA metabolic process (GO:1903311)	2022-05-13	0.000397995	0.00799235	0	0	11.0496	86.5085	SRPK2;NCBP1;SAFB;CDK11B;IWS1
positive regulation of hydrolase activity (GO:0051345)	19/149	0.000408289	0.00815475	0	0	2.60129	20.2993	BCAS3;RALBP1;RIC1;DOCK8;ARHGAP27;ARAP1;DOCK11;FLCN;SNX18;SH3BP1;RAPGEF1;RGS10;RAPGEF2;ITGA6;SRGAP2;ARHGEF7;RAB3GAP1;NDEL1;MAP4K4
phosphatidylinositol biosynthetic process (GO:0006661)	17/126	0.000417702	0.0082979	0	0	2.77373	21.5817	PLEKHA2;MBOAT7;INPPL1;PIK3R4;PLEKHA3;SYNJ2;PIK3C2A;MTMR6;RUFY1;ITPKB;SOCS3;EFR3A;PIKFYVE;INPP5F;SYNJ1;INPP5D;PI4K2A
Fc-gamma receptor signaling pathway (GO:0038094)	1972-12-01	0.000422776	0.00830935	0	0	3.54939	27.574	VAV3;PAK1;ARPC1B;LIMK1;ELMO1;ABL1;MAPK1;BAIAP2;DOCK1;VAV1;PTK2;MAPK3
negative regulation of supramolecular fiber organization (GO:1902904)	1972-12-01	0.000422776	0.00830935	0	0	3.54939	27.574	ARFGEF1;LIMA1;HSPA8;APC;MID1IP1;STMN1;TWF1;ARHGEF2;MAPRE1;CORO1A;SSH3;CLASP1
positive regulation of gene silencing by miRNA (GO:2000637)	2022-07-27	0.000436889	0.00849633	0	0	6.19546	47.927	ZFP36;MAP2K2;MYCN;STAT3;RIPK1;PUM1;TNRC6B
stress-activated protein kinase signaling cascade (GO:0031098)	2022-07-27	0.000436889	0.00849633	0	0	6.19546	47.927	IKBKB;TNIP2;MAPK1;KAT7;MAP3K8;NFKB1;MAPK3
IRE1-mediated unfolded protein response (GO:0036498)	1953-10-01	0.000454867	0.00879965	0	0	4.12316	31.7298	GSK3A;VAPB;LMNA;SYVN1;SSR1;HDGF;TLN1;ARFGAP1;ADD1;SEC31A
mRNA stabilization (GO:0048255)	1944-09-01	0.000466944	0.00898624	0	0	4.55669	34.9466	ZFP36;LARP1;THRAP3;MAPKAPK2;YBX1;HNRNPC;MAPK14;YBX3;HNRNPA0
nucleosome organization (GO:0034728)	14/94	0.00048115	0.00912573	0	0	3.10827	23.7451	SETD2;DAXX;SUPT16H;NPM1;SRCAP;ATRX;RSF1;SMARCA4;CHAF1B;CHAF1A;VPS72;DMAP1;ARID2;BPTF
regulation of actin filament-based process (GO:0032970)	1973-12-01	0.000481601	0.00912573	0	0	3.49102	26.6658	CCDC88A;PAK1;SH3BP1;TESK1;ABL1;ARHGAP18;ARHGAP17;IQGAP2;BAIAP2;CORO1A;ARHGAP35;MTOR
regulation of Rho protein signal transduction (GO:0035023)	1973-12-01	0.000481601	0.00912573	0	0	3.49102	26.6658	EPS8;KANK2;FLCN;RALBP1;ARHGDIA;STARD8;STMN1;ABL1;MYO9B;ARHGEF2;RAF1;ARHGAP35
peptidyl-serine autophosphorylation (GO:0036289)	2022-04-08	0.000488022	0.00920022	0	0	17.6667	134.711	PIKFYVE;MAP2K2;RIPK1;MARK3
nuclear export (GO:0051168)	13/84	0.000519953	0.00975241	0	0	3.2506	24.5803	NUP214;POM121;RANBP3;NUP188;NCBP1;NCBP2;UPF3B;NUP153;CASC3;SRRM1;ZC3H11A;TPR;DHX38
nuclear membrane reassembly (GO:0031468)	1954-10-01	0.000531733	0.00977407	0	0	4.02924	30.3779	AHCTF1;POM121;NUP188;UBXN2B;NUP133;LMNA;CHMP2B;NUP35;NUP98;LBR
regulation of microtubule-based process (GO:0032886)	1936-08-01	0.000533616	0.00977407	0	0	5.06012	38.1322	MACF1;CYLD;DIAPH1;PHLDB1;APC;BICD2;CLASP1;MARK2
regulation of mRNA processing (GO:0050684)	1936-08-01	0.000533616	0.00977407	0	0	5.06012	38.1322	SRPK2;KHDRBS1;SON;NCBP1;SAFB;CDK11B;IWS1;ZFP36L1
regulation of protein import into nucleus (GO:0042306)	1936-08-01	0.000533616	0.00977407	0	0	5.06012	38.1322	MAVS;TRIM28;TPR;UBR5;ZC3H12A;FLNA;HCLS1;DMAP1
peptidyl-lysine modification (GO:0018205)	15/106	0.000536978	0.00977407	0	0	2.92878	22.0524	NUP214;RANBP2;POM121;NUP188;NUP133;NUP153;SENP7;TRIM28;TPR;UBA2;NUP35;VIPAS39;NUP98;SAE1;ATP7A
small GTPase mediated signal transduction (GO:0007264)	15/106	0.000536978	0.00977407	0	0	2.92878	22.0524	RB1;RALBP1;DNMT1;JUN;ARHGAP1;ARHGAP18;MAPK14;CCDC88A;ARHGAP31;ARHGAP30;TRIM28;RAPGEF2;MAPKAPK5;SOS1;RREB1
Fc receptor mediated stimulatory signaling pathway (GO:0002431)	1974-12-01	0.000547168	0.00991072	0	0	3.43453	25.7959	VAV3;PAK1;ARPC1B;LIMK1;ELMO1;ABL1;MAPK1;BAIAP2;DOCK1;VAV1;PTK2;MAPK3
positive regulation of macromolecule biosynthetic process (GO:0010557)	17/129	0.000550843	0.00991987	0	0	2.699	20.2535	NPM1;BRPF3;PCIF1;SAMD4A;UPF3B;LARP4B;LARP4;NFKB1;MTOR;RBM3;RPS6KB1;IL1B;KAT7;EIF3E;VIM;EIF3C;TMEM106A
nucleotide-binding oligomerization domain containing signaling pathway (GO:0070423)	2022-07-28	0.000555728	0.00991987	0	0	5.90012	44.2228	CYLD;IRAK2;RIPK2;TNFAIP3;TAB2;UBE2V1;RELA
positive regulation of microtubule polymerization (GO:0031116)	2022-07-28	0.000555728	0.00991987	0	0	5.90012	44.2228	PAK1;CLIP1;AKAP9;SLAIN2;MAPRE1;CLASP1;GIT1
regulation of protein binding (GO:0043393)	16/118	0.00057702	0.0102504	0	0	2.78813	20.7928	HDAC5;EPB41;RIPK2;AMFR;ADD1;PEX14;STK3;GOLGA2;DAB2;BAG2;SYMPK;RAPGEF2;CAMK1;MARK3;NES;MARK2
regulation of cell cycle G2/M phase transition (GO:1902749)	13/85	0.00058417	0.0102786	0	0	3.20529	23.8644	DYNC1I2;NPM1;CEP135;NDE1;CEP131;HAUS6;NEDD1;PCM1;AKAP9;CEP63;MAPRE1;GTSE1;CLASP1
retrograde vesicle-mediated transport, Golgi to endoplasmic reticulum (GO:0006890)	13/85	0.00058417	0.0102786	0	0	3.20529	23.8644	COPB2;COPA;COG7;GBF1;ARFGAP3;BICD2;ARFGAP1;CENPE;KIF2A;KIF3B;TMEM115;KIFAP3;SEC22B
negative regulation of translational initiation (GO:0045947)	2022-05-14	0.000591792	0.0103145	0	0	9.82139	72.9961	LARP1;TPR;EIF4EBP1;EIF4EBP2;EIF3E
response to chemokine (GO:1990868)	2022-05-14	0.000591792	0.0103145	0	0	9.82139	72.9961	DUSP1;WNK1;DOCK8;ZC3H12A;SH2B3
regulation of vesicle-mediated transport (GO:0060627)	14/96	0.000598083	0.0103752	0	0	3.03214	22.5039	HIP1;MAP2K2;TSC2;ARFGAP1;RUFY1;ZFYVE16;INPP5F;SNX17;ABL1;PACSIN2;MAPK1;STX4;STXBP5;MAPK3
G2/M transition of mitotic cell cycle (GO:0000086)	17/130	0.000602654	0.0104056	0	0	2.67498	19.8327	KHDRBS1;DYNC1I2;CEP135;PPP1R12A;NDE1;CEP131;HAUS6;NEDD1;PCM1;PPME1;AKAP9;CEP63;MAPRE1;CDK14;NES;OPTN;CLASP1
cytokine-mediated signaling pathway (GO:0019221)	53/621	0.000609453	0.0104741	0	0	1.67602	12.4075	INPPL1;LMNB1;IKBKB;RPS6KA4;PSMD2;PIM1;PSMD1;TRIM25;MAP3K8;JUNB;RIPK2;IL16;FOS;GAB2;VAV1;PSMA5;ADAM17;TXLNA;IRF3;IL1B;RAPGEF1;LCP1;UBE2V1;SOS1;SQSTM1;PSMD10;CSF1R;SP100;PSMD11;FOXO3;RELA;PSMB10;SOCS3;IRAK2;INPP5D;STX4;RIPK1;SH2B3;PAK2;MCL1;MAPK3;MAP3K3;HSPA8;STAT1;STAT3;MSN;NFKB1;PML;SMARCA4;TNIP2;HNRNPF;TAB2;VIM
regulation of gene silencing by RNA (GO:0060966)	1955-10-01	0.000619048	0.01051	0	0	3.93949	29.1023	NUP214;RANBP2;POM121;NUP188;NUP133;TPR;NUP35;NUP153;NUP98;PUM1
regulation of posttranscriptional gene silencing (GO:0060147)	1955-10-01	0.000619048	0.01051	0	0	3.93949	29.1023	NUP214;RANBP2;POM121;NUP188;NUP133;TPR;NUP35;NUP153;NUP98;PUM1
response to amino acid starvation (GO:1990928)	1975-12-01	0.000620075	0.01051	0	0	3.37983	24.9623	ATF2;FLCN;SZT2;CEBPB;LARP1;TFEB;EIF2AK3;MAPK1;TCIRG1;LAMTOR1;MTOR;MAPK3
regulation of cell-matrix adhesion (GO:0001952)	1965-11-01	0.000635673	0.0107252	0	0	3.61287	26.5937	MACF1;SLK;PEAK1;PLEKHA2;TSC1;UTRN;VCL;CLASP1;PTK2;SLC9A1;MAP4K4
regulation of actin cytoskeleton reorganization (GO:2000249)	1937-08-01	0.000649111	0.0108039	0	0	4.88537	35.8582	TJP1;CSF1R;BCAS3;ARHGDIA;ABL1;HCLS1;IQGAP2;BAIAP2
regulation of erythrocyte differentiation (GO:0045646)	1937-08-01	0.000649111	0.0108039	0	0	4.88537	35.8582	MED1;ZFP36;BRD1;STAT1;STAT3;FOXO3;MAPK14;ZFP36L1
regulation of p38MAPK cascade (GO:1900744)	1937-08-01	0.000649111	0.0108039	0	0	4.88537	35.8582	CYLD;DLG1;DUSP1;IL1B;ZC3H12A;RELL1;MAP3K4;SASH1
regulation of cell growth (GO:0001558)	24/217	0.000654217	0.0108401	0	0	2.21633	16.2503	RB1;OGFR;PSMD10;ARHGEF11;USP47;URI1;BMPR2;NCBP1;EI24;CDK11B;CDKN2AIP;RTN4;MTOR;PML;SMARCA4;PPP1R9B;RPS6KA3;FLCN;KIAA1109;ADAM17;RPS6KA1;APBB2;LAMTOR1;SIPA1
cell cycle G2/M phase transition (GO:0044839)	17/131	0.000658591	0.0108638	0	0	2.65137	19.4224	KHDRBS1;DYNC1I2;CEP135;PPP1R12A;NDE1;CEP131;HAUS6;NEDD1;PCM1;PPME1;AKAP9;CEP63;MAPRE1;CDK14;NES;OPTN;CLASP1
positive regulation of NF-kappaB transcription factor activity (GO:0051092)	19/155	0.000670043	0.0110036	0	0	2.48573	18.1662	NPM1;RIPK2;STAT3;BCL10;NFKB1;RELA;MTDH;NFKB2;RPS6KA4;IKBKB;IRAK2;IL1B;BTK;TRIM25;RIPK1;TAB2;UBE2V1;ARHGEF2;NFKBIB
Rho protein signal transduction (GO:0007266)	1956-10-01	0.000717872	0.0117369	0	0	3.85364	27.8974	EPS8;ARHGEF11;ARHGDIA;LIMK1;ARHGAP1;ARHGEF1;MYO9B;ARHGAP5;ARHGAP4;PHACTR4
regulation of protein ubiquitination (GO:0031396)	15/109	0.000724021	0.0117716	0	0	2.83486	20.498	PSMD10;DAXX;GSK3A;UBXN1;RIPK2;MYCBP2;HUWE1;LAPTM5;TNFAIP3;BCL10;HSPBP1;BAG2;CRY1;SQSTM1;SASH1
cellular response to nutrient levels (GO:0031669)	1966-11-01	0.000726369	0.0117716	0	0	3.54699	25.6357	FLCN;HSPA8;BMPR2;EHMT2;TFEB;TSC1;ULK1;FNIP1;ZFYVE1;SREBF2;MTOR
histone exchange (GO:0043486)	1938-08-01	0.000783943	0.0126492	0	0	4.72227	33.7698	CENPU;NPM1;SRCAP;RBBP4;VPS72;RSF1;DMAP1;CENPA
regulation of protein kinase activity (GO:0045859)	15/110	0.000797542	0.0128127	0	0	2.80487	20.0098	RB1;DAXX;XRCC6;DTNBP1;TSC2;PRKAG2;SMG8;PTK2;TTN;CENPE;UBASH3B;RAPGEF2;TAB2;LCP2;PAK2
regulation of epidermal growth factor receptor signaling pathway (GO:0042058)	1967-11-01	0.000827556	0.0132373	0	0	3.48347	24.7223	ERRFI1;DOK1;CCDC88A;HIP1;SH3KBP1;RHBDF2;ARAP1;EPS15L1;PTPN12;ARHGEF7;EPS15
regulation of DNA-templated transcription in response to stress (GO:0043620)	2022-04-09	0.000841082	0.0133124	0	0	14.1326	100.07	RPS6KA3;BCLAF1;RPS6KA1;RELA
regulation of endothelial cell development (GO:1901550)	2022-04-09	0.000841082	0.0133124	0	0	14.1326	100.07	IKBKB;PPP1R12A;IL1B;VCL
positive regulation of DNA-templated transcription, initiation (GO:2000144)	2022-06-22	0.000843061	0.0133124	0	0	6.63319	46.9528	SETX;MED1;JUN;BCLAF1;MED24;MITF
clathrin coat assembly (GO:0048268)	2022-05-15	0.000848582	0.0133426	0	0	8.83879	62.5074	HIP1;FCHO2;CLTA;PIK3C2A;EPS15
microtubule polymerization (GO:0046785)	2022-07-30	0.000869745	0.013503	0	0	5.3865	37.9603	GOLGA2;NDE1;AKAP9;SLAIN2;TUBGCP3;CLASP1;NDEL1
negative regulation of cytoskeleton organization (GO:0051494)	2022-07-30	0.000869745	0.013503	0	0	5.3865	37.9603	ARFGEF1;TJP1;LIMA1;TWF1;CORO1A;SSH3;CLASP1
plasma membrane invagination (GO:0099024)	2022-07-30	0.000869745	0.013503	0	0	5.3865	37.9603	SNX18;SH3BP1;BIN2;ELMO1;MYH9;ARHGAP25;DOCK1
cellular component assembly (GO:0022607)	27/261	0.000881181	0.0136233	0	0	2.05788	14.4756	RTN4;ADD1;EPS8;LIMA1;CHAF1B;CHAF1A;RBBP4;SH3BP1;MICAL1;FLNA;LPXN;KIFAP3;DNM1L;SPTBN1;MAGI1;STX7;MITF;BAIAP2;MYO9A;PEX14;PML;CD2AP;APC;GORASP2;MDM2;LCP1;SKAP2
response to lipopolysaccharide (GO:0032496)	19/159	0.000915746	0.0140987	0	0	2.4142	16.8892	GCH1;TNFAIP3;BCL10;MAPK14;NFKB1;RELA;RPS6KA3;ZFP36;ADAM17;TNIP2;IL1B;ZC3H12A;MAPKAPK2;PLAA;TAB2;VIM;GIT1;NFKBIB;HNRNPA0
regulation of cellular component biogenesis (GO:0044087)	1939-08-01	0.000940385	0.0144179	0	0	4.5697	31.8473	PARP10;TJP1;HSPA8;RAPGEF1;MSN;RAPGEF2;SNCAIP;HCFC1
phosphatidylinositol metabolic process (GO:0046488)	15/112	0.000963697	0.0146538	0	0	2.74674	19.0754	CSF1R;PLEKHA2;MBOAT7;INPPL1;PIK3R4;PLEKHA3;SYNJ2;PIK3C2A;MTMR6;RUFY1;PIKFYVE;INPP5F;SYNJ1;INPP5D;PI4K2A
protein-containing complex subunit organization (GO:0043933)	15/112	0.000963697	0.0146538	0	0	2.74674	19.0754	MAGI1;NUP133;MITF;PEX14;PML;CD2AP;APC;TPR;MDM2;LPXN;NUP35;NUP98;KIFAP3;DNM1L;SKAP2
mRNA 3'-end processing (GO:0031124)	1979-12-01	0.000998304	0.0150561	0	0	3.17738	21.9539	NCBP1;CPSF1;NCBP2;ZC3H11A;CSTF2;DHX38;SYMPK;UPF3B;CASC3;RPRD2;SRRM1;WDR33
positive regulation of proteasomal ubiquitin-dependent protein catabolic process (GO:0032436)	1979-12-01	0.000998304	0.0150561	0	0	3.17738	21.9539	PSMD10;GSK3A;DAB2;HECTD1;USP5;BAG2;SGTA;MDM2;RNF19B;RAD23A;HSPBP1;DDA1
positive regulation of autophagy (GO:0010508)	13/90	0.00101467	0.0152407	0	0	2.99636	20.6545	BNIP3L;GSK3A;BAD;TFEB;TSC2;PIK3C2A;FOXO3;MTDH;FLCN;LARP1;ZC3H12A;ULK1;OPTN
mitotic cytokinesis (GO:0000281)	1949-09-01	0.00106355	0.0158461	0	0	3.98605	27.289	ANLN;SNX18;SON;APC;INCENP;STMN1;CENPA;CEP55;SPTBN1
regulation of cellular protein metabolic process (GO:0032268)	1949-09-01	0.00106355	0.0158461	0	0	3.98605	27.289	RBM3;TCOF1;WDR91;PCIF1;VPS35;TSC1;MAPKAPK5;FOXO3;NFKB1
regulation of G2/M transition of mitotic cell cycle (GO:0010389)	18/149	0.00108763	0.0160984	0	0	2.44312	16.6713	PSMD10;USP47;DYNC1I2;CEP135;PSMD11;NDE1;CEP131;HAUS6;PSMB10;PSMA5;NEDD1;PCM1;PSMD2;AKAP9;PSMD1;CEP63;MAPRE1;CLASP1
DNA methylation (GO:0006306)	2022-06-23	0.0010892	0.0160984	0	0	6.24267	42.5894	HELLS;DNMT1;EHMT2;ATRX;FOS;DMAP1
regulation of proteasomal ubiquitin-dependent protein catabolic process (GO:0032434)	14/102	0.00110301	0.0162375	0	0	2.8245	19.2341	PSMD10;GSK3A;UBXN1;USP5;ARAF;RNF19B;RAD23A;HSPBP1;RAD23B;DDA1;DAB2;HECTD1;BAG2;MDM2
negative regulation of extrinsic apoptotic signaling pathway (GO:2001237)	1980-12-01	0.00111814	0.0163054	0	0	3.13049	21.2751	IL1B;EYA3;PEA15;TNFAIP3;BIRC6;ITGA6;PHIP;RIPK1;ARHGEF2;ZMYND11;RELA;MCL1
negative regulation of I-kappaB kinase/NF-kappaB signaling (GO:0043124)	1940-08-01	0.00112086	0.0163054	0	0	4.42666	30.0732	STAT1;ZC3H12A;OTUD7B;TNFAIP3;RIPK1;CCDC22;ZMYND11;TANK
regulation of microtubule polymerization (GO:0031113)	1940-08-01	0.00112086	0.0163054	0	0	4.42666	30.0732	PAK1;CLIP1;STMN1;AKAP9;ABL1;SLAIN2;MAPRE1;CLASP1
3'-UTR-mediated mRNA destabilization (GO:0061158)	2022-05-16	0.00118	0.0170317	0	0	8.03483	54.1728	ZFP36;KHSRP;ZC3H12A;ZFP36L2;ZFP36L1
regulation of mitotic sister chromatid separation (GO:0010965)	2022-05-16	0.00118	0.0170317	0	0	8.03483	54.1728	CENPE;CDC23;CDC27;TPR;ANAPC1
positive regulation of protein modification process (GO:0031401)	23/214	0.00123738	0.0177903	0	0	2.14442	14.3564	CSF1R;DAXX;RALBP1;TESK1;ASPSCR1;PTK2;GOLGA2;FLCN;PAK1;ADAM17;DAB2;MAVS;IL1B;RB1CC1;ABL1;SYMPK;RAB3GAP2;RIPK1;CAMK1;TNIK;FNIP1;RAB3GAP1;MAPK3
cellular response to lectin (GO:1990858)	15/115	0.00126721	0.0180785	0	0	2.66392	17.7708	PSMD10;PSMD11;BCL10;NFKB1;PSMB10;RELA;RELB;IKBKB;PSMA5;PAK1;PSMD2;PSMD1;TAB2;RAF1;PAK2
stimulatory C-type lectin receptor signaling pathway (GO:0002223)	15/115	0.00126721	0.0180785	0	0	2.66392	17.7708	PSMD10;PSMD11;BCL10;NFKB1;PSMB10;RELA;RELB;IKBKB;PSMA5;PAK1;PSMD2;PSMD1;TAB2;RAF1;PAK2
positive regulation of telomere maintenance (GO:0032206)	1932-07-01	0.00130915	0.0185337	0	0	4.95506	32.8935	ATRX;MAPK1;MAPKAPK5;NBN;MAP3K4;PML;MAPK3
regulation of intracellular protein transport (GO:0033157)	1932-07-01	0.00130915	0.0185337	0	0	4.95506	32.8935	BCAS3;PCM1;TPR;CEP131;GCC2;LCP1;NDEL1
glycerophospholipid biosynthetic process (GO:0046474)	20/177	0.00136871	0.0193029	0	0	2.26619	14.943	CHKB;PCYT1A;PLEKHA2;MBOAT7;INPPL1;PIK3R4;PLEKHA3;SYNJ2;PIK3C2A;DGKZ;MTMR6;RUFY1;PTDSS1;PIKFYVE;INPP5F;SYNJ1;INPP5D;LPCAT2;CPNE1;PI4K2A
nucleotide-binding domain, leucine rich repeat containing receptor signaling pathway (GO:0035872)	2022-06-24	0.00138689	0.0194343	0	0	5.89554	38.7968	CYLD;RIPK2;IRAK2;TNFAIP3;TAB2;UBE2V1
neuron projection morphogenesis (GO:0048812)	17/140	0.00139528	0.0194343	0	0	2.45619	16.1486	MEF2A;FARP1;TRIO;MAP1S;DOCK7;DTNBP1;BAIAP2;PAK1;SLC9A6;EPB41L3;CPNE1;CTNNB1;TNIK;SRGAP2;ATP7A;GAS7;MAP4K4
caveolin-mediated endocytosis (GO:0072584)	2022-03-05	0.00142687	0.0194343	0	0	26.4781	173.492	PACSIN2;MAPK1;MAPK3
cellular response to nicotine (GO:0071316)	2022-03-05	0.00142687	0.0194343	0	0	26.4781	173.492	BAD;NFKB1;RELA
glomerular visceral epithelial cell migration (GO:0090521)	2022-03-05	0.00142687	0.0194343	0	0	26.4781	173.492	KANK2;ANLN;TESK1
immature B cell differentiation (GO:0002327)	2022-03-05	0.00142687	0.0194343	0	0	26.4781	173.492	SYVN1;IRF2BP2;FNIP1
p38MAPK cascade (GO:0038066)	2022-03-05	0.00142687	0.0194343	0	0	26.4781	173.492	ZFP36;MAPK14;ZFP36L1
regulation of cyclase activity (GO:0031279)	2022-03-05	0.00142687	0.0194343	0	0	26.4781	173.492	CAP1;MAPK14;MAPK3
mitotic nuclear membrane organization (GO:0101024)	1951-09-01	0.00143062	0.0194343	0	0	3.79583	24.8614	AHCTF1;POM121;NUP188;NUP133;LMNA;CHMP2B;NUP35;NUP98;LBR
mitotic nuclear membrane reassembly (GO:0007084)	1951-09-01	0.00143062	0.0194343	0	0	3.79583	24.8614	AHCTF1;POM121;NUP188;NUP133;LMNA;CHMP2B;NUP35;NUP98;LBR
regulation of mitotic cell cycle (GO:0007346)	20/178	0.00146605	0.0198427	0	0	2.25172	14.6929	RB1;PSMD10;RNF20;PSMD11;GBF1;BUB1B;SCRIB;CDK11B;PSMB10;PSMA5;CYLD;CDC23;RPS6KB1;PSMD2;CDC27;EIF4EBP1;MDM2;PSMD1;PKN2;ANAPC1
regulation of ubiquitin-dependent protein catabolic process (GO:2000058)	1942-08-01	0.00156426	0.0210947	0	0	4.16583	26.9127	SGTA;ARAF;LAPTM5;RAD23A;CCDC22;RAD23B;PML;PTK2
positive regulation of telomere maintenance via telomerase (GO:0032212)	1933-07-01	0.00158554	0.0212428	0	0	4.76423	30.7141	CCT3;CCT2;MAPK1;CTNNB1;MAPKAPK5;MAP3K4;MAPK3
regulation of establishment of endothelial barrier (GO:1903140)	2022-05-17	0.00159824	0.0212428	0	0	7.36488	47.4214	IKBKB;PPP1R12A;IL1B;ADD1;VCL
regulation of Golgi organization (GO:1903358)	2022-05-17	0.00159824	0.0212428	0	0	7.36488	47.4214	MAP2K2;AKAP9;PDE4DIP;MAPK1;MAPK3
regulation of receptor recycling (GO:0001919)	2022-05-17	0.00159824	0.0212428	0	0	7.36488	47.4214	INPP5F;SCRIB;LAMTOR1;OPTN;TBC1D16
chromosome organization (GO:0051276)	14/106	0.00160818	0.0212982	0	0	2.70112	17.3754	TOP2B;HDAC5;NUP133;HDAC1;GPS1;DOT1L;NUCKS1;SAFB;RAD23B;GEM;SMARCA4;MSH6;ABL1;HMGN1
I-kappaB kinase/NF-kappaB signaling (GO:0007249)	1962-10-01	0.00162034	0.0213827	0	0	3.40791	21.8962	IKBKB;RIPK2;IRAK2;REL;RIPK1;TAB2;BCL10;TANK;RELA;RELB
regulation of cytokinesis (GO:0032465)	1984-12-01	0.00172311	0.022658	0	0	2.95594	18.8105	KLHL9;FLCN;SVIL;AHCTF1;SETD2;ZFYVE26;PIK3R4;PRPF40A;BIRC6;PKN2;GIT1;E2F8
innate immune response activating cell surface receptor signaling pathway (GO:0002220)	15/119	0.00179342	0.0234989	0	0	2.56091	16.1943	PSMD10;PSMD11;BCL10;NFKB1;PSMB10;RELA;RELB;IKBKB;PSMA5;PAK1;PSMD2;PSMD1;TAB2;RAF1;PAK2
cellular response to tumor necrosis factor (GO:0071356)	21/194	0.00180622	0.023583	0	0	2.15963	13.6414	PSMD10;PID1;PSMD11;STAT1;FOXO3;TANK;YBX3;RELA;ZFP36L2;PSMB10;ZFP36L1;IKBKB;PSMA5;ZFP36;ADAM17;SMPD4;PSMD2;ZC3H12A;PSMD1;RIPK1;ARHGEF2
cellular response to glucose starvation (GO:0042149)	1943-08-01	0.00183271	0.0237082	0	0	4.04659	25.5015	SZT2;MYBBP1A;ZC3H12A;PIK3R4;EIF2AK3;PRKAG2;FOXO3;CPEB4
negative regulation of type I interferon production (GO:0032480)	1943-08-01	0.00183271	0.0237082	0	0	4.04659	25.5015	CYLD;MAVS;IRF3;REL;TAX1BP1;TNFAIP3;TRIM25;RELB
cellular response to reactive oxygen species (GO:0034614)	1963-10-01	0.00183506	0.0237082	0	0	3.34343	21.0659	SETX;JUN;PXN;ABL1;TNFAIP3;MAPK1;RIPK1;FOS;RELA;MAPK3
positive regulation of pri-miRNA transcription by RNA polymerase II (GO:1902895)	1934-07-01	0.00190528	0.0242845	0	0	4.58753	28.7323	JUN;STAT3;FOS;FOXO3;NR3C1;RELA;SMARCA4
termination of RNA polymerase II transcription (GO:0006369)	1934-07-01	0.00190528	0.0242845	0	0	4.58753	28.7323	SETX;CPSF1;NCBP1;NCBP2;CSTF2;SYMPK;WDR33
cellular response to amino acid starvation (GO:0034198)	1974-11-01	0.00191253	0.0242845	0	0	3.09527	19.3743	ATF2;FLCN;SZT2;CEBPB;TFEB;EIF2AK3;MAPK1;TCIRG1;LAMTOR1;MTOR;MAPK3
NIK/NF-kappaB signaling (GO:0038061)	1974-11-01	0.00191253	0.0242845	0	0	3.09527	19.3743	PSMA5;PSMD10;PSMD11;PSMD2;REL;PSMD1;ZFP91;PSMB10;RELA;RELB;NFKB2
regulation of cytokine-mediated signaling pathway (GO:0001959)	1974-11-01	0.00191253	0.0242845	0	0	3.09527	19.3743	IKBKB;ZBP1;SOCS3;CYLD;ELF1;IRAK2;STAT1;TAX1BP1;TNFAIP3;RIPK1;ABCE1
macroautophagy (GO:0016236)	15/120	0.00195021	0.0246782	0	0	2.53639	15.8266	ACBD5;EI24;PIK3R4;PRKAG2;TCIRG1;TOMM20;ZFYVE1;TBC1D5;RB1CC1;CHMP2B;PLEKHM1;PLAA;ULK1;VIPAS39;SQSTM1
cell proliferation in forebrain (GO:0021846)	2022-04-11	0.00201997	0.025387	0	0	10.0936	62.6277	PCM1;AKNA;DOCK7;NUMB
positive regulation of DNA methylation-dependent heterochromatin assembly (GO:0090309)	2022-04-11	0.00201997	0.025387	0	0	10.0936	62.6277	DNMT1;TRIM28;PPHLN1;MPHOSPH8
protein localization to centrosome (GO:0071539)	2022-05-18	0.00211588	0.0262754	0	0	6.79799	41.864	NEDD1;STIL;PCM1;GOLGB1;CEP131
regulation of mRNA polyadenylation (GO:1900363)	2022-05-18	0.00211588	0.0262754	0	0	6.79799	41.864	RNF20;NCBP1;NCBP2;ZC3H14;NELFE
regulation of production of miRNAs involved in gene silencing by miRNA (GO:1903798)	2022-05-18	0.00211588	0.0262754	0	0	6.79799	41.864	MAP2K2;MYCN;NCOR1;ZC3H12A;RIPK1
cellular response to growth factor stimulus (GO:0071363)	18/158	0.0021191	0.0262754	0	0	2.28497	14.068	MED1;URI1;BMPR2;PTPN12;NR3C1;MAPK14;ZFP36L2;RELA;ZFP36L1;SETX;NR4A1;ZFP36;ACAP2;RPS6KB1;MAPKAPK2;RAPGEF1;RAPGEF2;CTNNB1
positive regulation of mRNA catabolic process (GO:0061014)	1944-08-01	0.00213622	0.0263111	0	0	3.93398	24.1889	ZFP36;KHSRP;ZC3H12A;ZC3HAV1;PUM1;ZFP36L2;ZFP36L1;TNRC6B
positive regulation of stress fiber assembly (GO:0051496)	1944-08-01	0.00213622	0.0263111	0	0	3.93398	24.1889	CCDC88A;PAK1;FHOD1;PXN;LIMK1;TESK1;ABL1;EVL
positive regulation of I-kappaB kinase/NF-kappaB signaling (GO:0043123)	19/171	0.00216339	0.0264749	0	0	2.22218	13.6355	ANKRD17;MAP3K3;RIPK2;BCL10;RELA;MTDH;IKBKB;MAVS;VAPA;TNIP2;MIER1;REL;TRIM25;FLNA;RIPK1;TAB2;UBE2V1;CCDC22;TMEM106A
positive regulation of microtubule polymerization or depolymerization (GO:0031112)	2022-06-26	0.00216385	0.0264749	0	0	5.30543	32.5534	PAK1;CLIP1;AKAP9;SLAIN2;MAPRE1;CLASP1
positive regulation of cytokine production (GO:0001819)	31/335	0.00234779	0.0286307	0	0	1.81882	11.0117	CSF1R;CEBPB;BCL10;LY9;RELA;MBP;RIPK1;LRRFIP1;SPTBN1;ZBP1;XRCC6;RIPK2;NFAM1;RFTN1;STAT3;EIF2AK3;LAPTM5;SCRIB;IL16;MAPK14;NFKB1;NFKB2;ADAM17;MAVS;IRF3;POLR3C;IL1B;POLR3E;CTNNB1;ARHGEF2;TMEM106A
protein deacetylation (GO:0006476)	1945-08-01	0.00247784	0.0299204	0	0	3.82745	22.9661	HDAC5;RBM14;MTA1;HDAC1;SIN3A;MIER1;FLNA;TRERF1
regulation of DNA repair (GO:0006282)	1945-08-01	0.00247784	0.0299204	0	0	3.82745	22.9661	PARG;TRIM28;EYA3;UBR5;KAT7;TRIP12;UBE2V1;PML
regulation of pri-miRNA transcription by RNA polymerase II (GO:1902893)	1945-08-01	0.00247784	0.0299204	0	0	3.82745	22.9661	JUN;STAT3;NFATC3;FOS;FOXO3;NR3C1;RELA;SMARCA4
supramolecular fiber organization (GO:0097435)	32/351	0.00254625	0.0306462	0	0	1.78948	10.6888	HIP1;INPPL1;SLAIN2;ARHGAP17;PPP1R9A;CORO1A;PPP1R9B;PCM1;SLK;SH3BP1;STMN1;RIPK1;ATP7A;MARCKSL1;NCKAP5L;SNCAIP;ARHGAP25;CD2AP;CCDC88A;MYO1E;CLIP1;DLG1;MARCKS;KIF2A;ELMO1;MDM2;TUBGCP3;EVL;ITGA6;ARHGEF2;VIM;PLEC
positive regulation of gene expression (GO:0010628)	41/482	0.00255795	0.0306871	0	0	1.66196	9.91949	ATF2;PHF2;DNMT1;GSK3A;PID1;TTN;RBM3;ZC3H12A;UBR5;MAPK1;VPS35;RIPK1;MAPK3;SRPK2;MED1;NPM1;MAP2K2;NFAM1;STAT3;PCIF1;EIF2AK3;SAMD4A;DTNBP1;UPF3B;MSN;MITF;LARP4B;LARP4;MAPK14;MTOR;HCFC1;SETX;MYCN;MYBBP1A;RPS6KB1;POLR1A;IL1B;EIF3E;VIM;EIF3C;TNRC6B
cellular response to oxygen-containing compound (GO:1901701)	30/323	0.0025886	0.0309543	0	0	1.82556	10.8742	PID1;PXN;TNFAIP3;BCL10;RELA;ZFP36L1;ZFP36;ZC3H12A;MAPK1;GIT1;MAPK3;JUN;NCOA3;FOS;MAPK14;NFKB1;MTOR;SETX;P2RX4;TNIP2;IL1B;AKAP9;RAPGEF1;RAPGEF2;PLAA;LCOR;LAMTOR1;VIM;CPEB4;NFKBIB
positive regulation of cell cycle (GO:0045787)	1966-10-01	0.00262032	0.0311216	0	0	3.16382	18.8072	ANKRD17;PSMD10;SRPK2;ADAM17;RPS6KB1;EIF4EBP1;MDM2;RAD23A;PKN2;HCFC1
cytoplasmic pattern recognition receptor signaling pathway (GO:0002753)	2022-06-27	0.00265727	0.0311216	0	0	5.05252	29.9637	CYLD;IRAK2;RIPK2;TNFAIP3;TAB2;UBE2V1
positive regulation of erythrocyte differentiation (GO:0045648)	2022-06-27	0.00265727	0.0311216	0	0	5.05252	29.9637	MED1;BRD1;STAT1;STAT3;FOXO3;MAPK14
positive regulation of muscle cell differentiation (GO:0051149)	2022-06-27	0.00265727	0.0311216	0	0	5.05252	29.9637	MEF2A;SPAG9;ABL1;CTNNB1;CAMK1;MAPK14
platelet aggregation (GO:0070527)	1936-07-01	0.00269257	0.0311216	0	0	4.2707	25.2708	STXBP3;UBASH3B;FLNA;MYH9;TLN1;CLIC1;VCL
positive regulation of telomere maintenance via telomere lengthening (GO:1904358)	1936-07-01	0.00269257	0.0311216	0	0	4.2707	25.2708	CCT3;CCT2;MAPK1;CTNNB1;MAPKAPK5;MAP3K4;MAPK3
cellular hyperosmotic response (GO:0071474)	2022-03-06	0.00273965	0.0311216	0	0	17.6511	104.14	ARHGEF2;RCSD1;YBX3
cellular response to X-ray (GO:0071481)	2022-03-06	0.00273965	0.0311216	0	0	17.6511	104.14	NIPBL;XRCC6;NUCKS1
metaphase/anaphase transition of cell cycle (GO:0044784)	2022-03-06	0.00273965	0.0311216	0	0	17.6511	104.14	CDC23;CDC27;ANAPC1
metaphase/anaphase transition of mitotic cell cycle (GO:0007091)	2022-03-06	0.00273965	0.0311216	0	0	17.6511	104.14	CDC23;CDC27;ANAPC1
positive regulation of histone phosphorylation (GO:0033129)	2022-03-06	0.00273965	0.0311216	0	0	17.6511	104.14	RPS6KA4;IL1B;MAPK3
positive regulation of RNA binding (GO:1905216)	2022-03-06	0.00273965	0.0311216	0	0	17.6511	104.14	NCBP1;EIF3E;EIF3C
regulation of mRNA export from nucleus (GO:0010793)	2022-03-06	0.00273965	0.0311216	0	0	17.6511	104.14	SETD2;TPR;IWS1
regulation of ribonucleoprotein complex localization (GO:2000197)	2022-03-06	0.00273965	0.0311216	0	0	17.6511	104.14	SETD2;TPR;IWS1
actin filament capping (GO:0051693)	2022-05-19	0.00274577	0.0311216	0	0	6.31208	37.2267	EPS8;SVIL;TWF1;ADD3;ADD1
barbed-end actin filament capping (GO:0051016)	2022-05-19	0.00274577	0.0311216	0	0	6.31208	37.2267	EPS8;SVIL;TWF1;ADD3;ADD1
positive regulation of macrophage migration (GO:1905523)	2022-05-19	0.00274577	0.0311216	0	0	6.31208	37.2267	CSF1R;P2RX4;MAPK1;PTK2;MAPK3
protein import (GO:0017038)	1989-12-01	0.00283338	0.0320163	0	0	2.76326	16.2101	NUP214;POM121;ACBD5;NUP188;NUP133;HSPA4;PEX5;TPR;STAT3;TSC2;NUP153;PEX14
vesicle organization (GO:0016050)	1946-08-01	0.00286077	0.0321026	0	0	3.72653	21.825	ARFGEF2;ZFYVE16;CHMP2B;LAMTOR1;CORO1A;EPS15;SQSTM1;PI4K2A
actin crosslink formation (GO:0051764)	2022-04-12	0.00290183	0.0321026	0	0	8.83147	51.5971	EPS8;FLNA;LCP1;BAIAP2
chromatin assembly or disassembly (GO:0006333)	2022-04-12	0.00290183	0.0321026	0	0	8.83147	51.5971	CHAF1B;SUPT16H;CHAF1A;RBBP4
negative regulation of cardiac muscle hypertrophy (GO:0010614)	2022-04-12	0.00290183	0.0321026	0	0	8.83147	51.5971	GSK3A;P2RX4;GLRX3;LMNA
negative regulation of glucose transmembrane transport (GO:0010829)	2022-04-12	0.00290183	0.0321026	0	0	8.83147	51.5971	GSK3A;PID1;IL1B;PEA15
positive regulation of leukocyte proliferation (GO:0070665)	2022-04-12	0.00290183	0.0321026	0	0	8.83147	51.5971	CSF1R;MAPK1;PTK2;MAPK3
protein mono-ADP-ribosylation (GO:0140289)	2022-04-12	0.00290183	0.0321026	0	0	8.83147	51.5971	PARP10;PARP3;PARP4;PARP12
antigen processing and presentation of exogenous peptide antigen via MHC class I (GO:0042590)	1978-11-01	0.00292948	0.0321514	0	0	2.90986	16.973	IKBKB;PSMA5;PSMD10;MFSD6;PSMD11;NCF2;PSMD2;NCF4;PSMD1;SEC22B;PSMB10
negative regulation of apoptotic signaling pathway (GO:2001234)	1978-11-01	0.00292948	0.0321514	0	0	2.90986	16.973	RB1;PSMD10;URI1;CAAP1;BIRC6;ITGA6;PHIP;RIPK1;ZMYND11;RELA;MCL1
cellular response to organic cyclic compound (GO:0071407)	17/150	0.00293235	0.0321514	0	0	2.27031	13.2403	MED1;URI1;NCOA3;MSN;NR3C1;ZFP36L1;DIAPH1;CASP7;LARP1;P2RX4;IL1B;ZC3H12A;AKAP9;RAPGEF1;LCOR;RAPGEF2;CTNNB1
DNA repair (GO:0006281)	28/298	0.00299767	0.0327704	0	0	1.84775	10.7353	SETD2;UBXN1;TRRAP;DOT1L;NUCKS1;PDS5A;POLD3;HERC2;MTA1;TRIM28;ABL1;TNKS1BP1;TP53BP1;NBN;USP47;PARP3;NPM1;PARP4;INTS3;TREX1;EYA3;HUWE1;RAD23A;RAD23B;WDR33;SETX;MSH6;UBE2V1
centromere complex assembly (GO:0034508)	1937-07-01	0.00316938	0.0343427	0	0	4.12812	23.7541	CENPU;HELLS;CENPE;NPM1;RBBP4;RSF1;CENPA
lysosome localization (GO:0032418)	1937-07-01	0.00316938	0.0343427	0	0	4.12812	23.7541	SPAG9;FLCN;TFEB;PLEKHM1;MYH9;LAMTOR1;NDEL1
regulation of microtubule cytoskeleton organization (GO:0070507)	1937-07-01	0.00316938	0.0343427	0	0	4.12812	23.7541	CYLD;PHLDB1;STMN1;MAPRE1;BICD2;CLASP1;MARK2
positive regulation of developmental process (GO:0051094)	19/177	0.0031961	0.0343988	0	0	2.13711	12.2795	PHLDB1;RALBP1;CEBPB;BMPR2;RIF1;NCOA3;MIEF1;NR2C2;RTN4;RPS6KA3;RPS6KA1;LMNA;VPS35;TP53BP1;CAMK1;DNM1L;ARHGEF7;RREB1;CLASP1
histone modification (GO:0016570)	14/114	0.00320147	0.0343988	0	0	2.48398	14.2683	HDAC5;RBM14;TRRAP;HDAC1;EHMT2;EYA3;HUWE1;TRERF1;RPS6KA4;MTA1;SIN3A;INCENP;MIER1;ATXN7L3
cellular response to interleukin-6 (GO:0071354)	2022-06-28	0.00323042	0.0343988	0	0	4.8226	27.6583	SOCS3;PID1;STAT1;STAT3;RELA;NFKB1
regulation of B cell activation (GO:0050864)	2022-06-28	0.00323042	0.0343988	0	0	4.8226	27.6583	SH3KBP1;TNIP2;LAPTM5;TNFAIP3;ZFP36L2;ZFP36L1
regulation of neuron migration (GO:2001222)	2022-06-28	0.00323042	0.0343988	0	0	4.8226	27.6583	NIPBL;ZNF609;PLAA;RAPGEF2;ARHGEF2;SRGAP2
regulation of protein transport (GO:0051223)	2022-06-28	0.00323042	0.0343988	0	0	4.8226	27.6583	HSPA8;RHBDF2;STXBP5;LCP1;GAPVD1;NDEL1
regulation of protein localization to nucleus (GO:1900180)	1947-08-01	0.00328828	0.0349143	0	0	3.63079	20.7586	FLCN;SIN3A;TPR;TESK1;EIF2AK3;OTUD7B;KAT7;GTSE1
regulation of nucleic acid-templated transcription (GO:1903506)	37/430	0.00333617	0.0353214	0	0	1.68087	9.58588	RB1;ATF2;CEBPB;TRRAP;NAB1;NAB2;YBX1;NR3C1;NR2C2;RELA;RPS6KA4;ATXN1L;ABL1;KAT7;APBB2;RREB1;RNF20;DAXX;DENND4A;STAT3;ATRX;TFEB;NFATC2;TRIP4;MITF;CDK11B;PML;HCFC1;NFKB2;GCFC2;MYBBP1A;NFIA;ZNF516;HCLS1;NUP35;ATF7;UBE2V1
regulation of neuron projection development (GO:0010975)	18/165	0.00340351	0.0359313	0	0	2.17535	12.3624	GSK3A;TWF1;ARHGAP35;TANC2;SETX;GAK;CCDC88A;PAK1;SIPA1L1;KIF13B;RAPGEF1;RAPGEF2;DENND5A;ITGA6;CAMK1;PAK2;MARK2;NDEL1
toll-like receptor signaling pathway (GO:0002224)	1991-12-01	0.00341493	0.0359492	0	0	2.69302	15.2953	IKBKB;RPS6KA3;RIPK2;IRAK2;TNIP2;MAPKAPK2;RFTN1;BTK;PIK3R4;RIPK1;TAB2;BCL10
positive regulation of interferon-alpha production (GO:0032727)	2022-05-20	0.00350092	0.0366456	0	0	5.89097	33.3118	SETD2;MAVS;IRF3;RIPK2;STAT1
positive regulation of peptidyl-lysine acetylation (GO:2000758)	2022-05-20	0.00350092	0.0366456	0	0	5.89097	33.3118	RPS6KA4;IL1B;DIP2B;GLYR1;MAPK3
proteasomal protein catabolic process (GO:0010498)	21/205	0.00351331	0.0366715	0	0	2.02933	11.4682	PSMD10;ATE1;GSK3A;UBXN1;PSMD11;UBXN2B;HUWE1;SYVN1;UBE4B;RAD23A;RAD23B;PSMB10;PML;PSMA5;MTA1;PSMD2;DDI2;MDM2;PSMD1;CTNNB1;PLAA
protein localization to cell periphery (GO:1990778)	16/140	0.00352873	0.0367286	0	0	2.29078	12.9356	C2CD5;SEC16A;DENND4C;IKBKB;GAK;EFR3A;DLG1;PACS2;PACS1;SLMAP;EPB41L3;FCHO2;RAPGEF2;FLNA;TNIK;SPTBN1
protein stabilization (GO:0050821)	19/179	0.00362057	0.0375787	0	0	2.11017	11.8615	CCT3;CCT2;COG7;HIP1;SEC16A;CTNND1;SYVN1;WIZ;TSC1;RTN4;HCFC1;STK3;WDR81;BAG2;PRKRA;TNIP2;FLNA;GTSE1;OTUD3
negative regulation of cellular catabolic process (GO:0031330)	1969-10-01	0.00365396	0.0378067	0	0	3.00247	16.8497	GOLGA2;GSK3A;RIC1;STAT3;TBC1D14;FOXK1;TAB2;EIF4G3;MTOR;MCL1
plasma membrane bounded cell projection organization (GO:0120036)	15/128	0.003663	0.0378067	0	0	2.35582	13.2149	RB1;CSF1R;DOCK7;DTNBP1;PPP1R9A;PPP1R9B;LIMA1;VAPA;STMN1;RAPGEF2;ULK1;MAP4;ATXN10;KIFAP3;FRYL
negative regulation of G0 to G1 transition (GO:0070317)	1938-07-01	0.00370803	0.0379534	0	0	3.99474	22.3596	CBX5;RRM2;RBBP4;CBX3;EHMT2;BMI1;PHC3
negative regulation of TOR signaling (GO:0032007)	1938-07-01	0.00370803	0.0379534	0	0	3.99474	22.3596	FLCN;GSK3A;SZT2;TSC2;TSC1;MAPKAPK5;FNIP1
synaptic vesicle endocytosis (GO:0048488)	1938-07-01	0.00370803	0.0379534	0	0	3.99474	22.3596	ITSN2;GAK;KIAA1109;SYNJ1;ITSN1;FCHO2;SYNJ2
Golgi to plasma membrane transport (GO:0006893)	1948-08-01	0.00376374	0.0383113	0	0	3.53983	19.7606	MACF1;ARFGEF2;EXOC4;GCC2;GOPC;CCDC22;SPTBN1;OPTN
regulation of mitochondrion organization (GO:0010821)	1948-08-01	0.00376374	0.0383113	0	0	3.53983	19.7606	FLCN;GSK3A;PID1;INF2;VPS35;DNM1L;SQSTM1;SREBF2
positive regulation of cellular biosynthetic process (GO:0031328)	19/180	0.00384976	0.0390793	0	0	2.09696	11.6585	NPM1;BRPF3;MID1IP1;PCIF1;SAMD4A;UPF3B;LARP4B;LARP4;MTOR;RBM3;ZEB2;P2RX4;RPS6KB1;IL1B;KAT7;EIF3E;VIM;ATP7A;EIF3C
positive regulation of viral genome replication (GO:0045070)	2022-06-29	0.00389082	0.0393879	0	0	4.61268	25.5964	SRPK2;TOP2B;LARP1;VAPB;RAD23A;PKN2
pre-mRNA cleavage required for polyadenylation (GO:0098789)	2022-04-13	0.00401465	0.0403373	0	0	7.84978	43.3135	CPSF1;NCBP1;NCBP2;CSTF2
reticulophagy (GO:0061709)	2022-04-13	0.00401465	0.0403373	0	0	7.84978	43.3135	UBA5;RB1CC1;ULK1;ATG2B
negative regulation of autophagy (GO:0010507)	1959-09-01	0.00402827	0.0403373	0	0	3.18715	17.5753	GOLGA2;STAT3;TBC1D14;TSC1;FOXK1;TAB2;EIF4G3;MTOR;MCL1
positive regulation of apoptotic signaling pathway (GO:2001235)	1959-09-01	0.00402827	0.0403373	0	0	3.18715	17.5753	ING5;CYLD;BCLAF1;BAD;RIPK1;BCL10;DNM1L;PAK2;PML
protein localization to organelle (GO:0033365)	16/142	0.00406111	0.0404595	0	0	2.25418	12.4122	COG7;GBF1;SGTA;GCC2;AUP1;YBX1;TOR1AIP1;BICD2;GAK;PIKFYVE;VAPA;LMNA;PACSIN2;MDM2;VPS35;OPTN
COPII-coated vesicle budding (GO:0090114)	1970-10-01	0.00406238	0.0404595	0	0	2.95227	16.2552	GOLGA2;SEC23IP;VAPA;PPP6R1;VAPB;GORASP1;SEC16A;TRAPPC9;SEC22B;SEC31A
protein localization to membrane (GO:0072657)	20/195	0.00426613	0.0423746	0	0	2.03114	11.0841	C2CD5;SEC16A;RFTN1;DENND4C;AP3D1;SCRIB;IKBKB;GAK;EFR3A;DLG1;PACS2;PACS1;SLMAP;EPB41L3;SH3PXD2B;FCHO2;RAPGEF2;FLNA;TNIK;SPTBN1
positive regulation of protein ubiquitination (GO:0031398)	1982-11-01	0.00434225	0.0428719	0	0	2.74534	14.9329	PSMD10;GSK3A;MTA1;RIPK2;MYCBP2;CRY1;HUWE1;LAPTM5;BCL10;BMI1;HSPBP1
neuron development (GO:0048666)	16/143	0.004351	0.0428719	0	0	2.23631	12.1596	RB1;DOCK7;DTNBP1;PPP1R9A;PPP1R9B;UGDH;UNK;VAPA;WNK1;STMN1;RAPGEF2;ULK1;MAP4;ATXN10;ATP7A;FRYL
protein-DNA complex assembly (GO:0065004)	16/143	0.004351	0.0428719	0	0	2.23631	12.1596	PSMD10;DAXX;NPM1;PSMD11;ATRX;RSF1;RAD23B;PSMB10;PSMA5;CHAF1B;CHAF1A;PSMD2;PSMD1;MCM4;TCF4;MCM2
regulation of transcription by RNA polymerase III (GO:0006359)	2022-05-21	0.0043943	0.043077	0	0	5.52249	29.973	POLR3C;CHD8;NAB2;MAF1;MTOR
plasma membrane bounded cell projection assembly (GO:0120031)	26/278	0.00439513	0.043077	0	0	1.83659	9.96763	ASAP1;PTPN23;FGD2;PPP1R9B;FGD3;FGD4;PCM1;FGD6;KIF3B;ARL13B;FLNA;NEK1;SRGAP2;MAP4K4;RAB3IP;GBF1;CEP131;MTSS1;CD2AP;WDR11;CCDC88A;EXOC4;RAPGEF2;TNIK;ARHGEF7;VCL
positive regulation of epithelial cell migration (GO:0010634)	1994-12-01	0.00446419	0.0431351	0	0	2.59408	14.0383	BCAS3;BMPR2;IQSEC1;ZC3H12A;ABL1;DOCK1;RREB1;RTN4;CLASP1;SASH1;MTOR;MAP4K4
protein localization to nucleus (GO:0034504)	13/106	0.00446782	0.0431351	0	0	2.47875	13.4121	NUP214;POM121;NUP188;NUP133;STAT3;TSC2;NUP153;TOR1AIP1;PML;PIKFYVE;TPR;LMNA;MDM2
proteasome-mediated ubiquitin-dependent protein catabolic process (GO:0043161)	29/321	0.00447825	0.0431351	0	0	1.76916	9.56852	RB1;PSMD10;GSK3A;UBXN1;PSMD11;UBXN2B;BUB1B;UBR3;AUP1;PSMB10;CDC23;MTA1;PSMD2;CDC27;PSMD1;TRIM25;AMFR;SGTA;HUWE1;SYVN1;UBE4B;RAD23A;RAD23B;PML;PSMA5;MDM2;CTNNB1;PLAA;ANAPC1
nucleic acid metabolic process (GO:0090304)	1971-10-01	0.00450601	0.0431351	0	0	2.90372	15.6869	NCBP1;WTAP;NCBP2;HNRNPH1;PCBP1;TREX1;HNRNPF;XRN2;HNRNPC;HNRNPA0
RNA methylation (GO:0001510)	1960-09-01	0.00451823	0.0431351	0	0	3.12449	16.8711	RBM15B;WTAP;METTL1;MEPCE;NOP2;PCIF1;METTL6;ZC3H13;CMTR1
detection of muscle stretch (GO:0035995)	2022-03-07	0.00460324	0.0431351	0	0	13.2376	71.2317	CTNNB1;PTK2;TTN
hyperosmotic response (GO:0006972)	2022-03-07	0.00460324	0.0431351	0	0	13.2376	71.2317	ARHGEF2;RCSD1;YBX3
lysosomal microautophagy (GO:0016237)	2022-03-07	0.00460324	0.0431351	0	0	13.2376	71.2317	RB1CC1;ULK1;ATG2B
modulation by symbiont of host apoptotic process (GO:0052150)	2022-03-07	0.00460324	0.0431351	0	0	13.2376	71.2317	RNF213;MAPK1;MAPK3
negative regulation of p38MAPK cascade (GO:1903753)	2022-03-07	0.00460324	0.0431351	0	0	13.2376	71.2317	CYLD;DLG1;DUSP1
neurotransmitter receptor transport, endosome to plasma membrane (GO:0099639)	2022-03-07	0.00460324	0.0431351	0	0	13.2376	71.2317	GRIPAP1;SCRIB;VPS35
nuclear-transcribed mRNA catabolic process, deadenylation-independent decay (GO:0031086)	2022-03-07	0.00460324	0.0431351	0	0	13.2376	71.2317	EDC4;ZFP36;ZFP36L1
piecemeal microautophagy of the nucleus (GO:0034727)	2022-03-07	0.00460324	0.0431351	0	0	13.2376	71.2317	RB1CC1;ULK1;ATG2B
positive regulation of miRNA metabolic process (GO:2000630)	2022-03-07	0.00460324	0.0431351	0	0	13.2376	71.2317	ZC3H12A;NFKB1;RELA
regulation of protein deubiquitination (GO:0090085)	2022-03-07	0.00460324	0.0431351	0	0	13.2376	71.2317	OTUD4;ZC3H12A;TANK
regulation of Rab protein signal transduction (GO:0032483)	2022-03-07	0.00460324	0.0431351	0	0	13.2376	71.2317	DENND4A;DENND1A;DENND4C
rRNA-containing ribonucleoprotein complex export from nucleus (GO:0071428)	2022-03-07	0.00460324	0.0431351	0	0	13.2376	71.2317	NPM1;TSC1;ABCE1
protein modification by small protein conjugation (GO:0032446)	35/409	0.00461119	0.0431351	0	0	1.66928	8.97953	POM121;NUP188;UBA5;MYCBP2;UBR3;BCL10;RNF213;CDC23;HERC2;TRIM28;TPR;CDC27;TRIM47;NUP214;RNF20;RANBP2;USP5;NUP133;ARRDC1;AMFR;SYVN1;HUWE1;NUP153;PEX14;KLHL9;PEX5;MDM2;UBA2;NUP35;BIRC6;UBA1;NUP98;CCDC22;SAE1;TRIM33
establishment of spindle orientation (GO:0051294)	2022-06-30	0.00464609	0.0433518	0	0	4.42025	23.7444	UBXN2B;NDE1;MAP4;CENPA;CLASP1;NDEL1
ciliary basal body-plasma membrane docking (GO:0097711)	1995-12-01	0.00486625	0.0452916	0	0	2.56269	13.6475	DYNC1I2;NEDD1;PCM1;CEP135;NDE1;CEP131;AKAP9;RAB3IP;HAUS6;CEP63;MAPRE1;CLASP1
nuclear-transcribed mRNA catabolic process (GO:0000956)	18/171	0.00496593	0.0461033	0	0	2.08938	11.0845	NCBP1;NCBP2;RPS6;SAMD4A;UPF3B;SAMD4B;SMG9;CASC3;SMG8;PATL1;ZFP36L1;ZFP36;THRAP3;ZC3H12A;XRN2;RPLP2;TNKS1BP1;EIF3E
nucleocytoplasmic transport (GO:0006913)	1940-07-01	0.00499067	0.0462169	0	0	3.75224	19.8876	RBM15B;NPM1;ANP32A;NCBP1;NCBP2;DDX20;NUP98
regulation of endocytosis (GO:0030100)	1961-09-01	0.00505336	0.0466804	0	0	3.06424	16.2028	RUFY1;DAB2;HIP1;ZFYVE16;SNX17;ABL1;PACSIN2;TSC2;ARFGAP1
regulation of canonical Wnt signaling pathway (GO:0060828)	24/253	0.00507956	0.0468055	0	0	1.86433	9.84836	TLE4;PSMD10;USP47;GSK3A;PSMD11;HDAC1;CHD8;AMFR;CTNND1;NFKB1;PSMB10;STK3;PSMA5;CYLD;ZEB2;DAB2;APC;WNK1;FRMD8;PSMD2;UBR5;PSMD1;CTNNB1;CDK14
cellular response to lipopolysaccharide (GO:0071222)	14/120	0.00509869	0.0468648	0	0	2.34263	12.3662	TNFAIP3;BCL10;MAPK14;NFKB1;RELA;MTDH;ZFP36;TNIP2;IL1B;ZC3H12A;PLAA;VIM;GIT1;NFKBIB
anaphase-promoting complex-dependent catabolic process (GO:0031145)	1984-11-01	0.00522757	0.0479302	0	0	2.66984	14.0268	RB1;PSMA5;PSMD10;CDC23;PSMD11;PSMD2;CDC27;BUB1B;PSMD1;ANAPC1;PSMB10
cytoplasmic sequestering of transcription factor (GO:0042994)	2022-04-14	0.0053838	0.0486385	0	0	7.06443	36.9071	PSMD10;CCDC22;NFKBIE;NFKBIB
mRNA cleavage involved in mRNA processing (GO:0098787)	2022-04-14	0.0053838	0.0486385	0	0	7.06443	36.9071	CPSF1;NCBP1;NCBP2;CSTF2
polarized epithelial cell differentiation (GO:0030859)	2022-04-14	0.0053838	0.0486385	0	0	7.06443	36.9071	SH3BP1;MSN;SCRIB;MYO9A
positive regulation of macrophage chemotaxis (GO:0010759)	2022-04-14	0.0053838	0.0486385	0	0	7.06443	36.9071	CSF1R;MAPK1;PTK2;MAPK3
protein modification by small protein conjugation or removal (GO:0070647)	2022-04-14	0.0053838	0.0486385	0	0	7.06443	36.9071	UBA5;UBA2;UBA1;SAE1
regulation of DNA methylation-dependent heterochromatin assembly (GO:0090308)	2022-04-14	0.0053838	0.0486385	0	0	7.06443	36.9071	DNMT1;TRIM28;PPHLN1;MPHOSPH8
positive regulation of translational initiation (GO:0045948)	2022-05-22	0.00543878	0.0488479	0	0	5.19736	27.1001	KHDRBS1;LARP1;RPS6KB1;RPS6KB2;MTOR
regulation of macrophage chemotaxis (GO:0010758)	2022-05-22	0.00543878	0.0488479	0	0	5.19736	27.1001	CSF1R;MTUS1;MAPK1;PTK2;MAPK3
organelle transport along microtubule (GO:0072384)	1931-06-01	0.0055039	0.0488479	0	0	4.24322	22.0745	ARHGAP21;MAP1S;NDE1;BICD2;PEX14;NDEL1
antigen processing and presentation of exogenous peptide antigen via MHC class I, TAP-dependent (GO:0002479)	1973-10-01	0.00550711	0.0488479	0	0	2.81124	14.6233	IKBKB;PSMA5;PSMD10;PSMD11;NCF2;PSMD2;NCF4;PSMD1;SEC22B;PSMB10
endoplasmic reticulum organization (GO:0007029)	1973-10-01	0.00550711	0.0488479	0	0	2.81124	14.6233	GAK;SMPD4;VAPA;VAPB;SEC16A;SGTA;EIF2AK3;DNM1L;RTN4;SEC31A
positive regulation of actin filament bundle assembly (GO:0032233)	1951-08-01	0.00551274	0.0488479	0	0	3.29234	17.1225	CCDC88A;PAK1;FHOD1;PXN;LIMK1;TESK1;ABL1;EVL
regulation of axonogenesis (GO:0050770)	1951-08-01	0.00551274	0.0488479	0	0	3.29234	17.1225	PAK1;SIPA1L1;ARHGDIA;KIF13B;PAK2;ARHGAP35;RTN4;MARK2
regulation of protein modification process (GO:0031399)	1951-08-01	0.00551274	0.0488479	0	0	3.29234	17.1225	FLCN;CCDC88A;PARG;ASPSCR1;PHIP;FNIP1;PML;PTK2
regulation of G0 to G1 transition (GO:0070316)	1941-07-01	0.00574477	0.0507821	0	0	3.64169	18.7892	CBX5;RRM2;RBBP4;CBX3;EHMT2;BMI1;PHC3
response to tumor necrosis factor (GO:0034612)	13/110	0.00611857	0.0539573	0	0	2.37603	12.1092	PID1;GCH1;YBX3;TANK;ZFP36L2;RELA;ZFP36L1;IKBKB;ZFP36;SMPD4;ZC3H12A;RIPK1;ARHGEF2
protein polyubiquitination (GO:0000209)	28/314	0.00614814	0.054089	0	0	1.74288	8.87407	PSMD10;PSMD11;RNF19B;TNFAIP3;PSMB10;DDA1;CDC23;RNF213;HECTD1;PSMD2;CDC27;UBR5;PSMD1;RBBP6;SASH1;RNF20;AMFR;HUWE1;SYVN1;ZFP91;UBE4B;PSMA5;MDM2;CTNNB1;UBE2O;TRIP12;UBE2V1;ANAPC1
endocytic recycling (GO:0032456)	1952-08-01	0.00621525	0.0544203	0	0	3.21735	16.3465	KIAA1109;ACAP2;SNX17;DENND1A;VPS35;PTPN23;CCDC22;EPS15
regulation of telomere maintenance via telomerase (GO:0032210)	1952-08-01	0.00621525	0.0544203	0	0	3.21735	16.3465	CCT3;CCT2;MAPK1;CTNNB1;MAPKAPK5;HNRNPC;MAP3K4;MAPK3
positive regulation of proteasomal protein catabolic process (GO:1901800)	1986-11-01	0.00624967	0.0545923	0	0	2.59837	13.1873	PSMD10;GSK3A;DAB2;HECTD1;USP5;BAG2;MDM2;RNF19B;RAD23A;HSPBP1;DDA1
positive regulation of viral process (GO:0048524)	1963-09-01	0.00626987	0.0546395	0	0	2.95044	14.9646	SRPK2;CTDP1;LARP1;VAPB;RSF1;RAD23A;PKN2;NELFA;NELFE
cellular response to organic substance (GO:0071310)	14/123	0.00634045	0.0551246	0	0	2.27779	11.5274	CSF1R;URI1;PID1;BMPR2;NCOA3;STAT3;PTPN23;PTPN12;RPS6KB1;KHSRP;IL1B;HCLS1;CTNNB1;PTPN7
chromatin remodeling at centromere (GO:0031055)	1932-06-01	0.00647192	0.0556134	0	0	4.0798	20.5634	CENPU;HELLS;NPM1;RBBP4;RSF1;CENPA
establishment or maintenance of epithelial cell apical/basal polarity (GO:0045197)	1932-06-01	0.00647192	0.0556134	0	0	4.0798	20.5634	DLG1;SH3BP1;MSN;SCRIB;MYO9A;MARK2
negative regulation of intracellular steroid hormone receptor signaling pathway (GO:0033144)	1932-06-01	0.00647192	0.0556134	0	0	4.0798	20.5634	KANK2;DAB2;NCOR1;HDAC1;CRY1;SMARCA4
negative regulation of microtubule polymerization or depolymerization (GO:0031111)	1932-06-01	0.00647192	0.0556134	0	0	4.0798	20.5634	APC;MID1IP1;STMN1;ARHGEF2;MAPRE1;CLASP1
regulation of cellular amide metabolic process (GO:0034248)	1932-06-01	0.00647192	0.0556134	0	0	4.0798	20.5634	RBM3;TCOF1;PCIF1;TSC1;MAPKAPK5;FOXO3
ERK1 and ERK2 cascade (GO:0070371)	2022-05-23	0.006647	0.0560782	0	0	4.90836	24.6085	MAP2K2;MAPK1;ZFP36L2;ZFP36L1;MAPK3
positive regulation of histone acetylation (GO:0035066)	2022-05-23	0.006647	0.0560782	0	0	4.90836	24.6085	RPS6KA4;IL1B;KAT7;GLYR1;MAPK3
positive regulation of transcription by RNA polymerase I (GO:0045943)	2022-05-23	0.006647	0.0560782	0	0	4.90836	24.6085	NCL;EIF2AK3;MTOR;PHF8;SMARCA4
regulation of mononuclear cell migration (GO:0071675)	2022-05-23	0.006647	0.0560782	0	0	4.90836	24.6085	CSF1R;MSN;MAPK1;PTK2;MAPK3
regulation of necroptotic process (GO:0060544)	2022-05-23	0.006647	0.0560782	0	0	4.90836	24.6085	ZBP1;CYLD;RIPK1;ARHGEF2;YBX3
regulation of protein export from nucleus (GO:0046825)	2022-05-23	0.006647	0.0560782	0	0	4.90836	24.6085	SP100;IL1B;TPR;CAMK1;GTSE1
regulation of telomere capping (GO:1904353)	2022-05-23	0.006647	0.0560782	0	0	4.90836	24.6085	MAPK1;MAPKAPK5;NBN;MAP3K4;MAPK3
negative regulation of cell cycle process (GO:0010948)	1964-09-01	0.00695676	0.0560782	0	0	2.89664	14.3906	TOM1L2;CBX5;RRM2;RBBP4;CBX3;EHMT2;BMI1;PHC3;E2F8
regulation of transcription initiation from RNA polymerase II promoter (GO:0060260)	1964-09-01	0.00695676	0.0560782	0	0	2.89664	14.3906	MED1;CSF1R;CEBPB;MED24;TRIM28;CTNNB1;RELA;NFKB1;TNRC6B
positive regulation of B cell activation (GO:0050871)	1953-08-01	0.00698362	0.0560782	0	0	3.14568	15.6158	VAV3;SASH3;RIF1;SH3KBP1;TNIP2;BTK;NFATC2;TP53BP1
regulation of DNA replication (GO:0006275)	1953-08-01	0.00698362	0.0560782	0	0	3.14568	15.6158	ANKRD17;CCDC88A;BRPF3;EHMT2;NUCKS1;KAT7;RBBP6;PDS5A
androgen receptor signaling pathway (GO:0030521)	2022-04-15	0.00703298	0.0560782	0	0	6.42187	31.8341	DDX17;DAXX;KDM3A;TMF1
establishment of apical/basal cell polarity (GO:0035089)	2022-04-15	0.00703298	0.0560782	0	0	6.42187	31.8341	SH3BP1;MSN;SCRIB;MYO9A
mRNA methylation (GO:0080009)	2022-04-15	0.00703298	0.0560782	0	0	6.42187	31.8341	WTAP;PCIF1;ZC3H13;CMTR1
negative regulation of androgen receptor signaling pathway (GO:0060766)	2022-04-15	0.00703298	0.0560782	0	0	6.42187	31.8341	DAB2;NCOR1;HDAC1;SMARCA4
positive regulation of chromatin organization (GO:1905269)	2022-04-15	0.00703298	0.0560782	0	0	6.42187	31.8341	DAXX;SIN3A;ATRX;MIER1
positive regulation of nuclear-transcribed mRNA catabolic process, deadenylation-dependent decay (GO:1900153)	2022-04-15	0.00703298	0.0560782	0	0	6.42187	31.8341	ZFP36;ZFP36L2;ZFP36L1;TNRC6B
positive regulation of pattern recognition receptor signaling pathway (GO:0062208)	2022-04-15	0.00703298	0.0560782	0	0	6.42187	31.8341	ANKRD17;USP15;ZDHHC5;PUM1
positive regulation of protein export from nucleus (GO:0046827)	2022-04-15	0.00703298	0.0560782	0	0	6.42187	31.8341	IL1B;TPR;CAMK1;GTSE1
regulation of nuclear-transcribed mRNA catabolic process, deadenylation-dependent decay (GO:1900151)	2022-04-15	0.00703298	0.0560782	0	0	6.42187	31.8341	ZFP36;ZFP36L2;ZFP36L1;TNRC6B
response to muscle stretch (GO:0035994)	2022-04-15	0.00703298	0.0560782	0	0	6.42187	31.8341	CTNNB1;PTK2;SLC9A1;TTN
ammonium transmembrane transport (GO:0072488)	2022-03-08	0.00707238	0.0560782	0	0	10.5896	52.4348	SLC12A4;SLC12A6;SLC12A7
cytoplasmic sequestering of NF-kappaB (GO:0007253)	2022-03-08	0.00707238	0.0560782	0	0	10.5896	52.4348	PSMD10;CCDC22;NFKBIB
DNA damage induced protein phosphorylation (GO:0006975)	2022-03-08	0.00707238	0.0560782	0	0	10.5896	52.4348	ABL1;CRY1;MAPK3
histone H3-K4 monomethylation (GO:0097692)	2022-03-08	0.00707238	0.0560782	0	0	10.5896	52.4348	KMT2C;KMT2B;SETD1A
negative regulation by symbiont of host apoptotic process (GO:0033668)	2022-03-08	0.00707238	0.0560782	0	0	10.5896	52.4348	RNF213;MAPK1;MAPK3
negative regulation by symbiont of host programmed cell death (GO:0052041)	2022-03-08	0.00707238	0.0560782	0	0	10.5896	52.4348	RNF213;MAPK1;MAPK3
negative regulation of glucose import (GO:0046325)	2022-03-08	0.00707238	0.0560782	0	0	10.5896	52.4348	GSK3A;PID1;PEA15
negative regulation of mRNA polyadenylation (GO:1900364)	2022-03-08	0.00707238	0.0560782	0	0	10.5896	52.4348	RNF20;ZC3H14;NELFE
negative regulation of vascular associated smooth muscle cell differentiation (GO:1905064)	2022-03-08	0.00707238	0.0560782	0	0	10.5896	52.4348	DNMT1;NFATC3;NFATC2
positive regulation of early endosome to late endosome transport (GO:2000643)	2022-03-08	0.00707238	0.0560782	0	0	10.5896	52.4348	DAB2;MSN;PTPN23
regulation of myeloid leukocyte differentiation (GO:0002761)	2022-03-08	0.00707238	0.0560782	0	0	10.5896	52.4348	CEBPB;UBASH3B;MTOR
regulation of protein K63-linked ubiquitination (GO:1900044)	2022-03-08	0.00707238	0.0560782	0	0	10.5896	52.4348	PARP10;PLAA;SASH1
regulation of RNA biosynthetic process (GO:2001141)	2022-03-08	0.00707238	0.0560782	0	0	10.5896	52.4348	MED1;IL1B;MITF
regulation of wound healing, spreading of epidermal cells (GO:1903689)	2022-03-08	0.00707238	0.0560782	0	0	10.5896	52.4348	RREB1;CLASP1;MTOR
T-helper cell lineage commitment (GO:0002295)	2022-03-08	0.00707238	0.0560782	0	0	10.5896	52.4348	SPN;STAT3;LY9
negative regulation of Wnt signaling pathway (GO:0030178)	19/191	0.00726232	0.057461	0	0	1.9617	9.66147	TLE4;PSMD10;GSK3A;PSMD11;HDAC1;CHD8;AMFR;CTNND1;TSC2;PSMB10;STK3;PSMA5;CYLD;DAB2;RNF213;APC;FRMD8;PSMD2;PSMD1
protein import into nucleus (GO:0006606)	1976-10-01	0.00732503	0.05771	0	0	2.68303	13.191	NUP214;RANBP2;POM121;NUP188;NUP133;TPR;STAT3;TSC2;NUP35;NUP153
regulation of cell division (GO:0051302)	1976-10-01	0.00732503	0.05771	0	0	2.68303	13.191	KLHL9;FLCN;AHCTF1;SETD2;ZFYVE26;NCOA3;PIK3R4;PRPF40A;BIRC6;GIT1
negative regulation of binding (GO:0051100)	1988-11-01	0.00742229	0.0583518	0	0	2.53061	12.4083	GOLGA2;SP100;JUN;DAB2;BAG2;CPNE1;SYMPK;RSF1;CAMK1;NES;PEX14
cellular response to lipid (GO:0071396)	21/219	0.00745829	0.0585104	0	0	1.88444	9.23078	MED1;URI1;PID1;NCOA3;MSN;TNFAIP3;BCL10;NR3C1;MAPK14;RELA;NFKB1;SETX;ZFP36;TNIP2;IL1B;ZC3H12A;PLAA;LCOR;VIM;GIT1;NFKBIB
actin filament bundle assembly (GO:0051017)	1933-06-01	0.00755779	0.0590402	0	0	3.92849	19.1914	EPS8;LIMA1;MICAL1;LCP1;BAIAP2;ADD1
actin filament bundle organization (GO:0061572)	1933-06-01	0.00755779	0.0590402	0	0	3.92849	19.1914	EPS8;LIMA1;MICAL1;LCP1;BAIAP2;ADD1
negative regulation of canonical Wnt signaling pathway (GO:0090090)	17/165	0.00766959	0.0597872	0	0	2.03858	9.92889	TLE4;PSMD10;GSK3A;PSMD11;HDAC1;CHD8;AMFR;CTNND1;PSMB10;STK3;PSMA5;CYLD;DAB2;APC;FRMD8;PSMD2;PSMD1
regulation of RNA metabolic process (GO:0051252)	1965-09-01	0.00769981	0.0598964	0	0	2.84476	13.8442	MED1;SON;AHNAK;HNRNPH1;PCBP1;HNRNPF;AHNAK2;MITF;PTBP3
negative regulation of cell growth (GO:0030308)	14/126	0.007813	0.0605883	0	0	2.21642	10.754	RB1;GSK3A;BMPR2;EI24;CDKN2AIP;RTN4;PML;SMARCA4;PPP1R9B;FLCN;ULK1;APBB2;DIP2B;SIPA1
cytoplasmic microtubule organization (GO:0031122)	1954-08-01	0.00782155	0.0605883	0	0	3.07714	14.9268	CCDC88A;PCM1;CLIP1;DLG1;SLK;SLAIN2;TUBGCP3;CLASP1
negative regulation of protein depolymerization (GO:1901880)	2022-05-24	0.00803125	0.0614399	0	0	4.64978	22.4325	LIMA1;APC;MID1IP1;ARHGEF2;CLASP1
negative regulation of stress fiber assembly (GO:0051497)	2022-05-24	0.00803125	0.0614399	0	0	4.64978	22.4325	TJP1;STMN1;ARAP1;PAK2;CLASP1
positive regulation of p38MAPK cascade (GO:1900745)	2022-05-24	0.00803125	0.0614399	0	0	4.64978	22.4325	IL1B;ZC3H12A;RELL1;MAP3K4;SASH1
protein K48-linked deubiquitination (GO:0071108)	2022-05-24	0.00803125	0.0614399	0	0	4.64978	22.4325	OTUD4;USP5;OTUD7B;TNFAIP3;OTUD3
regulation of ruffle assembly (GO:1900027)	2022-05-24	0.00803125	0.0614399	0	0	4.64978	22.4325	EPS8;P2RX4;PLEKHM1;EVL;NDEL1
wound healing, spreading of cells (GO:0044319)	2022-05-24	0.00803125	0.0614399	0	0	4.64978	22.4325	ADAM17;FLNA;ITGA5;LCP1;ARHGAP35
transcription, DNA-templated (GO:0006351)	21/221	0.00824039	0.0629096	0	0	1.86539	8.95148	MEF2A;GTF3C1;GTF3C2;SUPT16H;CTDP1;NCBP1;NCBP2;RSF1;MLLT1;RPAP1;FOXO3;AFF4;NFKB1;IWS1;SETX;NFIC;TCEA1;NELFA;RREB1;NELFE;NFKBIB
cell-cell junction assembly (GO:0007043)	1966-09-01	0.00850184	0.0647717	0	0	2.79471	13.3237	TJP1;FLCN;CTNND1;EPB41L3;CTNNB1;PKN2;TLN1;PAK2;VCL
homotypic cell-cell adhesion (GO:0034109)	1944-07-01	0.00851968	0.0647741	0	0	3.34589	15.9444	STXBP3;UBASH3B;FLNA;MYH9;TLN1;CLIC1;VCL
neural tube closure (GO:0001843)	1934-06-01	0.00876904	0.0662609	0	0	3.78799	17.9419	STIL;KDM2B;TSC2;SCRIB;BCL10;PHACTR4
organelle disassembly (GO:1903008)	1934-06-01	0.00876904	0.0662609	0	0	3.78799	17.9419	GOLGA2;UBA5;RB1CC1;GBF1;ULK1;ATG2B
positive regulation of telomerase activity (GO:0051973)	1934-06-01	0.00876904	0.0662609	0	0	3.78799	17.9419	CCT2;MAPK1;CTNNB1;MAPKAPK5;MAP3K4;MAPK3
cellular response to molecule of bacterial origin (GO:0071219)	13/115	0.00882768	0.0665679	0	0	2.25895	10.6845	TNFAIP3;BCL10;MAPK14;NFKB1;RELA;ZFP36;TNIP2;IL1B;ZC3H12A;PLAA;VIM;GIT1;NFKBIB
cellular response to corticosteroid stimulus (GO:0071384)	2022-04-16	0.00898398	0.066927	0	0	5.8864	27.7385	ZFP36;NR3C1;ZFP36L2;ZFP36L1
Golgi to endosome transport (GO:0006895)	2022-04-16	0.00898398	0.066927	0	0	5.8864	27.7385	MON2;VPS13C;GBF1;EPS15
necroptotic process (GO:0070266)	2022-04-16	0.00898398	0.066927	0	0	5.8864	27.7385	CYLD;RIPK1;TRPM7;DNM1L
nuclear transport (GO:0051169)	2022-04-16	0.00898398	0.066927	0	0	5.8864	27.7385	NPM1;RBM15B;ANP32A;NUP98
positive regulation by host of viral transcription (GO:0043923)	2022-04-16	0.00898398	0.066927	0	0	5.8864	27.7385	JUN;CTDP1;NUCKS1;SMARCA4
protein localization to microtubule organizing center (GO:1905508)	2022-04-16	0.00898398	0.066927	0	0	5.8864	27.7385	NEDD1;STIL;PCM1;CEP131
cellular response to organonitrogen compound (GO:0071417)	12/103	0.00922217	0.0685632	0	0	2.33641	10.9488	DIAPH1;LARP1;P2RX4;AKAP9;RAPGEF1;RAPGEF2;CTNNB1;LAMTOR1;RELA;MTOR;ZFP36L1;CPEB4
positive regulation of supramolecular fiber organization (GO:1902905)	1991-11-01	0.00949444	0.0704457	0	0	2.43533	11.3414	RB1;CLIP1;PAK1;FCHSD2;AKAP9;LIMK1;EVL;SLAIN2;MAPRE1;BAIAP2;CLASP1
positive regulation of ERBB signaling pathway (GO:1901186)	2022-05-25	0.00960337	0.0706204	0	0	4.41706	20.5201	CCDC88A;DOK1;HIP1;ARAP1;RTN4
regulation of interferon-alpha production (GO:0032647)	2022-05-25	0.00960337	0.0706204	0	0	4.41706	20.5201	SETD2;MAVS;IRF3;RIPK2;STAT1
regulation of microtubule depolymerization (GO:0031114)	2022-05-25	0.00960337	0.0706204	0	0	4.41706	20.5201	APC;MAP1S;MID1IP1;ARHGEF2;CLASP1
regulation of mitochondrial fission (GO:0090140)	2022-05-25	0.00960337	0.0706204	0	0	4.41706	20.5201	RALBP1;INF2;VPS35;MIEF1;DNM1L
positive regulation of RNA metabolic process (GO:0051254)	1945-07-01	0.00963266	0.0706204	0	0	3.25766	15.124	SETX;MAP2K2;MYCN;IL1B;RIPK1;RELA;NFKB1
regulation of insulin receptor signaling pathway (GO:0046626)	1945-07-01	0.00963266	0.0706204	0	0	3.25766	15.124	GSK3A;PID1;RPS6KB1;IL1B;TSC2;NUCKS1;SNX5
regulation of signal transduction by p53 class mediator (GO:1901796)	16/156	0.00990658	0.0724848	0	0	2.02725	9.35486	MBD3;DAXX;SUPT16H;HDAC1;EHMT2;NOP2;PRKAG2;CHD4;MAPK14;MTOR;PML;ING5;RBBP4;MDM2;MAPKAPK5;NBN
negative regulation of cell cycle G1/S phase transition (GO:1902807)	1935-06-01	0.0101131	0.073525	0	0	3.65717	16.8008	KANK2;RB1;RBL2;DLG1;RBL1;APC
negative regulation of neurogenesis (GO:0050768)	1935-06-01	0.0101131	0.073525	0	0	3.65717	16.8008	PCM1;ARHGDIA;GORASP1;IL1B;RAPGEF2;RTN4
regulation of muscle cell differentiation (GO:0051147)	1935-06-01	0.0101131	0.073525	0	0	3.65717	16.8008	MEF2A;SPAG9;ABL1;CTNNB1;CAMK1;MAPK14
cellular response to muramyl dipeptide (GO:0071225)	2022-03-09	0.010188	0.073525	0	0	8.82416	40.4724	RIPK2;ARHGEF2;VIM
negative regulation of mRNA 3'-end processing (GO:0031441)	2022-03-09	0.010188	0.073525	0	0	8.82416	40.4724	RNF20;ZC3H14;NELFE
negative regulation of necroptotic process (GO:0060546)	2022-03-09	0.010188	0.073525	0	0	8.82416	40.4724	RIPK1;ARHGEF2;YBX3
positive regulation of tumor necrosis factor-mediated signaling pathway (GO:1903265)	2022-03-09	0.010188	0.073525	0	0	8.82416	40.4724	ADAM17;CPNE1;LAPTM5
cellular response to fibroblast growth factor stimulus (GO:0044344)	1992-11-01	0.0102759	0.0740147	0	0	2.40513	11.0106	SETX;NR4A1;ZFP36;NCBP1;NCBP2;HNRNPH1;HNRNPF;MAPK1;ZFP36L2;ZFP36L1;MAPK3
regulation of DNA metabolic process (GO:0051052)	1946-07-01	0.0108481	0.0778327	0	0	3.17397	14.3583	HELB;PARG;NUCKS1;KAT7;NBN;UBE2V1;MPHOSPH8
regulation of telomerase activity (GO:0051972)	1946-07-01	0.0108481	0.0778327	0	0	3.17397	14.3583	CCT2;PARP4;MAPK1;CTNNB1;MAPKAPK5;MAP3K4;MAPK3
negative regulation of ATP metabolic process (GO:1903579)	2022-04-17	0.0112565	0.0802951	0	0	5.43331	24.3782	FLCN;PID1;NCOR1;GIT1
positive regulation of telomere capping (GO:1904355)	2022-04-17	0.0112565	0.0802951	0	0	5.43331	24.3782	MAPK1;MAPKAPK5;MAP3K4;MAPK3
regulation of metal ion transport (GO:0010959)	2022-04-17	0.0112565	0.0802951	0	0	5.43331	24.3782	DLG1;STIM1;EPB41;IL16
positive regulation of protein polymerization (GO:0032273)	1969-09-01	0.0112902	0.0803804	0	0	2.65455	11.9025	CLIP1;PAK1;FCHSD2;AKAP9;EVL;SLAIN2;MAPRE1;BAIAP2;CLASP1
regulation of mitotic metaphase/anaphase transition (GO:0030071)	2022-05-26	0.0113747	0.0806708	0	0	4.2065	18.8298	RB1;CENPE;CDC23;DUSP1;CDC27
snRNA processing (GO:0016180)	2022-05-26	0.0113747	0.0806708	0	0	4.2065	18.8298	TOE1;INTS12;INTS1;INTS3;INTS6
regulation of cell cycle process (GO:0010564)	12/106	0.0114742	0.0812205	0	0	2.26148	10.1035	KLHL9;FLCN;ZFYVE26;AHCTF1;SETD2;APC;PIK3R4;CTNNB1;PRPF40A;BIRC6;SND1;GIT1
establishment of protein localization to plasma membrane (GO:0061951)	1936-06-01	0.0115972	0.0816222	0	0	3.53508	15.7558	MACF1;GORASP2;GORASP1;GCC2;SPTBN1;OPTN
positive regulation of cytokine-mediated signaling pathway (GO:0001961)	1936-06-01	0.0115972	0.0816222	0	0	3.53508	15.7558	ZBP1;ADAM17;MAVS;CPNE1;LAPTM5;RIPK1
positive regulation of substrate adhesion-dependent cell spreading (GO:1900026)	1936-06-01	0.0115972	0.0816222	0	0	3.53508	15.7558	TESK1;ABL1;FLNA;ARHGEF7;RREB1;DOCK1
positive regulation of protein binding (GO:0032092)	1958-08-01	0.0119436	0.0835823	0	0	2.83037	12.5316	RIPK2;EPB41;AMFR;ABL1;RAPGEF2;MARK3;ADD1;STK3
regulation of calcium ion transport (GO:0051924)	1958-08-01	0.0119436	0.0835823	0	0	2.83037	12.5316	P2RX4;STIM1;EPB41;SARAF;CTNNB1;HOMER3;IL16;ATP2B1
regulation of tumor necrosis factor-mediated signaling pathway (GO:0010803)	1958-08-01	0.0119436	0.0835823	0	0	2.83037	12.5316	IKBKB;CYLD;ADAM17;CPNE1;TAX1BP1;LAPTM5;TNFAIP3;RIPK1
negative regulation of cellular protein metabolic process (GO:0032269)	1994-11-01	0.0119861	0.0837213	0	0	2.34693	10.3828	LARP1;RIC1;NCL;CAPRIN1;PCIF1;EIF2AK3;SAMD4A;SAMD4B;TSC1;YBX1;NFKB1
histone deacetylation (GO:0016575)	1947-07-01	0.0121711	0.0846934	0	0	3.09445	13.6425	HDAC5;RBM14;MTA1;HDAC1;SIN3A;MIER1;TRERF1
telomere organization (GO:0032200)	1947-07-01	0.0121711	0.0846934	0	0	3.09445	13.6425	POLD3;SP100;PARP3;XRCC6;RIF1;DOT1L;NBN
positive regulation of cell differentiation (GO:0045597)	23/258	0.0122407	0.0850174	0	0	1.73882	7.65599	MEF2A;SPAG9;CEBPB;BMPR2;MAPK14;NFKB1;MTOR;ZFP36L1;RPS6KA3;ZFP36;DAB2;SIN3A;IL1B;RPS6KA1;ZC3H12A;CPNE1;ABL1;RAPGEF2;CTNNB1;TCF4;ARHGEF2;CAMK1;BCL9L
regulation of gene expression, epigenetic (GO:0040029)	1982-10-01	0.0123171	0.0853876	0	0	2.45866	10.8102	PHF2;HDAC5;DNMT1;MTA1;RBBP4;MYBBP1A;POLR1A;PPHLN1;BMI1;MPHOSPH8
negative regulation of viral process (GO:0048525)	1970-09-01	0.0123566	0.0855015	0	0	2.61089	11.4711	SRPK2;PARP10;ZFP36;MAVS;TRIM28;STAT1;UBP1;ZC3HAV1;PML
regulation of cell cycle phase transition (GO:1901987)	1995-11-01	0.0129184	0.0892218	0	0	2.31887	10.085	PSMA5;PSMD10;CDC23;PSMD11;PSMD2;CDC27;BUB1B;PSMD1;GTSE1;ANAPC1;PSMB10
ncRNA metabolic process (GO:0034660)	1937-06-01	0.0132284	0.0898308	0	0	3.42086	14.7966	ZCCHC8;DDX17;PRKRA;KHSRP;MEPCE;DTD1
negative regulation of G1/S transition of mitotic cell cycle (GO:2000134)	1937-06-01	0.0132284	0.0898308	0	0	3.42086	14.7966	KANK2;RB1;RBL2;DLG1;RBL1;APC
phagocytosis, engulfment (GO:0006911)	1937-06-01	0.0132284	0.0898308	0	0	3.42086	14.7966	SH3BP1;BIN2;ELMO1;MYH9;ARHGAP25;DOCK1
positive regulation of myeloid cell differentiation (GO:0045639)	1937-06-01	0.0132284	0.0898308	0	0	3.42086	14.7966	MED1;BRD1;STAT1;STAT3;FOXO3;MAPK14
positive regulation of plasma membrane bounded cell projection assembly (GO:0120034)	1983-10-01	0.0133511	0.0898308	0	0	2.42485	10.466	EPS8;DOCK11;BCAS3;ANLN;CCDC88A;APC;PLEKHM1;ARAP1;ARHGAP35;NDEL1
cellular response to cadmium ion (GO:0071276)	2022-05-27	0.0133559	0.0898308	0	0	4.01508	17.3283	DAXX;JUN;MAPK1;FOS;MAPK3
negative regulation of actin filament bundle assembly (GO:0032232)	2022-05-27	0.0133559	0.0898308	0	0	4.01508	17.3283	TJP1;STMN1;ARAP1;PAK2;CLASP1
negative regulation of insulin receptor signaling pathway (GO:0046627)	2022-05-27	0.0133559	0.0898308	0	0	4.01508	17.3283	GSK3A;PID1;RPS6KB1;IL1B;TSC2
negative regulation of protein polymerization (GO:0032272)	2022-05-27	0.0133559	0.0898308	0	0	4.01508	17.3283	ARFGEF1;STMN1;TWF1;MAPRE1;SSH3
regulation of transcription elongation from RNA polymerase II promoter (GO:0034243)	2022-05-27	0.0133559	0.0898308	0	0	4.01508	17.3283	SUPT16H;NELFA;CDK12;ZMYND11;NELFE
positive regulation of cellular protein localization (GO:1903829)	1971-09-01	0.0134963	0.0898308	0	0	2.56865	11.0589	CCDC88A;APC;TESK1;TRAPPC12;EIF2AK3;KAT7;STX4;GTSE1;RTN4
regulation of TOR signaling (GO:0032006)	1971-09-01	0.0134963	0.0898308	0	0	2.56865	11.0589	FLCN;TBCK;GSK3A;ARAF;TSC2;TSC1;MAPKAPK5;LAMTOR1;FNIP1
cellular response to ionizing radiation (GO:0071479)	1948-07-01	0.0136065	0.0898308	0	0	3.01882	12.9725	NIPBL;XRCC6;MDM2;TNKS1BP1;NUCKS1;MAPK14;TANK
histone H4 acetylation (GO:0043967)	1948-07-01	0.0136065	0.0898308	0	0	3.01882	12.9725	ATF2;ING5;TRRAP;EP400;KAT7;DMAP1;HCFC1
nucleus organization (GO:0006997)	1948-07-01	0.0136065	0.0898308	0	0	3.01882	12.9725	SUN2;NUP133;TPR;CHMP2B;NUP35;NUP98;CEP55
cellular response to glucocorticoid stimulus (GO:0071385)	2022-04-18	0.0138681	0.0898308	0	0	5.04495	21.5831	ZFP36;NR3C1;ZFP36L2;ZFP36L1
establishment of vesicle localization (GO:0051650)	2022-04-18	0.0138681	0.0898308	0	0	5.04495	21.5831	CCDC186;SYNJ1;TESK1;TMEM230
programmed necrotic cell death (GO:0097300)	2022-04-18	0.0138681	0.0898308	0	0	5.04495	21.5831	CYLD;RIPK1;TRPM7;DNM1L
regulation of brown fat cell differentiation (GO:0090335)	2022-04-18	0.0138681	0.0898308	0	0	5.04495	21.5831	FLCN;TFE3;PIM1;RREB1
regulation of cellular protein catabolic process (GO:1903362)	2022-04-18	0.0138681	0.0898308	0	0	5.04495	21.5831	RIC1;WDR91;MSN;VPS35
regulation of transcription by RNA polymerase I (GO:0006356)	2022-04-18	0.0138681	0.0898308	0	0	5.04495	21.5831	EIF2AK3;FLNA;MAF1;PHF8
adherens junction assembly (GO:0034333)	2022-03-10	0.0139791	0.0898308	0	0	7.56317	32.2962	CTNNB1;PAK2;VCL
cellular response to dopamine (GO:1903351)	2022-03-10	0.0139791	0.0898308	0	0	7.56317	32.2962	ABL1;MAPK1;MAPK3
chloride ion homeostasis (GO:0055064)	2022-03-10	0.0139791	0.0898308	0	0	7.56317	32.2962	SLC12A4;SLC12A6;SLC12A7
DNA replication-dependent nucleosome assembly (GO:0006335)	2022-03-10	0.0139791	0.0898308	0	0	7.56317	32.2962	CHAF1B;CHAF1A;RBBP4
DNA replication-dependent nucleosome organization (GO:0034723)	2022-03-10	0.0139791	0.0898308	0	0	7.56317	32.2962	CHAF1B;CHAF1A;RBBP4
formation of translation preinitiation complex (GO:0001731)	2022-03-10	0.0139791	0.0898308	0	0	7.56317	32.2962	EIF4H;DHX29;EIF4B
monovalent inorganic anion homeostasis (GO:0055083)	2022-03-10	0.0139791	0.0898308	0	0	7.56317	32.2962	SLC12A4;SLC12A6;SLC12A7
negative regulation of tyrosine phosphorylation of STAT protein (GO:0042532)	2022-03-10	0.0139791	0.0898308	0	0	7.56317	32.2962	SOCS3;INPP5F;SH2B3
pinocytosis (GO:0006907)	2022-03-10	0.0139791	0.0898308	0	0	7.56317	32.2962	MAPKAPK2;DOCK2;SNX5
positive regulation of keratinocyte migration (GO:0051549)	2022-03-10	0.0139791	0.0898308	0	0	7.56317	32.2962	IQSEC1;MTOR;MAP4K4
positive regulation of RIG-I signaling pathway (GO:1900246)	2022-03-10	0.0139791	0.0898308	0	0	7.56317	32.2962	ANKRD17;USP15;PUM1
positive regulation of transcription of nucleolar large rRNA by RNA polymerase I (GO:1901838)	2022-03-10	0.0139791	0.0898308	0	0	7.56317	32.2962	NCL;MTOR;SMARCA4
protein K11-linked deubiquitination (GO:0035871)	2022-03-10	0.0139791	0.0898308	0	0	7.56317	32.2962	OTUD7B;TNFAIP3;OTUD3
protein poly-ADP-ribosylation (GO:0070212)	2022-03-10	0.0139791	0.0898308	0	0	7.56317	32.2962	PARP10;PARP3;ZC3HAV1
regulation of histone phosphorylation (GO:0033127)	2022-03-10	0.0139791	0.0898308	0	0	7.56317	32.2962	RPS6KA4;IL1B;MAPK3
regulation of microtubule nucleation (GO:0010968)	2022-03-10	0.0139791	0.0898308	0	0	7.56317	32.2962	PAK1;ARHGEF7;GIT1
regulation of store-operated calcium entry (GO:2001256)	2022-03-10	0.0139791	0.0898308	0	0	7.56317	32.2962	STIM1;SARAF;HOMER3
regulation of T-helper 17 cell differentiation (GO:2000319)	2022-03-10	0.0139791	0.0898308	0	0	7.56317	32.2962	NFKBIZ;ZC3H12A;NFKBID
response to dopamine (GO:1903350)	2022-03-10	0.0139791	0.0898308	0	0	7.56317	32.2962	ABL1;MAPK1;MAPK3
negative regulation of cellular process (GO:0048523)	43/566	0.0142882	0.0916525	0	0	1.46606	6.22829	RB1;KANK2;SP100;BMPR2;EI24;CDKN2AIP;RTN4;PPP1R9B;SPN;ING5;FLCN;RBBP4;ARHGDIA;LMNA;LPXN;SPEG;VPS35;APBB2;SRGAP2;ARID2;SH2B3;RBM5;BNIP3L;PBRM1;NPM1;DUSP1;VPS13C;EIF2AK3;TSC2;TSC1;PML;SMARCA4;CTTNBP2NL;NR4A1;APC;TMEM115;PRKRA;IL1B;RAPGEF2;CTNNB1;MYH9;RAF1;SIPA1
neutrophil mediated immunity (GO:0002446)	38/488	0.0143122	0.0916525	0	0	1.50445	6.38885	PSMD11;STXBP3;UBR4;MOSPD2;TCIRG1;IQGAP2;PSMD2;TOM1;CPNE1;PSMD1;MAPK1;OSTF1;SPTAN1;CAP1;CCT2;HSPA8;HGSNAT;XRCC6;CD93;STK11IP;NFAM1;HUWE1;NBEAL2;MAPK14;NFKB1;PSMA5;DYNC1LI1;ACLY;DIAPH1;ADAM17;DOK3;BIN2;VAPA;PLEKHO2;LAMTOR1;DOCK2;ACTR10;VCL
spindle assembly (GO:0051225)	1984-10-01	0.0144489	0.0923679	0	0	2.39196	10.135	GOLGA2;NCOR1;KIF2A;KIF3B;FLNA;HAUS6;TUBGCP3;CEP63;MAPRE1;CLASP1
cytoskeleton-dependent cytokinesis (GO:0061640)	1972-09-01	0.0147119	0.0936266	0	0	2.52774	10.6648	ANLN;SNX18;SON;APC;INCENP;STMN1;CENPA;CEP55;SPTBN1
positive regulation of secretion by cell (GO:1903532)	1972-09-01	0.0147119	0.0936266	0	0	2.52774	10.6648	P2RX4;IL1B;DTNBP1;FRMD4A;STXBP5;DNM1L;CLASP1;CD2AP;TTN
DNA metabolic process (GO:0006259)	24/277	0.0147218	0.0936266	0	0	1.68531	7.10934	SRPK2;TOP2B;HELLS;XRCC6;PARP3;SP100;NPM1;DNMT1;PARP4;PARG;RIF1;TRRAP;INTS3;TREX1;DOT1L;PDS5A;MSH6;POLD3;POLA2;HELB;TRIM28;MCM4;NBN;MCM2
mRNA destabilization (GO:0061157)	1938-06-01	0.0150135	0.095154	0	0	3.31379	13.914	ZFP36;KHSRP;ZC3H12A;PUM1;ZFP36L2;ZFP36L1
regulation of axon extension (GO:0030516)	1938-06-01	0.0150135	0.095154	0	0	3.31379	13.914	MACF1;SIN3A;LIMK1;ABL1;DIP2B;RTN4
cellular response to mechanical stimulus (GO:0071260)	1949-07-01	0.0151592	0.0959128	0	0	2.94679	12.3445	MAP2K4;BAD;IL1B;BCL10;NFKB1;SLC9A1;MAPK3
brain development (GO:0007420)	15/150	0.0151984	0.0959967	0	0	1.9696	8.24587	MAP1S;CHD8;SETD1A;AATK;SMG9;SYNJ2;SPATA5;PHF8;NIPBL;SYNJ1;RAPGEF2;CIC;NES;RAB3GAP1;BPTF
cellular response to epidermal growth factor stimulus (GO:0071364)	2022-05-28	0.0155571	0.0974298	0	0	3.84031	15.9881	MED1;ZFP36;PTPN12;ZFP36L2;ZFP36L1
negative regulation of cellular response to insulin stimulus (GO:1900077)	2022-05-28	0.0155571	0.0974298	0	0	3.84031	15.9881	GSK3A;PID1;RPS6KB1;IL1B;TSC2
protein depolymerization (GO:0051261)	2022-05-28	0.0155571	0.0974298	0	0	3.84031	15.9881	KIF2A;MICAL1;NCKAP5L;STMN1;TWF1
protein localization to lysosome (GO:0061462)	2022-05-28	0.0155571	0.0974298	0	0	3.84031	15.9881	SZT2;ZFYVE16;LAPTM5;GCC2;RTN4
regulation of microtubule polymerization or depolymerization (GO:0031110)	2022-05-28	0.0155571	0.0974298	0	0	3.84031	15.9881	MAP1S;STMN1;ABL1;MAPRE1;CLASP1
RNA splicing (GO:0008380)	1998-11-01	0.0160468	0.100327	0	0	2.23855	9.25023	SRPK2;SF3B2;NCBP1;SCAF11;NCBP2;KHSRP;WBP4;CDK12;HNRNPC;SRRM1;PPP1R9B
positive regulation of cell morphogenesis involved in differentiation (GO:0010770)	1950-07-01	0.0168338	0.104082	0	0	2.8781	11.7552	CAPRIN1;TESK1;ABL1;FLNA;ARHGEF7;DOCK1;RREB1
cytoplasmic translational initiation (GO:0002183)	2022-04-19	0.0168341	0.104082	0	0	4.70837	19.2306	EIF4H;DHX29;EIF3A;EIF4B
negative regulation of protein localization to nucleus (GO:1900181)	2022-04-19	0.0168341	0.104082	0	0	4.70837	19.2306	FLCN;POLR1A;SIN3A;OTUD7B
peptidyl-lysine dimethylation (GO:0018027)	2022-04-19	0.0168341	0.104082	0	0	4.70837	19.2306	SETD2;EHMT2;KMT2B;SETD1A
positive regulation of actin cytoskeleton reorganization (GO:2000251)	2022-04-19	0.0168341	0.104082	0	0	4.70837	19.2306	BCAS3;ABL1;HCLS1;BAIAP2
positive regulation of mitochondrial fission (GO:0090141)	2022-04-19	0.0168341	0.104082	0	0	4.70837	19.2306	RALBP1;VPS35;MIEF1;DNM1L
negative regulation of cellular amide metabolic process (GO:0034249)	1986-10-01	0.0168446	0.104082	0	0	2.32876	9.51002	LARP1;NCL;CAPRIN1;PCIF1;EIF2AK3;SAMD4A;SAMD4B;TSC1;YBX1;RTN4
DNA replication-independent nucleosome assembly (GO:0006336)	1939-06-01	0.0169589	0.104265	0	0	3.2132	13.1001	CENPU;NPM1;RBBP4;ATRX;RSF1;CENPA
endothelial cell migration (GO:0043542)	1939-06-01	0.0169589	0.104265	0	0	3.2132	13.1001	NR4A1;STAT1;PXN;ABL1;LPXN;MYH9
regulation of exit from mitosis (GO:0007096)	1939-06-01	0.0169589	0.104265	0	0	3.2132	13.1001	ANLN;CDC23;CDC27;BUB1B;ANAPC1;PPP1R9B
regulation of macroautophagy (GO:0016241)	12/112	0.0172229	0.105712	0	0	2.12512	8.6312	BNIP3L;LARP1;RB1CC1;EXOC4;TSC2;PRKAG2;VPS35;TSC1;ULK1;LAMTOR1;SNX5;MTOR
DNA damage response, signal transduction by p53 class mediator (GO:0030330)	1974-09-01	0.0173823	0.106337	0	0	2.4497	9.92695	RBL2;SP100;ATRX;MDM2;TNKS1BP1;NBN;GTSE1;PML;E2F8
mitotic nuclear division (GO:0140014)	1974-09-01	0.0173823	0.106337	0	0	2.4497	9.92695	EPS8;GOLGA2;CTDP1;KIF2A;KIF3B;NDE1;FLNA;CLASP1;NDEL1
establishment of mitotic spindle localization (GO:0040001)	2022-05-29	0.0179876	0.108779	0	0	3.6801	14.7869	UBXN2B;NDE1;CENPA;CLASP1;NDEL1
lamellipodium organization (GO:0097581)	2022-05-29	0.0179876	0.108779	0	0	3.6801	14.7869	CCDC88A;SNX1;SNX2;ARHGEF7;VCL
mismatch repair (GO:0006298)	2022-05-29	0.0179876	0.108779	0	0	3.6801	14.7869	POLD3;MSH6;SETD2;TREX1;ABL1
positive regulation of extrinsic apoptotic signaling pathway (GO:2001238)	2022-05-29	0.0179876	0.108779	0	0	3.6801	14.7869	CYLD;RIPK1;BCL10;PAK2;PML
protein ADP-ribosylation (GO:0006471)	2022-05-29	0.0179876	0.108779	0	0	3.6801	14.7869	PARP10;PARP3;PARP4;ZC3HAV1;PARP12
regulation of actin polymerization or depolymerization (GO:0008064)	2022-05-29	0.0179876	0.108779	0	0	3.6801	14.7869	FCHSD2;SH3BP1;ARHGAP18;HCLS1;ARHGAP35
response to cadmium ion (GO:0046686)	2022-05-29	0.0179876	0.108779	0	0	3.6801	14.7869	DAXX;JUN;MAPK1;FOS;MAPK3
neutrophil degranulation (GO:0043312)	37/481	0.0183973	0.10881	0	0	1.4837	5.92821	PSMD11;STXBP3;UBR4;MOSPD2;TCIRG1;IQGAP2;PSMD2;TOM1;CPNE1;PSMD1;MAPK1;OSTF1;SPTAN1;CAP1;CCT2;HSPA8;HGSNAT;XRCC6;CD93;STK11IP;NFAM1;HUWE1;NBEAL2;MAPK14;NFKB1;PSMA5;DYNC1LI1;ACLY;DIAPH1;DOK3;BIN2;VAPA;PLEKHO2;LAMTOR1;DOCK2;ACTR10;VCL
establishment of epithelial cell apical/basal polarity (GO:0045198)	2022-03-11	0.0184638	0.10881	0	0	6.61742	26.4164	SH3BP1;MSN;MYO9A
negative regulation of programmed necrotic cell death (GO:0062099)	2022-03-11	0.0184638	0.10881	0	0	6.61742	26.4164	RIPK1;ARHGEF2;YBX3
nuclear DNA replication (GO:0033260)	2022-03-11	0.0184638	0.10881	0	0	6.61742	26.4164	MCM4;ZNF830;MCM2
positive regulation of cytoplasmic transport (GO:1903651)	2022-03-11	0.0184638	0.10881	0	0	6.61742	26.4164	DAB2;MSN;PTPN23
positive regulation of DNA-dependent DNA replication (GO:2000105)	2022-03-11	0.0184638	0.10881	0	0	6.61742	26.4164	ATRX;WIZ;E2F8
positive regulation of posttranscriptional gene silencing (GO:0060148)	2022-03-11	0.0184638	0.10881	0	0	6.61742	26.4164	ZFP36;STAT3;PUM1
positive regulation of production of miRNAs involved in gene silencing by miRNA (GO:1903800)	2022-03-11	0.0184638	0.10881	0	0	6.61742	26.4164	MAP2K2;MYCN;RIPK1
positive regulation of protein localization to Cajal body (GO:1904871)	2022-03-11	0.0184638	0.10881	0	0	6.61742	26.4164	CCT3;CCT2;MEPCE
proteasome assembly (GO:0043248)	2022-03-11	0.0184638	0.10881	0	0	6.61742	26.4164	PSMD10;PSMD11;ADRM1
regulation of cytoplasmic transport (GO:1903649)	2022-03-11	0.0184638	0.10881	0	0	6.61742	26.4164	MAP2K2;MAPK1;MAPK3
regulation of melanin biosynthetic process (GO:0048021)	2022-03-11	0.0184638	0.10881	0	0	6.61742	26.4164	ZEB2;RAPGEF2;ATP7A
regulation of mRNA 3'-end processing (GO:0031440)	2022-03-11	0.0184638	0.10881	0	0	6.61742	26.4164	NCBP1;NCBP2;ZFP36L1
regulation of protein localization to Cajal body (GO:1904869)	2022-03-11	0.0184638	0.10881	0	0	6.61742	26.4164	CCT3;CCT2;MEPCE
regulation of stress-activated protein kinase signaling cascade (GO:0070302)	2022-03-11	0.0184638	0.10881	0	0	6.61742	26.4164	MAP2K2;MAPK1;MAPK3
response to hydroxyurea (GO:0072710)	2022-03-11	0.0184638	0.10881	0	0	6.61742	26.4164	DDI2;ATRX;KAT7
negative regulation of protein ubiquitination (GO:0031397)	1951-07-01	0.0186348	0.109295	0	0	2.81254	11.2016	UBXN1;BAG2;LIMK1;CRY1;ABL1;TNFAIP3;SQSTM1
positive regulation of fat cell differentiation (GO:0045600)	1951-07-01	0.0186348	0.109295	0	0	2.81254	11.2016	ZFP36;CEBPB;ZC3H12A;TFE3;PIM1;RREB1;ZFP36L1
regulation of substrate adhesion-dependent cell spreading (GO:1900024)	1951-07-01	0.0186348	0.109295	0	0	2.81254	11.2016	TESK1;ABL1;FLNA;ARHGEF7;DOCK1;RREB1;PTK2
negative regulation of ERBB signaling pathway (GO:1901185)	1940-06-01	0.019071	0.111343	0	0	3.11853	12.3481	ERRFI1;SH3KBP1;EPS15L1;PTPN12;ARHGEF7;EPS15
COPII vesicle coating (GO:0048208)	1963-08-01	0.0191046	0.111343	0	0	2.57238	10.181	GOLGA2;SEC23IP;PPP6R1;GORASP1;SEC16A;TRAPPC9;SEC22B;SEC31A
vesicle coating (GO:0006901)	1963-08-01	0.0191046	0.111343	0	0	2.57238	10.181	GOLGA2;SEC23IP;PPP6R1;GORASP1;SEC16A;TRAPPC9;SEC22B;SEC31A
vesicle targeting, rough ER to cis-Golgi (GO:0048207)	1963-08-01	0.0191046	0.111343	0	0	2.57238	10.181	GOLGA2;SEC23IP;PPP6R1;GORASP1;SEC16A;TRAPPC9;SEC22B;SEC31A
cortical actin cytoskeleton organization (GO:0030866)	2022-04-20	0.0201674	0.116435	0	0	4.41387	17.2303	IKBKB;DLG1;FHOD1;LCP1
establishment of epithelial cell polarity (GO:0090162)	2022-04-20	0.0201674	0.116435	0	0	4.41387	17.2303	SH3BP1;MSN;MYO9A;CLASP1
miRNA metabolic process (GO:0010586)	2022-04-20	0.0201674	0.116435	0	0	4.41387	17.2303	DDX17;PRKRA;KHSRP;SND1
protein targeting to lysosome (GO:0006622)	2022-04-20	0.0201674	0.116435	0	0	4.41387	17.2303	HSPA8;ZFYVE16;LAPTM5;GCC2
regulation of granulocyte chemotaxis (GO:0071622)	2022-04-20	0.0201674	0.116435	0	0	4.41387	17.2303	CSF1R;MAPK1;PTK2;MAPK3
regulation of lymphocyte differentiation (GO:0045619)	2022-04-20	0.0201674	0.116435	0	0	4.41387	17.2303	XRCC6;ABL1;ZFP36L2;ZFP36L1
regulation of RNA splicing (GO:0043484)	1976-09-01	0.0203896	0.117421	0	0	2.37633	9.2504	SRPK2;SETX;KHDRBS1;SON;AHNAK;HNRNPH1;HNRNPF;AHNAK2;PTBP3
positive regulation of protein localization to cell periphery (GO:1904377)	1952-07-01	0.0205668	0.117421	0	0	2.7499	10.6808	DLG1;EPB41;EPB41L2;ZDHHC5;STX4;SQSTM1;SPTBN1
regulation of intrinsic apoptotic signaling pathway (GO:2001242)	1952-07-01	0.0205668	0.117421	0	0	2.7499	10.6808	CYLD;URI1;BCLAF1;BAD;EIF2AK3;DNM1L;MCL1
signal transduction in response to DNA damage (GO:0042770)	1952-07-01	0.0205668	0.117421	0	0	2.7499	10.6808	ATRX;DOT1L;ABL1;NBN;CEP63;TP53BP1;MAPK14
neutrophil activation involved in immune response (GO:0002283)	37/485	0.0206233	0.117421	0	0	1.47014	5.70609	PSMD11;STXBP3;UBR4;MOSPD2;TCIRG1;IQGAP2;PSMD2;TOM1;CPNE1;PSMD1;MAPK1;OSTF1;SPTAN1;CAP1;CCT2;HSPA8;HGSNAT;XRCC6;CD93;STK11IP;NFAM1;HUWE1;NBEAL2;MAPK14;NFKB1;PSMA5;DYNC1LI1;ACLY;DIAPH1;DOK3;BIN2;VAPA;PLEKHO2;LAMTOR1;DOCK2;ACTR10;VCL
CENP-A containing chromatin organization (GO:0061641)	2022-05-30	0.0206559	0.117421	0	0	3.53271	13.706	CENPU;NPM1;RBBP4;RSF1;CENPA
CENP-A containing nucleosome assembly (GO:0034080)	2022-05-30	0.0206559	0.117421	0	0	3.53271	13.706	CENPU;NPM1;RBBP4;RSF1;CENPA
Golgi to plasma membrane protein transport (GO:0043001)	2022-05-30	0.0206559	0.117421	0	0	3.53271	13.706	MACF1;SEC16A;GCC2;SPTBN1;OPTN
negative regulation of gene expression, epigenetic (GO:0045814)	2022-05-30	0.0206559	0.117421	0	0	3.53271	13.706	DNMT1;RBBP4;PPHLN1;BMI1;MPHOSPH8
primary neural tube formation (GO:0014020)	2022-05-30	0.0206559	0.117421	0	0	3.53271	13.706	STIL;TSC2;SCRIB;BCL10;PHACTR4
pre-replicative complex assembly (GO:0036388)	1964-08-01	0.02084	0.118286	0	0	2.52631	9.77904	PSMA5;PSMD10;PSMD11;PSMD2;PSMD1;MCM4;PSMB10;MCM2
positive regulation of cell growth (GO:0030307)	11/102	0.0210593	0.119347	0	0	2.1397	8.26011	ITSN2;PSMD10;RPS6KA3;MACF1;USP47;ADAM17;NCBP1;RPS6KA1;LIMK1;PLAA;CDKN2AIP
JNK cascade (GO:0007254)	1941-06-01	0.0213555	0.120471	0	0	3.02927	11.6519	MAP2K4;IRAK2;RIPK2;GPS1;TAB2;UBE2V1
regulation of response to DNA damage stimulus (GO:2001020)	1941-06-01	0.0213555	0.120471	0	0	3.02927	11.6519	BCLAF1;PARG;ABL1;CRY1;UBE2V1;MCL1
regulation of viral transcription (GO:0046782)	1941-06-01	0.0213555	0.120471	0	0	3.02927	11.6519	ZFP36;CTDP1;UBP1;RSF1;NELFA;NELFE
cellular response to insulin stimulus (GO:0032869)	13/129	0.0215153	0.121188	0	0	1.98484	7.6198	HDAC5;C2CD5;GSK3A;DENND4C;TCIRG1;PIK3C2A;BAIAP2;ZFP36L1;TBC1D4;APC;RPS6KB1;PHIP;SOS1
import into nucleus (GO:0051170)	1977-09-01	0.0220262	0.123877	0	0	2.34126	8.93311	NUP214;POM121;NUP188;NUP133;TPR;STAT3;DDX20;TSC2;NUP153
tumor necrosis factor-mediated signaling pathway (GO:0033209)	12/116	0.0221105	0.124161	0	0	2.04295	7.78711	PSMD10;IKBKB;PSMA5;ADAM17;PSMD11;STAT1;PSMD2;PSMD1;RIPK1;FOXO3;PSMB10;RELA
antigen processing and presentation of exogenous peptide antigen (GO:0002478)	11/103	0.0224746	0.126015	0	0	2.11633	8.03224	DYNC1LI1;DYNC1I2;CENPE;MFSD6;PIKFYVE;KIF3B;KIF2A;CLTA;KIFAP3;ACTR10;SEC31A
positive regulation of macroautophagy (GO:0016239)	1953-07-01	0.0226338	0.126715	0	0	2.68997	10.1905	BNIP3L;LARP1;VPS13D;TSC2;RAB3GAP2;OPTN;RAB3GAP1
negative regulation of DNA binding (GO:0043392)	2022-05-31	0.0235698	0.128058	0	0	3.39666	12.73	SP100;JUN;SIN3A;CPNE1;RSF1
regulation of cellular component size (GO:0032535)	2022-05-31	0.0235698	0.128058	0	0	3.39666	12.73	EPS8;VAV3;MSN;MTOR;VAV1
regulation of cellular pH (GO:0030641)	2022-05-31	0.0235698	0.128058	0	0	3.39666	12.73	SLC4A7;SLC9A6;SLC9A9;SLC4A2;SLC9A1
tube closure (GO:0060606)	2022-05-31	0.0235698	0.128058	0	0	3.39666	12.73	STIL;TSC2;SCRIB;BCL10;PHACTR4
adipose tissue development (GO:0060612)	2022-03-12	0.0236511	0.128058	0	0	5.88184	22.0237	SH3PXD2B;ZNF516;ARID5B
cellular response to growth hormone stimulus (GO:0071378)	2022-03-12	0.0236511	0.128058	0	0	5.88184	22.0237	PXN;STAT3;PTK2
early endosome to Golgi transport (GO:0034498)	2022-03-12	0.0236511	0.128058	0	0	5.88184	22.0237	SNX1;SNX2;SNX8
exit from mitosis (GO:0010458)	2022-03-12	0.0236511	0.128058	0	0	5.88184	22.0237	EPS8;CTDP1;CLASP1
histone H3-K9 demethylation (GO:0033169)	2022-03-12	0.0236511	0.128058	0	0	5.88184	22.0237	KDM3A;KDM3B;PHF8
megakaryocyte differentiation (GO:0030219)	2022-03-12	0.0236511	0.128058	0	0	5.88184	22.0237	MED1;UBA5;SH2B3
mitochondrion distribution (GO:0048311)	2022-03-12	0.0236511	0.128058	0	0	5.88184	22.0237	MEF2A;CLUH;DNM1L
negative regulation of microtubule polymerization (GO:0031115)	2022-03-12	0.0236511	0.128058	0	0	5.88184	22.0237	STMN1;ARHGEF7;MAPRE1
negative regulation of production of miRNAs involved in gene silencing by miRNA (GO:1903799)	2022-03-12	0.0236511	0.128058	0	0	5.88184	22.0237	NCOR1;STAT3;ZC3H12A
nuclear body organization (GO:0030575)	2022-03-12	0.0236511	0.128058	0	0	5.88184	22.0237	SRPK2;SERBP1;PML
positive regulation of metaphase/anaphase transition of cell cycle (GO:1902101)	2022-03-12	0.0236511	0.128058	0	0	5.88184	22.0237	RB1;CDC23;CDC27
positive regulation of mitotic metaphase/anaphase transition (GO:0045842)	2022-03-12	0.0236511	0.128058	0	0	5.88184	22.0237	RB1;CDC23;CDC27
positive regulation of mitotic sister chromatid separation (GO:1901970)	2022-03-12	0.0236511	0.128058	0	0	5.88184	22.0237	RB1;CDC23;CDC27
protein auto-ADP-ribosylation (GO:0070213)	2022-03-12	0.0236511	0.128058	0	0	5.88184	22.0237	PARP10;PARP3;PARP12
regulation of histone H3-K9 methylation (GO:0051570)	2022-03-12	0.0236511	0.128058	0	0	5.88184	22.0237	DNMT1;RIF1;ATRX
regulation of keratinocyte migration (GO:0051547)	2022-03-12	0.0236511	0.128058	0	0	5.88184	22.0237	IQSEC1;MTOR;MAP4K4
toll-like receptor 3 signaling pathway (GO:0034138)	2022-03-12	0.0236511	0.128058	0	0	5.88184	22.0237	TNIP2;RFTN1;RIPK1
regulation of extrinsic apoptotic signaling pathway via death domain receptors (GO:1902041)	1942-06-01	0.0238179	0.128058	0	0	2.94496	11.0063	SP100;PEA15;TNFAIP3;RIPK1;STX4;ARHGEF2
cellular response to steroid hormone stimulus (GO:0071383)	2022-04-21	0.0238788	0.128058	0	0	4.15401	15.5142	MED1;URI1;NR3C1;TRERF1
negative regulation of microtubule depolymerization (GO:0007026)	2022-04-21	0.0238788	0.128058	0	0	4.15401	15.5142	APC;MID1IP1;ARHGEF2;CLASP1
negative regulation of small GTPase mediated signal transduction (GO:0051058)	2022-04-21	0.0238788	0.128058	0	0	4.15401	15.5142	SH3BP1;RASAL3;ARHGAP25;CD2AP
nuclear-transcribed mRNA poly(A) tail shortening (GO:0000289)	2022-04-21	0.0238788	0.128058	0	0	4.15401	15.5142	ZFP36;SAMD4A;SAMD4B;TNKS1BP1
poly(A)+ mRNA export from nucleus (GO:0016973)	2022-04-21	0.0238788	0.128058	0	0	4.15401	15.5142	DDX19A;NUP133;ZC3H11A;IWS1
positive regulation of vascular associated smooth muscle cell proliferation (GO:1904707)	2022-04-21	0.0238788	0.128058	0	0	4.15401	15.5142	DNMT1;JUN;FOXJ2;MEF2D
regulation of anoikis (GO:2000209)	2022-04-21	0.0238788	0.128058	0	0	4.15401	15.5142	MYBBP1A;ITGA5;PTK2;MCL1
negative regulation of G2/M transition of mitotic cell cycle (GO:0010972)	1966-08-01	0.0246405	0.131373	0	0	2.43894	9.03227	PSMA5;PSMD10;USP47;PSMD11;PSMD2;INTS3;PSMD1;PSMB10
regulation of alternative mRNA splicing, via spliceosome (GO:0000381)	1954-07-01	0.0248398	0.131373	0	0	2.6326	9.72826	DDX17;KHDRBS1;RBM15B;WTAP;THRAP3;RBM7;RBM5
regulation of megakaryocyte differentiation (GO:0045652)	1954-07-01	0.0248398	0.131373	0	0	2.6326	9.72826	SIN3A;HDAC1;RBBP5;KMT2C;KMT2B;SETD1A;TNRC6B
negative regulation of NF-kappaB transcription factor activity (GO:0032088)	1979-09-01	0.025578	0.131373	0	0	2.27412	8.33698	PSMD10;PARP10;CYLD;IRAK2;ZC3H12A;TAX1BP1;TNFAIP3;CCDC22;NFKBIB
cellular response to salt stress (GO:0071472)	2022-02-05	0.0258902	0.131373	0	0	11.7564	42.9568	SLC12A6;ZFP36L1
cellular response to sodium arsenite (GO:1903936)	2022-02-05	0.0258902	0.131373	0	0	11.7564	42.9568	DAXX;ZC3H12A
DNA catabolic process, exonucleolytic (GO:0000738)	2022-02-05	0.0258902	0.131373	0	0	11.7564	42.9568	TREX1;XRN2
DNA replication, synthesis of RNA primer (GO:0006269)	2022-02-05	0.0258902	0.131373	0	0	11.7564	42.9568	HELB;POLA2
establishment of monopolar cell polarity (GO:0061162)	2022-02-05	0.0258902	0.131373	0	0	11.7564	42.9568	GBF1;SCRIB
intracellular distribution of mitochondria (GO:0048312)	2022-02-05	0.0258902	0.131373	0	0	11.7564	42.9568	CLUH;DNM1L
mammary gland duct morphogenesis (GO:0060603)	2022-02-05	0.0258902	0.131373	0	0	11.7564	42.9568	CSF1R;SCRIB
negative regulation of heterochromatin assembly (GO:0031452)	2022-02-05	0.0258902	0.131373	0	0	11.7564	42.9568	PHF2;PHF8
negative regulation of protein polyubiquitination (GO:1902915)	2022-02-05	0.0258902	0.131373	0	0	11.7564	42.9568	PARP10;PLAA
negative regulation of transcription by RNA polymerase I (GO:0016479)	2022-02-05	0.0258902	0.131373	0	0	11.7564	42.9568	FLNA;MAF1
plus-end-directed vesicle transport along microtubule (GO:0072383)	2022-02-05	0.0258902	0.131373	0	0	11.7564	42.9568	KIF3B;KIFAP3
PML body organization (GO:0030578)	2022-02-05	0.0258902	0.131373	0	0	11.7564	42.9568	SERBP1;PML
positive regulation by host of viral genome replication (GO:0044829)	2022-02-05	0.0258902	0.131373	0	0	11.7564	42.9568	VAPA;NUCKS1
positive regulation of basement membrane assembly involved in embryonic body morphogenesis (GO:1904261)	2022-02-05	0.0258902	0.131373	0	0	11.7564	42.9568	PHLDB1;CLASP1
positive regulation of metallopeptidase activity (GO:1905050)	2022-02-05	0.0258902	0.131373	0	0	11.7564	42.9568	STAT3;MBP
positive regulation of nucleobase-containing compound transport (GO:0032241)	2022-02-05	0.0258902	0.131373	0	0	11.7564	42.9568	KHDRBS1;NCBP2
positive regulation of prostaglandin secretion (GO:0032308)	2022-02-05	0.0258902	0.131373	0	0	11.7564	42.9568	P2RX4;IL1B
positive regulation of protein localization to cell cortex (GO:1904778)	2022-02-05	0.0258902	0.131373	0	0	11.7564	42.9568	EPB41;EPB41L2
positive regulation of RNA export from nucleus (GO:0046833)	2022-02-05	0.0258902	0.131373	0	0	11.7564	42.9568	KHDRBS1;NCBP2
protein retention in Golgi apparatus (GO:0045053)	2022-02-05	0.0258902	0.131373	0	0	11.7564	42.9568	VPS13C;VPS13D
pyrimidine nucleobase biosynthetic process (GO:0019856)	2022-02-05	0.0258902	0.131373	0	0	11.7564	42.9568	CAD;CTPS1
receptor transactivation (GO:0035624)	2022-02-05	0.0258902	0.131373	0	0	11.7564	42.9568	ADAM17;NCOA3
regulation of adherens junction organization (GO:1903391)	2022-02-05	0.0258902	0.131373	0	0	11.7564	42.9568	PTPN23;ADD1
regulation of basement membrane assembly involved in embryonic body morphogenesis (GO:1904259)	2022-02-05	0.0258902	0.131373	0	0	11.7564	42.9568	PHLDB1;CLASP1
regulation of guanyl-nucleotide exchange factor activity (GO:1905097)	2022-02-05	0.0258902	0.131373	0	0	11.7564	42.9568	STMN1;PBXIP1
regulation of miRNA metabolic process (GO:2000628)	2022-02-05	0.0258902	0.131373	0	0	11.7564	42.9568	NFKB1;RELA
regulation of mitophagy (GO:1901524)	2022-02-05	0.0258902	0.131373	0	0	11.7564	42.9568	VPS13D;TSC2
regulation of mRNA binding (GO:1902415)	2022-02-05	0.0258902	0.131373	0	0	11.7564	42.9568	EIF3E;EIF3C
regulation of platelet-derived growth factor receptor-beta signaling pathway (GO:2000586)	2022-02-05	0.0258902	0.131373	0	0	11.7564	42.9568	HIP1;PTPN12
regulation of protein import (GO:1904589)	2022-02-05	0.0258902	0.131373	0	0	11.7564	42.9568	HSPA8;TPR
regulation of synaptic vesicle recycling (GO:1903421)	2022-02-05	0.0258902	0.131373	0	0	11.7564	42.9568	GRIPAP1;PLAA
renal tubule development (GO:0061326)	2022-02-05	0.0258902	0.131373	0	0	11.7564	42.9568	STAT1;MTSS1
response to sodium arsenite (GO:1903935)	2022-02-05	0.0258902	0.131373	0	0	11.7564	42.9568	DAXX;ZC3H12A
rRNA transport (GO:0051029)	2022-02-05	0.0258902	0.131373	0	0	11.7564	42.9568	NPM1;TSC1
toll-like receptor 2 signaling pathway (GO:0034134)	2022-02-05	0.0258902	0.131373	0	0	11.7564	42.9568	RIPK2;TNIP2
protein ubiquitination (GO:0016567)	39/525	0.0259191	0.131373	0	0	1.42826	5.2171	PSMD10;PSMD11;MYCBP2;RNF19B;UBR3;BCL10;PSMB10;DDA1;RNF213;CDC23;HERC2;PSMD2;UBR5;CDC27;PSMD1;TRIM47;TRIM25;RBBP6;SASH1;RNF20;USP5;ARRDC1;AMFR;SYVN1;HUWE1;UBE4B;PEX14;PSMA5;KLHL9;PEX5;MDM2;CTNNB1;UBE2O;BIRC6;TRIP12;UBA1;CCDC22;UBE2V1;TRIM33
positive regulation of macromolecule metabolic process (GO:0010604)	30/384	0.0261438	0.132331	0	0	1.50604	5.48823	ATF2;DNMT1;GSK3A;PID1;TTN;TRIM28;INPP5F;ZC3H12A;UBR5;MAPK1;VPS35;MAPK3;SRPK2;MED1;STAT3;EIF2AK3;LAPTM5;DTNBP1;MSN;SCRIB;MITF;PPHLN1;MAPK14;MTOR;HCFC1;MYCN;TBC1D5;IL1B;MPHOSPH8;TNRC6B
regulation of viral genome replication (GO:0045069)	1967-08-01	0.0267116	0.134408	0	0	2.39747	8.68521	SRPK2;PARP10;MAVS;LARP1;VAPB;RAD23A;PKN2;ZC3HAV1
DNA damage checkpoint signaling (GO:0000077)	1932-05-01	0.0267361	0.134408	0	0	3.27068	11.8456	DOT1L;NBN;TP53BP1;CEP63;ZNF830
modulation by host of symbiont process (GO:0051851)	1932-05-01	0.0267361	0.134408	0	0	3.27068	11.8456	JUN;CTDP1;HDAC1;NUCKS1;SMARCA4
negative regulation of double-strand break repair (GO:2000780)	1932-05-01	0.0267361	0.134408	0	0	3.27068	11.8456	HELB;RIF1;UBR5;TRIP12;TP53BP1
regulation of cell morphogenesis (GO:0022604)	1932-05-01	0.0267361	0.134408	0	0	3.27068	11.8456	MACF1;PHIP;LARP4;MYO9A;BCL9L
regulation of cell motility (GO:2000145)	13/133	0.0268797	0.134946	0	0	1.91828	6.93722	CSF1R;MACF1;ARHGAP18;DIAPH1;SLK;INPP5F;KIF2A;LMNA;ABL1;FLNA;PKN2;PKN1;RAF1
cellular response to peptide hormone stimulus (GO:0071375)	11/106	0.0271375	0.136056	0	0	2.04917	7.39102	NR4A1;HDAC5;C2CD5;GSK3A;TBC1D4;RPS6KB1;PRKAR1A;DENND4C;NFKB1;RELA;ZFP36L1
negative regulation of cysteine-type endopeptidase activity involved in apoptotic process (GO:0043154)	1955-07-01	0.0271888	0.136128	0	0	2.57762	9.29218	RPS6KA3;USP47;RPS6KA1;CAAP1;RAF1;FNIP1;PAK2
regulation of protein localization to plasma membrane (GO:1903076)	1980-09-01	0.027498	0.13749	0	0	2.24197	8.05685	DAB2;DLG1;PID1;STX7;ZDHHC5;NUMB;STX4;SQSTM1;SPTBN1
positive regulation of peptidyl-serine phosphorylation (GO:0033138)	1993-10-01	0.027559	0.137609	0	0	2.13157	7.65537	PAK1;RIPK2;DOCK7;AKAP9;ARAF;TNKS1BP1;HCLS1;CAMK1;RAF1;FNIP1
cellular response to osmotic stress (GO:0071470)	2022-04-22	0.0279765	0.138756	0	0	3.92302	14.0303	ARHGEF2;RCSD1;YBX3;ZFP36L1
mRNA modification (GO:0016556)	2022-04-22	0.0279765	0.138756	0	0	3.92302	14.0303	WTAP;PCIF1;ZC3H13;CMTR1
negative regulation of interleukin-2 production (GO:0032703)	2022-04-22	0.0279765	0.138756	0	0	3.92302	14.0303	ZFP36;LAPTM5;TNFAIP3;HOMER3
regulation of response to cytokine stimulus (GO:0060759)	2022-04-22	0.0279765	0.138756	0	0	3.92302	14.0303	ELF1;MAVS;IRAK2;SH2B3
regulation of viral release from host cell (GO:1902186)	2022-04-22	0.0279765	0.138756	0	0	3.92302	14.0303	TRIM28;CHMP2B;TRIM25;PML
negative regulation of epidermal growth factor receptor signaling pathway (GO:0042059)	1944-06-01	0.0292966	0.143252	0	0	2.78967	9.84833	ERRFI1;ZGPAT;SH3KBP1;EPS15L1;ARHGEF7;EPS15
[truncated: 2,949 more rows]

## Sheet: Phospho 1h all Cell Comp
Term	Overlap	P.value	Adjusted.P.value	Old.P.value	Old.Adjusted.P.value	Odds.Ratio	Combined.Score	Genes	Phos
[truncated: 321 more rows]

## Sheet: CDKi 8h downregulated Bio Proce
Term	Overlap	P.value	Adjusted.P.value	Old.P.value	Old.Adjusted.P.value	Odds.Ratio	Combined.Score	Genes
[truncated: 340 more rows]

[truncated: 2 more sheets: CDKi 8h downregulated Cell Comp, GO terms Volcano plots]
