# Supplementary material for: Polarized microtubule remodeling transforms the morphology of reactive microglia and drives cytokine release
Source: Nat Commun. 2023 Oct 9;14:6322. doi: 10.1038/s41467-023-41891-6 (PMC10562429; doi:10.1038/s41467-023-41891-6)
Supplement: Supplementary file 10 — Source Data [file 41467_2023_41891_MOESM10_ESM.zip]

Archive with 203 entries (190 files):
- data/
- __MACOSX/._data
- data/.DS_Store
- __MACOSX/data/._.DS_Store
- data/Fig S3/
- data/Fig S4/
- data/Fig S5/
- data/Fig S2/
- data/Fig 4/
- data/Fig 3/
- data/Fig 2/
- data/Fig 5/
- data/Fig S1/
- data/Fig 7/
- data/Fig 6/
- data/Fig 1/
- data/Fig S3/FigS3c_akap9-phospho.csv
- data/Fig S3/FigS3c_akap9.csv
- data/Fig S3/FigS3a_AAV_qPCR.csv
- data/Fig S3/FigS3e_Luminex_siAkap9.csv
- data/Fig S3/FigS3d_siAKAP9_qPCR.csv
- data/Fig S3/FigS3b_tubg1.csv
- data/Fig S4/FigS4h_map4_direction.csv
- data/Fig S4/FigS4g_siMAp4_map4.xlsx
- __MACOSX/data/Fig S4/._FigS4g_siMAp4_map4.xlsx
- data/Fig S4/FigS4e_map4-phosphoNT.csv
- data/Fig S4/FigS4b_actubIF.xlsx
- __MACOSX/data/Fig S4/._FigS4b_actubIF.xlsx
- data/Fig S4/FigS4h_map4_outward_aov.csv
- data/Fig S4/FigS4f_siMap4_qPCR.csv
- data/Fig S4/FigS4d_map4.csv
- data/Fig S5/FigS5i_cdki_il18.csv
- data/Fig S5/FigS5a_cdki-titration_ro_Size_aov.csv
- data/Fig S5/FigS5c_abtau-cdki_perimeter_aov.csv
- data/Fig S5/FigS5c_abtau-cdki_ramification_aov.csv
- __MACOSX/data/Fig S5/._FigS5c_abtau-cdki_ramification_aov.csv
- data/Fig S5/FigS5h_cdki_map4.csv
- data/Fig S5/FigS5ab_cdki-titration.csv
- data/Fig S5/FigS5i_cdki_nos2.csv
- data/Fig S5/FigS5d_cdki_direction.csv
- data/Fig S5/FigS5i_cdki_ccl7.csv
- data/Fig S5/FigS5j_TNFa_r80.csv
- data/Fig S5/FigS5k_cdki-luminex-all.csv
- data/Fig S5/FigS5f_significant_proteins_cdki.csv
- data/Fig S5/FigS5c_abtau-cdki_size_aov.csv
- __MACOSX/data/Fig S5/._FigS5c_abtau-cdki_size_aov.csv
- data/Fig S5/FigS5h_cdki_stmn1.csv
- data/Fig S5/FigS5h_cdki_tubg1.csv
- data/Fig S5/FigS5c_abtau-cdki.csv
- data/Fig S5/FigS5b_cdki-titration_rosc_Ramification_aov.csv
- data/Fig S5/FigS5d_cdki_outward_aov.csv
- data/Fig S5/FigS5a_cdki-titration_ro_Ramification_aov.csv
- data/Fig S5/FigS5b_cdki-titration_rosc_Size_aov.csv
- data/Fig S2/FigS2f_Cytokines_ramification_aov.csv
- data/Fig S2/FigS2a_Iba1.xlsx
- __MACOSX/data/Fig S2/._FigS2a_Iba1.xlsx
- data/Fig S2/FigS2b_gene_set_scores.txt
- __MACOSX/data/Fig S2/._FigS2b_gene_set_scores.txt
- data/Fig S2/FigS2f_Cytokines_size_aov.csv
- data/Fig S2/FigS2f_Cytokines.csv
- data/Fig S2/FigS2e_Ki67_pH3.xlsx
- __MACOSX/data/Fig S2/._FigS2e_Ki67_pH3.xlsx
- data/Fig S2/FigS2c_Luminex_polarization.csv
- data/Fig S2/FigS2d_polarization_qPCR.csv
- data/Fig S2/FigS2g_Luminex_cytoskeletondrugs.csv
- data/Fig 4/Fig4e_timecourse_displacement_aov.csv
- data/Fig 4/Fig4i_Tubulin_at_centrosome.xlsx
- __MACOSX/data/Fig 4/._Fig4i_Tubulin_at_centrosome.xlsx
- data/Fig 4/Fig4e_timecourse_directions.csv
- data/Fig 4/Fig4e_timecourse_speed_aov.csv
- data/Fig 4/Fig4e_timecourse_ntracks_aov.csv
- data/Fig 4/Fig4e_timecourse_tracks.csv
- data/Fig 4/Fig4j_centrosomal_golgi_MT.xlsx
- __MACOSX/data/Fig 4/._Fig4j_centrosomal_golgi_MT.xlsx
- data/Fig 4/Fig4e_timecourse_inward_aov.csv
- data/Fig 4/Fig4g_gtub_pericentrin_bycell.csv
- data/Fig 4/Fig4g_gtub_aov.csv
- data/Fig 4/Fig4g_pericentrin_aov.csv
- data/Fig 4/Fig4g_centrosome_intensities_summarized.csv
- data/Fig 4/Fig4e_timecourse_tally.csv
- __MACOSX/data/Fig 4/._Fig4e_timecourse_tally.csv
- data/Fig 4/Fig4c_MTphenotype.csv
- data/Fig 3/Fig3ef_proteins_volcanoplots.csv
- data/Fig 3/Fig3jk_phospho_volcanoplots.csv
- data/Fig 3/Fig3g_significant_phosphoproteins_timecourse.csv
- data/Fig 3/Fig3b_significant_proteins_timecourse.csv
- data/Fig 2/Fig2g_Luminex_cytoskeletondrugs.csv
- data/Fig 2/Fig2g_Luminex_aov_il1b.csv
- data/Fig 2/.DS_Store
- __MACOSX/data/Fig 2/._.DS_Store
- data/Fig 2/Fig2d_lpstimeocurse.csv
- __MACOSX/data/Fig 2/._Fig2d_lpstimeocurse.csv
- data/Fig 2/Fig2g_Luminex_aov_il12.csv
- data/Fig 2/Fig2d_lpstimecourse_size_aov.csv
- data/Fig 2/Fig2b_lpsabtau_size_aov.csv
- __MACOSX/data/Fig 2/._Fig2b_lpsabtau_size_aov.csv
- data/Fig 2/Fig2b_lpsabtau.csv
- __MACOSX/data/Fig 2/._Fig2b_lpsabtau.csv
- data/Fig 2/Fig2g_Luminex_aov_ccl2.csv
- data/Fig 2/Fig2b_lpsabtau_ramification_aov.csv
- __MACOSX/data/Fig 2/._Fig2b_lpsabtau_ramification_aov.csv
- data/Fig 2/Fig2d_lpstimecourse_ramification_aov.csv
- data/Fig 2/Fig2g_Luminex_aov_il6.csv
- data/Fig 2/Fig2f_cytoskeleton_perimeter_aov.csv
- data/Fig 2/Fig2g_Luminex_aov_tnfa.csv
- data/Fig 2/Fig2f_cytoskeleton in vitro.csv
- __MACOSX/data/Fig 2/._Fig2f_cytoskeleton in vitro.csv
- data/Fig 2/Fig2f_cytoskeleton_Size_aov.csv
- __MACOSX/data/Fig 2/._Fig2f_cytoskeleton_Size_aov.csv
- data/Fig 5/Fig5e:S4c uncropped blot Exp1&2 lysate.scn
- data/Fig 5/Fig5j_MTspindown_map4kd.xlsx
- __MACOSX/data/Fig 5/._Fig5j_MTspindown_map4kd.xlsx
- data/Fig 5/Fig5g_stmn1_tracks.csv
- data/Fig 5/.DS_Store
- __MACOSX/data/Fig 5/._.DS_Store
- data/Fig 5/Fig5k_map4_tracks.csv
- data/Fig 5/Fig5g_stmn1_directions.csv
- __MACOSX/data/Fig 5/._Fig5g_stmn1_directions.csv
- data/Fig 5/Fig5g_stmn1_tally_aov.csv
- data/Fig 5/Fig5e:S4c uncropped blot Exp1&2 lysate.tif
- data/Fig 5/Fig5h_map4-phosphoMTD.csv
- data/Fig 5/Fig5g_stmn1_distance_aov.csv
- data/Fig 5/Fig5g_stmn1_tally.csv
- data/Fig 5/Fig5k_map4_speed_aov.csv
- data/Fig 5/Fig5e_MTspindown.xlsx
- __MACOSX/data/Fig 5/._Fig5e_MTspindown.xlsx
- data/Fig 5/Fig5a:S4a uncropped blot tubulin PTMs.tif
- __MACOSX/data/Fig 5/._Fig5a:S4a uncropped blot tubulin PTMs.tif
- data/Fig 5/Fig5k_map4_ntracks.csv
- __MACOSX/data/Fig 5/._Fig5k_map4_ntracks.csv
- data/Fig 5/Fig5a_tubulinWB.xlsx
- __MACOSX/data/Fig 5/._Fig5a_tubulinWB.xlsx
- data/Fig 5/Fig5j:S4h uncropped blot Exp1 & Exp2.scn
- data/Fig 5/Fig5k_map4_displacement_aov.csv
- data/Fig 5/Fig5e:S4c uncropped blot Exp3.scn
- data/Fig 5/Fig5j:S4h uncropped blot Exp3.scn
- data/Fig 5/Fig5d_stmn1-phospho.csv
- data/Fig 5/Fig5e:S4c uncropped blot Exp1&2 Sup&Pellet.scn
- data/Fig 5/Fig5l_miMap4_tubulinmods.xlsx
- __MACOSX/data/Fig 5/._Fig5l_miMap4_tubulinmods.xlsx
- data/Fig 5/Fig5g_stmn1_speed_aov.csv
- data/Fig 5/Fig5j:S4h uncropped blot Exp1 & Exp2.tif
- data/Fig 5/Fig5g_stmn1_outward_aov.csv
- data/Fig 5/Fig5e:S4c uncropped blot Exp3.tif
- data/Fig 5/Fig5a:S4a uncropped blot acetylated tubulin.tif
- data/Fig 5/Fig5c_stmn1.csv
- data/Fig 5/Fig5k_map4_tally_aov.csv
- data/Fig 5/Fig5e:S4c uncropped blot Exp1&2 Sup&Pellet.tif
- data/Fig 5/Fig5j:S4h uncropped blot Exp3.tif
- data/Fig S1/FigS1b_Tmem_t-test.rtf
- __MACOSX/data/Fig S1/._FigS1b_Tmem_t-test.rtf
- data/Fig S1/FigS1d_Luminex_LPSinvivo_lysate.csv
- data/Fig S1/FigS1e_CD68Area.csv
- __MACOSX/data/Fig S1/._FigS1e_CD68Area.csv
- data/Fig S1/FigS1d_Luminex_LPSinvivo_plasma.csv
- data/Fig S1/FigS1b_Tmem_comparison_output.csv
- data/Fig 7/Fig7c_acute_slices_bysections.csv
- data/Fig 7/Fig7c_acute_slices_allcells.csv
- data/Fig 7/Fig7c_anova.csv
- __MACOSX/data/Fig 7/._Fig7c_anova.csv
- data/Fig 7/.DS_Store
- __MACOSX/data/Fig 7/._.DS_Store
- data/Fig 6/Fig6e_MTspindown_cdki.xlsx
- __MACOSX/data/Fig 6/._Fig6e_MTspindown_cdki.xlsx
- data/Fig 6/Fig6k_cdki_luminex_il6-aov.csv
- data/Fig 6/Fig6f_cdki_displacement_aov.csv
- data/Fig 6/.DS_Store
- __MACOSX/data/Fig 6/._.DS_Store
- data/Fig 6/Fig6k_cdki_luminex_tnfa-aov.csv
- data/Fig 6/Fig6a_cdk1-phospho.csv
- data/Fig 6/Fig6k_cdki_luminex_selected.csv
- data/Fig 6/Fig6j_cdkiIF_TNFa.xlsx
- __MACOSX/data/Fig 6/._Fig6j_cdkiIF_TNFa.xlsx
- data/Fig 6/Fig6c_cdki.csv
- __MACOSX/data/Fig 6/._Fig6c_cdki.csv
- data/Fig 6/Fig6c_cdki_ramification_aov.csv
- data/Fig 6/Fig6f_cdki_tally_aov.csv
- data/Fig 6/Fig6d_cdkiIF_gTub.xlsx
- __MACOSX/data/Fig 6/._Fig6d_cdkiIF_gTub.xlsx
- data/Fig 6/Fig6c_cdki_size_aov.csv
- data/Fig 6/Fig6g_cdkiIF_actub.xlsx
- __MACOSX/data/Fig 6/._Fig6g_cdkiIF_actub.xlsx
- data/Fig 6/Fig6k_cdki_luminex_il12-aov.csv
- data/Fig 6/Fig6k_cdki_luminex_il1b-aov.csv
- data/Fig 6/Fig6f_cdki_tally.csv
- __MACOSX/data/Fig 6/._Fig6f_cdki_tally.csv
- data/Fig 6/Fig6f_cdki_tracks.csv
- data/Fig 6/Fig6f_cdki_speed_aov.csv
- data/Fig 6/Fig6k_cdki_luminex_ccl2-aov.csv
- data/Fig 6/Fig6c_cdki_perimeter_aov.csv
- data/Fig 6/Fig6i_cdki_volcanoplots.csv
- data/Fig 6/Fig6h_cdkiIF_map4.xlsx
- __MACOSX/data/Fig 6/._Fig6h_cdkiIF_map4.xlsx
- data/Fig 1/Fig1i_ps2app_ttest_hc.csv
- data/Fig 1/fig1k_ttest_lps_hc.csv
- data/Fig 1/Fig1i_ps2app_ttest_ctx.csv
- data/Fig 1/Fig1g_P301s_byanimal.csv
- data/Fig 1/Fig1g_ttest_P301s_6mo.txt
- __MACOSX/data/Fig 1/._Fig1g_ttest_P301s_6mo.txt
- data/Fig 1/Fig1i_ps2app_byanimal.csv
- data/Fig 1/Fig1k_lps_byanimal.csv
- data/Fig 1/Fig1g_ttest_P301s_12mo.txt
- __MACOSX/data/Fig 1/._Fig1g_ttest_P301s_12mo.txt
