# Supplementary material for: Polarized microtubule remodeling transforms the morphology of reactive microglia and drives cytokine release
Source: Nat Commun. 2023 Oct 9;14:6322. doi: 10.1038/s41467-023-41891-6 (PMC10562429; doi:10.1038/s41467-023-41891-6)
Supplement: Supplementary file 10 — Source Data [file 41467_2023_41891_MOESM10_ESM.zip › data/Fig S3/FigS3c_akap9-phospho.csv]

Timepoint	log2FC	SE	Tvalue	DF	pvalue	adj.pvalue	log10p	abslog2FC	protmeta_description	Protein_Name	Gene_Name	ReferenceOriginal	Uniprot	nPS	Phosphosites	P1	P2	P3	P4	P5	P6	P7	P8	P9	P10	P11	P12	P13	P14	Signif_Symbol
0.5h LPS	2.103297342	0.198680036	10.58635474	7	0	2e-4	4.833362265	2.103297342	A-kinase anchor protein 9	AKAP9	Akap9	AKAP9_MOUSE	Q70FJ1	1	S1493	S1493	NA	NA	NA	NA	NA	NA	NA	NA	NA	NA	NA	NA	NA	***
4h LPS	0.842134865	0.177704827	4.738953249	7	0.0021	0.0084	2.675626381	0.842134865	A-kinase anchor protein 9	AKAP9	Akap9	AKAP9_MOUSE	Q70FJ1	1	S1493	S1493	NA	NA	NA	NA	NA	NA	NA	NA	NA	NA	NA	NA	NA	**
1h LPS	1.612657068	0.177704827	9.074919908	7	0	4e-4	4.393440235	1.612657068	A-kinase anchor protein 9	AKAP9	Akap9	AKAP9_MOUSE	Q70FJ1	1	S1493	S1493	NA	NA	NA	NA	NA	NA	NA	NA	NA	NA	NA	NA	NA	***
