# Supplementary material for: Polarized microtubule remodeling transforms the morphology of reactive microglia and drives cytokine release
Source: Nat Commun. 2023 Oct 9;14:6322. doi: 10.1038/s41467-023-41891-6 (PMC10562429; doi:10.1038/s41467-023-41891-6)
Supplement: Supplementary file 10 — Source Data [file 41467_2023_41891_MOESM10_ESM.zip › data/Fig S3/FigS3c_akap9.csv]

Protein	log2FC	SE	DF	pvalue	adj.pvalue	log10p	abslog2FC	protmeta_description	Protein_Name	Uniprot	log10adjp	Timepoint	Timepoint_numeric	Gene_Name	Signif_Symbol
AKAP9	-0.094881775	0.116889039	7	0.4437	0.8093	0.35293837	0.094881775	A-kinase anchor protein 9	AKAP9	Q70FJ1	NA	4h LPS	3	Akap9	ns
E9QQ10	-0.066166081	0.136278753	7	0.6421	0.8932	0.192373838	0.066166081	A-kinase anchor protein 9	E9QQ10	E9QQ10	NA	4h LPS	3	Akap9	ns
AKAP9	-0.043159055	0.130685919	7	0.7509	0.986	0.124432447	0.043159055	A-kinase anchor protein 9	AKAP9	Q70FJ1	NA	0.5h LPS	1	Akap9	ns
E9QQ10	-0.165806427	0.152364278	7	0.3125	0.986	0.505096552	0.165806427	A-kinase anchor protein 9	E9QQ10	E9QQ10	NA	0.5h LPS	1	Akap9	ns
AKAP9	-0.031830719	0.116889039	7	0.7932	0.9987	0.100597088	0.031830719	A-kinase anchor protein 9	AKAP9	Q70FJ1	NA	1h LPS	2	Akap9	ns
E9QQ10	-0.123302007	0.136278753	7	0.3957	0.9987	0.402683782	0.123302007	A-kinase anchor protein 9	E9QQ10	E9QQ10	NA	1h LPS	2	Akap9	ns
AKAP9	-0.421760742	0.064544807	12.66464253	2.15e-5	1.52461e-4	4.666593113	0.421760742	A-kinase anchor protein 9	NA	Q70FJ1	3.816840798	24h LPS	5	Akap9	***
AKAP9	-0.065965029	0.072163288	12.66464253	0.377735057	0.557583075	0.422812707	0.065965029	A-kinase anchor protein 9	NA	Q70FJ1	0.253690417	8h LPS	4	Akap9	ns
E9QQ10	-0.538942253	0.11264697	12.66464253	3.83428e-4	0.004682163	3.416316525	0.538942253	A-kinase anchor protein 9	NA	E9QQ10	2.329553475	8h LPS	4	Akap9	**
E9QQ10	-0.696255851	0.100754513	12.66464253	1.23e-5	9.59e-5	4.911377804	0.696255851	A-kinase anchor protein 9	NA	E9QQ10	4.018301744	24h LPS	5	Akap9	****
