# Supplementary material for: Polarized microtubule remodeling transforms the morphology of reactive microglia and drives cytokine release
Source: Nat Commun. 2023 Oct 9;14:6322. doi: 10.1038/s41467-023-41891-6 (PMC10562429; doi:10.1038/s41467-023-41891-6)
Supplement: Supplementary file 10 — Source Data [file 41467_2023_41891_MOESM10_ESM.zip › data/Fig S3/FigS3a_AAV_qPCR.csv]

Treatment	gene	ddCT	Gene
Control	ddCT.ptgs	1.52567158751592	ptgs2
Control	ddCT.ptgs	0.600864299358675	ptgs2
Control	ddCT.ptgs	1.09084373213319	ptgs2
LPS	ddCT.ptgs	925.514069166954	ptgs2
LPS	ddCT.ptgs	816.010804584947	ptgs2
LPS	ddCT.ptgs	1122.45698576046	ptgs2
AAV dj	ddCT.ptgs	0.739579826367762	ptgs2
AAV dj	ddCT.ptgs	1.09995495520288	ptgs2
AAV dj	ddCT.ptgs	0.790832707286131	ptgs2
Control	ddCT.ptgs	NA	ptgs2
LPS	ddCT.ptgs	NA	ptgs2
AAV dj	ddCT.ptgs	NA	ptgs2
Control	ddCT.ptgs	NA	ptgs2
LPS	ddCT.ptgs	NA	ptgs2
AAV dj	ddCT.ptgs	NA	ptgs2
Control	ddCT.ptgs	NA	ptgs2
LPS	ddCT.ptgs	NA	ptgs2
AAV dj	ddCT.ptgs	NA	ptgs2
Control	ddCT.nos	1.07367365894697	nos2
Control	ddCT.nos	1.75105235795122	nos2
Control	ddCT.nos	0.531898259865693	nos2
LPS	ddCT.nos	202.468765870815	nos2
LPS	ddCT.nos	176.503814896783	nos2
LPS	ddCT.nos	196.613997175728	nos2
AAV dj	ddCT.nos	2.15779162963568	nos2
AAV dj	ddCT.nos	2.21538210798907	nos2
AAV dj	ddCT.nos	3.41974532511101	nos2
Control	ddCT.nos	NA	nos2
LPS	ddCT.nos	NA	nos2
AAV dj	ddCT.nos	NA	nos2
Control	ddCT.nos	NA	nos2
LPS	ddCT.nos	NA	nos2
AAV dj	ddCT.nos	NA	nos2
Control	ddCT.nos	NA	nos2
LPS	ddCT.nos	NA	nos2
AAV dj	ddCT.nos	NA	nos2
Control	ddCT.il1	0.820868039599068	il1b
Control	ddCT.il1	1.2270739722231	il1b
Control	ddCT.il1	0.99278660510624	il1b
LPS	ddCT.il1	445.481658047949	il1b
LPS	ddCT.il1	378.869069851316	il1b
LPS	ddCT.il1	443.632799175161	il1b
AAV dj	ddCT.il1	1.59610499222235	il1b
AAV dj	ddCT.il1	1.15046908957119	il1b
AAV dj	ddCT.il1	1.1128215182947	il1b
Control	ddCT.il1	NA	il1b
LPS	ddCT.il1	NA	il1b
AAV dj	ddCT.il1	NA	il1b
Control	ddCT.il1	NA	il1b
LPS	ddCT.il1	NA	il1b
AAV dj	ddCT.il1	NA	il1b
Control	ddCT.il1	NA	il1b
LPS	ddCT.il1	NA	il1b
AAV dj	ddCT.il1	NA	il1b
Control	ddCT.ptgs2	NA	ptgs2
Control	ddCT.ptgs2	NA	ptgs2
Control	ddCT.ptgs2	NA	ptgs2
LPS	ddCT.ptgs2	NA	ptgs2
LPS	ddCT.ptgs2	NA	ptgs2
LPS	ddCT.ptgs2	NA	ptgs2
AAV dj	ddCT.ptgs2	NA	ptgs2
AAV dj	ddCT.ptgs2	NA	ptgs2
AAV dj	ddCT.ptgs2	NA	ptgs2
Control	ddCT.ptgs2	1.780151467	ptgs2
LPS	ddCT.ptgs2	224.4629206	ptgs2
AAV dj	ddCT.ptgs2	0.732719712	ptgs2
Control	ddCT.ptgs2	0.695119698	ptgs2
LPS	ddCT.ptgs2	300.1763835	ptgs2
AAV dj	ddCT.ptgs2	0.320782349	ptgs2
Control	ddCT.ptgs2	0.808134129	ptgs2
LPS	ddCT.ptgs2	265.089062	ptgs2
AAV dj	ddCT.ptgs2	1.054822317	ptgs2
Control	ddCT.nos2	NA	nos2
Control	ddCT.nos2	NA	nos2
Control	ddCT.nos2	NA	nos2
LPS	ddCT.nos2	NA	nos2
LPS	ddCT.nos2	NA	nos2
LPS	ddCT.nos2	NA	nos2
AAV dj	ddCT.nos2	NA	nos2
AAV dj	ddCT.nos2	NA	nos2
AAV dj	ddCT.nos2	NA	nos2
Control	ddCT.nos2	1.737350561	nos2
LPS	ddCT.nos2	569.501391	nos2
AAV dj	ddCT.nos2	0.895990633	nos2
Control	ddCT.nos2	0.895576693	nos2
LPS	ddCT.nos2	673.1988439	nos2
AAV dj	ddCT.nos2	1.405635197	nos2
Control	ddCT.nos2	0.642702158	nos2
LPS	ddCT.nos2	569.3698235	nos2
AAV dj	ddCT.nos2	1.282141558	nos2
Control	ddCT.il1b	NA	il1b
Control	ddCT.il1b	NA	il1b
Control	ddCT.il1b	NA	il1b
LPS	ddCT.il1b	NA	il1b
LPS	ddCT.il1b	NA	il1b
LPS	ddCT.il1b	NA	il1b
AAV dj	ddCT.il1b	NA	il1b
AAV dj	ddCT.il1b	NA	il1b
AAV dj	ddCT.il1b	NA	il1b
Control	ddCT.il1b	1.539244296	il1b
LPS	ddCT.il1b	415.3610779	il1b
AAV dj	ddCT.il1b	0.388832906	il1b
Control	ddCT.il1b	0.546473038	il1b
LPS	ddCT.il1b	610.517521	il1b
AAV dj	ddCT.il1b	0.082424796	il1b
Control	ddCT.il1b	1.188840818	il1b
LPS	ddCT.il1b	540.152221	il1b
AAV dj	ddCT.il1b	0.273173395	il1b
