# Supplementary material for: Polarized microtubule remodeling transforms the morphology of reactive microglia and drives cytokine release
Source: Nat Commun. 2023 Oct 9;14:6322. doi: 10.1038/s41467-023-41891-6 (PMC10562429; doi:10.1038/s41467-023-41891-6)
Supplement: Supplementary file 10 — Source Data [file 41467_2023_41891_MOESM10_ESM.zip › data/Fig S3/FigS3e_Luminex_siAkap9.csv]

ExpID	Well	siRNA	LPS	Duration	Run	Condition	Cytokine	Conc
D222	1	siNT	Control	NA	8	siNT	IL-1 beta	NA
D222	1	siNT	Control	NA	8	siNT	TNF alpha	2.33
D222	1	siNT	Control	NA	8	siNT	IL-6	1.2
D222	1	siNT	Control	NA	8	siNT	CCL2	1158.21
D222	1	siNT	Control	NA	8	siNT	IL-12(p40)	12.95
D222	2	siNT	Control	NA	8	siNT	IL-1 beta	NA
D222	2	siNT	Control	NA	8	siNT	TNF alpha	1.98
D222	2	siNT	Control	NA	8	siNT	IL-6	1.11
D222	2	siNT	Control	NA	8	siNT	CCL2	752.53
D222	2	siNT	Control	NA	8	siNT	IL-12(p40)	11.86
D222	3	siNT	LPS	NA	8	siNT + LPS	IL-1 beta	50.11
D222	3	siNT	LPS	NA	8	siNT + LPS	TNF alpha	4588.91
D222	3	siNT	LPS	NA	8	siNT + LPS	IL-6	10152.89
D222	3	siNT	LPS	NA	8	siNT + LPS	CCL2	56500.3
D222	3	siNT	LPS	NA	8	siNT + LPS	IL-12(p40)	20265.09
D222	4	siNT	LPS	NA	8	siNT + LPS	IL-1 beta	55.76
D222	4	siNT	LPS	NA	8	siNT + LPS	TNF alpha	5545.81
D222	4	siNT	LPS	NA	8	siNT + LPS	IL-6	11790.18
D222	4	siNT	LPS	NA	8	siNT + LPS	CCL2	58320
D222	4	siNT	LPS	NA	8	siNT + LPS	IL-12(p40)	20209.66
D222	13	siAKAP9	Control	NA	8	siAKAP9	IL-1 beta	NA
D222	13	siAKAP9	Control	NA	8	siAKAP9	TNF alpha	9.48
D222	13	siAKAP9	Control	NA	8	siAKAP9	IL-6	43.83
D222	13	siAKAP9	Control	NA	8	siAKAP9	CCL2	1183.93
D222	13	siAKAP9	Control	NA	8	siAKAP9	IL-12(p40)	147.24
D222	14	siAKAP9	Control	NA	8	siAKAP9	IL-1 beta	NA
D222	14	siAKAP9	Control	NA	8	siAKAP9	TNF alpha	3.56
D222	14	siAKAP9	Control	NA	8	siAKAP9	IL-6	8.15
D222	14	siAKAP9	Control	NA	8	siAKAP9	CCL2	1140.54
D222	14	siAKAP9	Control	NA	8	siAKAP9	IL-12(p40)	32.71
D222	15	siAKAP9	LPS	NA	8	siAKAP9 + LPS	IL-1 beta	117.7
D222	15	siAKAP9	LPS	NA	8	siAKAP9 + LPS	TNF alpha	6363.91
D222	15	siAKAP9	LPS	NA	8	siAKAP9 + LPS	IL-6	12251.54
D222	15	siAKAP9	LPS	NA	8	siAKAP9 + LPS	CCL2	88479.48
D222	15	siAKAP9	LPS	NA	8	siAKAP9 + LPS	IL-12(p40)	28135.37
D222	16	siAKAP9	LPS	NA	8	siAKAP9 + LPS	IL-1 beta	94.18
D222	16	siAKAP9	LPS	NA	8	siAKAP9 + LPS	TNF alpha	4497
D222	16	siAKAP9	LPS	NA	8	siAKAP9 + LPS	IL-6	11737.71
D222	16	siAKAP9	LPS	NA	8	siAKAP9 + LPS	CCL2	69853.62
D222	16	siAKAP9	LPS	NA	8	siAKAP9 + LPS	IL-12(p40)	22237.41
D235	1	siNT	Control	NA	9	siNT	IL-1 beta	NA
D235	1	siNT	Control	NA	9	siNT	TNF alpha	6.65
D235	1	siNT	Control	NA	9	siNT	IL-6	9.72
D235	1	siNT	Control	NA	9	siNT	CCL2	2387.9
D235	1	siNT	Control	NA	9	siNT	IL-12(p40)	10.88
D235	2	siNT	Control	NA	9	siNT	IL-1 beta	NA
D235	2	siNT	Control	NA	9	siNT	TNF alpha	6.47
D235	2	siNT	Control	NA	9	siNT	IL-6	0.02
D235	2	siNT	Control	NA	9	siNT	CCL2	1354.89
D235	2	siNT	Control	NA	9	siNT	IL-12(p40)	7.41
D235	3	siNT	Control	NA	9	siNT	IL-1 beta	NA
D235	3	siNT	Control	NA	9	siNT	TNF alpha	4.76
D235	3	siNT	Control	NA	9	siNT	IL-6	1.98
D235	3	siNT	Control	NA	9	siNT	CCL2	1257.93
D235	3	siNT	Control	NA	9	siNT	IL-12(p40)	8.62
D235	4	siNT	Control	NA	9	siNT	IL-1 beta	NA
D235	4	siNT	Control	NA	9	siNT	TNF alpha	3.74
D235	4	siNT	Control	NA	9	siNT	IL-6	0.02
D235	4	siNT	Control	NA	9	siNT	CCL2	1319.2
D235	4	siNT	Control	NA	9	siNT	IL-12(p40)	6.87
D235	5	siNT	LPS	NA	9	siNT + LPS	IL-1 beta	38.53
D235	5	siNT	LPS	NA	9	siNT + LPS	TNF alpha	888.17
D235	5	siNT	LPS	NA	9	siNT + LPS	IL-6	5019.59
D235	5	siNT	LPS	NA	9	siNT + LPS	CCL2	25748.88
D235	5	siNT	LPS	NA	9	siNT + LPS	IL-12(p40)	6365.02
D235	6	siNT	LPS	NA	9	siNT + LPS	IL-1 beta	42.5
D235	6	siNT	LPS	NA	9	siNT + LPS	TNF alpha	1310.87
D235	6	siNT	LPS	NA	9	siNT + LPS	IL-6	4940.65
D235	6	siNT	LPS	NA	9	siNT + LPS	CCL2	28798.61
D235	6	siNT	LPS	NA	9	siNT + LPS	IL-12(p40)	6603.92
D235	7	siNT	LPS	NA	9	siNT + LPS	IL-1 beta	49.97
D235	7	siNT	LPS	NA	9	siNT + LPS	TNF alpha	1730.46
D235	7	siNT	LPS	NA	9	siNT + LPS	IL-6	4670.99
D235	7	siNT	LPS	NA	9	siNT + LPS	CCL2	25673.97
D235	7	siNT	LPS	NA	9	siNT + LPS	IL-12(p40)	5016.18
D235	8	siNT	LPS	NA	9	siNT + LPS	IL-1 beta	37.96
D235	8	siNT	LPS	NA	9	siNT + LPS	TNF alpha	1148.47
D235	8	siNT	LPS	NA	9	siNT + LPS	IL-6	3936.25
D235	8	siNT	LPS	NA	9	siNT + LPS	CCL2	25077.77
D235	8	siNT	LPS	NA	9	siNT + LPS	IL-12(p40)	5625.27
D238	1	siNT	Control	NA	9	siNT	IL-1 beta	NA
D238	1	siNT	Control	NA	9	siNT	TNF alpha	4.08
D238	1	siNT	Control	NA	9	siNT	IL-6	1.47
D238	1	siNT	Control	NA	9	siNT	CCL2	2365.01
D238	1	siNT	Control	NA	9	siNT	IL-12(p40)	10.88
D238	2	siNT	LPS	NA	9	siNT + LPS	IL-1 beta	66.29
D238	2	siNT	LPS	NA	9	siNT + LPS	TNF alpha	203.25
D238	2	siNT	LPS	NA	9	siNT + LPS	IL-6	6886.19
D238	2	siNT	LPS	NA	9	siNT + LPS	CCL2	50063.45
D238	2	siNT	LPS	NA	9	siNT + LPS	IL-12(p40)	9650.78
