# Supplementary material for: Polarized microtubule remodeling transforms the morphology of reactive microglia and drives cytokine release
Source: Nat Commun. 2023 Oct 9;14:6322. doi: 10.1038/s41467-023-41891-6 (PMC10562429; doi:10.1038/s41467-023-41891-6)
Supplement: Supplementary file 10 — Source Data [file 41467_2023_41891_MOESM10_ESM.zip › data/Fig S3/FigS3d_siAKAP9_qPCR.csv]

Condition	Treatment	Duration	gene	ddCT
siNT NA NA	siNT	NA	Akap9	0.87893801614515
siNT NA NA	siNT	NA	Akap9	1.1377366567733687
siAKAP9 NA NA	siAKAP9	NA	Akap9	0.2701501397391194
siAKAP9 NA NA	siAKAP9	NA	Akap9	0.24893367866617344
siNT + LPS NA NA	siNT + LPS	NA	Akap9	0.6732278044718997
siNT + LPS NA NA	siNT + LPS	NA	Akap9	0.5682115253808051
siAKAP9 + LPS NA NA	siAKAP9 + LPS	NA	Akap9	0.11050370653437182
siAKAP9 + LPS NA NA	siAKAP9 + LPS	NA	Akap9	0.07902757777908084
