# Supplementary material for: Polarized microtubule remodeling transforms the morphology of reactive microglia and drives cytokine release
Source: Nat Commun. 2023 Oct 9;14:6322. doi: 10.1038/s41467-023-41891-6 (PMC10562429; doi:10.1038/s41467-023-41891-6)
Supplement: Supplementary file 10 — Source Data [file 41467_2023_41891_MOESM10_ESM.zip › data/Fig S3/FigS3b_tubg1.csv]

Protein	log2FC	SE	DF	pvalue	adj.pvalue	log10p	abslog2FC	protmeta_description	Protein_Name	Uniprot	log10adjp	Timepoint	Timepoint_numeric	Gene_Name	Signif_Symbol
TBG1	-0.222173952	0.14143933	7	0.1602	0.5628	0.795281968	0.222173952	Tubulin gamma-1 chain	TBG1	P83887	NA	4h LPS	3	Tubg1	ns
TBG1	-0.261587146	0.158133979	7	0.1421	0.986	0.847527754	0.261587146	Tubulin gamma-1 chain	TBG1	P83887	NA	0.5h LPS	1	Tubg1	ns
TBG1	-0.084761163	0.14143933	7	0.5679	0.9987	0.245751156	0.084761163	Tubulin gamma-1 chain	TBG1	P83887	NA	1h LPS	2	Tubg1	ns
TBG1	-0.546686151	0.118472322	12.66464253	5.18454e-4	0.00584746	3.285289541	0.546686151	Tubulin gamma-1 chain	NA	P83887	2.233032723	8h LPS	4	Tubg1	**
TBG1	-0.595617552	0.105964866	12.66464253	9.18e-5	4.8431e-4	4.037010406	0.595617552	Tubulin gamma-1 chain	NA	P83887	3.314876833	24h LPS	5	Tubg1	***
