# Supplementary material for: Polarized microtubule remodeling transforms the morphology of reactive microglia and drives cytokine release
Source: Nat Commun. 2023 Oct 9;14:6322. doi: 10.1038/s41467-023-41891-6 (PMC10562429; doi:10.1038/s41467-023-41891-6)
Supplement: Supplementary file 10 — Source Data [file 41467_2023_41891_MOESM10_ESM.zip › data/Fig S4/FigS4h_map4_direction.csv]

EXPID	LPS	SIRNA	CELL	in	out	outward	inward
D216	24h LPS	siMap4	01	3225	4733	0.5947474239758733	0.4052525760241267
D216	24h LPS	siMap4	02	3353	3714	0.5255412480543371	0.47445875194566295
D216	24h LPS	siMap4	03	5201	4780	0.4789099288648432	0.5210900711351568
D216	24h LPS	siMap4	04	5657	6173	0.5218089602704987	0.4781910397295013
D216	24h LPS	siMap4	05	6459	6322	0.49464048196541743	0.5053595180345826
D216	24h LPS	siNT	01	337	1631	0.828760162601626	0.17123983739837398
D216	24h LPS	siNT	02	1253	2093	0.6255230125523012	0.37447698744769875
D216	24h LPS	siNT	02b	205	792	0.794383149448345	0.20561685055165496
D216	24h LPS	siNT	03	328	1616	0.831275720164609	0.16872427983539096
D216	24h LPS	siNT	04	1382	1849	0.5722686474775611	0.4277313525224389
D250	24h LPS	siMap4	01	586	1059	0.6437689969604863	0.35623100303951366
D250	24h LPS	siMap4	02	1120	2115	0.6537867078825348	0.3462132921174652
D250	24h LPS	siMap4	021	297	1313	0.815527950310559	0.184472049689441
D250	24h LPS	siMap4	03	79	1049	0.9299645390070922	0.0700354609929078
D250	24h LPS	siMap4	04	580	2122	0.7853441894892672	0.2146558105107328
D250	24h LPS	siMap4	05	162	1282	0.8878116343490304	0.11218836565096953
D250	24h LPS	siNT	01	908	1539	0.6289333878218226	0.3710666121781774
D250	24h LPS	siNT	02	606	1098	0.6443661971830986	0.35563380281690143
D250	24h LPS	siNT	03	1017	2359	0.6987559241706162	0.3012440758293839
D250	24h LPS	siNT	04	753	1410	0.651872399445215	0.34812760055478503
D250	24h LPS	siNT	05	217	666	0.7542468856172141	0.24575311438278596
D268	24h LPS	siMap4	01	2291	2484	0.5202094240837696	0.47979057591623037
D268	24h LPS	siMap4	02	266	1173	0.8151494093120223	0.18485059068797777
D268	24h LPS	siMap4	03	199	1741	0.8974226804123712	0.10257731958762886
D268	24h LPS	siMap4	04	871	1637	0.6527113237639554	0.34728867623604465
D268	24h LPS	siMap4	05	528	1202	0.6947976878612717	0.30520231213872834
D268	24h LPS	siMap4	06	158	1189	0.882702301410542	0.11729769858945806
D268	24h LPS	siMap4	07	424	1847	0.8132981065609863	0.18670189343901364
D268	24h LPS	siMap4	08	551	1274	0.6980821917808219	0.3019178082191781
D268	24h LPS	siMap4	09	1813	2014	0.5262607786778155	0.4737392213221845
D268	24h LPS	siMap4	10	284	790	0.7355679702048417	0.2644320297951583
D268	24h LPS	siNT	01	29	177	0.8592233009708737	0.1407766990291262
D268	24h LPS	siNT	02	294	1195	0.8025520483546004	0.1974479516453996
D268	24h LPS	siNT	03	940	1313	0.5827785175321794	0.4172214824678207
D268	24h LPS	siNT	04	548	1709	0.7571998227735932	0.24280017722640673
D268	24h LPS	siNT	05	86	1386	0.9415760869565217	0.058423913043478264
D268	24h LPS	siNT	06	182	1515	0.8927519151443725	0.10724808485562758
D268	24h LPS	siNT	07	250	1906	0.8840445269016698	0.11595547309833024
D268	24h LPS	siNT	08	1787	2107	0.5410888546481767	0.4589111453518233
D268	24h LPS	siNT	09	60	857	0.9345692475463467	0.06543075245365322
D268	24h LPS	siNT	10	1821	2067	0.5316358024691358	0.4683641975308642
D268	Control	siMap4	01	136	543	0.7997054491899853	0.20029455081001474
D268	Control	siMap4	02	75	443	0.8552123552123552	0.14478764478764478
D268	Control	siMap4	03	193	805	0.8066132264529058	0.1933867735470942
D268	Control	siMap4	04	190	1160	0.8592592592592593	0.14074074074074075
D268	Control	siMap4	05	166	618	0.7882653061224489	0.21173469387755103
D268	Control	siMap4	06	313	1290	0.8047411104179664	0.1952588895820337
D268	Control	siMap4	07	379	1494	0.797650827549386	0.20234917245061398
D268	Control	siMap4	08	179	618	0.7754077791718946	0.2245922208281054
D268	Control	siMap4	09	239	1120	0.8241353936718175	0.1758646063281825
D268	Control	siMap4	10	508	1321	0.722252597047567	0.277747402952433
D268	Control	siNT	01	38	255	0.8703071672354948	0.1296928327645051
D268	Control	siNT	02	1505	1913	0.5596840257460504	0.4403159742539497
D268	Control	siNT	03	254	1341	0.8407523510971787	0.1592476489028213
D268	Control	siNT	04	1141	1348	0.5415829650462033	0.4584170349537967
D268	Control	siNT	05	135	573	0.809322033898305	0.1906779661016949
D268	Control	siNT	06	1776	1810	0.5047406581148912	0.4952593418851088
D268	Control	siNT	07	107	338	0.7595505617977528	0.24044943820224718
D268	Control	siNT	08	32	330	0.9116022099447514	0.08839779005524862
D268	Control	siNT	09	489	1845	0.7904884318766067	0.2095115681233933
D268	Control	siNT	10	537	1132	0.6782504493708807	0.32174955062911925
D269	24h LPS	siMap4	01	2783	2611	0.4840563589173155	0.5159436410826844
D269	24h LPS	siMap4	02	2172	2594	0.5442719261435166	0.45572807385648345
D269	24h LPS	siMap4	03	2147	2985	0.5816445830085737	0.41835541699142637
D269	24h LPS	siMap4	04	206	1218	0.8553370786516854	0.1446629213483146
D269	24h LPS	siMap4	05	841	1625	0.6589618815896188	0.3410381184103812
D269	24h LPS	siMap4	06	1880	2561	0.5766719207385724	0.4233280792614276
D269	24h LPS	siMap4	07	772	989	0.5616127200454287	0.4383872799545713
D269	24h LPS	siMap4	08	246	1307	0.8415969092079846	0.15840309079201545
D269	24h LPS	siMap4	09	649	1940	0.7493240633449209	0.2506759366550792
D269	24h LPS	siMap4	10	135	1010	0.8820960698689956	0.11790393013100436
D269	24h LPS	siNT	01	223	1564	0.8752098489087857	0.12479015109121433
D269	24h LPS	siNT	02	1442	1804	0.5557609365372767	0.44423906346272335
D269	24h LPS	siNT	03	182	951	0.8393645189761695	0.16063548102383055
D269	24h LPS	siNT	04	1956	2158	0.5245503159941662	0.47544968400583376
D269	24h LPS	siNT	05	848	1663	0.6622859418558343	0.33771405814416566
D269	24h LPS	siNT	06	619	1570	0.7172224760164458	0.28277752398355416
D269	24h LPS	siNT	07	1673	2096	0.5561156805518706	0.44388431944812945
D269	24h LPS	siNT	08	979	1733	0.6390117994100295	0.3609882005899705
D269	24h LPS	siNT	09	150	1547	0.9116087212728344	0.08839127872716558
D269	24h LPS	siNT	10	103	611	0.8557422969187675	0.14425770308123248
D269	Control	siMap4	01	85	523	0.8601973684210527	0.13980263157894737
D269	Control	siMap4	02	94	480	0.8362369337979094	0.16376306620209058
D269	Control	siMap4	03	50	331	0.868766404199475	0.13123359580052493
D269	Control	siMap4	04	192	831	0.8123167155425219	0.187683284457478
D269	Control	siMap4	05	364	808	0.689419795221843	0.310580204778157
D269	Control	siMap4	06	903	1269	0.5842541436464088	0.4157458563535912
D269	Control	siMap4	07	150	713	0.8261877172653534	0.17381228273464658
D269	Control	siMap4	08	108	1051	0.9068162208800691	0.09318377911993098
D269	Control	siMap4	09	176	900	0.8364312267657993	0.16356877323420074
D269	Control	siMap4	10	449	1166	0.7219814241486068	0.27801857585139317
D269	Control	siNT	01	112	742	0.8688524590163934	0.13114754098360656
D269	Control	siNT	02	64	330	0.8375634517766497	0.16243654822335024
D269	Control	siNT	03	362	1089	0.7505168849069607	0.24948311509303928
D269	Control	siNT	04	84	568	0.8711656441717791	0.12883435582822086
D269	Control	siNT	05	61	686	0.9183400267737617	0.08165997322623829
D269	Control	siNT	06	1462	1825	0.5552175235777305	0.44478247642226953
D269	Control	siNT	07	1213	1676	0.5801315334025614	0.41986846659743854
D269	Control	siNT	08	172	460	0.7278481012658228	0.2721518987341772
D269	Control	siNT	09	1270	1635	0.5628227194492255	0.43717728055077454
D269	Control	siNT	10	134	588	0.814404432132964	0.18559556786703602
