# Supplementary material for: Polarized microtubule remodeling transforms the morphology of reactive microglia and drives cytokine release
Source: Nat Commun. 2023 Oct 9;14:6322. doi: 10.1038/s41467-023-41891-6 (PMC10562429; doi:10.1038/s41467-023-41891-6)
Supplement: Supplementary file 10 — Source Data [file 41467_2023_41891_MOESM10_ESM.zip › data/Fig S4/FigS4g_siMAp4_map4.xlsx]

## Sheet: Sheet1
	siNT LPS	siMAP4 LPS			Table Analyzed	Combined - siMap4 - Map4 - relative
Exp1	2.61408	0.034327
	0.705258	0.057918			Column B	siMAP4 LPS
	0.809369	0.0578474			vs.	vs.
	0.149598	0.030301			Column A	siNT LPS
	1.5681	0.0329144
	1.18146	0.0928101			Unpaired t test
	0.888123	0.0380705			P value	<0.0001
	0.743964	0.0764942			P value summary	****
	0.769109	0.0958473			Significantly different (P < 0.05)?	Yes
	1.84518	0.0480296			One- or two-tailed P value?	Two-tailed
	0.150375	0.102769			t, df	t=9.931, df=119
	0.727789	0.0162453
	0.836562	0.132152			How big is the difference?
	1.91991	0.0028959			Mean of column A	1
	0.820176	0.0656875			Mean of column B	0.1243
	0.151011	0.0256393			Difference between means (B - A) ± SEM	-0.8757 ± 0.08817
	1.11994	0.0439329			95% confidence interval	-1.050 to -0.7011
		0.00035316			R squared (eta squared)	0.4532
		0.0816503
		0.175167			F test to compare variances
		0.0449924			F, DFn, Dfd	2.040, 44, 75
		0.0983194			P value	0.0065
		0.014762			P value summary	**
		0.0125725			Significantly different (P < 0.05)?	Yes
		0.0252862
		0.018788			Data analyzed
		0.00671002			Sample size, column A	45
		0.0601782			Sample size, column B	76
		0.0257806
		0.0165278
		0.116401
		0.0675239
		0.0218252
		0.0762117
		0.0478177
		0.0669589
		0.0747284
Exp2	1.5294	0.0135043
	0.388946	0.0719088
	0.80433	0.00695157
	1.01134	0.0160684
	0.771624	0
	1.86764	0.00575499
	0.623989	0.00410256
	0.932593	0.00267806
	0.442507	0.00188034
	0.871396	5.698e-05
	0.845869	0.0588034
	1.12393	0.0248433
	0.947407	0.0112821
	0.929858	0.00923077
	0.936524	0.00592593
	0.861254	0.0555556
	1.23202	0.0894017
	0.565926	0.00905983
	2.66114	0.00216524
	0.359772	2.98877
	1.71709	0.0938462
	1.52268	0.566211
	1.17863	0.168091
	0.937721	0.0008547
	0.305983	0.00045584
	1.35048	1.46564
	0.735783	0
	0.54416	5.698e-05
		0
		0.952821
		0.00564103
		0.00210826
		0.0326496
		0
		0.00296296
		0.737664
		0.00239316
		0.0336182
		0.00022792
