# Supplementary material for: Polarized microtubule remodeling transforms the morphology of reactive microglia and drives cytokine release
Source: Nat Commun. 2023 Oct 9;14:6322. doi: 10.1038/s41467-023-41891-6 (PMC10562429; doi:10.1038/s41467-023-41891-6)
Supplement: Supplementary file 10 — Source Data [file 41467_2023_41891_MOESM10_ESM.zip › data/Fig S4/FigS4e_map4-phosphoNT.csv]

Timepoint	log2FC	SE	Tvalue	DF	pvalue	adj.pvalue	log10p	abslog2FC	protmeta_description	Protein_Name	Gene_Name	ReferenceOriginal	Uniprot	nPS	Phosphosites	P1	P2	P3	P4	P5	P6	P7	P8	P9	P10	P11	P12	P13	P14	Signif_Symbol
0.5h LPS	2.320302494	0.105291217	22.03699943	7	0	0	6.999631486	2.320302494	Microtubule-associated protein 4	MAP4	Map4	MAP4_MOUSE	P27546	1	T249	T249	NA	NA	NA	NA	NA	NA	NA	NA	NA	NA	NA	NA	NA	****
1h LPS	2.305647194	0.094175328	24.48249718	7	0	0	7.315904458	2.305647194	Microtubule-associated protein 4	MAP4	Map4	MAP4_MOUSE	P27546	1	T249	T249	NA	NA	NA	NA	NA	NA	NA	NA	NA	NA	NA	NA	NA	****
4h LPS	2.055220497	0.094175328	21.8233432	7	0	0	6.970391064	2.055220497	Microtubule-associated protein 4	MAP4	Map4	MAP4_MOUSE	P27546	1	T249	T249	NA	NA	NA	NA	NA	NA	NA	NA	NA	NA	NA	NA	NA	****
4h LPS	1.740512439	0.16803292	10.35816341	7	0	2e-4	4.770654619	1.740512439	Microtubule-associated protein 4	MAP4	Map4	MAP4_MOUSE	P27546	1	S381	S381	NA	NA	NA	NA	NA	NA	NA	NA	NA	NA	NA	NA	NA	***
0.5h LPS	2.841654926	0.187866515	15.12592556	7	0	0	5.877009599	2.841654926	Microtubule-associated protein 4	MAP4	Map4	MAP4_MOUSE	P27546	1	S381	S381	NA	NA	NA	NA	NA	NA	NA	NA	NA	NA	NA	NA	NA	****
1h LPS	2.444392845	0.16803292	14.54710691	7	0	0	5.761645949	2.444392845	Microtubule-associated protein 4	MAP4	Map4	MAP4_MOUSE	P27546	1	S381	S381	NA	NA	NA	NA	NA	NA	NA	NA	NA	NA	NA	NA	NA	****
