# Supplementary material for: Polarized microtubule remodeling transforms the morphology of reactive microglia and drives cytokine release
Source: Nat Commun. 2023 Oct 9;14:6322. doi: 10.1038/s41467-023-41891-6 (PMC10562429; doi:10.1038/s41467-023-41891-6)
Supplement: Supplementary file 10 — Source Data [file 41467_2023_41891_MOESM10_ESM.zip › data/Fig S4/FigS4h_map4_outward_aov.csv]

term	group1	group2	null.value	estimate	conf.low	conf.high	p.adj	p.adj.signif
SIRNA	siNT	siMap4	0	-0.001986264934528026	-0.05345528820636619	0.04948275833731014	0.939	ns
LPS	Control	24h LPS	0	-0.06003964710803722	-0.112656043874605	-0.007423250341469442	0.0258	*
SIRNA:LPS	siNT:Control	siMap4:Control	0	0.06113538116913331	-0.046581238203529995	0.1688520005417966	0.451	ns
SIRNA:LPS	siNT:Control	siNT:24h LPS	0	-0.00783457665602938	-0.10616594707037216	0.0904967937583134	0.997	ns
SIRNA:LPS	siNT:Control	siMap4:24h LPS	0	-0.050443392926389996	-0.14813830765379093	0.04725152180101093	0.534	ns
SIRNA:LPS	siMap4:Control	siNT:24h LPS	0	-0.06896995782516269	-0.16730132823950547	0.029361412589180097	0.264	ns
SIRNA:LPS	siMap4:Control	siMap4:24h LPS	0	-0.1115787740955233	-0.20927368882292424	-0.013883859368122378	0.0185	*
SIRNA:LPS	siNT:24h LPS	siMap4:24h LPS	0	-0.04260881627036062	-0.12984690819173175	0.04462927565101052	0.58	ns
