# Supplementary material for: Polarized microtubule remodeling transforms the morphology of reactive microglia and drives cytokine release
Source: Nat Commun. 2023 Oct 9;14:6322. doi: 10.1038/s41467-023-41891-6 (PMC10562429; doi:10.1038/s41467-023-41891-6)
Supplement: Supplementary file 10 — Source Data [file 41467_2023_41891_MOESM10_ESM.zip › data/Fig S4/FigS4f_siMap4_qPCR.csv]

Condition	Treatment	Duration	gene	ddCT
siNT NA NA	siNT	NA	Map4	0.9036483271724812
siNT NA NA	siNT	NA	Map4	1.106625188062931
siMAP4 NA NA	siMAP4	NA	Map4	0.23167377793103214
siMAP4 NA NA	siMAP4	NA	Map4	0.1366445665801873
siNT + LPS NA NA	siNT + LPS	NA	Map4	0.8674384709417224
siNT + LPS NA NA	siNT + LPS	NA	Map4	1.1855035639789178
siMAP4 + LPS NA NA	siMAP4 + LPS	NA	Map4	0.14487025695294764
siMAP4 + LPS NA NA	siMAP4 + LPS	NA	Map4	0.0913680346660128
