# Supplementary material for: Polarized microtubule remodeling transforms the morphology of reactive microglia and drives cytokine release
Source: Nat Commun. 2023 Oct 9;14:6322. doi: 10.1038/s41467-023-41891-6 (PMC10562429; doi:10.1038/s41467-023-41891-6)
Supplement: Supplementary file 10 — Source Data [file 41467_2023_41891_MOESM10_ESM.zip › data/Fig S4/FigS4d_map4.csv]

Protein	log2FC	SE	DF	pvalue	adj.pvalue	log10p	abslog2FC	protmeta_description	Protein_Name	Uniprot	log10adjp	Timepoint	Timepoint_numeric	Gene_Name	Signif_Symbol
MAP4	0.156167873	0.228354165	7	0.516	0.8549	0.287315844	0.156167873	Microtubule-associated protein 4 (isoform 2)	MAP4	P27546-2	NA	4h LPS	3	Map4	ns
MAP4	-0.077483013	0.094743676	7	0.4404	0.808	0.356145939	0.077483013	Microtubule-associated protein 4	MAP4	P27546	NA	4h LPS	3	Map4	ns
MAP4	-0.076624513	0.10592665	7	0.4929	0.986	0.30723405	0.076624513	Microtubule-associated protein 4	MAP4	P27546	NA	0.5h LPS	1	Map4	ns
MAP4	0.165492276	0.255307718	7	0.5375	0.986	0.269601177	0.165492276	Microtubule-associated protein 4 (isoform 2)	MAP4	P27546-2	NA	0.5h LPS	1	Map4	ns
MAP4	-0.098350524	0.094743676	7	0.3338	0.9987	0.476565791	0.098350524	Microtubule-associated protein 4	MAP4	P27546	NA	1h LPS	2	Map4	ns
MAP4	0.108627702	0.228354165	7	0.6488	0.9987	0.187905002	0.108627702	Microtubule-associated protein 4 (isoform 2)	MAP4	P27546-2	NA	1h LPS	2	Map4	ns
MAP4	0.042404874	0.141802282	12.66464253	0.769758414	0.818968283	0.113645555	0.042404874	Microtubule-associated protein 4	NA	P27546	0.086732917	24h LPS	5	Map4	ns
MAP4	0.143803444	0.158539771	12.66464253	0.381315198	0.560987859	0.418715884	0.143803444	Microtubule-associated protein 4	NA	P27546	0.251046538	8h LPS	4	Map4	ns
