# Supplementary material for: Polarized microtubule remodeling transforms the morphology of reactive microglia and drives cytokine release
Source: Nat Commun. 2023 Oct 9;14:6322. doi: 10.1038/s41467-023-41891-6 (PMC10562429; doi:10.1038/s41467-023-41891-6)
Supplement: Supplementary file 10 — Source Data [file 41467_2023_41891_MOESM10_ESM.zip › data/Fig S5/FigS5i_cdki_il18.csv]

Protein	Uniprot	log2FC	SE	DF	pvalue	adj.pvalue	log10p	abslog2FC	protmeta_description	Gene_Name	log10adjp	Timepoint	Signif_Symbol
IL18	P70380	3.33835168064266	0.222843789133856	12.6646425260859	1.97539822323217e-9	1.15822245823921e-7	8.70434534119251	3.33835168064266	Interleukin-18	Il18	6.93620801823635	24h LPS	****
IL18	P70380	0.950610138084627	0.222843789133856	12.6646425260859	9.73740521511844e-4	0.00340851927942732	3.01155675676496	0.950610138084627	Interleukin-18	Il18	2.46743424518167	24h LPS + CDKi	**
IL18	P70380	-0.506962552038831	0.222843789133856	12.6646425260859	0.0409902814859492	0.273154860311345	1.3873190993128	0.506962552038831	Interleukin-18	Il18	0.563591067572542	24h CDKi	ns
