# Supplementary material for: Polarized microtubule remodeling transforms the morphology of reactive microglia and drives cytokine release
Source: Nat Commun. 2023 Oct 9;14:6322. doi: 10.1038/s41467-023-41891-6 (PMC10562429; doi:10.1038/s41467-023-41891-6)
Supplement: Supplementary file 10 — Source Data [file 41467_2023_41891_MOESM10_ESM.zip › data/Fig S5/FigS5a_cdki-titration_ro_Size_aov.csv]

term	group1	group2	null.value	estimate	conf.low	conf.high	p.adj	p.adj.signif
Treatment	Control	LPS	0	714.7733888888895	586.1415991966462	843.4051785811328	0	****
Treatment	Control	RO3306 0.3	0	771.0472765151515	628.5459674901279	913.548585540175	0	****
Treatment	Control	RO3306 1	0	770.3937209595954	627.8924119345718	912.895029984619	0	****
Treatment	Control	RO3306 3	0	595.4575290404043	452.95622001538067	737.9588380654279	0	****
Treatment	Control	RO3306 10	0	371.92898358585876	229.4276745608351	514.4302926108824	1.15e-9	****
Treatment	LPS	RO3306 0.3	0	56.27388762626197	-86.22742139876169	198.77519665128563	0.855	ns
Treatment	LPS	RO3306 1	0	55.6203320707059	-86.88097695431776	198.12164109572956	0.861	ns
Treatment	LPS	RO3306 3	0	-119.31585984848516	-261.8171688735088	23.185449176538498	0.153	ns
Treatment	LPS	RO3306 10	0	-342.8444053030307	-485.3457143280544	-200.34309627800707	1.5e-8	****
Treatment	RO3306 0.3	RO3306 1	0	-0.6535555555560677	-155.78933101776553	154.4822199066534	1	ns
Treatment	RO3306 0.3	RO3306 3	0	-175.58974747474713	-330.7255229369566	-20.453972012537662	0.0174	*
Treatment	RO3306 0.3	RO3306 10	0	-399.1182929292927	-554.2540683915022	-243.98251746708323	1.86e-9	****
Treatment	RO3306 1	RO3306 3	0	-174.93619191919106	-330.07196738140055	-19.800416456981594	0.0181	*
Treatment	RO3306 1	RO3306 10	0	-398.4647373737366	-553.6005128359461	-243.32896191152716	1.97e-9	****
Treatment	RO3306 3	RO3306 10	0	-223.52854545454557	-378.66432091675506	-68.3927699923361	9.79e-4	***
