# Supplementary material for: Polarized microtubule remodeling transforms the morphology of reactive microglia and drives cytokine release
Source: Nat Commun. 2023 Oct 9;14:6322. doi: 10.1038/s41467-023-41891-6 (PMC10562429; doi:10.1038/s41467-023-41891-6)
Supplement: Supplementary file 10 — Source Data [file 41467_2023_41891_MOESM10_ESM.zip › data/Fig S5/FigS5c_abtau-cdki_perimeter_aov.csv]

term	group1	group2	null.value	estimate	conf.low	conf.high	p.adj	p.adj.signif
Treatment	Control	AB_fibrils	0	0.007726534985216915	-0.01602862983532632	0.031481699805760155	0.89	ns
Treatment	Control	AB_fibrils + CDKi	0	0.1294227673129129	0.10566760249236967	0.15317793213345615	1.79e-11	****
Treatment	Control	Tau_P301S-fibrils	0	-0.10217034162639416	-0.13126435790941637	-0.07307632534337193	1.84e-11	****
Treatment	Control	Tau_P301S-fibrils + CDKi	0	0.08430283937064131	0.05520882308761908	0.11339685565366354	3.18e-10	****
Treatment	AB_fibrils	AB_fibrils + CDKi	0	0.121696232327696	0.09794106750715276	0.14545139714823924	1.79e-11	****
Treatment	AB_fibrils	Tau_P301S-fibrils	0	-0.10989687661161107	-0.1389908928946333	-0.08080286032858884	1.8e-11	****
Treatment	AB_fibrils	Tau_P301S-fibrils + CDKi	0	0.0765763043854244	0.04748228810240217	0.10567032066844663	5.52e-9	****
Treatment	AB_fibrils + CDKi	Tau_P301S-fibrils	0	-0.23159310893930707	-0.2606871252223293	-0.20249909265628485	1.79e-11	****
Treatment	AB_fibrils + CDKi	Tau_P301S-fibrils + CDKi	0	-0.0451199279422716	-0.07421394422529383	-0.01602591165924937	4.86e-4	***
Treatment	Tau_P301S-fibrils	Tau_P301S-fibrils + CDKi	0	0.18647318099703547	0.152878304731415	0.22006805726265594	1.79e-11	****
