# Supplementary material for: Polarized microtubule remodeling transforms the morphology of reactive microglia and drives cytokine release
Source: Nat Commun. 2023 Oct 9;14:6322. doi: 10.1038/s41467-023-41891-6 (PMC10562429; doi:10.1038/s41467-023-41891-6)
Supplement: Supplementary file 10 — Source Data [file 41467_2023_41891_MOESM10_ESM.zip › data/Fig S5/FigS5c_abtau-cdki_ramification_aov.csv]

term	group1	group2	null.value	estimate	conf.low	conf.high	p.adj	p.adj.signif
Treatment	Control	AB_fibrils	0	-0.03812037727102369	-0.07306652751376007	-0.0031742270282873047	0.0259	*
Treatment	Control	AB_fibrils + CDKi	0	0.06919239395588161	0.03424624371314523	0.104138544198618	6.4e-6	****
Treatment	Control	Tau_P301S-fibrils	0	-0.008836463072590006	-0.051636581357261326	0.03396365521208131	0.977	ns
Treatment	Control	Tau_P301S-fibrils + CDKi	0	0.0954268917502532	0.05262677346558189	0.13822701003492452	4.45e-7	****
Treatment	AB_fibrils	AB_fibrils + CDKi	0	0.1073127712269053	0.07236662098416892	0.1422589214696417	6.33e-11	****
Treatment	AB_fibrils	Tau_P301S-fibrils	0	0.02928391419843368	-0.013516204086237639	0.07208403248310499	0.316	ns
Treatment	AB_fibrils	Tau_P301S-fibrils + CDKi	0	0.1335472690212769	0.09074715073660558	0.1763473873059482	4.45e-11	****
Treatment	AB_fibrils + CDKi	Tau_P301S-fibrils	0	-0.07802885702847162	-0.12082897531314293	-0.0352287387438003	3.26e-5	****
Treatment	AB_fibrils + CDKi	Tau_P301S-fibrils + CDKi	0	0.026234497794371592	-0.016565620490299728	0.0690346160790429	0.427	ns
Treatment	Tau_P301S-fibrils	Tau_P301S-fibrils + CDKi	0	0.10426335482284321	0.05484203519683759	0.15368467444884884	1.62e-6	****
