# Supplementary material for: Polarized microtubule remodeling transforms the morphology of reactive microglia and drives cytokine release
Source: Nat Commun. 2023 Oct 9;14:6322. doi: 10.1038/s41467-023-41891-6 (PMC10562429; doi:10.1038/s41467-023-41891-6)
Supplement: Supplementary file 10 — Source Data [file 41467_2023_41891_MOESM10_ESM.zip › data/Fig S5/FigS5h_cdki_map4.csv]

Protein	Uniprot	log2FC	SE	DF	pvalue	adj.pvalue	log10p	abslog2FC	protmeta_description	Gene_Name	log10adjp	Timepoint	Signif_Symbol
MAP4	P27546	-0.206507253182912	0.141802282202529	12.6646425260859	0.16964950324437	0.48004348670053	0.770447407687268	0.206507253182912	Microtubule-associated protein 4	Map4	0.318719418502295	24h CDKi	ns
MAP4	P27546	0.0424048744623739	0.141802282202529	12.6646425260859	0.769758414207985	0.81896828348843	0.113645555137821	0.0424048744623739	Microtubule-associated protein 4	Map4	0.0867329170096401	24h LPS	ns
MAP4	P27546	-0.211249579530421	0.141802282202529	12.6646425260859	0.160768233464914	0.224965741482381	0.793799760275382	0.211249579530421	Microtubule-associated protein 4	Map4	0.647883612635124	24h LPS + CDKi	ns
