# Supplementary material for: Polarized microtubule remodeling transforms the morphology of reactive microglia and drives cytokine release
Source: Nat Commun. 2023 Oct 9;14:6322. doi: 10.1038/s41467-023-41891-6 (PMC10562429; doi:10.1038/s41467-023-41891-6)
Supplement: Supplementary file 10 — Source Data [file 41467_2023_41891_MOESM10_ESM.zip › data/Fig S5/FigS5ab_cdki-titration.csv]

ExpID	Treatment	Drug	Well	Norm_Size	Norm_Ramification	Norm_Perimeter	Size	Ramification	Perimeter
D256	Control	Control	A1	1.0541441337744233	1.0072671322049946	1.0304526873876032	1295.376	0.591	211.2457777777778
D256	Control	Control	B1	0.9907975651501192	0.9955260977630489	0.9961978855582523	1217.533111111111	0.5841111111111111	204.22344444444445
D256	Control	Control	C1	0.9557629394914252	1.022606225588827	0.989513426911057	1174.4811111111112	0.6	202.8531111111111
D256	Control	Control	D1	0.9898192271980121	0.9924961533909338	0.9953903088628561	1216.330888888889	0.5823333333333334	204.0578888888889
D256	Control	Control	E1	0.9981389878252985	0.9936323825304769	0.9888787475081652	1226.5545555555555	0.583	202.72299999999998
D256	Control	Control	F1	0.9655400800736158	1.00556278849568	0.9816544590699535	1186.4956666666667	0.59	201.242
D256	Control	Control	G1	0.9879122819660398	0.9864362646467036	0.9970070882469949	1213.9875555555557	0.5787777777777777	204.38933333333333
D256	Control	Control	H1	1.057884784521066	0.9964729553793349	1.0209053964551178	1299.9726666666666	0.5846666666666667	209.28855555555555
D256	LPS	LPS	A2	1.7662622236862127	0.9216712036927447	1.2530538865034964	2170.456222222222	0.5407777777777778	256.87966666666665
D256	LPS	LPS	B2	1.6835071299768987	0.938904012309149	1.2305338786553686	2068.7633333333333	0.5508888888888889	252.263
D256	LPS	LPS	C2	1.6461886005906377	0.9500769321813232	1.2148137749820327	2022.9047777777778	0.5574444444444444	249.04033333333334
D256	LPS	LPS	D2	1.6392113872750782	0.9271629778672033	1.1969316421557203	2014.330888888889	0.544	245.37444444444444
D256	LPS	LPS	E2	1.56023627675318	0.9186412593206297	1.1671597039824912	1917.283	0.539	239.2711111111111
D256	LPS	LPS	F2	1.5950695383989961	0.9343590957509764	1.1824478354234575	1960.0875555555556	0.5482222222222222	242.40522222222222
D256	LPS	LPS	G2	1.5492825988851466	0.9495088176115516	1.183698224306866	1903.8226666666667	0.5571111111111111	242.66155555555554
D256	LPS	LPS	H2	1.5197310058896487	0.9409870990649781	1.1603153559895631	1867.5084444444444	0.5521111111111111	237.868
D256	RO3306 0.3	RO3306	A6	1.402611384725251	0.9224286897857734	1.144997414670579	1723.587	0.5412222222222223	234.72777777777776
D256	RO3306 0.3	RO3306	B6	1.4650500521132235	0.9180731447508581	1.1532921487285275	1800.3142222222223	0.5386666666666666	236.42822222222222
D256	RO3306 0.3	RO3306	C6	1.5365714390600793	0.9224286897857734	1.1730962056903265	1888.2026666666668	0.5412222222222223	240.48811111111112
D256	RO3306 1	RO3306	A5	1.4759718119316179	0.96579476861167	1.1960167498994594	1813.7353333333333	0.5666666666666667	245.1868888888889
D256	RO3306 1	RO3306	B5	1.443129043047141	0.9252692626346314	1.1368045761956742	1773.3767777777778	0.5428888888888889	233.04822222222222
D256	RO3306 1	RO3306	C5	1.436607362689319	0.9184518877973724	1.1353980919510076	1765.3626666666667	0.5388888888888889	232.7598888888889
D256	RO3306 10	RO3306	A3	1.2000958807360826	1.0688128772635814	1.1928314289337927	1474.7275555555557	0.6271111111111111	244.5338888888889
D256	RO3306 10	RO3306	B3	1.104326541359237	1.042490235530832	1.105619649804393	1357.042222222222	0.6116666666666667	226.65522222222222
D256	RO3306 10	RO3306	C3	1.1686252263084658	1.077334595810155	1.1765910073895978	1436.055111111111	0.6321111111111111	241.20455555555557
D256	RO3306 3	RO3306	A4	1.2508080556093801	1.0508225825541484	1.1846944162304487	1537.0447777777777	0.6165555555555555	242.86577777777777
D256	RO3306 3	RO3306	B4	1.2920485266474573	1.0349153746005444	1.1842564820224755	1587.7227777777778	0.6072222222222222	242.776
D256	RO3306 3	RO3306	C4	1.2456079452615394	1.0462776659959758	1.1689737705593308	1530.6546666666666	0.6138888888888889	239.643
D256	Roscovitine 0.3	Roscovitine	D6	1.503638160352122	0.8658066043318735	1.119502380996257	1847.732888888889	0.508	229.50122222222222
D256	Roscovitine 0.3	Roscovitine	E6	1.6455435485619563	0.899135992425139	1.1874315050302815	2022.112111111111	0.5275555555555556	243.4268888888889
D256	Roscovitine 0.3	Roscovitine	F6	1.52014892437529	0.8979997632855959	1.160747328221933	1868.022	0.5268888888888889	237.95655555555555
D256	Roscovitine 1	Roscovitine	D5	1.5788090552863117	0.9381465262161203	1.1904954184927474	1940.106	0.5504444444444445	244.055
D256	Roscovitine 1	Roscovitine	E5	1.7017399315507027	0.8955379334832524	1.1983722722606618	2091.1685555555555	0.5254444444444444	245.66977777777777
D256	Roscovitine 1	Roscovitine	F5	1.668474090274552	0.9207243460764587	1.2125970040530594	2050.290111111111	0.5402222222222222	248.5858888888889
D256	Roscovitine 10	Roscovitine	D3	1.5571141851498245	1.0318854302284295	1.2920847727891096	1913.4464444444445	0.6054444444444445	264.8811111111111
D256	Roscovitine 10	Roscovitine	E3	1.6221113599955441	1.0468457805657474	1.3438022011613928	1993.3176666666666	0.6142222222222222	275.48333333333335
D256	Roscovitine 10	Roscovitine	F3	1.5651424336183684	1.0491182388448337	1.3118909977420372	1923.311888888889	0.6155555555555555	268.94144444444447
D256	Roscovitine 3	Roscovitine	D4	1.7128529284087188	0.9830275772280743	1.289937377576251	2104.824666666667	0.5767777777777778	264.4408888888889
D256	Roscovitine 3	Roscovitine	E4	1.5881547144722494	0.9790507752396733	1.2532148598447934	1951.5903333333333	0.5744444444444444	256.91266666666667
D256	Roscovitine 3	Roscovitine	F4	1.6437937522542687	0.9871937507397325	1.272475293031101	2019.9618888888888	0.5792222222222222	260.8611111111111
D263A	Control	Control	A1	1.0307842044470192	0.9846692947875603	1.001479153312242	1027.0066666666667	0.6244444444444445	201.8022222222222
D263A	Control	Control	B1	0.9687870019212073	1.0074463425317566	0.9979280825458531	965.2366666666667	0.6388888888888888	201.08666666666667
D263A	Control	Control	C1	0.9779773486557821	1.014454664914586	1.0068278158019892	974.3933333333333	0.6433333333333333	202.88
D263A	Control	Control	D1	1.0224514449759912	0.9934296977660972	0.9937649483399158	1018.7044444444444	0.63	200.24777777777777
D263A	LPS	LPS	A2	1.7772631758552941	0.8515111695137977	1.139259596231123	1770.75	0.54	229.56555555555556
D263A	LPS	LPS	B2	1.6447018197522196	0.8585194918966274	1.098775183860273	1638.6744444444444	0.5444444444444445	221.40777777777777
D263A	LPS	LPS	C2	1.622555102630278	0.8760402978537013	1.106599670533419	1616.608888888889	0.5555555555555556	222.98444444444445
D263A	LPS	LPS	D2	1.6258215175781692	0.8515111695137977	1.090801816891021	1619.8633333333335	0.54	219.8011111111111
D263A	RO3306 0.3	RO3306	A6	2.0196726503544795	0.8007008322382829	1.175443022270011	2012.2711111111112	0.5077777777777778	236.85666666666665
D263A	RO3306 0.3	RO3306	B6	1.8972796696337437	0.8287341217696014	1.177764452072262	1890.3266666666666	0.5255555555555556	237.32444444444445
D263A	RO3306 0.3	RO3306	C6	1.9938457798259006	0.8287341217696014	1.1896473053355665	1986.5388888888888	0.5255555555555556	239.7188888888889
D263A	RO3306 0.3	RO3306	D6	2.0412662292674235	0.80946123521682	1.1844364949718438	2033.7855555555557	0.5133333333333333	238.6688888888889
D263A	RO3306 1	RO3306	A5	1.9580758039113895	0.8199737187910644	1.180615234038447	1950.9	0.52	237.89888888888888
D263A	RO3306 1	RO3306	B5	1.982381544365225	0.8304862023653088	1.1887043967935595	1975.1166666666666	0.5266666666666667	239.5288888888889
D263A	RO3306 1	RO3306	C5	1.8887974736304463	0.818221638195357	1.1488099915220942	1881.8755555555556	0.518888888888889	231.49
D263A	RO3306 1	RO3306	D5	1.9768691206412834	0.8164695575996496	1.1698241696132559	1969.6244444444444	0.5177777777777778	235.72444444444443
D263A	RO3306 10	RO3306	A3	1.5959453631042875	1.0722733245729303	1.3370332843958286	1590.0966666666666	0.6799999999999999	269.41777777777776
D263A	RO3306 10	RO3306	B3	1.5779193025997773	1.0810337275514674	1.327300924298505	1572.1366666666668	0.6855555555555555	267.45666666666665
D263A	RO3306 10	RO3306	C3	1.4742103492047383	1.0565045992115636	1.2475617405209432	1468.8077777777778	0.6699999999999999	251.38888888888889
D263A	RO3306 10	RO3306	D3	1.5306739392445703	1.0074463425317564	1.2138486245804125	1525.0644444444445	0.6388888888888888	244.59555555555556
D263A	RO3306 3	RO3306	A4	1.8333453681784382	0.9110819097678494	1.233037640523011	1826.6266666666668	0.5777777777777778	248.4622222222222
D263A	RO3306 3	RO3306	B4	1.8350505059235136	0.9075777485764346	1.2139203076859453	1828.3255555555556	0.5755555555555556	244.61
D263A	RO3306 3	RO3306	C4	1.7761279042892466	0.8953131844064828	1.1820323538939779	1769.618888888889	0.5677777777777778	238.18444444444444
D263A	RO3306 3	RO3306	D4	1.7942576782079436	0.8725361366622866	1.1610016335476934	1787.6822222222222	0.5533333333333333	233.94666666666666
D263A	Roscovitine 0.3	Roscovitine	A10	1.036208527528802	0.7726675427069645	0.819051163816574	1032.411111111111	0.49	165.04222222222222
D263A	Roscovitine 0.3	Roscovitine	B10	0.9557001533676052	0.7481384143670609	0.7698434689108993	952.1977777777778	0.47444444444444445	155.12666666666667
D263A	Roscovitine 0.3	Roscovitine	C10	0.9242972928289701	0.7428821725799387	0.7546631927930909	920.91	0.4711111111111111	152.06777777777776
D263A	Roscovitine 0.3	Roscovitine	D10	0.832475234937369	0.6990801576872536	0.6995499128085303	829.4244444444445	0.4433333333333333	140.96222222222224
D263A	Roscovitine 1	Roscovitine	A9	1.4403875090017388	0.8287341217696014	1.0025378576401094	1435.108888888889	0.5255555555555556	202.01555555555555
D263A	Roscovitine 1	Roscovitine	B9	1.320868393532186	0.8112133158125274	0.9515656555213223	1316.0277777777778	0.5144444444444445	191.74444444444444
D263A	Roscovitine 1	Roscovitine	C9	1.010353777050173	0.7779237844940867	0.8145020436577683	1006.651111111111	0.49333333333333335	164.12555555555556
D263A	Roscovitine 1	Roscovitine	D9	1.1117620769670629	0.7586508979413052	0.8431752858708463	1107.6877777777777	0.4811111111111111	169.90333333333334
D263A	Roscovitine 10	Roscovitine	A7	1.7161815508891334	0.9198423127463864	1.2074743422730438	1709.8922222222222	0.5833333333333334	243.3111111111111
D263A	Roscovitine 10	Roscovitine	B7	1.763304242464119	0.9128339903635567	1.2104078355148433	1756.8422222222223	0.5788888888888889	243.90222222222224
D263A	Roscovitine 10	Roscovitine	C7	1.7222872599501449	0.9286027157249235	1.2153043430312305	1715.9755555555555	0.5888888888888889	244.88888888888889
D263A	Roscovitine 10	Roscovitine	D7	1.8456147765965663	0.8795444590451161	1.197526932859122	1838.851111111111	0.5577777777777778	241.30666666666667
D263A	Roscovitine 3	Roscovitine	A8	1.8083738545174022	0.835742444152431	1.138074067947313	1801.7466666666667	0.53	229.32666666666665
D263A	Roscovitine 3	Roscovitine	B8	1.6009369893612897	0.8532632501095051	1.0819847949104995	1595.07	0.5411111111111111	218.02444444444444
D263A	Roscovitine 3	Roscovitine	C8	1.6714855301665241	0.874288217257994	1.1160232418684477	1665.36	0.5544444444444445	224.88333333333333
D263A	Roscovitine 3	Roscovitine	D8	1.708726452245688	0.8392466053438459	1.1048075928951013	1702.4644444444446	0.5322222222222223	222.62333333333333
D263B	Control	Control	A1	1.0381263097278817	0.9982517482517482	1.0271305417305114	1209.8577777777778	0.6344444444444445	223.63
D263B	Control	Control	B1	1.0376238699872817	1.0104895104895104	1.0249820426816432	1209.2722222222221	0.6422222222222221	223.16222222222223
D263B	Control	Control	C1	0.9181242503923226	0.9947552447552448	0.9555819510769925	1070.0044444444445	0.6322222222222222	208.0522222222222
D263B	Control	Control	D1	1.0061255698925142	0.9965034965034965	0.9923054645108529	1172.5633333333333	0.6333333333333333	216.04777777777778
D263B	LPS	LPS	A2	1.6079730608400182	0.8863636363636365	1.1305697987887262	1873.971111111111	0.5633333333333334	246.1511111111111
D263B	LPS	LPS	B2	1.4932957186795084	0.8916083916083917	1.0988832653102885	1740.3233333333333	0.5666666666666668	239.25222222222223
D263B	LPS	LPS	C2	1.6905085605435122	0.896853146853147	1.1854968659216665	1970.16	0.5700000000000001	258.11
D263B	LPS	LPS	D2	1.50900959307148	0.868881118881119	1.0898503833233606	1758.6366666666668	0.5522222222222223	237.28555555555556
D263B	RO3306 0.3	RO3306	A6	1.705668511805904	0.8006993006993007	1.0814299001152075	1987.8277777777778	0.508888888888889	235.45222222222222
D263B	RO3306 0.3	RO3306	B6	1.6566105624846266	0.8409090909090909	1.0947955034619667	1930.6544444444444	0.5344444444444445	238.36222222222221
D263B	RO3306 0.3	RO3306	C6	1.6261057011179523	0.8216783216783218	1.0661658605542463	1895.1033333333332	0.5222222222222223	232.1288888888889
D263B	RO3306 0.3	RO3306	D6	1.7473252472632765	0.8251748251748252	1.112039632407633	2036.3755555555556	0.5244444444444445	242.11666666666667
D263B	RO3306 1	RO3306	A5	1.8120875370156033	0.8723776223776225	1.192993647638501	2111.851111111111	0.5544444444444445	259.7422222222222
D263B	RO3306 1	RO3306	B5	1.8016650109354533	0.8636363636363638	1.1775356817975946	2099.7044444444446	0.548888888888889	256.37666666666667
D263B	RO3306 1	RO3306	C5	1.678184962655475	0.8374125874125875	1.094081038220063	1955.7977777777778	0.5322222222222223	238.20666666666668
D263B	RO3306 1	RO3306	D5	1.6135351736420305	0.8024475524475525	1.0491462778274643	1880.4533333333334	0.51	228.42333333333335
D263B	RO3306 10	RO3306	A3	1.319744261032223	1.0244755244755244	1.144108915122805	1538.0622222222223	0.6511111111111111	249.0988888888889
D263B	RO3306 10	RO3306	B3	1.4061467352857615	1.034965034965035	1.1938918325140373	1638.7577777777778	0.6577777777777778	259.9377777777778
D263B	RO3306 10	RO3306	C3	1.3606039573564996	0.9755244755244755	1.104068241637248	1585.681111111111	0.62	240.3811111111111
D263B	RO3306 10	RO3306	D3	1.3799731523660432	0.9405594405594406	1.0845072039785508	1608.2544444444445	0.5977777777777779	236.12222222222223
D263B	RO3306 3	RO3306	A4	1.620399625506015	0.8706293706293707	1.1159947078538868	1888.4533333333331	0.5533333333333333	242.9777777777778
D263B	RO3306 3	RO3306	B4	1.633099814850479	0.8758741258741259	1.121098031010343	1903.2544444444445	0.5566666666666668	244.0888888888889
D263B	RO3306 3	RO3306	C4	1.5592116177034214	0.8671328671328672	1.0803479956060387	1817.1433333333334	0.5511111111111111	235.21666666666667
D263B	RO3306 3	RO3306	D4	1.5247434887813882	0.8321678321678322	1.040445111845706	1776.9733333333334	0.528888888888889	226.52888888888887
D263B	Roscovitine 0.3	Roscovitine	A10	1.6143007507040832	0.88986013986014	1.1444457344511312	1881.3455555555556	0.5655555555555556	249.17222222222222
D263B	Roscovitine 0.3	Roscovitine	B10	1.4939840706580914	0.8636363636363638	1.0609910908735996	1741.1255555555556	0.548888888888889	231.00222222222223
D263B	Roscovitine 0.3	Roscovitine	C10	1.3942636063923302	0.8601398601398602	1.0270999217915726	1624.908888888889	0.5466666666666667	223.62333333333333
D263B	Roscovitine 0.3	Roscovitine	D10	1.4709414405052237	0.8513986013986015	1.0456249848495094	1714.2711111111112	0.5411111111111111	227.65666666666667
D263B	Roscovitine 1	Roscovitine	A9	1.5634122808857431	0.8776223776223777	1.1041856180698466	1822.038888888889	0.5577777777777778	240.40666666666667
D263B	Roscovitine 1	Roscovitine	B9	1.5230235622310233	0.8444055944055945	1.0563470668012243	1774.9688888888888	0.5366666666666667	229.9911111111111
D263B	Roscovitine 1	Roscovitine	C9	1.4779307872572893	0.8671328671328672	1.060649168222117	1722.4166666666665	0.5511111111111111	230.92777777777778
D263B	Roscovitine 1	Roscovitine	D9	1.7743864419448518	0.9020979020979022	1.2371782195271004	2067.9133333333334	0.5733333333333334	269.3622222222222
D263B	Roscovitine 10	Roscovitine	A7	1.4816633329583309	0.9195804195804197	1.120582595371541	1726.7666666666667	0.5844444444444445	243.97666666666666
D263B	Roscovitine 10	Roscovitine	B7	1.621927919441844	0.9388111888111889	1.188956919021744	1890.2344444444443	0.5966666666666667	258.86333333333334
D263B	Roscovitine 10	Roscovitine	C7	1.6281230872490902	0.9195804195804197	1.16939077803989	1897.4544444444443	0.5844444444444445	254.60333333333332
D263B	Roscovitine 10	Roscovitine	D7	1.7164866972643253	0.9143356643356645	1.1783369035331581	2000.4355555555555	0.5811111111111111	256.55111111111114
D263B	Roscovitine 3	Roscovitine	A8	1.5872214414967558	0.854895104895105	1.0970205523581817	1849.7866666666666	0.5433333333333333	238.84666666666666
D263B	Roscovitine 3	Roscovitine	B8	1.6404562190980494	0.8653846153846154	1.117071509039899	1911.8277777777778	0.55	243.2122222222222
D263B	Roscovitine 3	Roscovitine	C8	1.5698743995988111	0.8391608391608392	1.0627925639478286	1829.57	0.5333333333333333	231.39444444444445
D263B	Roscovitine 3	Roscovitine	D8	1.5791013669793172	0.8531468531468532	1.0783474929287078	1840.3233333333333	0.5422222222222223	234.7811111111111
