# Supplementary material for: Polarized microtubule remodeling transforms the morphology of reactive microglia and drives cytokine release
Source: Nat Commun. 2023 Oct 9;14:6322. doi: 10.1038/s41467-023-41891-6 (PMC10562429; doi:10.1038/s41467-023-41891-6)
Supplement: Supplementary file 10 — Source Data [file 41467_2023_41891_MOESM10_ESM.zip › data/Fig S5/FigS5i_cdki_nos2.csv]

Protein	Uniprot	log2FC	SE	DF	pvalue	adj.pvalue	log10p	abslog2FC	protmeta_description	Gene_Name	log10adjp	Timepoint	Signif_Symbol
NOS2	P29477	-0.541424606792138	0.588659812648931	12.6646425260859	0.374885898051372	0.668606609497124	0.426100895971251	0.541424606792138	Nitric oxide synthase, inducible	Nos2	0.174829334512907	24h CDKi	ns
NOS2	P29477	2.88238400171242	0.588659812648931	12.6646425260859	3.14817998315837e-4	0.0013831177512785	3.50194044675195	2.88238400171242	Nitric oxide synthase, inducible	Nos2	2.85914084479771	24h LPS + CDKi	**
NOS2	P29477	6.63653706247577	0.58865981264893	12.6646425260859	5.70654609091785e-8	1.33626164459759e-6	7.24362667065229	6.63653706247577	Nitric oxide synthase, inducible	Nos2	5.87410849719013	24h LPS	****
