# Supplementary material for: Polarized microtubule remodeling transforms the morphology of reactive microglia and drives cytokine release
Source: Nat Commun. 2023 Oct 9;14:6322. doi: 10.1038/s41467-023-41891-6 (PMC10562429; doi:10.1038/s41467-023-41891-6)
Supplement: Supplementary file 10 — Source Data [file 41467_2023_41891_MOESM10_ESM.zip › data/Fig S5/FigS5d_cdki_direction.csv]

EXPID	LPS	SIRNA	CELL	in	out	outward	inward
D250	24h LPS	Control	01	801	1662	0.67478684531059685	0.32521315468940315
D250	24h LPS	Control	02	311	1019	0.7661654135338346	0.23383458646616542
D250	24h LPS	Control	03	724	827	0.533204384268214	0.46679561573178596
D250	24h LPS	Control	03b	33	492	0.9371428571428572	0.06285714285714286
D250	24h LPS	Control	04	342	1568	0.8209424083769633	0.17905759162303664
D250	24h LPS	Control	05	71	1361	0.9504189944134078	0.04958100558659218
D250	24h LPS	CDKi	01	264	406	0.6059701492537314	0.3940298507462687
D250	24h LPS	CDKi	02	406	1332	0.766398158803222	0.2336018411967779
D250	24h LPS	CDKi	03	116	610	0.8402203856749312	0.15977961432506887
D250	24h LPS	CDKi	04	151	309	0.6717391304347826	0.3282608695652174
D250	24h LPS	CDKi	05	575	765	0.5708955223880597	0.4291044776119403
D250	Control	Control	01	992	2556	0.7204058624577226	0.27959413754227735
D250	Control	Control	02	388	1310	0.7714958775029447	0.22850412249705537
D250	Control	Control	03	655	1825	0.7358870967741935	0.26411290322580644
D250	Control	Control	041	175	430	0.7107438016528925	0.2892561983471074
D250	Control	Control	042	524	697	0.5708435708435708	0.42915642915642915
D250	Control	Control	05	431	1018	0.7025534851621809	0.2974465148378192
D250	Control	CDKi	01	130	724	0.8477751756440282	0.1522248243559719
D250	Control	CDKi	02	654	1206	0.6483870967741936	0.35161290322580646
D250	Control	CDKi	03	450	1060	0.7019867549668874	0.2980132450331126
D250	Control	CDKi	04	798	1192	0.5989949748743718	0.40100502512562813
D250	Control	CDKi	05	69	485	0.8754512635379061	0.12454873646209386
NA	24h LPS	CDKi	01	539	614	0.5325238508239376	0.46747614917606245
NA	24h LPS	CDKi	02	486	741	0.6039119804400978	0.3960880195599022
NA	24h LPS	CDKi	03	27	189	0.875	0.125
NA	24h LPS	CDKi	04	130	621	0.8268974700399467	0.17310252996005326
NA	24h LPS	CDKi	05	372	558	0.6	0.4
NA	24h LPS	CDKi	06	88	129	0.5944700460829493	0.4055299539170507
NA	24h LPS	CDKi	07	685	761	0.5262793914246197	0.47372060857538034
NA	24h LPS	CDKi	08	28	114	0.8028169014084507	0.19718309859154928
NA	24h LPS	CDKi	09	380	511	0.5735129068462402	0.4264870931537598
NA	24h LPS	CDKi	10	473	696	0.5953806672369547	0.40461933276304535
NA	Control	CDKi	01	28	149	0.8418079096045198	0.15819209039548024
NA	Control	CDKi	02	137	549	0.8002915451895044	0.19970845481049562
NA	Control	CDKi	03	67	712	0.9139922978177151	0.08600770218228498
NA	Control	CDKi	04	260	506	0.660574412532637	0.3394255874673629
NA	Control	CDKi	05	92	403	0.8141414141414142	0.18585858585858586
NA	Control	CDKi	06	71	523	0.8804713804713805	0.11952861952861953
NA	Control	CDKi	07	40	378	0.9043062200956937	0.09569377990430622
NA	Control	CDKi	08	33	242	0.88	0.12
NA	Control	CDKi	09	129	345	0.7278481012658228	0.2721518987341772
NA	Control	CDKi	10	319	511	0.6156626506024097	0.38433734939759034
NA	24h LPS	CDKi	01	40	96	0.7058823529411765	0.29411764705882354
NA	24h LPS	CDKi	02	414	586	0.586	0.414
NA	24h LPS	CDKi	03	235	499	0.6798365122615804	0.3201634877384196
NA	24h LPS	CDKi	04	935	892	0.488232074438971	0.511767925561029
NA	24h LPS	CDKi	05	34	153	0.8181818181818182	0.18181818181818182
NA	24h LPS	CDKi	06	626	675	0.5188316679477325	0.4811683320522675
NA	24h LPS	CDKi	07	179	605	0.7716836734693877	0.22831632653061223
NA	24h LPS	CDKi	08	302	550	0.6455399061032864	0.3544600938967136
NA	24h LPS	CDKi	09	714	672	0.48484848484848486	0.5151515151515151
NA	24h LPS	CDKi	10	613	770	0.556760665220535	0.4432393347794649
NA	Control	CDKi	01	5	35	0.875	0.125
NA	Control	CDKi	02	20	149	0.8816568047337278	0.11834319526627218
NA	Control	CDKi	03	155	811	0.839544513457557	0.16045548654244307
NA	Control	CDKi	04	224	644	0.7419354838709677	0.25806451612903225
NA	Control	CDKi	05	28	300	0.9146341463414634	0.08536585365853659
NA	Control	CDKi	06	107	318	0.7482352941176471	0.25176470588235295
NA	Control	CDKi	07	181	458	0.7167449139280125	0.28325508607198746
NA	Control	CDKi	08	81	455	0.8488805970149254	0.15111940298507462
NA	Control	CDKi	09	133	378	0.7397260273972602	0.2602739726027397
NA	Control	CDKi	10	45	192	0.810126582278481	0.189873417721519
D264	24h LPS	Control	01	1115	1550	0.5816135084427767	0.41838649155722324
D264	24h LPS	Control	02	74	796	0.9149425287356322	0.08505747126436781
D264	24h LPS	Control	03	1642	1924	0.5395401009534493	0.46045989904655077
D264	24h LPS	Control	04	95	476	0.8336252189141856	0.16637478108581435
D264	24h LPS	Control	05	865	1193	0.5796890184645287	0.4203109815354713
D264	24h LPS	Control	06	167	1898	0.9191283292978208	0.08087167070217918
D264	24h LPS	Control	07	365	770	0.6784140969162996	0.32158590308370044
D264	24h LPS	Control	08	1118	1716	0.6055045871559633	0.3944954128440367
D264	24h LPS	Control	09	46	242	0.8402777777777778	0.1597222222222222
D264	24h LPS	Control	10	44	500	0.9191176470588235	0.08088235294117647
D264	Control	Control	01	1407	1601	0.5322473404255319	0.4677526595744681
D264	Control	Control	02	1529	1722	0.5296831744078745	0.4703168255921255
D264	Control	Control	03	64	313	0.830238726790451	0.16976127320954906
D264	Control	Control	04	187	766	0.8037775445960126	0.19622245540398742
D264	Control	Control	05	159	1083	0.8719806763285024	0.1280193236714976
D264	Control	Control	06	10	103	0.911504424778761	0.08849557522123894
D264	Control	Control	07	100	490	0.8305084745762712	0.1694915254237288
D264	Control	Control	08	49	270	0.8463949843260188	0.1536050156739812
D264	Control	Control	09	286	1480	0.8380520951302378	0.16194790486976218
D264	Control	Control	10	249	1316	0.8408945686900958	0.15910543130990415
D265	24h LPS	Control	01	1756	2099	0.5444876783398184	0.4555123216601816
D265	24h LPS	Control	02	837	1368	0.6204081632653061	0.3795918367346939
D265	24h LPS	Control	03	486	942	0.6596638655462185	0.3403361344537815
D265	24h LPS	Control	04	383	1177	0.7544871794871795	0.2455128205128205
D265	24h LPS	Control	05	609	1636	0.7287305122494432	0.2712694877505568
D265	24h LPS	Control	06	159	985	0.861013986013986	0.13898601398601398
D265	24h LPS	Control	07	946	1701	0.6426142803173404	0.35738571968265964
D265	24h LPS	Control	08	1447	2036	0.5845535457938559	0.4154464542061441
D265	24h LPS	Control	09	1821	1951	0.5172322375397667	0.4827677624602333
D265	24h LPS	Control	10	217	834	0.7935299714557564	0.20647002854424357
D265	Control	Control	01	404	736	0.6456140350877193	0.3543859649122807
D265	Control	Control	02	50	366	0.8798076923076923	0.1201923076923077
D265	Control	Control	03	7	33	0.825	0.175
D265	Control	Control	04	10	163	0.9421965317919075	0.057803468208092484
D265	Control	Control	05	235	2352	0.9091611905682258	0.09083880943177426
D265	Control	Control	06	66	340	0.8374384236453202	0.1625615763546798
D265	Control	Control	07	56	656	0.9213483146067416	0.07865168539325842
D265	Control	Control	08	79	847	0.9146868250539957	0.08531317494600432
D265	Control	Control	09	275	1201	0.8136856368563685	0.18631436314363142
D265	Control	Control	10	231	1421	0.8601694915254238	0.13983050847457626
