# Supplementary material for: Polarized microtubule remodeling transforms the morphology of reactive microglia and drives cytokine release
Source: Nat Commun. 2023 Oct 9;14:6322. doi: 10.1038/s41467-023-41891-6 (PMC10562429; doi:10.1038/s41467-023-41891-6)
Supplement: Supplementary file 10 — Source Data [file 41467_2023_41891_MOESM10_ESM.zip › data/Fig S5/FigS5i_cdki_ccl7.csv]

Protein	Uniprot	log2FC	SE	DF	pvalue	adj.pvalue	log10p	abslog2FC	protmeta_description	Gene_Name	log10adjp	Timepoint	Signif_Symbol
CCL7	Q03366	4.98759229250235	0.596028947427307	11.6646425260859	2.86745064929537e-6	2.9633155719787e-5	5.54250404785499	4.98759229250235	C-C motif chemokine 7	Ccl7	4.52822209679155	24h LPS	****
CCL7	Q03366	-1.291276442082	0.666380621502554	11.6646425260859	0.077238893982832	0.348019940197611	1.11216395369886	1.291276442082	C-C motif chemokine 7	Ccl7	0.458395871945098	24h CDKi	ns
CCL7	Q03366	2.47274758160321	0.596028947427308	11.6646425260859	0.00143196953384227	0.00463602316803016	2.84406622185005	2.47274758160321	C-C motif chemokine 7	Ccl7	2.33385440236277	24h LPS + CDKi	**
