# Supplementary material for: Polarized microtubule remodeling transforms the morphology of reactive microglia and drives cytokine release
Source: Nat Commun. 2023 Oct 9;14:6322. doi: 10.1038/s41467-023-41891-6 (PMC10562429; doi:10.1038/s41467-023-41891-6)
Supplement: Supplementary file 10 — Source Data [file 41467_2023_41891_MOESM10_ESM.zip › data/Fig S5/FigS5j_TNFa_r80.csv]

Radius_.µm.	Normalized_Integrated_Intensity	File	Condition	cumu	cumu_rel	rad_rel
17.4961	119.839	control_pos0_01.csv	control	26876.706	0.8006503579104431	0.683059853285079
14.2768	147.04	control_pos0_02.csv	control	39186.58	0.8003479438004181	0.5573761531644433
9.6613	187.07	control_pos1_01.csv	control	21544.453	0.8018143683200366	0.6634642457371634
8.5411	146.7	control_pos1_02.csv	control	21290.862	0.8026691268289907	0.5865374710717695
7.981	184.776	control_pos1_03.csv	control	28566.872	0.7990152324586184	0.5480740837390725
8.4176	290.92	control_pos2_02.csv	control	57699.11	0.7980540734926469	0.4195813955806778
7.1525	282.91	control_pos2_03.csv	control	27982.79	0.7985627873740349	0.5483826449639267
10.3542	258.406	control_pos2_04.csv	control	42656.109	0.8023524765525144	0.5068482421702907
9.2997	154.11	control_pos2_05.csv	control	18777.4	0.802533450575857	0.6599978709059294
7.8874	182.526	control_pos3_01.csv	control	19525.989	0.7977197849775055	0.6222211703822913
12.7524	158.04	control_pos3_02.csv	control	33043.94	0.8004165351570837	0.5909086696631296
14.4472	143.03	control_pos3_03.csv	control	38441.27	0.8004942326337638	0.5722207259303855
9.6811	266.71	control_pos3_04.csv	control	44191.95	0.8014232024176198	0.49285492468016434
12.6276	153.696	control_pos3_05.csv	control	25185.041	0.8024242060832291	0.6428582337638535
12.7338	148.296	control_pos4_01.csv	control	25436.318	0.7993665360238089	0.6499987238712642
13.7452	159.987	control_pos4_02.csv	control	30539.468	0.8000177714967459	0.6447394343074253
7.5941	217.028	control_pos4_04.csv	control	25091.262	0.798480424020469	0.5869563537149968
13.0554	144.923	control_pos4_05.csv	control	27941.068	0.7987419580350612	0.6199999050201596
10.7969	281.286	control_pos5_01.csv	control	35956.025	0.7976665496582023	0.592305497953765
8.9741	191.69	control_pos5_02.csv	control	35497.49	0.8006915306109099	0.49230878948465595
10.0958	251.06	control_pos5_03.csv	control	37597.47	0.7981438933743868	0.5538439594922265
9.5349	271.79	control_pos5_04.csv	control	40445.28	0.8007838896345485	0.523073631546032
11.2176	177.198	control_pos5_05.csv	control	27644.334	0.7984507977248528	0.6153846153846153
5.359	415.14	control_pos5_06.csv	control	36040.04	0.8005752406610025	0.48718181818181816
12.9317	161.831	control_pos6_01.csv	control	27810.087	0.7991482158403784	0.6618709086349235
9.9175	159.029	control_pos6_03.csv	control	25179.764	0.8000055918309703	0.6068384436054801
10.2706	217.565	control_pos7_01.csv	control	31687.192	0.7993042183064253	0.6033083095431102
11.1147	168.419	control_pos7_02.csv	control	25947.142	0.8022754481279213	0.6528918337856412
10.6926	170.095	control_pos7_03.csv	control	24040.018	0.7979239256446982	0.6280971345997955
7.701	241.61	control_pos7_05.csv	control	30973.579999999998	0.7994005060133933	0.5288458236905899
8.2611	159.265	control_pos7_06.csv	control	24641.789	0.7982825795509882	0.5673092110232869
10.2724	181.761	control_pos8_02.csv	control	23813.786	0.7973816689233791	0.6186403931393332
15.5394	142.883	control_pos8_03.csv	control	28384.038	0.8018012821345785	0.6607168672137421
14.9794	147.451	control_pos8_04.csv	control	31824.532	0.8017160830818313	0.6369063310514903
12.0883	167.02	control_pos9_01.csv	control	29492.647	0.8012298167771703	0.6187039681442924
8.9397	166.046	control_pos9_02.csv	control	20588.492	0.7987377544902222	0.6274530447233219
9.6381	239.4	control_pos9_03.csv	control	41395.61	0.7998905927334794	0.5227273959898254
10.6966	190.059	control_pos9_04.csv	control	25429.934	0.8015374555831895	0.6608673087972716
9.9929	153.444	control_pos9_05.csv	control	22347.788	0.8020814980388692	0.6173906596563633
8.2507	175.906	ROhi_pos0_01.csv	ROhi	26612.354	0.7974753343159303	0.5412815146724048
7.132	242.13	ROhi_pos0_02.csv	ROhi	36578.4	0.8013769037367968	0.46788996844432484
10.4882	163.7	ROhi_pos0_03.csv	ROhi	18692.729	0.7971181456408374	0.6880711675599788
9.789	160.313	ROhi_pos0_04.csv	ROhi	20839.664	0.7985540573867671	0.642200631113502
9.4203	148.433	ROhi_pos0_05.csv	ROhi	15303.12	0.8029285701918188	0.7052653644878004
6.46032	177.853	ROhi_pos0_06.csv	ROhi	14584.917	0.8037535642829612	0.6666666666666666
4.4905	201.39	ROhi_pos1_01.csv	ROhi	32679.78	0.7999916768971472	0.395057492500022
4.39384	347.229	ROhi_pos1_02.csv	ROhi	22920.947	0.8020235561941775	0.6078435983880629
9.9388	207.781	ROhi_pos1_03.csv	ROhi	28351.081000000002	0.7984782963989946	0.6120666826783923
9.3712	158.515	ROhi_pos1_04.csv	ROhi	15571.954	0.8020155928937871	0.7127688703641729
3.54762	254.6	ROhi_pos2_02.csv	ROhi	20766.17	0.8017959371526245	0.45454568750352353
11.8203	141.428	ROhi_pos2_03.csv	ROhi	16948.713	0.7972432105705072	0.7118604259009442
9.1613	146.11	ROhi_pos3_01.csv	ROhi	15358.143	0.7964720630093876	0.6701069385724945
9.789	183.967	ROhi_pos3_02.csv	ROhi	23444.583	0.800463707023092	0.642200631113502
6.7535	193.17	ROhi_pos4_01.csv	ROhi	22242.33	0.79720584250525806	0.5581404958677686
5.35672	239.29	ROhi_pos4_02.csv	ROhi	22155.36	0.8019720481718375	0.558823498728837
8.0411	161.575	ROhi_pos4_03.csv	ROhi	17209.961	0.802077903798903	0.6477288288505997
13.8286	125.82	ROhi_pos5_01.csv	ROhi	18186.827	0.7983306053376242	0.7173924321183636
11.3143	155.15	ROhi_pos5_02.csv	ROhi	28057.403	0.7997418185338138	0.5869569728473454
11.7659	114.606	ROhi_pos6_01.csv	ROhi	22893.441	0.8000011811260668	0.622221634628097
12.6063	115.024	ROhi_pos6_02.csv	ROhi	20036.969	0.7998781398519053	0.6666649038842909
11.3457	141.446	ROhi_pos6_03.csv	ROhi	25949.294	0.801006091022203	0.6
8.8706	191.619	ROhi_pos7_01.csv	ROhi	26272.501	0.7990827816577744	0.5779796189632255
6.7327	167.032	ROhi_pos7_02.csv	ROhi	20719.915	0.7994052816985364	0.5333338614363347
7.0132	162.138	ROhi_pos7_03.csv	ROhi	19626.448	0.8015739013560569	0.5555537952122183
9.3049	142.053	ROhi_pos8_02.csv	ROhi	15634.505	0.800424404752854	0.7021294256134738
8.7409	197.386	ROhi_pos8_03.csv	ROhi	19543.509	0.796039327872414	0.6595710965560955
10.7776	135.306	ROhi_pos8_04.csv	ROhi	22387.752	0.7977920429446935	0.6311474449819047
10.4977	168.306	ROhi_pos8_05.csv	ROhi	25725.632999999998	0.8015318306240562	0.6147562103980979
7.4032	213.877	ROhi_pos9_01.csv	ROhi	20363.689	0.8024732268396794	0.5888922474823806
8.2413	198.361	ROhi_pos9_02.csv	ROhi	26015.216	0.7977566710563618	0.5462988127829668
