# Supplementary material for: Polarized microtubule remodeling transforms the morphology of reactive microglia and drives cytokine release
Source: Nat Commun. 2023 Oct 9;14:6322. doi: 10.1038/s41467-023-41891-6 (PMC10562429; doi:10.1038/s41467-023-41891-6)
Supplement: Supplementary file 10 — Source Data [file 41467_2023_41891_MOESM10_ESM.zip › data/Fig S5/FigS5k_cdki-luminex-all.csv]

ExpID	Well	Inhibitor	Concentration	LPS	Run	Condition	Cytokine	Conc
D236	1	Control	NA	TRUE	9	LPS	IL-3	9.84
D236	1	Control	NA	TRUE	9	LPS	IL-1 beta	18.52
D236	1	Control	NA	TRUE	9	LPS	TNF alpha	1244.57
D236	1	Control	NA	TRUE	9	LPS	IL-9	61.6
D236	1	Control	NA	TRUE	9	LPS	IFN gamma	13.62
D236	1	Control	NA	TRUE	9	LPS	IL-2	3.5
D236	1	Control	NA	TRUE	9	LPS	IL-13	71.12
D236	1	Control	NA	TRUE	9	LPS	IL-6	4869.96
D236	1	Control	NA	TRUE	9	LPS	IL-4	5.33
D236	1	Control	NA	TRUE	9	LPS	CCL2	39520.56
D236	1	Control	NA	TRUE	9	LPS	IL-5	7.18
D236	1	Control	NA	TRUE	9	LPS	IL-1 alpha	19.9
D236	1	Control	NA	TRUE	9	LPS	G-CSF	5438.56
D236	1	Control	NA	TRUE	9	LPS	CCL5	12650.41
D236	1	Control	NA	TRUE	9	LPS	IL-10	96.2
D236	1	Control	NA	TRUE	9	LPS	CXCL1	2220.49
D236	1	Control	NA	TRUE	9	LPS	IL-17A	5.69
D236	1	Control	NA	TRUE	9	LPS	GM-CSF	101.32
D236	1	Control	NA	TRUE	9	LPS	CCL1	58.7
D236	1	Control	NA	TRUE	9	LPS	IL-12(p40)	2843.29
D236	1	Control	NA	TRUE	9	LPS	CCL3	18222.28
D236	1	Control	NA	TRUE	9	LPS	IL-12(p70)	96.16
D236	2	Control	NA	TRUE	9	LPS	IL-3	8.52
D236	2	Control	NA	TRUE	9	LPS	IL-1 beta	13.19
D236	2	Control	NA	TRUE	9	LPS	TNF alpha	434.38
D236	2	Control	NA	TRUE	9	LPS	IL-9	45.83
D236	2	Control	NA	TRUE	9	LPS	IFN gamma	11.82
D236	2	Control	NA	TRUE	9	LPS	IL-2	3.96
D236	2	Control	NA	TRUE	9	LPS	IL-13	61.34
D236	2	Control	NA	TRUE	9	LPS	IL-6	3953.1
D236	2	Control	NA	TRUE	9	LPS	IL-4	4.55
D236	2	Control	NA	TRUE	9	LPS	CCL2	26868.92
D236	2	Control	NA	TRUE	9	LPS	IL-5	6.31
D236	2	Control	NA	TRUE	9	LPS	IL-1 alpha	16.13
D236	2	Control	NA	TRUE	9	LPS	G-CSF	3522.61
D236	2	Control	NA	TRUE	9	LPS	CCL5	12842.91
D236	2	Control	NA	TRUE	9	LPS	IL-10	94.23
D236	2	Control	NA	TRUE	9	LPS	CXCL1	1876.12
D236	2	Control	NA	TRUE	9	LPS	IL-17A	5.43
D236	2	Control	NA	TRUE	9	LPS	GM-CSF	90.01
D236	2	Control	NA	TRUE	9	LPS	CCL1	51.25
D236	2	Control	NA	TRUE	9	LPS	IL-12(p40)	2235.43
D236	2	Control	NA	TRUE	9	LPS	CCL3	13333.94
D236	2	Control	NA	TRUE	9	LPS	IL-12(p70)	97.65
D236	3	RO3306	10uM	TRUE	9	LPS + RO3306 10uM	IL-3	6.66
D236	3	RO3306	10uM	TRUE	9	LPS + RO3306 10uM	IL-1 beta	1.22
D236	3	RO3306	10uM	TRUE	9	LPS + RO3306 10uM	TNF alpha	187.38
D236	3	RO3306	10uM	TRUE	9	LPS + RO3306 10uM	IL-9	30.59
D236	3	RO3306	10uM	TRUE	9	LPS + RO3306 10uM	IFN gamma	9.55
D236	3	RO3306	10uM	TRUE	9	LPS + RO3306 10uM	IL-2	NA
D236	3	RO3306	10uM	TRUE	9	LPS + RO3306 10uM	IL-13	41.61
D236	3	RO3306	10uM	TRUE	9	LPS + RO3306 10uM	IL-6	2519.91
D236	3	RO3306	10uM	TRUE	9	LPS + RO3306 10uM	IL-4	3.6
D236	3	RO3306	10uM	TRUE	9	LPS + RO3306 10uM	CCL2	12146.44
D236	3	RO3306	10uM	TRUE	9	LPS + RO3306 10uM	IL-5	4.49
D236	3	RO3306	10uM	TRUE	9	LPS + RO3306 10uM	IL-1 alpha	10.01
D236	3	RO3306	10uM	TRUE	9	LPS + RO3306 10uM	G-CSF	1708.78
D236	3	RO3306	10uM	TRUE	9	LPS + RO3306 10uM	CCL5	9858.06
D236	3	RO3306	10uM	TRUE	9	LPS + RO3306 10uM	IL-10	55.84
D236	3	RO3306	10uM	TRUE	9	LPS + RO3306 10uM	CXCL1	4484.77
D236	3	RO3306	10uM	TRUE	9	LPS + RO3306 10uM	IL-17A	3.99
D236	3	RO3306	10uM	TRUE	9	LPS + RO3306 10uM	GM-CSF	72.04
D236	3	RO3306	10uM	TRUE	9	LPS + RO3306 10uM	CCL1	35.89
D236	3	RO3306	10uM	TRUE	9	LPS + RO3306 10uM	IL-12(p40)	1130.57
D236	3	RO3306	10uM	TRUE	9	LPS + RO3306 10uM	CCL3	7725.38
D236	3	RO3306	10uM	TRUE	9	LPS + RO3306 10uM	IL-12(p70)	76.79
D236	4	RO3306	10uM	TRUE	9	LPS + RO3306 10uM	IL-3	6.66
D236	4	RO3306	10uM	TRUE	9	LPS + RO3306 10uM	IL-1 beta	0.77
D236	4	RO3306	10uM	TRUE	9	LPS + RO3306 10uM	TNF alpha	154.94
D236	4	RO3306	10uM	TRUE	9	LPS + RO3306 10uM	IL-9	40.32
D236	4	RO3306	10uM	TRUE	9	LPS + RO3306 10uM	IFN gamma	9.28
D236	4	RO3306	10uM	TRUE	9	LPS + RO3306 10uM	IL-2	NA
D236	4	RO3306	10uM	TRUE	9	LPS + RO3306 10uM	IL-13	38.91
D236	4	RO3306	10uM	TRUE	9	LPS + RO3306 10uM	IL-6	1851.71
D236	4	RO3306	10uM	TRUE	9	LPS + RO3306 10uM	IL-4	3.6
D236	4	RO3306	10uM	TRUE	9	LPS + RO3306 10uM	CCL2	11509.91
D236	4	RO3306	10uM	TRUE	9	LPS + RO3306 10uM	IL-5	4.37
D236	4	RO3306	10uM	TRUE	9	LPS + RO3306 10uM	IL-1 alpha	12.79
D236	4	RO3306	10uM	TRUE	9	LPS + RO3306 10uM	G-CSF	1551.11
D236	4	RO3306	10uM	TRUE	9	LPS + RO3306 10uM	CCL5	8271.02
D236	4	RO3306	10uM	TRUE	9	LPS + RO3306 10uM	IL-10	62.11
D236	4	RO3306	10uM	TRUE	9	LPS + RO3306 10uM	CXCL1	3610.85
D236	4	RO3306	10uM	TRUE	9	LPS + RO3306 10uM	IL-17A	3.39
D236	4	RO3306	10uM	TRUE	9	LPS + RO3306 10uM	GM-CSF	61.89
D236	4	RO3306	10uM	TRUE	9	LPS + RO3306 10uM	CCL1	32.77
D236	4	RO3306	10uM	TRUE	9	LPS + RO3306 10uM	IL-12(p40)	941.18
D236	4	RO3306	10uM	TRUE	9	LPS + RO3306 10uM	CCL3	7267.35
D236	4	RO3306	10uM	TRUE	9	LPS + RO3306 10uM	IL-12(p70)	69.57
D236	5	RO3306	5uM	TRUE	9	LPS + RO3306 5uM	IL-3	7.44
D236	5	RO3306	5uM	TRUE	9	LPS + RO3306 5uM	IL-1 beta	2.38
D236	5	RO3306	5uM	TRUE	9	LPS + RO3306 5uM	TNF alpha	140.69
D236	5	RO3306	5uM	TRUE	9	LPS + RO3306 5uM	IL-9	43.65
D236	5	RO3306	5uM	TRUE	9	LPS + RO3306 5uM	IFN gamma	9.81
D236	5	RO3306	5uM	TRUE	9	LPS + RO3306 5uM	IL-2	1.37
D236	5	RO3306	5uM	TRUE	9	LPS + RO3306 5uM	IL-13	50.38
D236	5	RO3306	5uM	TRUE	9	LPS + RO3306 5uM	IL-6	2720.14
D236	5	RO3306	5uM	TRUE	9	LPS + RO3306 5uM	IL-4	3.75
D236	5	RO3306	5uM	TRUE	9	LPS + RO3306 5uM	CCL2	13203.98
D236	5	RO3306	5uM	TRUE	9	LPS + RO3306 5uM	IL-5	5.55
D236	5	RO3306	5uM	TRUE	9	LPS + RO3306 5uM	IL-1 alpha	11.56
D236	5	RO3306	5uM	TRUE	9	LPS + RO3306 5uM	G-CSF	2035.46
D236	5	RO3306	5uM	TRUE	9	LPS + RO3306 5uM	CCL5	11415.94
D236	5	RO3306	5uM	TRUE	9	LPS + RO3306 5uM	IL-10	69.67
D236	5	RO3306	5uM	TRUE	9	LPS + RO3306 5uM	CXCL1	3183.15
D236	5	RO3306	5uM	TRUE	9	LPS + RO3306 5uM	IL-17A	3.64
D236	5	RO3306	5uM	TRUE	9	LPS + RO3306 5uM	GM-CSF	73.21
D236	5	RO3306	5uM	TRUE	9	LPS + RO3306 5uM	CCL1	37.32
D236	5	RO3306	5uM	TRUE	9	LPS + RO3306 5uM	IL-12(p40)	1657.89
D236	5	RO3306	5uM	TRUE	9	LPS + RO3306 5uM	CCL3	7657.32
D236	5	RO3306	5uM	TRUE	9	LPS + RO3306 5uM	IL-12(p70)	80.19
D236	6	RO3306	5uM	TRUE	9	LPS + RO3306 5uM	IL-3	8.33
D236	6	RO3306	5uM	TRUE	9	LPS + RO3306 5uM	IL-1 beta	3.08
D236	6	RO3306	5uM	TRUE	9	LPS + RO3306 5uM	TNF alpha	414.05
D236	6	RO3306	5uM	TRUE	9	LPS + RO3306 5uM	IL-9	42.92
D236	6	RO3306	5uM	TRUE	9	LPS + RO3306 5uM	IFN gamma	11.18
D236	6	RO3306	5uM	TRUE	9	LPS + RO3306 5uM	IL-2	2.77
D236	6	RO3306	5uM	TRUE	9	LPS + RO3306 5uM	IL-13	58.01
D236	6	RO3306	5uM	TRUE	9	LPS + RO3306 5uM	IL-6	3527.91
D236	6	RO3306	5uM	TRUE	9	LPS + RO3306 5uM	IL-4	4.94
D236	6	RO3306	5uM	TRUE	9	LPS + RO3306 5uM	CCL2	18974.76
D236	6	RO3306	5uM	TRUE	9	LPS + RO3306 5uM	IL-5	5.9
D236	6	RO3306	5uM	TRUE	9	LPS + RO3306 5uM	IL-1 alpha	16.04
D236	6	RO3306	5uM	TRUE	9	LPS + RO3306 5uM	G-CSF	2628.27
D236	6	RO3306	5uM	TRUE	9	LPS + RO3306 5uM	CCL5	11851.55
D236	6	RO3306	5uM	TRUE	9	LPS + RO3306 5uM	IL-10	81.18
D236	6	RO3306	5uM	TRUE	9	LPS + RO3306 5uM	CXCL1	3790.03
D236	6	RO3306	5uM	TRUE	9	LPS + RO3306 5uM	IL-17A	4.4
D236	6	RO3306	5uM	TRUE	9	LPS + RO3306 5uM	GM-CSF	83.57
D236	6	RO3306	5uM	TRUE	9	LPS + RO3306 5uM	CCL1	44.28
D236	6	RO3306	5uM	TRUE	9	LPS + RO3306 5uM	IL-12(p40)	2471.36
D236	6	RO3306	5uM	TRUE	9	LPS + RO3306 5uM	CCL3	10355.61
D236	6	RO3306	5uM	TRUE	9	LPS + RO3306 5uM	IL-12(p70)	86.57
