# Supplementary material for: Polarized microtubule remodeling transforms the morphology of reactive microglia and drives cytokine release
Source: Nat Commun. 2023 Oct 9;14:6322. doi: 10.1038/s41467-023-41891-6 (PMC10562429; doi:10.1038/s41467-023-41891-6)
Supplement: Supplementary file 10 — Source Data [file 41467_2023_41891_MOESM10_ESM.zip › data/Fig S5/FigS5c_abtau-cdki_size_aov.csv]

term	group1	group2	null.value	estimate	conf.low	conf.high	p.adj	p.adj.signif
Treatment	Control	AB_fibrils	0	0.10146848001597597	0.05779454819312926	0.14514241183882268	1.61e-7	****
Treatment	Control	AB_fibrils + CDKi	0	0.11899313219481389	0.07531920037196718	0.1626670640176606	2.01e-9	****
Treatment	Control	Tau_P301S-fibrils	0	-0.15600682697911428	-0.2094962509926517	-0.10251740296557685	2.61e-10	****
Treatment	Control	Tau_P301S-fibrils + CDKi	0	-0.03227396952765993	-0.08576339354119736	0.0212154544858775	0.443	ns
Treatment	AB_fibrils	AB_fibrils + CDKi	0	0.01752465217883792	-0.026149279644008795	0.06119858400168463	0.791	ns
Treatment	AB_fibrils	Tau_P301S-fibrils	0	-0.25747530699509025	-0.31096473100862765	-0.20398588298155282	1.79e-11	****
Treatment	AB_fibrils	Tau_P301S-fibrils + CDKi	0	-0.1337424495436359	-0.18723187355717333	-0.08025302553009847	2.33e-8	****
Treatment	AB_fibrils + CDKi	Tau_P301S-fibrils	0	-0.27499995917392817	-0.32848938318746557	-0.22151053516039074	1.79e-11	****
Treatment	AB_fibrils + CDKi	Tau_P301S-fibrils + CDKi	0	-0.15126710172247382	-0.20475652573601125	-0.09777767770893639	6.6e-10	****
Treatment	Tau_P301S-fibrils	Tau_P301S-fibrils + CDKi	0	0.12373285745145435	0.06196859074542662	0.18549712415748207	5e-6	****
