# Supplementary material for: Polarized microtubule remodeling transforms the morphology of reactive microglia and drives cytokine release
Source: Nat Commun. 2023 Oct 9;14:6322. doi: 10.1038/s41467-023-41891-6 (PMC10562429; doi:10.1038/s41467-023-41891-6)
Supplement: Supplementary file 10 — Source Data [file 41467_2023_41891_MOESM10_ESM.zip › data/Fig S5/FigS5h_cdki_stmn1.csv]

Protein	Uniprot	log2FC	SE	DF	pvalue	adj.pvalue	log10p	abslog2FC	protmeta_description	Gene_Name	log10adjp	Timepoint	Signif_Symbol
STMN1	P54227	-0.152017849007643	0.130237661887469	12.6646425260859	0.264623100772459	0.578510070299717	0.577372245938052	0.152017849007643	Stathmin	Stmn1	0.237689076751069	24h CDKi	ns
STMN1	P54227	-0.957396896374905	0.130237661887469	12.6646425260859	6.48540811691419e-6	5.72685726838084e-5	5.18806268922572	0.957396896374905	Stathmin	Stmn1	4.24208364076078	24h LPS	****
STMN1	P54227	-0.825151356075022	0.130237661887469	12.6646425260859	2.92455006331875e-5	2.14736300229316e-4	4.53394093985478	0.825151356075022	Stathmin	Stmn1	3.66809453378123	24h LPS + CDKi	***
