# Supplementary material for: Polarized microtubule remodeling transforms the morphology of reactive microglia and drives cytokine release
Source: Nat Commun. 2023 Oct 9;14:6322. doi: 10.1038/s41467-023-41891-6 (PMC10562429; doi:10.1038/s41467-023-41891-6)
Supplement: Supplementary file 10 — Source Data [file 41467_2023_41891_MOESM10_ESM.zip › data/Fig S5/FigS5h_cdki_tubg1.csv]

Protein	Uniprot	log2FC	SE	DF	pvalue	adj.pvalue	log10p	abslog2FC	protmeta_description	Gene_Name	log10adjp	Timepoint	Signif_Symbol
TBG1	P83887	-0.349299808371906	0.105964866078864	12.6646425260859	0.00597409850929573	0.0147621510731714	2.22372762041772	0.349299808371906	Tubulin gamma-1 chain	Tubg1	1.83085035449525	24h LPS + CDKi	*
TBG1	P83887	-0.595617552174386	0.105964866078864	12.6646425260859	9.18310592445531e-5	4.84309699109903e-4	4.03701040619361	0.595617552174386	Tubulin gamma-1 chain	Tubg1	3.31487683339465	24h LPS	***
TBG1	P83887	0.0515611748615039	0.105964866078864	12.6646425260859	0.634862793607691	0.839054504577927	0.197320124184666	0.0515611748615039	Tubulin gamma-1 chain	Tubg1	0.0762098266938433	24h CDKi	ns
