# Supplementary material for: Polarized microtubule remodeling transforms the morphology of reactive microglia and drives cytokine release
Source: Nat Commun. 2023 Oct 9;14:6322. doi: 10.1038/s41467-023-41891-6 (PMC10562429; doi:10.1038/s41467-023-41891-6)
Supplement: Supplementary file 10 — Source Data [file 41467_2023_41891_MOESM10_ESM.zip › data/Fig S5/FigS5c_abtau-cdki.csv]

Treatment	ExpID	Well	Norm_Size	Norm_Ramification	Norm_Perimeter	Size	Ramification	Perimeter
Control	D274	A2	1.0199096216862262	0.9730684326710817	0.9811142478538918	942.4766666666667	0.6122222222222222	189.21333333333334
Control	D274	B2	1.002542171887132	1.0172185430463576	1.0133433196981045	926.4277777777778	0.64	195.42888888888888
Control	D274	C2	0.9866536727424885	1.0083885209713024	1.0047012732615084	911.7455555555556	0.6344444444444445	193.76222222222222
Control	D274	D2	0.9908945336841531	1.0013245033112583	1.0008411591864954	915.6644444444445	0.63	193.01777777777778
Control	D274	E2	0.9647751557993215	1.0026525198938991	0.9832736490392233	914.5433333333334	0.63	191.36444444444444
Control	D274	F2	0.9604874693888436	1.0185676392572944	1.0003382665054787	910.478888888889	0.64	194.68555555555557
Control	D274	G2	1.0308779647438011	1.0026525198938994	1.018670312903654	977.2044444444444	0.63	198.25333333333333
Control	D274	H2	1.0438594100680338	0.9761273209549073	0.9977177715516442	989.51	0.6133333333333333	194.17555555555555
Control	D275	A1	1.0055206330509232	1.0017953321364452	1.0086195517104826	853.1677777777778	0.62	184.65666666666667
Control	D275	B1	0.9676530778274051	1.0089766606822261	0.9912681710801219	821.0377777777778	0.6244444444444445	181.48
Control	D275	C1	1.0105963547387316	1.0143626570915618	1.0167763392471054	857.4744444444444	0.6277777777777778	186.15
Control	D275	D1	1.01622993438294	0.9748653500897666	0.98333593796229	862.2544444444444	0.6033333333333334	180.02777777777777
Control	D275	E1	0.9930558463365539	1.0105456212746446	1.0034387638949185	909.1211111111111	0.6122222222222222	186.83444444444444
Control	D275	F1	1.0068543402629226	1.0288858321870702	1.0226481018172486	921.7533333333333	0.6233333333333333	190.41111111111113
Control	D275	G1	1.0225461977678942	0.9756992205410363	0.9972087083525413	936.1188888888889	0.5911111111111111	185.67444444444445
Control	D275	H1	0.9775436156326291	0.984869325997249	0.9767044259352916	894.92	0.5966666666666667	181.85666666666665
AB_fibrils	D274	A6	1.1223419844932625	0.9077262693156734	0.9639223368093565	1037.1322222222223	0.5711111111111111	185.89777777777778
AB_fibrils	D274	B6	1.2258228391463808	0.9448123620309051	1.0347122198536614	1132.7566666666667	0.5944444444444444	199.55
AB_fibrils	D274	C6	1.117962847677401	0.939514348785872	0.9863916575445065	1033.0855555555556	0.5911111111111111	190.23111111111112
AB_fibrils	D274	D6	1.169174219485295	0.9200883002207506	0.9956559313245377	1080.408888888889	0.5788888888888889	192.01777777777778
AB_fibrils	D274	E6	1.1079074584117568	0.9089301503094608	0.9606940029773162	1050.2233333333334	0.5711111111111111	186.97
AB_fibrils	D274	F6	1.1353472448713768	0.907161803713528	0.9717468967259514	1076.2344444444445	0.5700000000000001	189.1211111111111
AB_fibrils	D274	G6	1.1574198044109367	0.8877099911582671	0.9633087887918177	1097.1577777777777	0.5577777777777778	187.4788888888889
AB_fibrils	D274	H6	1.1356625504056628	0.907161803713528	0.9809957024453673	1076.5333333333333	0.5700000000000001	190.92111111111112
AB_fibrils	D275	A9	1.0540529657320035	0.9946140035906642	1.0215769485785553	894.3466666666667	0.6155555555555555	187.0288888888889
AB_fibrils	D275	B9	1.0496830784068703	1.0089766606822261	1.0414651872374192	890.6388888888889	0.6244444444444445	190.67
AB_fibrils	D275	C9	1.0564585644782636	1.0287253141831239	1.0540645108430957	896.3877777777777	0.6366666666666666	192.97666666666666
AB_fibrils	D275	D9	1.0712588241572136	1.0089766606822261	1.0408461453261577	908.9455555555555	0.6244444444444445	190.55666666666667
AB_fibrils	D275	E9	1.01860047661787	1.0233837689133425	1.0236208020599762	932.5066666666667	0.62	190.59222222222223
AB_fibrils	D275	F9	1.02978103128844	1.0160476845483724	1.024008688659837	942.7422222222223	0.6155555555555555	190.66444444444446
AB_fibrils	D275	G9	1.0728368472826288	0.9940394314534617	1.0237580542414655	982.1588888888889	0.6022222222222222	190.61777777777777
AB_fibrils	D275	H9	1.0991849433902494	0.9922054103622192	1.0368566863444524	1006.28	0.6011111111111112	193.05666666666667
AB_fibrils + CDKi	D274	A5	1.1783617495264802	1.0225165562913907	1.1171976724088264	1088.898888888889	0.6433333333333333	215.45777777777778
AB_fibrils + CDKi	D274	B5	1.146266115527088	1.0225165562913907	1.0837587140634901	1059.24	0.6433333333333333	209.0088888888889
AB_fibrils + CDKi	D274	C5	1.1607141407822748	1.0260485651214128	1.102252693437806	1072.591111111111	0.6455555555555555	212.57555555555555
AB_fibrils + CDKi	D274	D5	1.1612732562735912	1.0401766004415012	1.12111540012675	1073.1077777777778	0.6544444444444444	216.21333333333334
AB_fibrils + CDKi	D274	E5	1.2117273732382376	1.0256410256410258	1.1299357293639591	1148.6377777777777	0.6444444444444444	219.90777777777777
AB_fibrils + CDKi	D274	F5	1.1868440230993538	1.059239610963749	1.1646187508117682	1125.05	0.6655555555555556	226.65777777777777
AB_fibrils + CDKi	D274	G5	1.1756946318646717	1.0380194518125552	1.1304210062072617	1114.4811111111112	0.6522222222222221	220.00222222222223
AB_fibrils + CDKi	D274	H5	1.1743419828439796	1.0079575596816976	1.099625908645207	1113.1988888888889	0.6333333333333333	214.0088888888889
AB_fibrils + CDKi	D275	A10	1.0732885890220494	1.1364452423698383	1.1930454889596604	910.6677777777778	0.7033333333333333	218.42111111111112
AB_fibrils + CDKi	D275	B10	1.084369795658333	1.1166965888689406	1.1716703359060998	920.07	0.6911111111111111	214.5077777777778
AB_fibrils + CDKi	D275	C10	1.0635483367222767	1.1131059245960502	1.147327423101491	902.4033333333333	0.6888888888888889	210.0511111111111
AB_fibrils + CDKi	D275	D10	1.0680884623909124	1.0915619389587072	1.1201927526578594	906.2555555555556	0.6755555555555556	205.08333333333334
AB_fibrils + CDKi	D275	E10	1.0402333691980088	1.11508482347547	1.133386742334391	952.3111111111111	0.6755555555555556	211.03
AB_fibrils + CDKi	D275	F10	1.0579156858497167	1.0967446125630445	1.1191900927794909	968.4988888888889	0.6644444444444444	208.38666666666666
AB_fibrils + CDKi	D275	G10	1.0500570133039133	1.0985786336542869	1.1105969127210393	961.3044444444445	0.6655555555555555	206.78666666666666
AB_fibrils + CDKi	D275	H10	1.0711655898161314	1.0967446125630445	1.126428653481506	980.6288888888889	0.6644444444444444	209.73444444444445
Tau_P301S-fibrils	D274	A10	0.8396267393075926	0.9801324503311258	0.8857694302010717	775.8811111111112	0.6166666666666667	170.82555555555555
Tau_P301S-fibrils	D274	B10	0.8617160096107744	0.9977924944812363	0.910693092124215	796.2933333333333	0.6277777777777778	175.63222222222223
Tau_P301S-fibrils	D274	C10	0.8360435905675413	1.0030905077262693	0.906020625684162	772.57	0.6311111111111111	174.73111111111112
Tau_P301S-fibrils	D274	D10	0.8268777037066651	0.98719646799117	0.882831134412629	764.1	0.6211111111111111	170.2588888888889
Tau_P301S-fibrils	D274	E10	0.8564342987953628	0.9637488947833777	0.8820563178049502	811.8433333333334	0.6055555555555556	171.66555555555556
Tau_P301S-fibrils	D274	F10	0.8595533620917768	0.995579133510168	0.9079758103766462	814.8	0.6255555555555555	176.71
Tau_P301S-fibrils	D274	G10	0.8375159667381965	0.9920424403183025	0.9013018264964012	793.91	0.6233333333333333	175.41111111111113
Tau_P301S-fibrils	D274	H10	0.8341777133491748	1.0097259062776305	0.9059890298887717	790.7455555555556	0.6344444444444445	176.32333333333332
Tau_P301S-fibrils + CDKi	D274	A9	0.9959169539147552	1.1019867549668874	1.0953851472028575	920.3055555555555	0.6933333333333332	211.2511111111111
Tau_P301S-fibrils + CDKi	D274	B9	0.9774697498980215	1.1108167770419426	1.1052658869620327	903.2588888888889	0.6988888888888889	213.15666666666667
Tau_P301S-fibrils + CDKi	D274	C9	0.9976219555635448	1.086092715231788	1.0979719997695454	921.8811111111111	0.6833333333333332	211.75
Tau_P301S-fibrils + CDKi	D274	D9	0.9340258750232588	1.086092715231788	1.0599758022699775	863.1133333333333	0.6833333333333332	204.42222222222222
Tau_P301S-fibrils + CDKi	D274	E9	0.9522543613114249	1.094606542882405	1.0714969791516504	902.6744444444445	0.6877777777777777	208.53444444444446
Tau_P301S-fibrils + CDKi	D274	F9	0.971319210810174	1.1087533156498675	1.100716354257805	920.7466666666667	0.6966666666666667	214.2211111111111
Tau_P301S-fibrils + CDKi	D274	G9	0.9551741608872861	1.0893015030946065	1.074100346687486	905.4422222222222	0.6844444444444444	209.04111111111112
Tau_P301S-fibrils + CDKi	D274	H9	0.9580259763702531	1.0857648099027408	1.069510198663776	908.1455555555556	0.6822222222222222	208.14777777777778
