# Supplementary material for: Polarized microtubule remodeling transforms the morphology of reactive microglia and drives cytokine release
Source: Nat Commun. 2023 Oct 9;14:6322. doi: 10.1038/s41467-023-41891-6 (PMC10562429; doi:10.1038/s41467-023-41891-6)
Supplement: Supplementary file 10 — Source Data [file 41467_2023_41891_MOESM10_ESM.zip › data/Fig S5/FigS5b_cdki-titration_rosc_Ramification_aov.csv]

term	group1	group2	null.value	estimate	conf.low	conf.high	p.adj	p.adj.signif
Treatment	Control	LPS	0	-0.05943749999999992	-0.08426770134425786	-0.03460729865574198	1.75e-8	****
Treatment	Control	Roscovitine 0.3	0	-0.09774810606060591	-0.12525558460364158	-0.07024062751757024	0	****
Treatment	Control	Roscovitine 1	0	-0.07903093434343422	-0.1065384128864699	-0.05152345580039854	0	****
Treatment	Control	Roscovitine 3	0	-0.060152146464646394	-0.08765962500768207	-0.032644667921610714	2.18e-7	****
Treatment	Control	Roscovitine 10	0	-0.02072790404040392	-0.0482353825834396	0.006779574502631759	0.247	ns
Treatment	LPS	Roscovitine 0.3	0	-0.03831060606060599	-0.06581808460364166	-0.010803127517570309	0.00158	**
Treatment	LPS	Roscovitine 1	0	-0.0195934343434343	-0.04710091288646998	0.007914044199601379	0.306	ns
Treatment	LPS	Roscovitine 3	0	-7.146464646464734e-4	-0.028222125007682154	0.026792832078389207	1	ns
Treatment	LPS	Roscovitine 10	0	0.038709595959596	0.011202117416560319	0.06621707450263167	0.00137	**
Treatment	Roscovitine 0.3	Roscovitine 1	0	0.018717171717171688	-0.011229177856603538	0.048663521290946914	0.453	ns
Treatment	Roscovitine 0.3	Roscovitine 3	0	0.037595959595959516	0.00764961002218429	0.06754230916973475	0.00586	**
Treatment	Roscovitine 0.3	Roscovitine 10	0	0.07702020202020199	0.04707385244642676	0.10696655159397722	1.88e-9	****
Treatment	Roscovitine 1	Roscovitine 3	0	0.01887878787878783	-0.011067561694987398	0.048825137452563054	0.443	ns
Treatment	Roscovitine 1	Roscovitine 10	0	0.0583030303030303	0.028356680729255075	0.08824937987680553	3.78e-6	****
Treatment	Roscovitine 3	Roscovitine 10	0	0.03942424242424247	0.009477892850467247	0.0693705919980177	0.00331	**
