# Supplementary material for: Polarized microtubule remodeling transforms the morphology of reactive microglia and drives cytokine release
Source: Nat Commun. 2023 Oct 9;14:6322. doi: 10.1038/s41467-023-41891-6 (PMC10562429; doi:10.1038/s41467-023-41891-6)
Supplement: Supplementary file 10 — Source Data [file 41467_2023_41891_MOESM10_ESM.zip › data/Fig S5/FigS5d_cdki_outward_aov.csv]

term	group1	group2	null.value	estimate	conf.low	conf.high	p.adj	p.adj.signif
SIRNA	CDKi	Control	0	0.03624550258945891	-0.011148936608691165	0.08363994178760899	0.132	ns
LPS	Control	24h LPS	0	-0.10551855987259784	-0.1529038873838045	-0.05813323236139117	2.56e-5	****
SIRNA:LPS	CDKi:Control	Control:Control	0	-9.608745076233882e-4	-0.08923802457948457	0.0873162755642378	1	ns
SIRNA:LPS	CDKi:Control	CDKi:24h LPS	0	-0.14345447377550524	-0.2325928847308802	-0.054316062820130295	3.31e-4	***
SIRNA:LPS	CDKi:Control	Control:24h LPS	0	-0.07000259408896403	-0.15827974416082521	0.01827455598289715	0.169	ns
SIRNA:LPS	Control:Control	CDKi:24h LPS	0	-0.14249359926788185	-0.23077074933974304	-0.05421644919602067	3.16e-4	***
SIRNA:LPS	Control:Control	Control:24h LPS	0	-0.06904171958134064	-0.15644912282597712	0.018365683663295843	0.172	ns
SIRNA:LPS	CDKi:24h LPS	Control:24h LPS	0	0.07345187968654121	-0.014825270385319972	0.1617290297584024	0.138	ns
