# Supplementary material for: Polarized microtubule remodeling transforms the morphology of reactive microglia and drives cytokine release
Source: Nat Commun. 2023 Oct 9;14:6322. doi: 10.1038/s41467-023-41891-6 (PMC10562429; doi:10.1038/s41467-023-41891-6)
Supplement: Supplementary file 10 — Source Data [file 41467_2023_41891_MOESM10_ESM.zip › data/Fig S5/FigS5a_cdki-titration_ro_Ramification_aov.csv]

term	group1	group2	null.value	estimate	conf.low	conf.high	p.adj	p.adj.signif
Treatment	Control	LPS	0	-0.05943749999999992	-0.08170262566642233	-0.03717237433357751	5.19e-10	****
Treatment	Control	RO3306 0.3	0	-0.08504103535353513	-0.10970686298963442	-0.06037520771743585	0	****
Treatment	Control	RO3306 1	0	-0.07649558080808061	-0.1011614084441799	-0.051829753171981324	0	****
Treatment	Control	RO3306 3	0	-0.03787941919191906	-0.06254524682801835	-0.013213591555819772	3.69e-4	***
Treatment	Control	RO3306 10	0	0.032110479797979874	0.007444652161880585	0.05677630743407916	0.00381	**
Treatment	LPS	RO3306 0.3	0	-0.02560353535353521	-0.0502693629896345	-9.377077174359226e-4	0.0374	*
Treatment	LPS	RO3306 1	0	-0.01705808080808069	-0.041723908444179975	0.0076077468280186	0.338	ns
Treatment	LPS	RO3306 3	0	0.02155808080808086	-0.0031077468280184296	0.046223908444180145	0.121	ns
Treatment	LPS	RO3306 10	0	0.0915479797979798	0.06688215216188051	0.11621380743407908	0	****
Treatment	RO3306 0.3	RO3306 1	0	0.008545454545454523	-0.01830729736204906	0.0353982064529581	0.937	ns
Treatment	RO3306 0.3	RO3306 3	0	0.04716161616161607	0.020308864254112487	0.07401436806911965	3.35e-5	****
Treatment	RO3306 0.3	RO3306 10	0	0.117151515151515	0.09029876324401143	0.1440042670590186	0	****
Treatment	RO3306 1	RO3306 3	0	0.03861616161616155	0.011763409708657965	0.06546891352366513	0.00101	**
Treatment	RO3306 1	RO3306 10	0	0.10860606060606048	0.0817533086985569	0.13545881251356406	0	****
Treatment	RO3306 3	RO3306 10	0	0.06998989898989894	0.043137147082395355	0.09684265089740252	1.21e-9	****
