# Supplementary material for: Polarized microtubule remodeling transforms the morphology of reactive microglia and drives cytokine release
Source: Nat Commun. 2023 Oct 9;14:6322. doi: 10.1038/s41467-023-41891-6 (PMC10562429; doi:10.1038/s41467-023-41891-6)
Supplement: Supplementary file 10 — Source Data [file 41467_2023_41891_MOESM10_ESM.zip › data/Fig S5/FigS5b_cdki-titration_rosc_Size_aov.csv]

term	group1	group2	null.value	estimate	conf.low	conf.high	p.adj	p.adj.signif
Treatment	Control	LPS	0	714.7733888888897	450.26041071774324	979.2863670600361	3.25e-10	****
Treatment	Control	Roscovitine 0.3	0	339.181296717172	46.14762491894095	632.2149685154031	0.014	*
Treatment	Control	Roscovitine 1	0	511.90098358585874	218.86731178762767	804.9346553840899	3.72e-5	****
Treatment	Control	Roscovitine 3	0	688.0962361111115	395.0625643128804	981.1299079093426	3.06e-8	****
Treatment	Control	Roscovitine 10	0	696.6419128787884	403.6082410805573	989.6755846770195	2.14e-8	****
Treatment	LPS	Roscovitine 0.3	0	-375.5920921717177	-668.6257639699488	-82.55842037348663	0.0046	**
Treatment	LPS	Roscovitine 1	0	-202.87240530303097	-495.90607710126204	90.1612664952001	0.337	ns
Treatment	LPS	Roscovitine 3	0	-26.677152777778247	-319.7108245760093	266.3565190204528	1	ns
Treatment	LPS	Roscovitine 10	0	-18.131476010101323	-311.1651478083324	274.90219578812975	1	ns
Treatment	Roscovitine 0.3	Roscovitine 1	0	172.71968686868672	-146.29496795791732	491.73434169529077	0.61	ns
Treatment	Roscovitine 0.3	Roscovitine 3	0	348.91493939393945	29.900284567335405	667.9295942205435	0.0239	*
Treatment	Roscovitine 0.3	Roscovitine 10	0	357.4606161616164	38.44596133501233	676.4752709882205	0.0192	*
Treatment	Roscovitine 1	Roscovitine 3	0	176.19525252525273	-142.81940230135132	495.20990735185677	0.589	ns
Treatment	Roscovitine 1	Roscovitine 10	0	184.74092929292965	-134.2737255336744	503.7555841195337	0.538	ns
Treatment	Roscovitine 3	Roscovitine 10	0	8.545676767676923	-310.4689780589271	327.56033159428097	1	ns
