# Supplementary material for: Polarized microtubule remodeling transforms the morphology of reactive microglia and drives cytokine release
Source: Nat Commun. 2023 Oct 9;14:6322. doi: 10.1038/s41467-023-41891-6 (PMC10562429; doi:10.1038/s41467-023-41891-6)
Supplement: Supplementary file 10 — Source Data [file 41467_2023_41891_MOESM10_ESM.zip › data/Fig S2/FigS2f_Cytokines_ramification_aov.csv]

term	group1	group2	null.value	estimate	conf.low	conf.high	p.adj	p.adj.signif
Treatment	Control	IL4/13	0	0.04623252344405815	-0.010326552370751252	0.10279159925886755	0.199	ns
Treatment	Control	LPS	0	-0.1642071728722888	-0.21292471568586888	-0.11548963005870874	7.26e-14	****
Treatment	Control	TNFa	0	-0.12822597364611577	-0.18478504946092517	-0.07166689783130636	1.82e-9	****
Treatment	Control	IFNg	0	-0.10456817257342399	-0.17159432573743405	-0.03754201940941394	9.59e-5	****
Treatment	Control	CCL-2	0	-0.06621762655859442	-0.1300868640135831	-0.0023483891036057275	0.0362	*
Treatment	Control	IL-6	0	-0.002735135378610365	-0.06660437283359906	0.06113410207637833	1	ns
Treatment	Control	IL-10	0	0.01444784152486811	-0.049421395930120585	0.0783170789798568	0.997	ns
Treatment	IL4/13	LPS	0	-0.21043969631634696	-0.26699877213115636	-0.15388062050153756	2.71e-14	****
Treatment	IL4/13	TNFa	0	-0.17445849709017391	-0.23789712204577734	-0.1110198721345705	3.94e-13	****
Treatment	IL4/13	IFNg	0	-0.15080069601748214	-0.22372555657406934	-0.07787583546089495	5.03e-8	****
Treatment	IL4/13	CCL-2	0	-0.11245015000265257	-0.182484495664721	-0.042415804340584146	5.18e-5	****
Treatment	IL4/13	IL-6	0	-0.048967658822668514	-0.11900200448473694	0.021066686839399912	0.391	ns
Treatment	IL4/13	IL-10	0	-0.03178468191919004	-0.10181902758125846	0.03824966374287839	0.86	ns
Treatment	LPS	TNFa	0	0.035981199226173044	-0.020577876588636357	0.09254027504098244	0.518	ns
Treatment	LPS	IFNg	0	0.05963900029886482	-0.007387152865145227	0.12666515346287488	0.121	ns
Treatment	LPS	CCL-2	0	0.09798954631369439	0.03412030885870569	0.16185878376868307	1.35e-4	***
Treatment	LPS	IL-6	0	0.16147203749367844	0.09760280003868975	0.22534127494866713	1.85e-11	****
Treatment	LPS	IL-10	0	0.17865501439715692	0.11478577694216822	0.2425242518521456	2.07e-13	****
Treatment	TNFa	IFNg	0	0.023657801072691775	-0.04926705948389541	0.09658266162927896	0.975	ns
Treatment	TNFa	CCL-2	0	0.06200834708752134	-0.008025998574547083	0.13204269274958977	0.125	ns
Treatment	TNFa	IL-6	0	0.1254908382675054	0.055456492605436974	0.19552518392957383	3.66e-6	****
Treatment	TNFa	IL-10	0	0.14267381517098388	0.07263946950891545	0.2127081608330523	8.26e-8	****
Treatment	IFNg	CCL-2	0	0.03835054601482957	-0.040379281390379815	0.11708037342003895	0.81	ns
Treatment	IFNg	IL-6	0	0.10183303719481362	0.023103209789604243	0.18056286460002302	0.00262	**
Treatment	IFNg	IL-10	0	0.1190160140982921	0.04028618669308272	0.1977458415035015	1.82e-4	***
Treatment	CCL-2	IL-6	0	0.06348249117998406	-0.012577748159439892	0.13954273051940802	0.178	ns
Treatment	CCL-2	IL-10	0	0.08066546808346253	0.004605228744038584	0.1567257074228865	0.0291	*
Treatment	IL-6	IL-10	0	0.017182976903478475	-0.058877262435945474	0.09324321624290242	0.997	ns
