# Supplementary material for: Polarized microtubule remodeling transforms the morphology of reactive microglia and drives cytokine release
Source: Nat Commun. 2023 Oct 9;14:6322. doi: 10.1038/s41467-023-41891-6 (PMC10562429; doi:10.1038/s41467-023-41891-6)
Supplement: Supplementary file 10 — Source Data [file 41467_2023_41891_MOESM10_ESM.zip › data/Fig S2/FigS2a_Iba1.xlsx]

## Sheet: Sheet1
	- LPS	+ LPS			Table Analyzed	New Iba1
Exp1	98.9011	96.5739
					Column B	+ LPS
					vs.	vs.
	99.0625	97.3415			Column A	- LPS
					Unpaired t test
	96.0199	96.6921			P value	0.3982
					P value summary	ns
					Significantly different (P < 0.05)?	No
	96.9751	96.2617			One- or two-tailed P value?	Two-tailed
					t, df	t=0.8616, df=22
	97.3425	97.2689			How big is the difference?
					Mean of column A	97.78
					Mean of column B	97.45
	98.9276	96.7681			Difference between means (B - A) ± SEM	-0.3276 ± 0.3802
					95% confidence interval	-1.116 to 0.4609
					R squared (eta squared)	0.03264
					F test to compare variances
					F, DFn, Dfd	1.679, 11, 11
					P value	0.4036
Exp2	97.5668	98.2036			P value summary	ns
					Significantly different (P < 0.05)?	No
	98.1949	98.3498			Data analyzed
					Sample size, column A	12
					Sample size, column B	12
	98.2684	97.0149
	96.0094	98.5075
	97.8349	98.1333
	98.2335	98.2906
