# Supplementary material for: Polarized microtubule remodeling transforms the morphology of reactive microglia and drives cytokine release
Source: Nat Commun. 2023 Oct 9;14:6322. doi: 10.1038/s41467-023-41891-6 (PMC10562429; doi:10.1038/s41467-023-41891-6)
Supplement: Supplementary file 10 — Source Data [file 41467_2023_41891_MOESM10_ESM.zip › data/Fig S2/FigS2b_gene_set_scores.txt]

sample	celltype	expr	condition
control_01	Astrocyte	5.765003321599307	control
lps_01	Astrocyte	6.73811608562116	lps
control_02	Astrocyte	5.535204138696202	control
lps_02	Astrocyte	5.944695124520415	lps
control_03	Astrocyte	5.547484910998076	control
lps_03	Astrocyte	6.23601139767766	lps
control_04	Astrocyte	5.407816497183081	control
lps_04	Astrocyte	6.137956337808868	lps
control_01	Endothelial Cell	7.868715608842845	control
lps_01	Endothelial Cell	8.178702013082779	lps
control_02	Endothelial Cell	7.826999491838921	control
lps_02	Endothelial Cell	8.514284540687026	lps
control_03	Endothelial Cell	8.324659308576207	control
lps_03	Endothelial Cell	8.317133380009903	lps
control_04	Endothelial Cell	7.535955046446489	control
lps_04	Endothelial Cell	8.4253845299574	lps
control_01	GABA-ergic Neuron	5.450862311722034	control
lps_01	GABA-ergic Neuron	4.993246156406547	lps
control_02	GABA-ergic Neuron	5.240693705144114	control
lps_02	GABA-ergic Neuron	4.576533294156463	lps
control_03	GABA-ergic Neuron	4.434284485796469	control
lps_03	GABA-ergic Neuron	4.054471186171354	lps
control_04	GABA-ergic Neuron	5.547739462574566	control
lps_04	GABA-ergic Neuron	4.872422082371259	lps
control_01	Glutamatergic Neuron	4.620300683653036	control
lps_01	Glutamatergic Neuron	4.362696895522463	lps
control_02	Glutamatergic Neuron	5.013579614370081	control
lps_02	Glutamatergic Neuron	4.114892439542563	lps
control_03	Glutamatergic Neuron	4.103268823088345	control
lps_03	Glutamatergic Neuron	3.372163974125455	lps
control_04	Glutamatergic Neuron	5.025864600495437	control
lps_04	Glutamatergic Neuron	4.319861799853413	lps
control_01	Microglia	13.421202718257353	control
lps_01	Microglia	11.73597191580544	lps
control_02	Microglia	13.643525381610331	control
lps_02	Microglia	11.606798782638215	lps
control_03	Microglia	14.055038163202621	control
lps_03	Microglia	12.100574292761678	lps
control_04	Microglia	13.601791543388638	control
lps_04	Microglia	11.791999112935704	lps
control_01	Oligodendrocyte	4.513022466922016	control
lps_01	Oligodendrocyte	3.9577006764490954	lps
control_02	Oligodendrocyte	4.9871442864306506	control
lps_02	Oligodendrocyte	3.967407853930901	lps
control_03	Oligodendrocyte	4.354266523813395	control
lps_03	Oligodendrocyte	3.1790233016589706	lps
control_04	Oligodendrocyte	4.799283787512943	control
lps_04	Oligodendrocyte	3.5511434617418174	lps
control_01	OPC	6.2128884870587004	control
lps_01	OPC	5.85504407890992	lps
control_02	OPC	6.9321358822166985	control
lps_02	OPC	5.608225913672746	lps
control_03	OPC	4.9522949207340075	control
lps_03	OPC	4.165596459672323	lps
control_04	OPC	7.138019647587281	control
lps_04	OPC	5.670743841409546	lps
