# Supplementary material for: Polarized microtubule remodeling transforms the morphology of reactive microglia and drives cytokine release
Source: Nat Commun. 2023 Oct 9;14:6322. doi: 10.1038/s41467-023-41891-6 (PMC10562429; doi:10.1038/s41467-023-41891-6)
Supplement: Supplementary file 10 — Source Data [file 41467_2023_41891_MOESM10_ESM.zip › data/Fig S2/FigS2f_Cytokines_size_aov.csv]

term	group1	group2	null.value	estimate	conf.low	conf.high	p.adj	p.adj.signif
Treatment	Control	IL4/13	0	0.1183009777676387	0.017555592996549102	0.2190463625387283	0.00955	**
Treatment	Control	LPS	0	0.6248302931147758	0.5380525739751177	0.7116080122544338	3.11e-15	****
Treatment	Control	TNFa	0	0.06631781141469428	-0.03442757335639532	0.16706319618578389	0.472	ns
Treatment	Control	IFNg	0	0.17637238569187796	0.05698260619222624	0.2957621651915297	2.83e-4	***
Treatment	Control	CCL-2	0	-0.10214375483226412	-0.2159103044043862	0.011622794739857958	0.114	ns
Treatment	Control	IL-6	0	-0.010181157235662153	-0.12394770680778423	0.10358539233645993	1	ns
Treatment	Control	IL-10	0	0.008954962378240783	-0.1048115871938813	0.12272151195036286	1	ns
Treatment	IL4/13	LPS	0	0.5065293153471371	0.40578393057604745	0.6072747001182267	3.11e-15	****
Treatment	IL4/13	TNFa	0	-0.05198316635294442	-0.1649826909814508	0.06101635827556194	0.851	ns
Treatment	IL4/13	IFNg	0	0.05807140792423926	-0.07182539520258516	0.18796821105106368	0.869	ns
Treatment	IL4/13	CCL-2	0	-0.22044473259990283	-0.3451928300408644	-0.09569663515894129	5.26e-6	****
Treatment	IL4/13	IL-6	0	-0.12848213500330086	-0.2532302324442624	-0.0037340375623393235	0.0385	*
Treatment	IL4/13	IL-10	0	-0.10934601538939792	-0.23409411283035947	0.015402082051563612	0.133	ns
Treatment	LPS	TNFa	0	-0.5585124817000815	-0.6592578664711711	-0.45776709692899187	3.11e-15	****
Treatment	LPS	IFNg	0	-0.4484579074228978	-0.5678476869225495	-0.3290681279232461	2.33e-14	****
Treatment	LPS	CCL-2	0	-0.7269740479470399	-0.840740597519162	-0.6132074983749178	3.11e-15	****
Treatment	LPS	IL-6	0	-0.6350114503504379	-0.74877799992256	-0.5212449007783159	3.11e-15	****
Treatment	LPS	IL-10	0	-0.615875330736535	-0.7296418803086571	-0.5021087811644129	3.11e-15	****
Treatment	TNFa	IFNg	0	0.11005457427718368	-0.019842228849640736	0.2399513774040081	0.163	ns
Treatment	TNFa	CCL-2	0	-0.1684615662469584	-0.29320966368791995	-0.04371346880599687	0.00135	**
Treatment	TNFa	IL-6	0	-0.07649896865035644	-0.20124706609131798	0.0482491287906051	0.566	ns
Treatment	TNFa	IL-10	0	-0.0573628490364535	-0.18211094647741505	0.06738524840450803	0.851	ns
Treatment	IFNg	CCL-2	0	-0.2785161405241421	-0.41875299271157607	-0.13827928833670813	1.87e-7	****
Treatment	IFNg	IL-6	0	-0.18655354292754012	-0.3267903951149741	-0.046316690740106164	0.00171	**
Treatment	IFNg	IL-10	0	-0.16741742331363718	-0.30765427550107116	-0.02718057112620323	0.00779	**
Treatment	CCL-2	IL-6	0	0.09196259759660197	-0.04351907298658375	0.2274442681797877	0.431	ns
Treatment	CCL-2	IL-10	0	0.1110987172105049	-0.024382953372680816	0.24658038779369063	0.196	ns
Treatment	IL-6	IL-10	0	0.019136119613902935	-0.11634555096928278	0.15461779019708866	1	ns
