# Supplementary material for: Polarized microtubule remodeling transforms the morphology of reactive microglia and drives cytokine release
Source: Nat Commun. 2023 Oct 9;14:6322. doi: 10.1038/s41467-023-41891-6 (PMC10562429; doi:10.1038/s41467-023-41891-6)
Supplement: Supplementary file 10 — Source Data [file 41467_2023_41891_MOESM10_ESM.zip › data/Fig S2/FigS2f_Cytokines.csv]

Treatment	ExpID	Well	Norm_Size	Norm_Ramification	Norm_Perimeter	Size	Ramification	Perimeter
Control	D248	A1	1.078914870377388	0.9376770538243625	0.9909470179621029	806.6866666666667	0.5516666666666666	160.725
Control	D248	B1	0.9242103386014578	1.0424929178470255	1.0002774466685849	691.0166666666667	0.6133333333333333	162.23833333333334
Control	D248	C1	1.0155524843405186	0.9971671388101983	1.0038534259525669	759.3116666666667	0.5866666666666667	162.81833333333333
Control	D248	D1	0.9813223066806358	1.0226628895184136	1.0049221094167455	733.7183333333334	0.6016666666666667	162.99166666666667
Control	D248	E1	0.9919797118653212	1.0061855670103093	0.9927678216243864	766.015	0.61	167.41333333333333
Control	D248	F1	0.9867824960880591	0.9621993127147768	0.9625542660463187	762.0016666666667	0.5833333333333334	162.31833333333333
Control	D248	G1	1.004983542869476	1.000687285223368	1.0116055831329887	776.0566666666666	0.6066666666666667	170.59
Control	D248	H1	1.0162542491771434	1.0309278350515465	1.0330723291963066	784.76	0.625	174.21
Control	D249	A2	1.0425230975874453	0.9690402476780187	1.0115400249737727	981.84	0.5216666666666667	173.155
Control	D249	B2	1.0902406360922727	1.021671826625387	1.0521601339723632	1026.78	0.55	180.10833333333332
Control	D249	C2	0.9107441884952492	0.9690402476780186	0.9310981887929587	857.7316666666667	0.5216666666666667	159.385
Control	D249	D2	0.9564920778250331	1.0402476780185759	1.0052016522609053	900.8166666666666	0.56	172.07
Control	D249	E2	1.0071411075311363	0.9991941982272361	1.0006317256412829	801.78	0.5166666666666666	153.77666666666667
Control	D249	F2	0.9343147907389612	0.9637389202256245	0.9464497290086787	743.8033333333333	0.49833333333333335	145.45
Control	D249	G2	1.0691877225707986	1.0346494762288478	1.0535123132274673	851.175	0.535	161.90333333333334
Control	D249	H2	0.9893563791591037	1.0024174053182917	0.999406232122571	787.6216666666667	0.5183333333333333	153.58833333333334
Control	D249B	A2	0.9636717811441738	1.0094156743284408	0.9832974728509084	712.9146666666667	0.6075	161.47383333333335
Control	D249B	B2	1.105547419486996	1.0210468014400442	1.0702050137014107	817.8728333333333	0.6145	175.7455
Control	D249B	C2	0.9667472037951313	0.9963998892273609	0.9829452958489799	715.1898333333334	0.5996666666666667	161.416
Control	D249B	D2	0.9640335955736983	0.973137635004154	0.9635522175987009	713.1823333333333	0.5856666666666667	158.23133333333334
Control	D249B	E2	0.9669825360289601	0.9973469387755103	0.9890308529786974	706.806	0.543	150.92083333333332
Control	D249B	F2	1.0023465985493865	0.9893877551020408	0.9914162574489279	732.655	0.5386666666666666	151.28483333333332
Control	D249B	G2	1.0306708654216536	1.013265306122449	1.0195528895723749	753.3583333333333	0.5516666666666667	155.57833333333332
Control	D263A	A1	1.0307842044470192	0.9846692947875603	1.001479153312242	1027.0066666666667	0.6244444444444445	201.8022222222222
Control	D263A	B1	0.9687870019212073	1.0074463425317566	0.9979280825458531	965.2366666666667	0.6388888888888888	201.08666666666667
Control	D263A	C1	0.9779773486557821	1.014454664914586	1.0068278158019892	974.3933333333333	0.6433333333333333	202.88
Control	D263A	D1	1.0224514449759912	0.9934296977660972	0.9937649483399158	1018.7044444444444	0.63	200.24777777777777
Control	D263B	A1	1.0381263097278817	0.9982517482517482	1.0271305417305114	1209.8577777777778	0.6344444444444445	223.63
Control	D263B	B1	1.0376238699872817	1.0104895104895104	1.0249820426816432	1209.2722222222221	0.6422222222222221	223.16222222222223
Control	D263B	C1	0.9181242503923226	0.9947552447552448	0.9555819510769925	1070.0044444444445	0.6322222222222222	208.0522222222222
Control	D263B	D1	1.0061255698925142	0.9965034965034965	0.9923054645108529	1172.5633333333333	0.6333333333333333	216.04777777777778
Control	D273	A1	1.0052415633292915	0.9649737302977233	0.9677314268096173	902.4977777777777	0.6122222222222222	184.83777777777777
Control	D273	B1	0.9781640203078479	1.0105078809106829	0.9978825021378585	878.1877777777778	0.6411111111111111	190.59666666666666
Control	D273	C1	1.0160446106821954	1.0227670753064797	1.035095781874451	912.1966666666667	0.6488888888888888	197.70444444444445
Control	D273	D1	1.0005498056806654	1.0017513134851137	0.9992902891780735	898.2855555555556	0.6355555555555555	190.86555555555555
Control	D273	E1	0.9768663014531996	1.0026246719160106	0.9934911897084224	909.9211111111111	0.6366666666666667	194.61333333333334
Control	D273	F1	1.0154147121185464	1.0096237970253719	1.019861088658788	945.8277777777778	0.6411111111111111	199.7788888888889
Control	D273	G1	0.9870664332640481	0.9921259842519685	0.9824871879954283	919.4222222222222	0.63	192.45777777777778
Control	D273	H1	1.0206525531642059	0.9956255468066492	1.0041605336373616	950.7066666666667	0.6322222222222222	196.70333333333332
IL4/13	D248	A9	1.2439557745034664	0.9858356940509915	1.12960869743927	930.085	0.5800000000000001	183.215
IL4/13	D248	B9	1.2919997325070776	1.01699716713881	1.177535040486662	966.0066666666667	0.5983333333333334	190.98833333333334
IL4/13	D248	C9	1.2863244243329397	1.0368271954674222	1.1990422952032556	961.7633333333333	0.61	194.4766666666667
IL4/13	D248	D9	1.2623213927464836	1.0424929178470255	1.1920136462657733	943.8166666666666	0.6133333333333334	193.33666666666664
IL4/13	D248	E9	1.0665774564290724	1.00893470790378	1.0539164210229814	823.62	0.6116666666666667	177.725
IL4/13	D248	F9	1.121491393730103	0.984192439862543	1.0694531267373166	866.025	0.5966666666666667	180.345
IL4/13	D248	G9	1.178259321210813	0.9869415807560139	1.1069013315411433	909.8616666666667	0.5983333333333334	186.66
IL4/13	D248	H9	1.135921869098365	1.0171821305841924	1.0891705108976846	877.1683333333333	0.6166666666666667	183.67000000000002
IL4/13	D249	A1	1.2679620988532059	1.0959752321981424	1.2165294245078875	1194.1566666666668	0.5900000000000001	208.245
IL4/13	D249	B1	1.0619169747745987	1.0743034055727556	1.116634333825831	1000.105	0.5783333333333334	191.145
IL4/13	D249	C1	1.0729792182545599	1.1207430340557276	1.1691814882518603	1010.5233333333333	0.6033333333333333	200.14
IL4/13	D249	D1	1.0311423124619243	1.0959752321981424	1.112788470198208	971.1216666666667	0.59	190.48666666666668
IL4/13	D249	E1	1.1404271265782768	1.0926672038678487	1.1692834929818805	907.8883333333333	0.5650000000000001	179.695
IL4/13	D249	F1	1.2819387133445128	1.1668009669621273	1.2887094631416556	1020.545	0.6033333333333334	198.04833333333335
IL4/13	D249	G1	1.1052638190165747	1.1087832393231265	1.1858873033991177	879.895	0.5733333333333334	182.24666666666667
IL4/13	D249	H1	1.1048639504916709	1.170024174053183	1.2135747808616955	879.5766666666666	0.605	186.50166666666667
IL4/13	D249B	A1	1.0014563819300502	0.992245915258931	1.0060905308028012	740.8673333333334	0.5971666666666666	165.21683333333334
IL4/13	D249B	B1	1.0412629531424404	0.9842148989199667	1.0217426164619912	770.3158333333333	0.5923333333333333	167.78716666666668
IL4/13	D249B	C1	0.9737327455238136	0.9490445859872612	0.9643793768395412	720.3576666666667	0.5711666666666667	158.36716666666666
IL4/13	D249B	D1	1.0195565655519996	0.9767377457767932	1.0122135390236475	754.2576666666666	0.5878333333333333	166.22233333333332
IL4/13	D249B	E1	1.0301883815325719	1.0692857142857144	1.0780193278926307	753.0056666666667	0.5821666666666666	164.5
IL4/13	D249B	F1	0.9745693443661114	1.0616326530612246	1.0565605176240325	712.3515	0.5780000000000001	161.2255
IL4/13	D249B	G1	1.026810538275079	1.0255102040816328	1.0532805864774655	750.5366666666666	0.5583333333333333	160.725
LPS	D248	A2	1.4309689931120575	0.7025495750708215	0.9744029758724156	1069.9116666666666	0.41333333333333333	158.04166666666666
LPS	D248	B2	1.6645326675731706	0.7648725212464589	1.089563894940195	1244.5433333333333	0.45	176.72
LPS	D248	C2	1.3157263547401976	0.7195467422096317	0.9455793497472154	983.7466666666667	0.42333333333333334	153.36666666666667
LPS	D248	D2	1.4962863065914715	0.6940509915014164	0.9769410990998397	1118.7483333333334	0.4083333333333333	158.45333333333332
LPS	D248	E2	1.4397712189068148	0.7367697594501719	0.9979467235291648	1111.8033333333333	0.4466666666666667	168.28666666666666
LPS	D248	F2	1.490245508012734	0.7505154639175258	1.0115067491271723	1150.78	0.455	170.57333333333332
LPS	D248	G2	1.6601111530782926	0.7835051546391754	1.0968795633513624	1281.9516666666666	0.475	184.97
LPS	D248	H2	1.4496843468407705	0.7807560137457046	1.0126532235946422	1119.4583333333333	0.47333333333333333	170.76666666666668
LPS	D249	A7	1.8120117630351003	0.823529411764706	1.191701697291587	1706.5383333333334	0.44333333333333336	203.995
LPS	D249	B7	1.6938770544277069	0.8730650154798762	1.1973390518242293	1595.28	0.47000000000000003	204.96
LPS	D249	C7	1.5088326731705202	0.8575851393188855	1.1012216702244961	1421.0066666666667	0.46166666666666667	188.50666666666666
LPS	D249	D7	1.453277240509118	0.9195046439628484	1.151149742838296	1368.685	0.495	197.05333333333334
LPS	D249	E7	1.5813837125803663	0.7767929089443997	1.077360634003107	1258.9316666666666	0.40166666666666667	165.56833333333333
LPS	D249	F7	1.564622731374187	0.8090249798549557	1.0821758474748597	1245.5883333333334	0.41833333333333333	166.30833333333334
LPS	D249	G7	1.440282462101466	0.7477840451248993	1.008418489769027	1146.6016666666667	0.38666666666666666	154.97333333333333
LPS	D249	H7	1.5333994895919036	0.8025785656728445	1.0661034457515772	1220.7316666666666	0.41500000000000004	163.83833333333334
LPS	D249B	A7	1.695671935692554	0.8294101356964829	1.1123546128082817	1254.441	0.49916666666666665	182.66716666666667
LPS	D249B	B7	1.7132014618113993	0.8529493215175852	1.1283162488582157	1267.4091666666668	0.5133333333333333	185.28833333333333
LPS	D249B	C7	1.7354658907106397	0.8263638881196345	1.116472140464833	1283.8801666666666	0.49733333333333335	183.34333333333333
LPS	D249B	D7	1.607708224373158	0.8006092495153697	1.0610139043946005	1189.3663333333334	0.48183333333333334	174.23616666666666
LPS	D249B	E7	1.6371193674870312	0.909795918367347	1.157295798892054	1196.6356666666666	0.49533333333333335	176.59716666666668
LPS	D249B	F7	1.6655168278037193	0.894795918367347	1.1583650804746344	1217.3925	0.48716666666666664	176.76033333333334
LPS	D249B	G7	1.5283019212101072	0.8142857142857144	1.0551919682645092	1117.0966666666666	0.44333333333333336	161.01666666666665
LPS	D263A	A2	1.7772631758552941	0.8515111695137977	1.139259596231123	1770.75	0.54	229.56555555555556
LPS	D263A	B2	1.6447018197522196	0.8585194918966274	1.098775183860273	1638.6744444444444	0.5444444444444445	221.40777777777777
LPS	D263A	C2	1.622555102630278	0.8760402978537013	1.106599670533419	1616.608888888889	0.5555555555555556	222.98444444444445
LPS	D263A	D2	1.6258215175781692	0.8515111695137977	1.090801816891021	1619.8633333333335	0.54	219.8011111111111
LPS	D263B	A2	1.6079730608400182	0.8863636363636365	1.1305697987887262	1873.971111111111	0.5633333333333334	246.1511111111111
LPS	D263B	B2	1.4932957186795084	0.8916083916083917	1.0988832653102885	1740.3233333333333	0.5666666666666668	239.25222222222223
LPS	D263B	C2	1.6905085605435122	0.896853146853147	1.1854968659216665	1970.16	0.5700000000000001	258.11
LPS	D263B	D2	1.50900959307148	0.868881118881119	1.0898503833233606	1758.6366666666668	0.5522222222222223	237.28555555555556
LPS	D273	A2	2.0236499980971834	0.8686514886164624	1.2365373092652168	1816.8166666666666	0.5511111111111111	236.18
LPS	D273	B2	1.7390270141158044	0.8896672504378283	1.175973380026876	1561.2844444444445	0.5644444444444445	224.61222222222221
LPS	D273	C2	1.7331879973428637	0.9071803852889667	1.1801269335256923	1556.042222222222	0.5755555555555556	225.40555555555557
LPS	D273	D2	1.7486209221327262	0.9159369527145359	1.2036986404965648	1569.8977777777777	0.5811111111111111	229.90777777777777
LPS	D273	E2	1.7317822198497594	0.888888888888889	1.1650855504411528	1613.1022222222223	0.5644444444444445	228.22666666666666
LPS	D273	F2	1.8748596154821087	0.8853893263342083	1.2123970856411959	1746.3744444444444	0.5622222222222223	237.49444444444444
LPS	D273	G2	1.6139707570773778	0.9098862642169729	1.1415006849140241	1503.3644444444444	0.5777777777777778	223.60666666666665
LPS	D273	H2	1.814155053693537	0.8783902012248469	1.1806896786434449	1689.83	0.5577777777777778	231.28333333333333
TNFa	D248	A10	1.285702503287934	0.7110481586402266	0.9221813473632291	961.2983333333334	0.41833333333333333	149.57166666666666
TNFa	D248	B10	1.295330019393237	0.7535410764872521	0.9524949648567553	968.4966666666667	0.44333333333333336	154.48833333333334
TNFa	D248	C10	1.2351374244889772	0.838526912181303	0.9839491964322413	923.4916666666667	0.49333333333333335	159.59
TNFa	D248	D10	1.3816165488954772	0.6685552407932012	0.9290147560524478	1033.0116666666668	0.39333333333333337	150.68
TNFa	D248	E10	1.0979679490638319	0.997938144329897	1.0380634464900338	847.86	0.605	175.05166666666668
TNFa	D248	F10	1.0893778665083904	0.9896907216494847	1.0316194693108058	841.2266666666667	0.6	173.965
TNFa	D248	G10	1.2748416338423352	0.8714776632302407	1.0055668253776078	984.4433333333334	0.5283333333333333	169.57166666666666
TNFa	D248	H10	1.034705660173744	1.0391752577319588	1.0466521215954774	799.0083333333333	0.63	176.5
TNFa	D249	A9	0.9437840358430138	0.9040247678018576	0.9287906706163849	888.8483333333334	0.4866666666666667	158.99
TNFa	D249	B9	0.9705875456410452	0.9071207430340558	0.9304069069763479	914.0916666666667	0.48833333333333334	159.26666666666665
TNFa	D249	C9	0.9683966869899187	0.9256965944272446	0.9438333524003787	912.0283333333333	0.49833333333333335	161.565
TNFa	D249	D9	0.8909132013833556	0.9380804953560372	0.9211768342700526	839.055	0.505	157.68666666666667
TNFa	D249	E9	0.9889397622143086	0.7671232876712328	0.8716512440657103	787.29	0.39666666666666667	133.95499999999998
TNFa	D249	F9	0.9617005508136591	0.7961321514907332	0.8685278623543031	765.605	0.4116666666666667	133.475
TNFa	D249	G9	0.9956140075409761	0.7445608380338437	0.8643958886319207	792.6033333333334	0.385	132.84
TNFa	D249	H9	0.9617801058081427	0.8315874294923449	0.885153362922314	765.6683333333333	0.43	136.03
TNFa	D249B	A9	0.9939150517844085	0.8861811132650236	0.9054978179234751	735.2883333333333	0.5333333333333333	148.69783333333334
TNFa	D249B	B9	1.0432180126813029	0.8681805594018277	0.925000507459657	771.7621666666666	0.5225	151.9005
TNFa	D249B	C9	0.9678887440905238	0.8870119080587096	0.8946117933624277	716.0343333333334	0.5338333333333334	146.91016666666667
TNFa	D249B	D9	1.019051241912259	0.8601495430628635	0.9029696539125139	753.8838333333333	0.5176666666666667	148.28266666666667
TNFa	D249B	E9	1.0111339161852215	0.9348979591836736	0.9597768816734531	739.078	0.509	146.45683333333332
TNFa	D249B	F9	0.9912595018467854	0.9505102040816327	0.9544829002324241	724.551	0.5175	145.649
TNFa	D249B	G9	1.1224476921491329	0.979591836734694	1.0273294829002326	820.4416666666666	0.5333333333333333	156.76500000000001
IFNg	D263A	A12	0.8422700189890339	0.7288655278142795	0.7096296602634354	839.1833333333333	0.4622222222222222	142.99333333333334
IFNg	D263A	B12	NA	NA	NA	NA	NA	NA
IFNg	D263A	C12	0.7548574539973854	0.6973280770915462	0.6609568316067355	752.0911111111111	0.4422222222222222	133.18555555555554
IFNg	D263A	D12	0.7877078415426311	0.6990801576872536	0.6781773191897053	784.8211111111111	0.4433333333333333	136.65555555555557
IFNg	D263B	A12	0.9883676142788226	0.7744755244755245	0.8028445923274088	1151.8677777777777	0.49222222222222223	174.79777777777778
IFNg	D263B	B12	NA	NA	NA	NA	NA	NA
IFNg	D263B	C12	1.222827734673681	0.8461538461538463	0.9368068251843894	1425.1133333333332	0.5377777777777778	203.96444444444444
IFNg	D263B	D12	1.2348729409027899	0.8409090909090909	0.9375314970726062	1439.151111111111	0.5344444444444445	204.12222222222223
IFNg	D273	A4	1.35047992745164	0.9649737302977233	1.1101040715295432	1212.45	0.6122222222222222	212.0311111111111
IFNg	D273	B4	1.3335767288325586	1.0140105078809105	1.1540828732817145	1197.2744444444445	0.6433333333333333	220.4311111111111
IFNg	D273	C4	1.2921405014957994	0.9772329246935201	1.086904671875091	1160.0733333333333	0.62	207.6
IFNg	D273	D4	1.3316151261227005	1.0175131348511384	1.1489461957754754	1195.5133333333333	0.6455555555555555	219.45
IFNg	D273	E4	1.3069636088736734	0.9851268591426071	1.1083185148000987	1217.3966666666668	0.6255555555555555	217.10666666666665
IFNg	D273	F4	1.3086312248567824	1.0043744531933507	1.129991860442032	1218.95	0.6377777777777778	221.35222222222222
IFNg	D273	G4	1.339171977371477	0.9991251093613298	1.1340985085039947	1247.3977777777777	0.6344444444444445	222.15666666666667
IFNg	D273	H4	1.37573070029732	0.9868766404199475	1.1355959602834949	1281.451111111111	0.6266666666666667	222.45
CCL-2	D263A	A11	0.7181027582470982	0.8024529128339903	0.701038715769594	715.4711111111111	0.508888888888889	141.26222222222222
CCL-2	D263A	B11	0.6430766974637888	0.8042049934296978	0.6620155359346029	640.72	0.51	133.39888888888888
CCL-2	D263A	C11	0.5574462188793542	0.7533946561541831	0.5948650083055906	555.4033333333333	0.47777777777777775	119.86777777777777
CCL-2	D263A	D11	0.5732374225878336	0.7411300919842313	0.5967342831344816	571.1366666666667	0.47	120.24444444444444
CCL-2	D263B	A11	1.0014911114882323	0.9597902097902098	0.9473656007950977	1167.1622222222222	0.61	206.26333333333332
CCL-2	D263B	B11	0.9428715527580797	0.9073426573426574	0.8853959477062476	1098.8455555555556	0.5766666666666667	192.7711111111111
CCL-2	D263B	C11	0.8650105540947409	0.9265734265734267	0.8623799602706292	1008.1044444444444	0.5888888888888889	187.76
CCL-2	D263B	D11	0.8833596152856089	0.9213286713286714	0.8612470225298958	1029.4888888888888	0.5855555555555556	187.51333333333332
CCL-2	D273	A3	1.0582865183748646	0.9807355516637478	1.0095694614923707	950.1211111111111	0.6222222222222222	192.82888888888888
CCL-2	D273	B3	0.9964483852513466	1.0367775831873904	1.0336879948342361	894.6033333333334	0.6577777777777778	197.43555555555557
CCL-2	D273	C3	1.1044825715930844	1.042031523642732	1.1032105688739449	991.5955555555555	0.6611111111111111	210.71444444444444
CCL-2	D273	D3	0.9730353883648495	1.0157618213660244	0.9990517798034916	873.5833333333334	0.6444444444444444	190.82
CCL-2	D273	E3	1.029968776932505	1.0113735783027122	1.02361039027337	959.3844444444444	0.6422222222222222	200.51333333333332
CCL-2	D273	F3	0.9803792693146134	1.0131233595800524	1.0007005124801829	913.1933333333334	0.6433333333333333	196.02555555555554
CCL-2	D273	G3	1.0179328361102082	1.0201224846894137	1.0282558940893196	948.1733333333333	0.6477777777777778	201.42333333333335
CCL-2	D273	H3	1.0205702459375718	1.0043744531933507	1.0125836998970503	950.63	0.6377777777777778	198.35333333333332
IL-6	D263A	E2	0.9700784012075363	1.0056942619360492	0.9827808909382905	966.5233333333333	0.6377777777777778	198.03444444444443
IL-6	D263A	F2	0.9586342393108968	1.0249671484888305	0.9915593143235252	955.1211111111111	0.65	199.80333333333334
IL-6	D263A	G2	0.9694170887923437	0.9986859395532195	0.9788107497087873	965.8644444444444	0.6333333333333333	197.23444444444445
IL-6	D263A	H2	0.9738243512962922	0.9653964082347788	0.9583259237815596	970.2555555555556	0.6122222222222222	193.10666666666665
IL-6	D263B	E2	0.9453055729815175	0.9982517482517482	0.9604760379840342	1101.6822222222222	0.6344444444444445	209.11777777777777
IL-6	D263B	F2	0.9741591523164665	1.0104895104895104	0.9893047104948565	1135.3088888888888	0.6422222222222222	215.39444444444445
IL-6	D263B	G2	1.083964640445732	0.9982517482517482	1.0048290195367968	1263.278888888889	0.6344444444444445	218.77444444444444
IL-6	D263B	H2	0.9160877963393405	0.986013986013986	0.9492538303629866	1067.631111111111	0.6266666666666667	206.67444444444445
IL-6	D273	A6	1.1122460629488828	0.9754816112084063	1.0286560287607402	998.5655555555555	0.6188888888888889	196.47444444444446
IL-6	D273	B6	1.0122587793323805	0.9807355516637477	0.9793776650513959	908.7977777777778	0.6222222222222222	187.06222222222223
IL-6	D273	C6	1.0161881727732638	1.0315236427320489	1.0440718785812764	912.3255555555555	0.6544444444444444	199.4188888888889
IL-6	D273	D6	0.976129398948222	0.9929947460595445	0.9908668361440597	876.3611111111111	0.63	189.25666666666666
IL-6	D273	E6	1.0134584244130391	1.0236220472440944	1.0264237845257644	944.0055555555556	0.65	201.06444444444443
IL-6	D273	F6	0.9724050111979579	1.0078740157480315	0.9966732747398603	905.7655555555556	0.64	195.23666666666668
IL-6	D273	G6	0.9627679085316212	0.9781277340332458	0.9588626173074796	896.7888888888889	0.6211111111111111	187.82999999999998
IL-6	D273	H6	0.9801764833939206	0.9781277340332458	0.9627991003944992	913.0044444444444	0.6211111111111112	188.60111111111112
IL-10	D263A	E1	1.0447487138282043	0.9881734559789751	1.0046607803808856	1040.92	0.6266666666666667	202.44333333333333
IL-10	D263A	F1	0.9933503531135073	1.0074463425317564	0.9927503566923761	989.71	0.6388888888888888	200.04333333333332
IL-10	D263A	G1	0.9960714362384148	0.9601401664476567	0.9552766347538996	992.4211111111111	0.6088888888888889	192.49222222222224
IL-10	D263A	H1	1.0270683647043177	0.9461235216819974	0.9707712137190436	1023.3044444444445	0.6	195.61444444444444
IL-10	D263B	E1	0.9289615037725883	0.9685314685314685	0.925564204270716	1082.6344444444444	0.6155555555555555	201.51666666666668
IL-10	D263B	F1	0.8676590884389284	1.0122377622377623	0.9464061760416839	1011.1911111111111	0.6433333333333333	206.05444444444444
IL-10	D263B	G1	0.876870801481959	0.9842657342657343	0.9222470442190193	1021.9266666666667	0.6255555555555555	200.79444444444445
IL-10	D263B	H1	0.8918600948438433	0.9055944055944056	0.8781492288240795	1039.3955555555556	0.5755555555555556	191.19333333333333
IL-10	D273	A5	1.1205491497504216	1.0367775831873904	1.0939319724725278	1006.02	0.6577777777777778	208.94222222222223
IL-10	D273	B5	1.085068273984538	1.0683012259194395	1.1094176299148928	974.1655555555556	0.6777777777777777	211.9
IL-10	D273	C5	1.0039940582620757	1.0595446584938704	1.0613725341911915	901.3777777777777	0.6722222222222222	202.72333333333333
IL-10	D273	D5	1.0747540803038071	1.0753064798598948	1.1151709414139535	964.9055555555556	0.6822222222222222	212.9988888888889
IL-10	D273	E5	1.0117419012372924	1.0306211723534557	1.025425483339431	942.4066666666666	0.6544444444444444	200.86888888888888
IL-10	D273	F5	1.0921799188259889	1.084864391951006	1.1333384382825817	1017.3322222222222	0.6888888888888889	222.0077777777778
IL-10	D273	G5	1.0171682139033607	1.0516185476815396	1.0578248945686177	947.4611111111111	0.6677777777777777	207.21555555555557
IL-10	D273	H5	1.111233445362614	1.0516185476815396	1.098749571042459	1035.08	0.6677777777777777	215.23222222222222
