# Supplementary material for: Polarized microtubule remodeling transforms the morphology of reactive microglia and drives cytokine release
Source: Nat Commun. 2023 Oct 9;14:6322. doi: 10.1038/s41467-023-41891-6 (PMC10562429; doi:10.1038/s41467-023-41891-6)
Supplement: Supplementary file 10 — Source Data [file 41467_2023_41891_MOESM10_ESM.zip › data/Fig S2/FigS2e_Ki67_pH3.xlsx]

## Sheet: Sheet1
pH3							Ki67
	- LPS	+ LPS		Table Analyzed	New pH3			- LPS	+ LPS		Table Analyzed	New Ki67
Exp1	0	0					Exp1	6.2963	0.443459
				Column B	+ LPS						Column B	+ LPS
				vs.	vs.						vs.	vs.
	0.315457	0		Column A	- LPS			11.6719	0.315126		Column A	- LPS
				Unpaired t test							Unpaired t test
	0.518135	0		P value	0.0033			10.8808	0.526316		P value	<0.0001
				P value summary	**						P value summary	****
				Significantly different (P < 0.05)?	Yes						Significantly different (P < 0.05)?	Yes
	0	0		One- or two-tailed P value?	Two-tailed			9.72477	1.21359		One- or two-tailed P value?	Two-tailed
				t, df	t=3.295, df=22						t, df	t=7.916, df=22
	0.101112	0		How big is the difference?				10.5157	0.431965		How big is the difference?
				Mean of column A	0.2378						Mean of column A	7.259
				Mean of column B	0						Mean of column B	0.2652
	0.542005	0		Difference between means (B - A) ± SEM	-0.2378 ± 0.07216						Difference between means (B - A) ± SEM	-6.994 ± 0.8835
				95% confidence interval	-0.3874 to -0.08813		Exp 2	5.96206	0		95% confidence interval	-8.826 to -5.162
				R squared (eta squared)	0.3305						R squared (eta squared)	0.7401
				F test to compare variances				7.84672	0		F test to compare variances
Exp2	0.0608272	0		F, DFn, Dfd	Infinity, 11, 11						F, DFn, Dfd	69.98, 11, 11
				P value	<0.0001						P value	<0.0001
				P value summary	****			6.06618	0		P value summary	****
	0.367647	0		Significantly different (P < 0.05)?	Yes						Significantly different (P < 0.05)?	Yes
				Data analyzed				1.76211	0		Data analyzed
	0	0		Sample size, column A	12						Sample size, column A	12
				Sample size, column B	12						Sample size, column B	12
								3.42298	0.252525
	0.244499	0
								5.5325	0
	0	0
								7.42768	0
	0.703675	0
