# Supplementary material for: Polarized microtubule remodeling transforms the morphology of reactive microglia and drives cytokine release
Source: Nat Commun. 2023 Oct 9;14:6322. doi: 10.1038/s41467-023-41891-6 (PMC10562429; doi:10.1038/s41467-023-41891-6)
Supplement: Supplementary file 10 — Source Data [file 41467_2023_41891_MOESM10_ESM.zip › data/Fig S2/FigS2c_Luminex_polarization.csv]

Treatment	Duration	Cytokine	Mean	SD	n
Control	52h	CCL1	NA	NA	2
Control	52h	CCL2	476.84	NA	2
Control	52h	CCL3	1981.275	169.52885078947477	2
Control	52h	CCL4	4636.91	159.70713759879405	2
Control	52h	CCL5	14.04	1.4849242404917495	2
Control	52h	CXCL1	9.735	0.1343502884254437	2
Control	52h	G-CSF	NA	NA	2
Control	52h	GM-CSF	25.64	1.6829141392239824	2
Control	52h	IFN gamma	2.65	0	2
Control	52h	IL-1 alpha	10.524999999999999	1.4071424945612296	2
Control	52h	IL-1 beta	4.41	1.244507934888324	2
Control	52h	IL-10	6.04	0.9758073580374361	2
Control	52h	IL-12p40	2.865	1.067731239591687	2
Control	52h	IL-12p70	67.56	7.6084689655672495	2
Control	52h	IL-13	32.06	10.026774157225244	2
Control	52h	IL-17A	NA	NA	2
Control	52h	IL-2	5.654999999999999	0.48790367901871806	2
Control	52h	IL-3	2.28	0.5232590180780452	2
Control	52h	IL-4	NA	NA	2
Control	52h	IL-5	18.73	0.9899494936611655	2
Control	52h	IL-6	2.75	0.12727922061357835	2
Control	52h	IL-9	14.95	4.0446507883870515	2
Control	52h	TNF alpha	NA	NA	2
IL4 IL13	52h	CCL1	67.73	6.590235200658623	2
IL4 IL13	52h	CCL2	3635.6	111.10061746003026	2
IL4 IL13	52h	CCL3	813.69	51.307668042895926	2
IL4 IL13	52h	CCL4	4206.475	393.130157136285	2
IL4 IL13	52h	CCL5	11.59	0.4242640687119295	2
IL4 IL13	52h	CXCL1	13.285	0.24748737341529264	2
IL4 IL13	52h	G-CSF	15.3	11.723830432072958	2
IL4 IL13	52h	GM-CSF	48.8	1.5697770542341347	2
IL4 IL13	52h	IFN gamma	44.06	5.2750165876516455	2
IL4 IL13	52h	IL-1 alpha	18.365000000000002	2.481944801964783	2
IL4 IL13	52h	IL-1 beta	11.95	3.026417023478423	2
IL4 IL13	52h	IL-10	24.605	4.730544366138001	2
IL4 IL13	52h	IL-12p40	14.010000000000002	2.7577164466275357	2
IL4 IL13	52h	IL-12p70	146.79500000000002	4.8719657223753225	2
IL4 IL13	52h	IL-13	13540.36	524.6449473691714	2
IL4 IL13	52h	IL-17A	6.515	0.7707463914933367	2
IL4 IL13	52h	IL-2	9.58	2.2344574285494905	2
IL4 IL13	52h	IL-3	4.005	0.28991378028648457	2
IL4 IL13	52h	IL-4	16103.96	1392.2791100206894	2
IL4 IL13	52h	IL-5	57.225	38.728238405587206	2
IL4 IL13	52h	IL-6	3.625	0.23334523779156074	2
IL4 IL13	52h	IL-9	33.455	4.702260094890542	2
IL4 IL13	52h	TNF alpha	NA	NA	2
LPS	52h	CCL1	144.315	18.349420971790902	2
LPS	52h	CCL2	41646.4	578.5123419599616	2
LPS	52h	CCL3	NA	NA	2
LPS	52h	CCL4	21853.989999999998	2994.7103554100186	2
LPS	52h	CCL5	4851.41	113.47649624481684	2
LPS	52h	CXCL1	8043.955	386.68134329186313	2
LPS	52h	G-CSF	12618.13	1321.229020647064	2
LPS	52h	GM-CSF	164.45	35.044212075605294	2
LPS	52h	IFN gamma	51.89	7.0427835406180135	2
LPS	52h	IL-1 alpha	246.325	30.42680479445712	2
LPS	52h	IL-1 beta	497.20500000000004	100.40209186067793	2
LPS	52h	IL-10	1200.065	137.3696343811106	2
LPS	52h	IL-12p40	26316.4	1569.1972266735627	2
LPS	52h	IL-12p70	377.595	3.51432070249712	2
LPS	52h	IL-13	150.32	10.01263202160151	2
LPS	52h	IL-17A	33.01	1.7960512242138327	2
LPS	52h	IL-2	24.025	2.2980970388562794	2
LPS	52h	IL-3	9.690000000000001	0.7495331880577407	2
LPS	52h	IL-4	NA	NA	2
LPS	52h	IL-5	55.83	0	2
LPS	52h	IL-6	11375.099999999999	433.28675123986903	2
LPS	52h	IL-9	47.075	0.8131727983645286	2
LPS	52h	TNF alpha	5191.23	597.6749357301179	2
