# Supplementary material for: Polarized microtubule remodeling transforms the morphology of reactive microglia and drives cytokine release
Source: Nat Commun. 2023 Oct 9;14:6322. doi: 10.1038/s41467-023-41891-6 (PMC10562429; doi:10.1038/s41467-023-41891-6)
Supplement: Supplementary file 10 — Source Data [file 41467_2023_41891_MOESM10_ESM.zip › data/Fig S2/FigS2d_polarization_qPCR.csv]

Treatment	gene	ddCT	Gene
Control	ddCT.ptgs	1.022074245	ptgs
LPS	ddCT.ptgs	1516.819113	ptgs
IL4+IL13	ddCT.ptgs	1.623191633	ptgs
Control	ddCT.ptgs	0.978402503	ptgs
LPS	ddCT.ptgs	1501.130132	ptgs
IL4+IL13	ddCT.ptgs	1.596412337	ptgs
Control	ddCT.ptgs	0.973779252	ptgs
Control	ddCT.ptgs	0.919550046	ptgs
Control	ddCT.ptgs	1.116770961	ptgs
LPS	ddCT.ptgs	0.161283043	ptgs
LPS	ddCT.ptgs	0.269122204	ptgs
LPS	ddCT.ptgs	0.470848009	ptgs
IL4+IL13	ddCT.ptgs	0.759084992	ptgs
IL4+IL13	ddCT.ptgs	0.193624489	ptgs
IL4+IL13	ddCT.ptgs	0.26523321	ptgs
Control	ddCT.nos	1.546135401	nos
LPS	ddCT.nos	2242.66746	nos
IL4+IL13	ddCT.nos	0.315781815	nos
Control	ddCT.nos	0.646773885	nos
LPS	ddCT.nos	1710.260059	nos
IL4+IL13	ddCT.nos	0.50382688	nos
Control	ddCT.nos	0.32048602	nos
Control	ddCT.nos	0.583713902	nos
Control	ddCT.nos	5.345531251	nos
LPS	ddCT.nos	6.09939719	nos
LPS	ddCT.nos	3.147049781	nos
LPS	ddCT.nos	6.585684203	nos
IL4+IL13	ddCT.nos	2.435132037	nos
IL4+IL13	ddCT.nos	2.869899069	nos
IL4+IL13	ddCT.nos	10.03058145	nos
Control	ddCT.il1b	1.006257823	il1b
LPS	ddCT.il1b	149.707221	il1b
IL4+IL13	ddCT.il1b	0.093040328	il1b
Control	ddCT.il1b	0.993781093	il1b
LPS	ddCT.il1b	99.08993828	il1b
IL4+IL13	ddCT.il1b	0.139628627	il1b
Control	ddCT.il1b	1.007265806	il1b
Control	ddCT.il1b	0.680080663	il1b
Control	ddCT.il1b	1.459807135	il1b
LPS	ddCT.il1b	0.283766813	il1b
LPS	ddCT.il1b	0.321252097	il1b
LPS	ddCT.il1b	0.30043215	il1b
IL4+IL13	ddCT.il1b	2.063525278	il1b
IL4+IL13	ddCT.il1b	0.83226283	il1b
IL4+IL13	ddCT.il1b	0.693248476	il1b
Control	ddCT.chil3	1.546135401	chil3
LPS	ddCT.chil3	0.088408772	chil3
IL4+IL13	ddCT.chil3	2210.259428	chil3
Control	ddCT.chil3	0.646773885	chil3
LPS	ddCT.chil3	0.07492893	chil3
IL4+IL13	ddCT.chil3	6335.897731	chil3
Control	ddCT.chil3	NA	chil3
Control	ddCT.chil3	NA	chil3
Control	ddCT.chil3	NA	chil3
LPS	ddCT.chil3	NA	chil3
LPS	ddCT.chil3	NA	chil3
LPS	ddCT.chil3	NA	chil3
IL4+IL13	ddCT.chil3	NA	chil3
IL4+IL13	ddCT.chil3	NA	chil3
IL4+IL13	ddCT.chil3	NA	chil3
Control	ddCT.arg	1.546135401	arg
LPS	ddCT.arg	445.8248839	arg
IL4+IL13	ddCT.arg	41997.03918	arg
Control	ddCT.arg	0.646773885	arg
LPS	ddCT.arg	382.416245	arg
IL4+IL13	ddCT.arg	26444.25418	arg
Control	ddCT.arg	0.721797808	arg
Control	ddCT.arg	0.259295067	arg
Control	ddCT.arg	5.343061662	arg
LPS	ddCT.arg	6.096579321	arg
LPS	ddCT.arg	3.145595872	arg
LPS	ddCT.arg	6.582641673	arg
IL4+IL13	ddCT.arg	2.434007027	arg
IL4+IL13	ddCT.arg	2.868573201	arg
IL4+IL13	ddCT.arg	10.02594741	arg
Control	ddCT.retnla	1.546135401	retnla
LPS	ddCT.retnla	0.088408772	retnla
IL4+IL13	ddCT.retnla	90376.91346	retnla
Control	ddCT.retnla	0.646773885	retnla
LPS	ddCT.retnla	0.07492893	retnla
IL4+IL13	ddCT.retnla	185064.2454	retnla
Control	ddCT.retnla	0.419962767	retnla
Control	ddCT.retnla	0.339935593	retnla
Control	ddCT.retnla	7.004748891	retnla
LPS	ddCT.retnla	7.992609846	retnla
LPS	ddCT.retnla	18.99656501	retnla
LPS	ddCT.retnla	8.629837139	retnla
IL4+IL13	ddCT.retnla	3.190980959	retnla
IL4+IL13	ddCT.retnla	8054.987678	retnla
IL4+IL13	ddCT.retnla	13.14400777	retnla
