# Supplementary material for: Polarized microtubule remodeling transforms the morphology of reactive microglia and drives cytokine release
Source: Nat Commun. 2023 Oct 9;14:6322. doi: 10.1038/s41467-023-41891-6 (PMC10562429; doi:10.1038/s41467-023-41891-6)
Supplement: Supplementary file 10 — Source Data [file 41467_2023_41891_MOESM10_ESM.zip › data/Fig S2/FigS2g_Luminex_cytoskeletondrugs.csv]

ExpID	Well	Treatment	Concentration	Duration	Run	Condition	Cytokine	Value
D167	1a	control	NA	24h	8	Control	IL-3	1.08
D167	1a	control	NA	24h	8	Control	IL-1 beta	NA
D167	1a	control	NA	24h	8	Control	TNF alpha	1.98
D167	1a	control	NA	24h	8	Control	IL-9	11.9
D167	1a	control	NA	24h	8	Control	IFN gamma	3.14
D167	1a	control	NA	24h	8	Control	IL-2	0.31
D167	1a	control	NA	24h	8	Control	IL-13	NA
D167	1a	control	NA	24h	8	Control	IL-6	1.32
D167	1a	control	NA	24h	8	Control	IL-4	1.43
D167	1a	control	NA	24h	8	Control	CCL2	718.13
D167	1a	control	NA	24h	8	Control	IL-5	NA
D167	1a	control	NA	24h	8	Control	IL-1 alpha	1.44
D167	1a	control	NA	24h	8	Control	G-CSF	15.34
D167	1a	control	NA	24h	8	Control	CCL5	18.32
D167	1a	control	NA	24h	8	Control	IL-10	5.86
D167	1a	control	NA	24h	8	Control	CXCL1	1.66
D167	1a	control	NA	24h	8	Control	IL-17A	NA
D167	1a	control	NA	24h	8	Control	GM-CSF	NA
D167	1a	control	NA	24h	8	Control	CCL1	10.35
D167	1a	control	NA	24h	8	Control	IL-12(p40)	10.63
D167	1a	control	NA	24h	8	Control	CCL3	1046.62
D167	1a	control	NA	24h	8	Control	IL-12(p70)	26.19
D167	1b	control	NA	24h	8	Control	IL-3	1.12
D167	1b	control	NA	24h	8	Control	IL-1 beta	NA
D167	1b	control	NA	24h	8	Control	TNF alpha	4.8
D167	1b	control	NA	24h	8	Control	IL-9	11.71
D167	1b	control	NA	24h	8	Control	IFN gamma	3.99
D167	1b	control	NA	24h	8	Control	IL-2	0.38
D167	1b	control	NA	24h	8	Control	IL-13	NA
D167	1b	control	NA	24h	8	Control	IL-6	1.54
D167	1b	control	NA	24h	8	Control	IL-4	1.82
D167	1b	control	NA	24h	8	Control	CCL2	701.94
D167	1b	control	NA	24h	8	Control	IL-5	NA
D167	1b	control	NA	24h	8	Control	IL-1 alpha	1.53
D167	1b	control	NA	24h	8	Control	G-CSF	14.36
D167	1b	control	NA	24h	8	Control	CCL5	26.78
D167	1b	control	NA	24h	8	Control	IL-10	8.82
D167	1b	control	NA	24h	8	Control	CXCL1	1.06
D167	1b	control	NA	24h	8	Control	IL-17A	0.48
D167	1b	control	NA	24h	8	Control	GM-CSF	NA
D167	1b	control	NA	24h	8	Control	CCL1	13.79
D167	1b	control	NA	24h	8	Control	IL-12(p40)	13.42
D167	1b	control	NA	24h	8	Control	CCL3	983.88
D167	1b	control	NA	24h	8	Control	IL-12(p70)	24.8
D167	1c	control	NA	24h	8	Control	IL-3	1.32
D167	1c	control	NA	24h	8	Control	IL-1 beta	NA
D167	1c	control	NA	24h	8	Control	TNF alpha	3.03
D167	1c	control	NA	24h	8	Control	IL-9	14.45
D167	1c	control	NA	24h	8	Control	IFN gamma	3.71
D167	1c	control	NA	24h	8	Control	IL-2	NA
D167	1c	control	NA	24h	8	Control	IL-13	NA
D167	1c	control	NA	24h	8	Control	IL-6	1.82
D167	1c	control	NA	24h	8	Control	IL-4	1.77
D167	1c	control	NA	24h	8	Control	CCL2	747.3
D167	1c	control	NA	24h	8	Control	IL-5	NA
D167	1c	control	NA	24h	8	Control	IL-1 alpha	1.34
D167	1c	control	NA	24h	8	Control	G-CSF	15.34
D167	1c	control	NA	24h	8	Control	CCL5	63.99
D167	1c	control	NA	24h	8	Control	IL-10	7.36
D167	1c	control	NA	24h	8	Control	CXCL1	4.92
D167	1c	control	NA	24h	8	Control	IL-17A	0.32
D167	1c	control	NA	24h	8	Control	GM-CSF	NA
D167	1c	control	NA	24h	8	Control	CCL1	14.38
D167	1c	control	NA	24h	8	Control	IL-12(p40)	13.57
D167	1c	control	NA	24h	8	Control	CCL3	1042.98
D167	1c	control	NA	24h	8	Control	IL-12(p70)	27.59
D167	2a	LPS	NA	24h	8	LPS	IL-3	19.43
D167	2a	LPS	NA	24h	8	LPS	IL-1 beta	156.16
D167	2a	LPS	NA	24h	8	LPS	TNF alpha	10161.29
D167	2a	LPS	NA	24h	8	LPS	IL-9	116.56
D167	2a	LPS	NA	24h	8	LPS	IFN gamma	28.38
D167	2a	LPS	NA	24h	8	LPS	IL-2	14.19
D167	2a	LPS	NA	24h	8	LPS	IL-13	168.26
D167	2a	LPS	NA	24h	8	LPS	IL-6	13245.34
D167	2a	LPS	NA	24h	8	LPS	IL-4	10.35
D167	2a	LPS	NA	24h	8	LPS	CCL2	62561.8
D167	2a	LPS	NA	24h	8	LPS	IL-5	19.65
D167	2a	LPS	NA	24h	8	LPS	IL-1 alpha	101.61
D167	2a	LPS	NA	24h	8	LPS	G-CSF	36768.85
D167	2a	LPS	NA	24h	8	LPS	CCL5	18453.18
D167	2a	LPS	NA	24h	8	LPS	IL-10	1117.24
D167	2a	LPS	NA	24h	8	LPS	CXCL1	6182.76
D167	2a	LPS	NA	24h	8	LPS	IL-17A	10.95
D167	2a	LPS	NA	24h	8	LPS	GM-CSF	565.57
D167	2a	LPS	NA	24h	8	LPS	CCL1	141.78
D167	2a	LPS	NA	24h	8	LPS	IL-12(p40)	35496.8
D167	2a	LPS	NA	24h	8	LPS	CCL3	NA
D167	2a	LPS	NA	24h	8	LPS	IL-12(p70)	277.1
D167	2b	LPS	NA	24h	8	LPS	IL-3	15.96
D167	2b	LPS	NA	24h	8	LPS	IL-1 beta	122.4
D167	2b	LPS	NA	24h	8	LPS	TNF alpha	5438.96
D167	2b	LPS	NA	24h	8	LPS	IL-9	134.13
D167	2b	LPS	NA	24h	8	LPS	IFN gamma	23.04
D167	2b	LPS	NA	24h	8	LPS	IL-2	11.91
D167	2b	LPS	NA	24h	8	LPS	IL-13	164.22
D167	2b	LPS	NA	24h	8	LPS	IL-6	13654.27
D167	2b	LPS	NA	24h	8	LPS	IL-4	7.89
D167	2b	LPS	NA	24h	8	LPS	CCL2	43068.96
D167	2b	LPS	NA	24h	8	LPS	IL-5	16.68
D167	2b	LPS	NA	24h	8	LPS	IL-1 alpha	84.46
D167	2b	LPS	NA	24h	8	LPS	G-CSF	25369.65
D167	2b	LPS	NA	24h	8	LPS	CCL5	18800.98
D167	2b	LPS	NA	24h	8	LPS	IL-10	950.5
D167	2b	LPS	NA	24h	8	LPS	CXCL1	3387.19
D167	2b	LPS	NA	24h	8	LPS	IL-17A	9.62
D167	2b	LPS	NA	24h	8	LPS	GM-CSF	325.32
D167	2b	LPS	NA	24h	8	LPS	CCL1	121.18
D167	2b	LPS	NA	24h	8	LPS	IL-12(p40)	27931.26
D167	2b	LPS	NA	24h	8	LPS	CCL3	NA
D167	2b	LPS	NA	24h	8	LPS	IL-12(p70)	245.59
D167	2c	LPS	NA	24h	8	LPS	IL-3	15.21
D167	2c	LPS	NA	24h	8	LPS	IL-1 beta	124.62
D167	2c	LPS	NA	24h	8	LPS	TNF alpha	6417.65
D167	2c	LPS	NA	24h	8	LPS	IL-9	124.23
D167	2c	LPS	NA	24h	8	LPS	IFN gamma	21.94
D167	2c	LPS	NA	24h	8	LPS	IL-2	14.48
D167	2c	LPS	NA	24h	8	LPS	IL-13	136.11
D167	2c	LPS	NA	24h	8	LPS	IL-6	12690.37
D167	2c	LPS	NA	24h	8	LPS	IL-4	8.71
D167	2c	LPS	NA	24h	8	LPS	CCL2	52154.34
D167	2c	LPS	NA	24h	8	LPS	IL-5	14.22
D167	2c	LPS	NA	24h	8	LPS	IL-1 alpha	83.96
D167	2c	LPS	NA	24h	8	LPS	G-CSF	17487.23
D167	2c	LPS	NA	24h	8	LPS	CCL5	15384.9
D167	2c	LPS	NA	24h	8	LPS	IL-10	939.8
D167	2c	LPS	NA	24h	8	LPS	CXCL1	3991
D167	2c	LPS	NA	24h	8	LPS	IL-17A	8.93
D167	2c	LPS	NA	24h	8	LPS	GM-CSF	384.78
D167	2c	LPS	NA	24h	8	LPS	CCL1	107.56
D167	2c	LPS	NA	24h	8	LPS	IL-12(p40)	30158.1
D167	2c	LPS	NA	24h	8	LPS	CCL3	NA
D167	2c	LPS	NA	24h	8	LPS	IL-12(p70)	242.12
D167	3a	Nocodazole	10uM	24h	8	Nocodazole 10uM	IL-3	11.61
D167	3a	Nocodazole	10uM	24h	8	Nocodazole 10uM	IL-1 beta	39.21
D167	3a	Nocodazole	10uM	24h	8	Nocodazole 10uM	TNF alpha	95.05
D167	3a	Nocodazole	10uM	24h	8	Nocodazole 10uM	IL-9	88.62
D167	3a	Nocodazole	10uM	24h	8	Nocodazole 10uM	IFN gamma	14.52
D167	3a	Nocodazole	10uM	24h	8	Nocodazole 10uM	IL-2	6.05
D167	3a	Nocodazole	10uM	24h	8	Nocodazole 10uM	IL-13	113.31
D167	3a	Nocodazole	10uM	24h	8	Nocodazole 10uM	IL-6	10582.59
D167	3a	Nocodazole	10uM	24h	8	Nocodazole 10uM	IL-4	6.44
D167	3a	Nocodazole	10uM	24h	8	Nocodazole 10uM	CCL2	23018.31
D167	3a	Nocodazole	10uM	24h	8	Nocodazole 10uM	IL-5	11.31
D167	3a	Nocodazole	10uM	24h	8	Nocodazole 10uM	IL-1 alpha	193.54
D167	3a	Nocodazole	10uM	24h	8	Nocodazole 10uM	G-CSF	5445.69
D167	3a	Nocodazole	10uM	24h	8	Nocodazole 10uM	CCL5	15071.32
D167	3a	Nocodazole	10uM	24h	8	Nocodazole 10uM	IL-10	102.19
D167	3a	Nocodazole	10uM	24h	8	Nocodazole 10uM	CXCL1	3627.27
D167	3a	Nocodazole	10uM	24h	8	Nocodazole 10uM	IL-17A	5.79
D167	3a	Nocodazole	10uM	24h	8	Nocodazole 10uM	GM-CSF	511.29
D167	3a	Nocodazole	10uM	24h	8	Nocodazole 10uM	CCL1	73.14
D167	3a	Nocodazole	10uM	24h	8	Nocodazole 10uM	IL-12(p40)	10541.62
D167	3a	Nocodazole	10uM	24h	8	Nocodazole 10uM	CCL3	15038.04
D167	3a	Nocodazole	10uM	24h	8	Nocodazole 10uM	IL-12(p70)	276.4
D167	3b	Nocodazole	10uM	24h	8	Nocodazole 10uM	IL-3	10.79
D167	3b	Nocodazole	10uM	24h	8	Nocodazole 10uM	IL-1 beta	36.77
D167	3b	Nocodazole	10uM	24h	8	Nocodazole 10uM	TNF alpha	130.58
D167	3b	Nocodazole	10uM	24h	8	Nocodazole 10uM	IL-9	72.11
D167	3b	Nocodazole	10uM	24h	8	Nocodazole 10uM	IFN gamma	13.94
D167	3b	Nocodazole	10uM	24h	8	Nocodazole 10uM	IL-2	5.29
D167	3b	Nocodazole	10uM	24h	8	Nocodazole 10uM	IL-13	89.17
D167	3b	Nocodazole	10uM	24h	8	Nocodazole 10uM	IL-6	10582.59
D167	3b	Nocodazole	10uM	24h	8	Nocodazole 10uM	IL-4	5.92
D167	3b	Nocodazole	10uM	24h	8	Nocodazole 10uM	CCL2	16673.85
D167	3b	Nocodazole	10uM	24h	8	Nocodazole 10uM	IL-5	11.18
D167	3b	Nocodazole	10uM	24h	8	Nocodazole 10uM	IL-1 alpha	248.45
D167	3b	Nocodazole	10uM	24h	8	Nocodazole 10uM	G-CSF	6268.51
D167	3b	Nocodazole	10uM	24h	8	Nocodazole 10uM	CCL5	12760.93
D167	3b	Nocodazole	10uM	24h	8	Nocodazole 10uM	IL-10	94.49
D167	3b	Nocodazole	10uM	24h	8	Nocodazole 10uM	CXCL1	2519.38
D167	3b	Nocodazole	10uM	24h	8	Nocodazole 10uM	IL-17A	5.57
D167	3b	Nocodazole	10uM	24h	8	Nocodazole 10uM	GM-CSF	389.11
D167	3b	Nocodazole	10uM	24h	8	Nocodazole 10uM	CCL1	75.92
D167	3b	Nocodazole	10uM	24h	8	Nocodazole 10uM	IL-12(p40)	9210.9
D167	3b	Nocodazole	10uM	24h	8	Nocodazole 10uM	CCL3	6361.37
D167	3b	Nocodazole	10uM	24h	8	Nocodazole 10uM	IL-12(p70)	318.3
D167	4a	Nocodazole	1uM	24h	8	Nocodazole 1uM	IL-3	15.03
D167	4a	Nocodazole	1uM	24h	8	Nocodazole 1uM	IL-1 beta	43.59
D167	4a	Nocodazole	1uM	24h	8	Nocodazole 1uM	TNF alpha	700.02
D167	4a	Nocodazole	1uM	24h	8	Nocodazole 1uM	IL-9	114.57
D167	4a	Nocodazole	1uM	24h	8	Nocodazole 1uM	IFN gamma	20.92
D167	4a	Nocodazole	1uM	24h	8	Nocodazole 1uM	IL-2	8.67
D167	4a	Nocodazole	1uM	24h	8	Nocodazole 1uM	IL-13	128.7
D167	4a	Nocodazole	1uM	24h	8	Nocodazole 1uM	IL-6	9556.06
D167	4a	Nocodazole	1uM	24h	8	Nocodazole 1uM	IL-4	8.1
D167	4a	Nocodazole	1uM	24h	8	Nocodazole 1uM	CCL2	29530.36
D167	4a	Nocodazole	1uM	24h	8	Nocodazole 1uM	IL-5	17.44
D167	4a	Nocodazole	1uM	24h	8	Nocodazole 1uM	IL-1 alpha	225.02
D167	4a	Nocodazole	1uM	24h	8	Nocodazole 1uM	G-CSF	26569.42
D167	4a	Nocodazole	1uM	24h	8	Nocodazole 1uM	CCL5	14840.84
D167	4a	Nocodazole	1uM	24h	8	Nocodazole 1uM	IL-10	208.26
D167	4a	Nocodazole	1uM	24h	8	Nocodazole 1uM	CXCL1	3090.02
D167	4a	Nocodazole	1uM	24h	8	Nocodazole 1uM	IL-17A	8.63
D167	4a	Nocodazole	1uM	24h	8	Nocodazole 1uM	GM-CSF	200.03
D167	4a	Nocodazole	1uM	24h	8	Nocodazole 1uM	CCL1	147.4
D167	4a	Nocodazole	1uM	24h	8	Nocodazole 1uM	IL-12(p40)	9928.69
D167	4a	Nocodazole	1uM	24h	8	Nocodazole 1uM	CCL3	24221.44
D167	4a	Nocodazole	1uM	24h	8	Nocodazole 1uM	IL-12(p70)	349.96
D167	4b	Nocodazole	1uM	24h	8	Nocodazole 1uM	IL-3	14.38
D167	4b	Nocodazole	1uM	24h	8	Nocodazole 1uM	IL-1 beta	53.16
D167	4b	Nocodazole	1uM	24h	8	Nocodazole 1uM	TNF alpha	845.72
D167	4b	Nocodazole	1uM	24h	8	Nocodazole 1uM	IL-9	157.55
D167	4b	Nocodazole	1uM	24h	8	Nocodazole 1uM	IFN gamma	22.38
D167	4b	Nocodazole	1uM	24h	8	Nocodazole 1uM	IL-2	10.4
D167	4b	Nocodazole	1uM	24h	8	Nocodazole 1uM	IL-13	130.2
D167	4b	Nocodazole	1uM	24h	8	Nocodazole 1uM	IL-6	10100.97
D167	4b	Nocodazole	1uM	24h	8	Nocodazole 1uM	IL-4	8.2
D167	4b	Nocodazole	1uM	24h	8	Nocodazole 1uM	CCL2	36371.62
D167	4b	Nocodazole	1uM	24h	8	Nocodazole 1uM	IL-5	17.57
D167	4b	Nocodazole	1uM	24h	8	Nocodazole 1uM	IL-1 alpha	293.64
D167	4b	Nocodazole	1uM	24h	8	Nocodazole 1uM	G-CSF	24078.08
D167	4b	Nocodazole	1uM	24h	8	Nocodazole 1uM	CCL5	14194.13
D167	4b	Nocodazole	1uM	24h	8	Nocodazole 1uM	IL-10	236.31
D167	4b	Nocodazole	1uM	24h	8	Nocodazole 1uM	CXCL1	2956.57
D167	4b	Nocodazole	1uM	24h	8	Nocodazole 1uM	IL-17A	9.12
D167	4b	Nocodazole	1uM	24h	8	Nocodazole 1uM	GM-CSF	190.03
D167	4b	Nocodazole	1uM	24h	8	Nocodazole 1uM	CCL1	118.44
D167	4b	Nocodazole	1uM	24h	8	Nocodazole 1uM	IL-12(p40)	10996.44
D167	4b	Nocodazole	1uM	24h	8	Nocodazole 1uM	CCL3	106779.76
D167	4b	Nocodazole	1uM	24h	8	Nocodazole 1uM	IL-12(p70)	405.77
D167	5a	Nocodazole	0.1uM	24h	8	Nocodazole 0.1uM	IL-3	15.12
D167	5a	Nocodazole	0.1uM	24h	8	Nocodazole 0.1uM	IL-1 beta	58.85
D167	5a	Nocodazole	0.1uM	24h	8	Nocodazole 0.1uM	TNF alpha	1489.17
D167	5a	Nocodazole	0.1uM	24h	8	Nocodazole 0.1uM	IL-9	146.5
D167	5a	Nocodazole	0.1uM	24h	8	Nocodazole 0.1uM	IFN gamma	23.26
D167	5a	Nocodazole	0.1uM	24h	8	Nocodazole 0.1uM	IL-2	10.25
D167	5a	Nocodazole	0.1uM	24h	8	Nocodazole 0.1uM	IL-13	124.17
D167	5a	Nocodazole	0.1uM	24h	8	Nocodazole 0.1uM	IL-6	11270.12
D167	5a	Nocodazole	0.1uM	24h	8	Nocodazole 0.1uM	IL-4	7.79
D167	5a	Nocodazole	0.1uM	24h	8	Nocodazole 0.1uM	CCL2	37214.58
D167	5a	Nocodazole	0.1uM	24h	8	Nocodazole 0.1uM	IL-5	17.7
D167	5a	Nocodazole	0.1uM	24h	8	Nocodazole 0.1uM	IL-1 alpha	211.45
D167	5a	Nocodazole	0.1uM	24h	8	Nocodazole 0.1uM	G-CSF	26008.2
D167	5a	Nocodazole	0.1uM	24h	8	Nocodazole 0.1uM	CCL5	19735.19
D167	5a	Nocodazole	0.1uM	24h	8	Nocodazole 0.1uM	IL-10	392.61
D167	5a	Nocodazole	0.1uM	24h	8	Nocodazole 0.1uM	CXCL1	3222.17
D167	5a	Nocodazole	0.1uM	24h	8	Nocodazole 0.1uM	IL-17A	8.88
D167	5a	Nocodazole	0.1uM	24h	8	Nocodazole 0.1uM	GM-CSF	166.78
D167	5a	Nocodazole	0.1uM	24h	8	Nocodazole 0.1uM	CCL1	90.9
D167	5a	Nocodazole	0.1uM	24h	8	Nocodazole 0.1uM	IL-12(p40)	13762.85
D167	5a	Nocodazole	0.1uM	24h	8	Nocodazole 0.1uM	CCL3	NA
D167	5a	Nocodazole	0.1uM	24h	8	Nocodazole 0.1uM	IL-12(p70)	286.64
D167	5b	Nocodazole	0.1uM	24h	8	Nocodazole 0.1uM	IL-3	13.96
D167	5b	Nocodazole	0.1uM	24h	8	Nocodazole 0.1uM	IL-1 beta	58.68
D167	5b	Nocodazole	0.1uM	24h	8	Nocodazole 0.1uM	TNF alpha	1595.49
D167	5b	Nocodazole	0.1uM	24h	8	Nocodazole 0.1uM	IL-9	128.06
D167	5b	Nocodazole	0.1uM	24h	8	Nocodazole 0.1uM	IFN gamma	20.48
D167	5b	Nocodazole	0.1uM	24h	8	Nocodazole 0.1uM	IL-2	10.25
D167	5b	Nocodazole	0.1uM	24h	8	Nocodazole 0.1uM	IL-13	125.69
D167	5b	Nocodazole	0.1uM	24h	8	Nocodazole 0.1uM	IL-6	11480.54
D167	5b	Nocodazole	0.1uM	24h	8	Nocodazole 0.1uM	IL-4	7.68
D167	5b	Nocodazole	0.1uM	24h	8	Nocodazole 0.1uM	CCL2	36915.12
D167	5b	Nocodazole	0.1uM	24h	8	Nocodazole 0.1uM	IL-5	13.17
D167	5b	Nocodazole	0.1uM	24h	8	Nocodazole 0.1uM	IL-1 alpha	220.53
D167	5b	Nocodazole	0.1uM	24h	8	Nocodazole 0.1uM	G-CSF	19844.06
D167	5b	Nocodazole	0.1uM	24h	8	Nocodazole 0.1uM	CCL5	20343.34
D167	5b	Nocodazole	0.1uM	24h	8	Nocodazole 0.1uM	IL-10	356.71
D167	5b	Nocodazole	0.1uM	24h	8	Nocodazole 0.1uM	CXCL1	4280.68
D167	5b	Nocodazole	0.1uM	24h	8	Nocodazole 0.1uM	IL-17A	8.55
D167	5b	Nocodazole	0.1uM	24h	8	Nocodazole 0.1uM	GM-CSF	169.67
D167	5b	Nocodazole	0.1uM	24h	8	Nocodazole 0.1uM	CCL1	86.83
D167	5b	Nocodazole	0.1uM	24h	8	Nocodazole 0.1uM	IL-12(p40)	13613.39
D167	5b	Nocodazole	0.1uM	24h	8	Nocodazole 0.1uM	CCL3	488848.45
D167	5b	Nocodazole	0.1uM	24h	8	Nocodazole 0.1uM	IL-12(p70)	381.21
D167	6a	Taxol	10uM	24h	8	Taxol 10uM	IL-3	12.26
D167	6a	Taxol	10uM	24h	8	Taxol 10uM	IL-1 beta	20.51
D167	6a	Taxol	10uM	24h	8	Taxol 10uM	TNF alpha	1096.91
D167	6a	Taxol	10uM	24h	8	Taxol 10uM	IL-9	113.77
D167	6a	Taxol	10uM	24h	8	Taxol 10uM	IFN gamma	16.84
D167	6a	Taxol	10uM	24h	8	Taxol 10uM	IL-2	7.26
D167	6a	Taxol	10uM	24h	8	Taxol 10uM	IL-13	101.97
D167	6a	Taxol	10uM	24h	8	Taxol 10uM	IL-6	8461.36
D167	6a	Taxol	10uM	24h	8	Taxol 10uM	IL-4	6.54
D167	6a	Taxol	10uM	24h	8	Taxol 10uM	CCL2	30038.61
D167	6a	Taxol	10uM	24h	8	Taxol 10uM	IL-5	15.13
D167	6a	Taxol	10uM	24h	8	Taxol 10uM	IL-1 alpha	118.71
D167	6a	Taxol	10uM	24h	8	Taxol 10uM	G-CSF	9841.71
D167	6a	Taxol	10uM	24h	8	Taxol 10uM	CCL5	20206.33
D167	6a	Taxol	10uM	24h	8	Taxol 10uM	IL-10	111.08
D167	6a	Taxol	10uM	24h	8	Taxol 10uM	CXCL1	5305.51
D167	6a	Taxol	10uM	24h	8	Taxol 10uM	IL-17A	7.21
D167	6a	Taxol	10uM	24h	8	Taxol 10uM	GM-CSF	837.69
D167	6a	Taxol	10uM	24h	8	Taxol 10uM	CCL1	88.36
D167	6a	Taxol	10uM	24h	8	Taxol 10uM	IL-12(p40)	15699.07
D167	6a	Taxol	10uM	24h	8	Taxol 10uM	CCL3	50707
D167	6a	Taxol	10uM	24h	8	Taxol 10uM	IL-12(p70)	209.72
D167	6b	Taxol	10uM	24h	8	Taxol 10uM	IL-3	11.34
D167	6b	Taxol	10uM	24h	8	Taxol 10uM	IL-1 beta	21.09
D167	6b	Taxol	10uM	24h	8	Taxol 10uM	TNF alpha	1336.96
D167	6b	Taxol	10uM	24h	8	Taxol 10uM	IL-9	102.45
D167	6b	Taxol	10uM	24h	8	Taxol 10uM	IFN gamma	16.84
D167	6b	Taxol	10uM	24h	8	Taxol 10uM	IL-2	7.53
D167	6b	Taxol	10uM	24h	8	Taxol 10uM	IL-13	113.31
D167	6b	Taxol	10uM	24h	8	Taxol 10uM	IL-6	8475.65
D167	6b	Taxol	10uM	24h	8	Taxol 10uM	IL-4	6.34
D167	6b	Taxol	10uM	24h	8	Taxol 10uM	CCL2	30484.49
D167	6b	Taxol	10uM	24h	8	Taxol 10uM	IL-5	14.61
D167	6b	Taxol	10uM	24h	8	Taxol 10uM	IL-1 alpha	169.98
D167	6b	Taxol	10uM	24h	8	Taxol 10uM	G-CSF	8294.67
D167	6b	Taxol	10uM	24h	8	Taxol 10uM	CCL5	20065.3
D167	6b	Taxol	10uM	24h	8	Taxol 10uM	IL-10	116.97
D167	6b	Taxol	10uM	24h	8	Taxol 10uM	CXCL1	5624.58
D167	6b	Taxol	10uM	24h	8	Taxol 10uM	IL-17A	6.77
D167	6b	Taxol	10uM	24h	8	Taxol 10uM	GM-CSF	821.05
D167	6b	Taxol	10uM	24h	8	Taxol 10uM	CCL1	100.43
D167	6b	Taxol	10uM	24h	8	Taxol 10uM	IL-12(p40)	14280.16
D167	6b	Taxol	10uM	24h	8	Taxol 10uM	CCL3	38906.65
D167	6b	Taxol	10uM	24h	8	Taxol 10uM	IL-12(p70)	279.22
D167	7a	Taxol	1uM	24h	8	Taxol 1uM	IL-3	13.27
D167	7a	Taxol	1uM	24h	8	Taxol 1uM	IL-1 beta	57.48
D167	7a	Taxol	1uM	24h	8	Taxol 1uM	TNF alpha	3861.79
D167	7a	Taxol	1uM	24h	8	Taxol 1uM	IL-9	91.86
D167	7a	Taxol	1uM	24h	8	Taxol 1uM	IFN gamma	19.46
D167	7a	Taxol	1uM	24h	8	Taxol 1uM	IL-2	10.86
D167	7a	Taxol	1uM	24h	8	Taxol 1uM	IL-13	115.67
D167	7a	Taxol	1uM	24h	8	Taxol 1uM	IL-6	11613.58
D167	7a	Taxol	1uM	24h	8	Taxol 1uM	IL-4	7.37
D167	7a	Taxol	1uM	24h	8	Taxol 1uM	CCL2	35138.81
D167	7a	Taxol	1uM	24h	8	Taxol 1uM	IL-5	12.71
D167	7a	Taxol	1uM	24h	8	Taxol 1uM	IL-1 alpha	251.27
D167	7a	Taxol	1uM	24h	8	Taxol 1uM	G-CSF	8464.28
D167	7a	Taxol	1uM	24h	8	Taxol 1uM	CCL5	43278.39
D167	7a	Taxol	1uM	24h	8	Taxol 1uM	IL-10	260.96
D167	7a	Taxol	1uM	24h	8	Taxol 1uM	CXCL1	7181.26
D167	7a	Taxol	1uM	24h	8	Taxol 1uM	IL-17A	7.56
D167	7a	Taxol	1uM	24h	8	Taxol 1uM	GM-CSF	363.94
D167	7a	Taxol	1uM	24h	8	Taxol 1uM	CCL1	102.04
D167	7a	Taxol	1uM	24h	8	Taxol 1uM	IL-12(p40)	17830.35
D167	7a	Taxol	1uM	24h	8	Taxol 1uM	CCL3	97039.27
D167	7a	Taxol	1uM	24h	8	Taxol 1uM	IL-12(p70)	329.06
D167	7b	Taxol	1uM	24h	8	Taxol 1uM	IL-3	12.26
D167	7b	Taxol	1uM	24h	8	Taxol 1uM	IL-1 beta	36.95
D167	7b	Taxol	1uM	24h	8	Taxol 1uM	TNF alpha	4024.78
D167	7b	Taxol	1uM	24h	8	Taxol 1uM	IL-9	88.48
D167	7b	Taxol	1uM	24h	8	Taxol 1uM	IFN gamma	15.1
D167	7b	Taxol	1uM	24h	8	Taxol 1uM	IL-2	8.36
D167	7b	Taxol	1uM	24h	8	Taxol 1uM	IL-13	86.52
D167	7b	Taxol	1uM	24h	8	Taxol 1uM	IL-6	8733.28
D167	7b	Taxol	1uM	24h	8	Taxol 1uM	IL-4	6.44
D167	7b	Taxol	1uM	24h	8	Taxol 1uM	CCL2	23113.55
D167	7b	Taxol	1uM	24h	8	Taxol 1uM	IL-5	12.84
D167	7b	Taxol	1uM	24h	8	Taxol 1uM	IL-1 alpha	282.46
D167	7b	Taxol	1uM	24h	8	Taxol 1uM	G-CSF	10331.73
D167	7b	Taxol	1uM	24h	8	Taxol 1uM	CCL5	15345.02
D167	7b	Taxol	1uM	24h	8	Taxol 1uM	IL-10	186.15
D167	7b	Taxol	1uM	24h	8	Taxol 1uM	CXCL1	3828.24
D167	7b	Taxol	1uM	24h	8	Taxol 1uM	IL-17A	6.12
D167	7b	Taxol	1uM	24h	8	Taxol 1uM	GM-CSF	284.05
D167	7b	Taxol	1uM	24h	8	Taxol 1uM	CCL1	79.33
D167	7b	Taxol	1uM	24h	8	Taxol 1uM	IL-12(p40)	12489.51
D167	7b	Taxol	1uM	24h	8	Taxol 1uM	CCL3	11630.85
D167	7b	Taxol	1uM	24h	8	Taxol 1uM	IL-12(p70)	376.83
D167	8a	Taxol	0.1uM	24h	8	Taxol 0.1uM	IL-3	19.1
D167	8a	Taxol	0.1uM	24h	8	Taxol 0.1uM	IL-1 beta	100.03
D167	8a	Taxol	0.1uM	24h	8	Taxol 0.1uM	TNF alpha	6737.42
D167	8a	Taxol	0.1uM	24h	8	Taxol 0.1uM	IL-9	147.03
D167	8a	Taxol	0.1uM	24h	8	Taxol 0.1uM	IFN gamma	25.96
D167	8a	Taxol	0.1uM	24h	8	Taxol 0.1uM	IL-2	13.45
D167	8a	Taxol	0.1uM	24h	8	Taxol 0.1uM	IL-13	149.03
D167	8a	Taxol	0.1uM	24h	8	Taxol 0.1uM	IL-6	11409.72
D167	8a	Taxol	0.1uM	24h	8	Taxol 0.1uM	IL-4	9.43
D167	8a	Taxol	0.1uM	24h	8	Taxol 0.1uM	CCL2	53253.45
D167	8a	Taxol	0.1uM	24h	8	Taxol 0.1uM	IL-5	17.57
D167	8a	Taxol	0.1uM	24h	8	Taxol 0.1uM	IL-1 alpha	123.24
D167	8a	Taxol	0.1uM	24h	8	Taxol 0.1uM	G-CSF	33083.29
D167	8a	Taxol	0.1uM	24h	8	Taxol 0.1uM	CCL5	14840.84
D167	8a	Taxol	0.1uM	24h	8	Taxol 0.1uM	IL-10	658.83
D167	8a	Taxol	0.1uM	24h	8	Taxol 0.1uM	CXCL1	6217.51
D167	8a	Taxol	0.1uM	24h	8	Taxol 0.1uM	IL-17A	10.07
D167	8a	Taxol	0.1uM	24h	8	Taxol 0.1uM	GM-CSF	447.71
D167	8a	Taxol	0.1uM	24h	8	Taxol 0.1uM	CCL1	161.21
D167	8a	Taxol	0.1uM	24h	8	Taxol 0.1uM	IL-12(p40)	32243.07
D167	8a	Taxol	0.1uM	24h	8	Taxol 0.1uM	CCL3	NA
D167	8a	Taxol	0.1uM	24h	8	Taxol 0.1uM	IL-12(p70)	290.53
D167	8b	Taxol	0.1uM	24h	8	Taxol 0.1uM	IL-3	15.58
D167	8b	Taxol	0.1uM	24h	8	Taxol 0.1uM	IL-1 beta	81.88
D167	8b	Taxol	0.1uM	24h	8	Taxol 0.1uM	TNF alpha	6154.49
D167	8b	Taxol	0.1uM	24h	8	Taxol 0.1uM	IL-9	139
D167	8b	Taxol	0.1uM	24h	8	Taxol 0.1uM	IFN gamma	22.74
D167	8b	Taxol	0.1uM	24h	8	Taxol 0.1uM	IL-2	12.81
D167	8b	Taxol	0.1uM	24h	8	Taxol 0.1uM	IL-13	142.63
D167	8b	Taxol	0.1uM	24h	8	Taxol 0.1uM	IL-6	12771.27
D167	8b	Taxol	0.1uM	24h	8	Taxol 0.1uM	IL-4	8.4
D167	8b	Taxol	0.1uM	24h	8	Taxol 0.1uM	CCL2	46713.1
D167	8b	Taxol	0.1uM	24h	8	Taxol 0.1uM	IL-5	16.42
D167	8b	Taxol	0.1uM	24h	8	Taxol 0.1uM	IL-1 alpha	141.22
D167	8b	Taxol	0.1uM	24h	8	Taxol 0.1uM	G-CSF	27777.86
D167	8b	Taxol	0.1uM	24h	8	Taxol 0.1uM	CCL5	16783.95
D167	8b	Taxol	0.1uM	24h	8	Taxol 0.1uM	IL-10	586.66
D167	8b	Taxol	0.1uM	24h	8	Taxol 0.1uM	CXCL1	5176.36
D167	8b	Taxol	0.1uM	24h	8	Taxol 0.1uM	IL-17A	9.6
D167	8b	Taxol	0.1uM	24h	8	Taxol 0.1uM	GM-CSF	391.9
D167	8b	Taxol	0.1uM	24h	8	Taxol 0.1uM	CCL1	108.05
D167	8b	Taxol	0.1uM	24h	8	Taxol 0.1uM	IL-12(p40)	27730.2
D167	8b	Taxol	0.1uM	24h	8	Taxol 0.1uM	CCL3	NA
D167	8b	Taxol	0.1uM	24h	8	Taxol 0.1uM	IL-12(p70)	262.7
