# Supplementary material for: Polarized microtubule remodeling transforms the morphology of reactive microglia and drives cytokine release
Source: Nat Commun. 2023 Oct 9;14:6322. doi: 10.1038/s41467-023-41891-6 (PMC10562429; doi:10.1038/s41467-023-41891-6)
Supplement: Supplementary file 10 — Source Data [file 41467_2023_41891_MOESM10_ESM.zip › data/Fig 4/Fig4e_timecourse_displacement_aov.csv]

term	group1	group2	null.value	estimate	conf.low	conf.high	p.adj	p.adj.signif
LPS	Control	1hLPS	0	0.248497115808886	-0.12439606487459282	0.6213902964923648	0.309	ns
LPS	Control	4hLPS	0	0.16175486898939928	-0.22470246907134994	0.5482122070501485	0.696	ns
LPS	Control	24hLPS	0	-0.15184517829403754	-0.5278329612563464	0.22414260466827135	0.719	ns
LPS	1hLPS	4hLPS	0	-0.08674224681948672	-0.47319958488023595	0.2997150912412625	0.936	ns
LPS	1hLPS	24hLPS	0	-0.40034229410292355	-0.7763300770652324	-0.024354511140614654	0.0322	*
LPS	4hLPS	24hLPS	0	-0.3136000472834368	-0.7030442189918742	0.0758441244250006	0.159	ns
