# Supplementary material for: Polarized microtubule remodeling transforms the morphology of reactive microglia and drives cytokine release
Source: Nat Commun. 2023 Oct 9;14:6322. doi: 10.1038/s41467-023-41891-6 (PMC10562429; doi:10.1038/s41467-023-41891-6)
Supplement: Supplementary file 10 — Source Data [file 41467_2023_41891_MOESM10_ESM.zip › data/Fig 4/Fig4i_Tubulin_at_centrosome.xlsx]

## Sheet: Sheet1
	no washout	control	LPS		Table Analyzed	combined Tub intensity
Exp1	0.149342	1.56476	1.45877		Data sets analyzed	A-C
	0.154357	1.20673	1.54417
	0.137687	0.559813	1.50725		ANOVA summary
	0.142307	1.02411	2.07898		F	58.58
	0.134592	1.26769	2.97174		P value	<0.0001
	0.127612	1.05739	1.73573		P value summary	****
	0.143439	1.30095	1.82251		Significant diff. among means (P < 0.05)?	Yes
		0.813454	3.56083		R squared	0.3753
		1.19933	1.19958
		0.50414	0.723714		Brown-Forsythe test
		1.22552	2.28073		F (DFn, DFd)	7.249 (2, 195)
		1.66427	2.96852		P value	0.0009
		1.33895	1.83369		P value summary	***
		0.718281	1.77853		Are SDs significantly different (P < 0.05)?	Yes
		0.912262	1.69617
		0.462978	2.69794		Bartlett's test
		0.622341	2.08064		Bartlett's statistic (corrected)	53.9
		0.918291	2.52106		P value	<0.0001
		1.14646	1.41564		P value summary	****
		1.19045	2.38746		Are SDs significantly different (P < 0.05)?	Yes
		0.419939	2.15215
		0.779452	1.56539		ANOVA table	SS	DF	MS	F (DFn, DFd)	P value
		1.12714	2.34704		Treatment (between columns)	23.97	2	11.98	F (2, 195) = 58.58	P<0.0001
		0.74661	1.53591		Residual (within columns)	39.89	195	0.2046
		1.00193	1.3817		Total	63.86	197
		0.538976	1.29906
		1.58327	2.76368		Data summary
		1.18233	2.01144		Number of treatments (columns)	3
		1.78431	1.36701		Number of values (total)	198
		0.265111	2.52452
		0.337728
		0.330467			Number of families	1
		0.885707			Number of comparisons per family	2
		1.09466			Alpha	0.05
		2.2242
					Dunnett's multiple comparisons test	Mean Diff.	95.00% CI of diff.	Below threshold?	Summary	Adjusted P Value	B-?
Exp2		1.46284	1.2161		control vs. no washout	0.8587	0.4617 to 1.256	Yes	****	<0.0001	A	no washout
		1.12597	1.0171		control vs. LPS	-0.579	-0.7278 to -0.4302	Yes	****	<0.0001	C	LPS
		0.838499	1.26224
		0.712036	1.69445		Test details	Mean 1	Mean 2	Mean Diff.	SE of diff.	n1	n2	q	DF
		0.98547	1.1213		control vs. no washout	1	0.1413	0.8587	0.1764	109	7	4.869	195
		1.06944	1.10178		control vs. LPS	1	1.579	-0.579	0.06612	109	82	8.757	195
		0.869649	2.14351
		0.434886	1.58866
		1.13114	1.30388
		1.27135	1.02533
		0.664439	1.63936
		0.561775	1.92872
		1.16358	1.57116
		0.386864	1.75075
		0.683642	1.68929
		1.1567	1.75042
		0.822994	1.69328
		0.549016	2.09732
		0.925977	1.6712
		1.23626	1.61158
		0.823303	1.51128
		1.09857	1.33956
		1.1509
		0.610946
		0.768309
		0.83429
		1.99063
		1.32922
		1.65364
Exp3		1.10126	1.18685
		0.784176	0.95225
		1.11978	1.44109
		1.25051	0.884338
		1.48314	0.755121
		1.35355	1.69736
		1.13908	1.1129
		0.876124	1.13128
		0.570049	1.23307
		1.37815	0.968371
		0.522554	0.998711
		1.05511	1.53003
		0.159817	0.565268
		0.631062	1.20375
		1.06677	0.807231
		0.895844	1.5739
		0.884318	1.50283
		1.57837	1.55075
		0.648752	1.24345
		0.85838	1.59745
		0.928733	1.58447
		1.11526	1.43437
		1.25208	1.20635
		0.819281	1.02366
		0.895699	1.02505
		1.58352	1.24104
		1.0619	1.41377
		0.651964	1.49946
		0.887411	1.08774
		1.19614	1.08605
		1.80874
		1.22435
		0.84959
		0.719844
		0.972803
		1.02042
		1.50691
		1.22825
		0.634467
		1.0019
		1.0607
		1.07181
		1.28763
		0.718947
		0.83251
