# Supplementary material for: Polarized microtubule remodeling transforms the morphology of reactive microglia and drives cytokine release
Source: Nat Commun. 2023 Oct 9;14:6322. doi: 10.1038/s41467-023-41891-6 (PMC10562429; doi:10.1038/s41467-023-41891-6)
Supplement: Supplementary file 10 — Source Data [file 41467_2023_41891_MOESM10_ESM.zip › data/Fig 4/Fig4e_timecourse_directions.csv]

EXPID	LPS	CELL	in	out	outward	inward
D141	1hLPS	01a	246	946	0.7936241610738255	0.2063758389261745
D141	1hLPS	01b	40	963	0.9601196410767697	0.03988035892323031
D141	1hLPS	02	138	1590	0.9201388888888888	0.0798611111111111
D141	1hLPS	03	33	718	0.9560585885486018	0.043941411451398134
D141	1hLPS	04	65	900	0.9326424870466321	0.06735751295336788
D141	1hLPS	05	28	772	0.965	0.035
D141	1hLPS	06	8	156	0.9512195121951219	0.04878048780487805
D141	1hLPS	07	326	2775	0.8948726217349242	0.10512737826507579
D141	1hLPS	08a	78	829	0.9140022050716649	0.08599779492833518
D141	1hLPS	08b	21	250	0.922509225092251	0.07749077490774908
D141	1hLPS	09a	530	1581	0.7489341544291804	0.2510658455708195
D141	1hLPS	09b	123	604	0.8308115543328748	0.16918844566712518
D141	1hLPS	09c	76	549	0.8784	0.1216
D141	1hLPS	10	96	744	0.8857142857142857	0.11428571428571428
D141	1hLPS	11	99	1451	0.9361290322580645	0.06387096774193549
D141	24hLPS	01	78	900	0.9202453987730062	0.07975460122699386
D141	24hLPS	02	103	1324	0.9278206026629292	0.07217939733707078
D141	24hLPS	03	889	1490	0.6263135771332493	0.37368642286675074
D141	24hLPS	04	35	878	0.9616648411829135	0.038335158817086525
D141	24hLPS	05	302	1945	0.8655985758789497	0.1344014241210503
D141	24hLPS	06	333	2005	0.8575705731394354	0.1424294268605646
D141	24hLPS	07	27	638	0.9593984962406015	0.0406015037593985
D141	24hLPS	08	206	1305	0.8636664460622104	0.13633355393778954
D141	24hLPS	09	35	1106	0.9693251533742331	0.03067484662576687
D141	24hLPS	10a	18	453	0.9617834394904459	0.03821656050955414
D141	24hLPS	10b	188	1386	0.8805590851334181	0.11944091486658195
D141	24hLPS	10c	62	526	0.8945578231292517	0.1054421768707483
D141	24hLPS	11a	415	1392	0.7703375760929718	0.22966242390702823
D141	24hLPS	11b	3	87	0.9666666666666667	0.03333333333333333
D141	4hLPS	01	564	1774	0.7587681779298546	0.24123182207014543
D141	4hLPS	02	43	809	0.9495305164319249	0.05046948356807512
D141	4hLPS	03	708	1654	0.7002540220152413	0.29974597798475866
D141	4hLPS	04	301	1584	0.8403183023872679	0.1596816976127321
D141	4hLPS	05	101	1024	0.9102222222222223	0.08977777777777778
D141	4hLPS	06	90	1341	0.9371069182389937	0.06289308176100629
D141	4hLPS	07	69	1323	0.9504310344827587	0.04956896551724138
D141	4hLPS	08	28	1442	0.9809523809523809	0.01904761904761905
D141	4hLPS	09	407	1828	0.8178970917225951	0.1821029082774049
D141	4hLPS	10	482	1868	0.7948936170212766	0.2051063829787234
D141	4hLPS	11	44	713	0.9418758256274768	0.05812417437252312
D141	Control	01	218	1156	0.8413391557496361	0.1586608442503639
D141	Control	02	8	111	0.9327731092436975	0.06722689075630252
D141	Control	03a	380	590	0.6082474226804123	0.3917525773195876
D141	Control	03b	251	650	0.7214206437291898	0.2785793562708102
D141	Control	04	36	285	0.8878504672897196	0.11214953271028037
D141	Control	05a	68	343	0.8345498783454988	0.1654501216545012
D141	Control	05b	730	1608	0.6877673224978614	0.31223267750213857
D141	Control	06	82	777	0.9045401629802096	0.09545983701979045
D141	Control	07	119	973	0.8910256410256411	0.10897435897435898
D141	Control	08	97	446	0.8213627992633518	0.17863720073664824
D141	Control	09a	38	449	0.9219712525667351	0.07802874743326489
D141	Control	09b	53	398	0.8824833702882483	0.11751662971175167
D141	Control	10a	724	1351	0.6510843373493976	0.3489156626506024
D141	Control	10b	325	695	0.6813725490196079	0.31862745098039214
D141	Control	10c	106	491	0.8224455611390284	0.17755443886097153
D270A	1hLPS	01	36	567	0.9402985074626866	0.05970149253731343
D270A	1hLPS	02	168	919	0.8454461821527139	0.1545538178472861
D270A	1hLPS	03	297	1331	0.8175675675675675	0.18243243243243243
D270A	1hLPS	04	49	597	0.9241486068111455	0.07585139318885449
D270A	1hLPS	05	26	292	0.9182389937106918	0.08176100628930817
D270A	1hLPS	06	99	940	0.904716073147257	0.09528392685274302
D270A	4hLPS	01	651	1163	0.6411245865490628	0.35887541345093715
D270A	4hLPS	02	1154	1751	0.6027538726333908	0.3972461273666093
D270A	4hLPS	03	94	481	0.8365217391304348	0.1634782608695652
D270A	4hLPS	04	1019	1690	0.6238464377999262	0.37615356220007384
D270A	4hLPS	05	381	1224	0.7626168224299066	0.23738317757009345
D270A	4hLPS	06	57	483	0.8944444444444445	0.10555555555555556
D270A	Control	01	38	238	0.8623188405797102	0.13768115942028986
D270A	Control	02	151	922	0.8592730661696178	0.1407269338303821
D270A	Control	03	45	690	0.9387755102040817	0.061224489795918366
D270A	Control	04	585	790	0.5745454545454546	0.4254545454545455
D270A	Control	05	1314	1502	0.5333806818181818	0.4666193181818182
D270A	Control	06	32	381	0.9225181598062954	0.0774818401937046
D270A	24hLPS	01	278	1250	0.8180628272251309	0.18193717277486912
D270A	24hLPS	02	1226	1581	0.5632347702173138	0.4367652297826861
D270A	24hLPS	03	257	952	0.7874276261373035	0.21257237386269645
D270A	24hLPS	04	60	827	0.9323562570462233	0.06764374295377677
D270A	24hLPS	05	224	1023	0.8203688853247795	0.17963111467522053
D270A	24hLPS	06	778	1721	0.6886754701880752	0.31132452981192477
D270B	1hLPS	01	60	525	0.8974358974358975	0.10256410256410256
D270B	1hLPS	02	32	319	0.9088319088319088	0.09116809116809117
D270B	1hLPS	03	82	915	0.917753259779338	0.08224674022066199
D270B	1hLPS	04	729	1262	0.633852335509794	0.3661476644902059
D270B	1hLPS	05	130	799	0.860064585575888	0.13993541442411195
D270B	1hLPS	06	1402	1796	0.5616010006253909	0.43839899937460913
D270B	1hLPS	07	14	191	0.9317073170731708	0.06829268292682927
D270B	1hLPS	08	613	1239	0.6690064794816415	0.3309935205183585
D270B	1hLPS	09	153	661	0.812039312039312	0.18796068796068796
D270B	1hLPS	10	100	655	0.8675496688741722	0.13245033112582782
D270B	4hLPS	01	59	856	0.9355191256830601	0.06448087431693988
D270B	4hLPS	02	322	1722	0.8424657534246576	0.15753424657534246
D270B	4hLPS	03	101	860	0.894901144640999	0.10509885535900104
D270B	4hLPS	04	16	407	0.9621749408983451	0.037825059101654845
D270B	4hLPS	05	74	684	0.9023746701846965	0.09762532981530343
D270B	4hLPS	06	928	1200	0.5639097744360902	0.43609022556390975
D270B	4hLPS	07	139	1168	0.8936495791889824	0.1063504208110176
D270B	4hLPS	08	1180	1640	0.5815602836879432	0.41843971631205673
D270B	4hLPS	09	48	532	0.9172413793103448	0.08275862068965517
D270B	4hLPS	10	68	782	0.92	0.08
D270B	Control	01	634	873	0.5792966157929662	0.42070338420703385
D270B	Control	02	1087	1191	0.5228270412642669	0.4771729587357331
D270B	Control	03	134	368	0.7330677290836654	0.26693227091633465
D270B	Control	04	195	750	0.7936507936507936	0.20634920634920634
D270B	Control	05	155	659	0.8095823095823096	0.1904176904176904
D270B	Control	06	75	471	0.8626373626373627	0.13736263736263737
D270B	Control	07	153	1038	0.871536523929471	0.12846347607052896
D270B	Control	08	39	316	0.8901408450704226	0.10985915492957747
D270B	Control	09	504	1022	0.6697247706422018	0.3302752293577982
D270B	Control	10	1237	1830	0.5966742745353766	0.4033257254646234
D270B	24hLPS	01	233	921	0.7980935875216638	0.2019064124783362
D270B	24hLPS	02	93	522	0.848780487804878	0.15121951219512195
D270B	24hLPS	03	126	731	0.852975495915986	0.147024504084014
D270B	24hLPS	04	169	1174	0.874162323157111	0.12583767684288905
D270B	24hLPS	05	875	1455	0.6244635193133047	0.37553648068669526
D270B	24hLPS	06	58	829	0.9346110484780158	0.06538895152198422
D270B	24hLPS	07	240	1468	0.8594847775175644	0.1405152224824356
D270B	24hLPS	08	1426	1845	0.5640476918373586	0.4359523081626414
D270B	24hLPS	09	131	923	0.8757115749525617	0.12428842504743833
D270B	24hLPS	10	282	854	0.7517605633802817	0.2482394366197183
