# Supplementary material for: Polarized microtubule remodeling transforms the morphology of reactive microglia and drives cytokine release
Source: Nat Commun. 2023 Oct 9;14:6322. doi: 10.1038/s41467-023-41891-6 (PMC10562429; doi:10.1038/s41467-023-41891-6)
Supplement: Supplementary file 10 — Source Data [file 41467_2023_41891_MOESM10_ESM.zip › data/Fig 4/Fig4e_timecourse_speed_aov.csv]

term	group1	group2	null.value	estimate	conf.low	conf.high	p.adj	p.adj.signif
LPS	Control	1hLPS	0	0.004442464843611937	-0.026827851797880393	0.03571278148510427	0.983	ns
LPS	Control	4hLPS	0	-0.011723280608926967	-0.04413106910062809	0.020684507882774157	0.782	ns
LPS	Control	24hLPS	0	-0.04817269812526376	-0.0797025239188439	-0.016642872331683614	6.84e-4	***
LPS	1hLPS	4hLPS	0	-0.016165745452538904	-0.04857353394424003	0.01624204303916222	0.565	ns
LPS	1hLPS	24hLPS	0	-0.052615162968875695	-0.08414498876245584	-0.02108533717529555	1.72e-4	***
LPS	4hLPS	24hLPS	0	-0.03644941751633679	-0.06910767782880836	-0.0037911572038652197	0.0223	*
