# Supplementary material for: Polarized microtubule remodeling transforms the morphology of reactive microglia and drives cytokine release
Source: Nat Commun. 2023 Oct 9;14:6322. doi: 10.1038/s41467-023-41891-6 (PMC10562429; doi:10.1038/s41467-023-41891-6)
Supplement: Supplementary file 10 — Source Data [file 41467_2023_41891_MOESM10_ESM.zip › data/Fig 4/Fig4e_timecourse_ntracks_aov.csv]

term	group1	group2	null.value	estimate	conf.low	conf.high	p.adj	p.adj.signif
LPS	Control	1hLPS	0	154.9032258064517	-74.19835247598249	384.00480408888586	0.297	ns
LPS	Control	4hLPS	0	234.9032258064516	-2.5320255603444366	472.3384771732476	0.0536	ns
LPS	Control	24hLPS	0	239.40322580645181	8.4003570125181	470.40609460038553	0.0392	*
LPS	1hLPS	4hLPS	0	79.99999999999989	-157.43525136679614	317.4352513667959	0.816	ns
LPS	1hLPS	24hLPS	0	84.50000000000011	-146.5028687939336	315.50286879393383	0.776	ns
LPS	4hLPS	24hLPS	0	4.500000000000227	-234.77032998501616	243.77032998501662	1	ns
