# Supplementary material for: Polarized microtubule remodeling transforms the morphology of reactive microglia and drives cytokine release
Source: Nat Commun. 2023 Oct 9;14:6322. doi: 10.1038/s41467-023-41891-6 (PMC10562429; doi:10.1038/s41467-023-41891-6)
Supplement: Supplementary file 10 — Source Data [file 41467_2023_41891_MOESM10_ESM.zip › data/Fig 4/Fig4e_timecourse_tracks.csv]

EXPID	SIRNA	LPS	CELL	LABEL	TRACK_ID	NUMBER_SPOTS	NUMBER_GAPS	LONGEST_GAP	NUMBER_SPLITS	NUMBER_MERGES	NUMBER_COMPLEX	TRACK_DURATION	TRACK_START	TRACK_STOP	TRACK_DISPLACEMENT	TRACK_INDEX	TRACK_X_LOCATION	TRACK_Y_LOCATION	TRACK_Z_LOCATION	TRACK_MEAN_SPEED	TRACK_MAX_SPEED	TRACK_MIN_SPEED	TRACK_MEDIAN_SPEED	TRACK_STD_SPEED	TRACK_MEAN_QUALITY	TRACK_MAX_QUALITY	TRACK_MIN_QUALITY	TRACK_MEDIAN_QUALITY	TRACK_STD_QUALITY	TOTAL_DISTANCE_TRAVELED	MAX_DISTANCE_TRAVELED	CONFINMENT_RATIO	MEAN_STRAIGHT_LINE_SPEED	LINEARITY_OF_FORWARD_PROGRESSION	MEAN_DIRECTIONAL_CHANGE_RATE	CONFINEMENT_RATIO
D141	nosiRNA	Control	01	NA	1273.4514066496163	8.547314578005116	0.649616368286445	0.8785166240409207	0	0	0	8.57928388746803	79.61764705882354	88.19693094629156	2.5508460358056264	1273.4514066496163	55.78456739130435	50.09814386189258	0	0.3238609974424552	0.5257537084398977	0.1435497442455243	0.3344216112531969	0.13895076726342712	4.149287468030691	6.246443606138107	2.462949872122762	4.138397186700767	1.2462222506393863	2.7064695652173913	2.553342583120205	0.9416010230179028	0.30383606138107416	0.9291028132992327	0.45150805626598467	NA
D141	nosiRNA	Control	02	NA	226.5531914893617	6.776595744680851	0.8085106382978723	1.0106382978723405	0	0	0	7.0212765957446805	64.27659574468085	71.29787234042553	1.999845744680851	226.5531914893617	38.06360957446809	53.41479042553191	0	0.2995691489361702	0.45970212765957447	0.15163085106382979	0.3112893617021277	0.11613510638297872	2.8338021276595744	3.6251563829787234	2.19778085106383	2.8335712765957446	0.49083404255319146	2.070572340425532	2.002405319148936	0.962163829787234	0.2851531914893617	0.9420159574468085	NA	NA
D141	nosiRNA	Control	03a	NA	1083.1742424242425	7.420454545454546	0.9962121212121212	1.3143939393939394	0	0	0	8.079545454545455	84.62121212121212	92.70075757575758	1.735505303030303	1083.1742424242425	42.78996174242424	57.9337625	0	0.24193787878787879	0.42559545454545455	0.09752689393939394	0.24938371212121213	0.1266753787878788	3.4497223484848485	5.043048863636364	2.3056833333333335	3.3689098484848485	0.926509090909091	1.8858454545454546	1.7407723484848485	0.9173806818181818	0.22231856060606062	0.9077511363636364	0.6240609848484848	NA
D141	nosiRNA	Control	03b	NA	823.152610441767	7.686746987951807	0.7429718875502008	1.0682730923694779	0	0	0	7.995983935742972	74.65060240963855	82.64658634538152	2.476361044176707	823.152610441767	80.01179036144579	28.35007871485944	0	0.3321116465863454	0.5265883534136546	0.15938955823293172	0.34592048192771085	0.13793253012048193	3.3721630522088355	4.728110843373494	2.3307530120481927	3.339683534136546	0.8034188755020081	2.615621686746988	2.4790642570281123	0.9400975903614458	0.3125413654618474	0.9287024096385542	0.4508586345381526	NA
D141	nosiRNA	Control	04	NA	367.165991902834	8.044534412955466	0.6518218623481782	0.8299595141700404	0	0	0	8.05668016194332	61.392712550607285	69.4493927125506	2.896892712550607	367.165991902834	57.33283238866397	56.89383927125506	0	0.3698036437246964	0.564697975708502	0.18853198380566802	0.3840113360323887	0.13703643724696357	2.9784445344129553	3.8657267206477735	2.263175708502024	2.971436032388664	0.52967004048583	2.98354008097166	2.8969842105263157	0.9680056680161944	0.3572902834008097	0.9627465587044535	0.3337991902834008	NA
D141	nosiRNA	Control	05a	NA	385.0854430379747	8.66139240506329	0.5822784810126582	0.7246835443037974	0	0	0	8.5348101265822791	67.0506329113924	75.58544303797468	2.8503585443037975	385.0854430379747	27.546144620253166	26.630797151898733	0	0.34665569620253167	0.5429537974683545	0.16850506329113923	0.35825537974683547	0.13347088607594937	3.5174069620253166	5.0281041139240505	2.3239838607594936	3.4832022151898734	0.8989278481012658	2.9788835443037973	2.8518208860759495	0.9554174050632911	0.330676582278481	0.9477474683544304	0.3742018987341772	NA
D141	nosiRNA	Control	05b	NA	2925.661436829067	9.670520231213873	0.805945499587118	1.171758876961189	0	0	0	10.085879438480594	83.2824112303881	93.36829066886871	2.991996779521057	2925.661436829067	97.81103608587944	99.08540289017341	0	0.32750198183319573	0.5518875309661437	0.13974847233691165	0.3353335260115607	0.14611816680429396	5.4208688687035504	8.544013790255987	2.8107348472336913	5.402479108175062	1.8437563996696944	3.199410156895128	2.9961950454170108	0.9331434351775392	0.30808959537572256	0.9267742361684558	0.49898546655656484	NA
D141	nosiRNA	Control	06	NA	710.9773123909249	8.883071553228621	0.581151832460733	0.8394415357766143	0	0	0	8.860383944153577	77.28970331588133	86.15008726003491	2.786248342059337	710.9773123909249	66.14635445026178	49.72878481675393	0	0.33452739965095984	0.5468980802792321	0.14723734729493893	0.3458368237347295	0.14436858638743455	3.802180977312391	5.37661832460733	2.4862282722513087	3.7961029668411865	0.9416750436300174	2.9342532286212912	2.7888640488656193	0.9470858638743456	0.3148741710296684	0.9303202443280978	0.4112631762652705	NA
D141	nosiRNA	Control	07	NA	872.1720430107526	9.388632872503841	0.6620583717357911	0.869431643625192	0	0	0	9.466973886328725	82.09831029185868	91.5652841781874	2.639147926267281	872.1720430107526	59.88698064516129	59.0097870967742	0	0.30126328725038404	0.5131849462365592	0.11928095238095238	0.30940399385560674	0.13963287250384024	4.091194316436252	6.078791858678955	2.435508448540707	4.102265284178188	1.1821274961597543	2.820562365591398	2.6431741935483872	0.9356976958525346	0.2799771121351767	0.9192755760368664	0.4835966205837174	NA
D141	nosiRNA	Control	08	NA	608.746875	8.721875	0.746875	1.009375	0	0	0	8.95	79.375	88.325	2.8505175	608.746875	68.2997515625	70.529716875	0	0.3364096875	0.5497615625	0.1486159375	0.3475015625	0.146135625	3.8120675	5.6649109375	2.4059778125	3.771330625	1.0579153125	3.0022446875	2.85429	0.943674375	0.31702875	0.930025	0.44088375	NA
D141	nosiRNA	Control	09a	NA	663.2513661202186	7.166666666666667	0.5710382513661202	0.6830601092896175	0	0	0	7.01912568306011	74.60382513661202	81.62295081967213	2.7906978142076504	663.2513661202186	54.92916448087432	52.03389726775956	0	0.408581693989071	0.6107289617486339	0.2163445355191257	0.4296464480874317	0.15009918032786884	2.888007650273224	3.77748087431694	2.2205090163934424	2.8757166666666665	0.5240909836065574	2.8904112021857924	2.7914409836065572	0.9620849726775956	0.39423661202185795	0.958601912568306	0.33606120218579233	NA
D141	nosiRNA	Control	09b	NA	588.5	7.283088235294118	0.5698529411764706	0.8897058823529411	0	0	0	7.283088235294118	72.40808823529412	79.69117647058823	2.247733823529412	588.5	71.5272044117647	62.51738823529412	0	0.3307235294117647	0.5256970588235295	0.15578823529411764	0.3474040441176471	0.1429044117647059	3.570588235294118	5.0731150735294115	2.416243382352941	3.5529154411764705	0.8962235294117648	2.3888823529411765	2.249960294117647	0.9395591911764706	0.30944301470588237	0.9275047794117647	0.45369742647058825	NA
D141	nosiRNA	Control	10a	NA	1886.6124721603564	8.93207126948775	0.8407572383073497	1.0968819599109132	0	0	0	9.300668151447661	82.88975501113586	92.19042316258351	2.669239420935412	1886.6124721603564	40.7224434298441	58.63149131403118	0	0.31394398663697104	0.5204811804008909	0.13761926503340757	0.3214638084632517	0.13744610244988864	4.177713808463252	6.549194877505568	2.470353229398664	4.0732266146993314	1.3380962138084633	2.850247884187082	2.6726695991091316	0.9340462138084632	0.29416035634743876	0.9251214922048998	0.4896054565701559	NA
D141	nosiRNA	Control	10b	NA	843.6829896907217	9.13659793814433	0.7731958762886598	1.0695876288659794	0	0	0	9.448453608247423	89.87628865979381	99.32474226804123	2.900717268041237	843.6829896907217	83.53713479381443	72.03747319587629	0	0.32777525773195876	0.5461615979381443	0.13783994845360825	0.33899175257731956	0.1472216494845361	4.216042783505155	6.473096134020619	2.449569845360825	4.169881443298969	1.3136835051546392	3.0544845360824744	2.9033201030927835	0.9407783505154639	0.3086275773195876	0.9282051546391753	0.4738389175257732	NA
D141	nosiRNA	Control	10c	NA	552.7173913043479	8.33695652173913	0.6557971014492754	0.9094202898550725	0	0	0	8.445652173913043	85.05434782608695	93.5	2.4860300724637683	552.7173913043479	108.2225365942029	97.49985688405798	0	0.31851340579710147	0.527695652173913	0.13073297101449274	0.33095072463768116	0.14630253623188405	3.9365398550724637	5.666021739130435	2.516566304347826	3.94684384057971	1.0398521739130435	2.6354847826086956	2.489184420289855	0.9381713768115942	0.2980771739130435	0.9218742753623188	0.4885894927536232	NA
D141	nosiRNA	1hLPS	01a	NA	1019.803536345776	9.852652259332023	0.7897838899803536	1.080550098231827	0	0	0	10.163064833005894	83.7917485265226	93.95481335952849	2.678667387033399	1019.803536345776	43.29278447937131	40.297669155206286	0	0.28215618860510805	0.4782713163064833	0.11591630648330059	0.28832986247544207	0.126988605108055	3.5040402750491157	5.023405893909627	2.3096444007858548	3.4800666011787817	0.8621332023575639	2.844329469548134	2.6810777996070727	0.9388357563850688	0.26309744597249507	0.923016699410609	0.48595618860510803	NA
D141	nosiRNA	1hLPS	01b	NA	806.6242331288344	8.64877300613497	0.8312883435582822	1.0506134969325154	0	0	0	8.998466257668712	87.16411042944786	96.16257668711657	2.2179969325153372	806.6242331288344	87.48779831288344	60.80064309815951	0	0.2710266871165644	0.4463549079754601	0.11728159509202454	0.28284401840490797	0.11899325153374234	3.435574079754601	4.8356314417177915	2.304853067484663	3.420710429447853	0.8295788343558282	2.329591564417178	2.219398926380368	0.9516716257668711	0.25265567484662577	0.9224961656441718	NA	NA
D141	nosiRNA	1hLPS	02	NA	1000.7647058823529	11.889576883384933	0.6295149638802889	0.7832817337461301	0	0	0	11.85655314757482	87.24355005159958	99.10010319917441	3.4263893704850363	1000.7647058823529	68.01898875129	77.34376006191951	0	0.30184643962848295	0.5186557275541795	0.11678565531475749	0.3052639834881321	0.13195067079463366	3.9586075335397317	5.625139938080495	2.455725077399381	3.997760990712074	0.973990092879257	3.628111661506708	3.4308934984520123	0.9455859649122808	0.2827953560371517	0.9302042311661507	0.4118402476780186	NA
D141	nosiRNA	1hLPS	03	NA	833.6952861952861	8.035353535353535	0.8282828282828283	0.9949494949494949	0	0	0	8.274410774410775	69.1969696969697	77.47138047138047	3.50974898989899	833.6952861952861	61.901976767676764	54.24467138047138	0	0.4373627946127946	0.6275173400673401	0.25317962962962964	0.4516447811447811	0.13572962962962962	2.624719696969697	3.2507457912457913	2.155455387205387	2.6082208754208756	0.36126464646464646	3.6076175084175084	3.5107639730639733	0.9739242424242425	0.42319427609427607	0.9656153198653199	0.25116161616161614	NA
D141	nosiRNA	1hLPS	04	NA	764.2456140350877	10.149920255183414	0.6156299840510366	0.7894736842105263	0	0	0	10.116427432216906	80.29186602870813	90.40829346092504	3.0390977671451354	764.2456140350877	71.51800015948963	65.13132344497608	0	0.32410143540669856	0.5328379585326953	0.13946443381180224	0.3320347687400319	0.1357244019138756	3.8405478468899523	5.430400159489634	2.463129505582137	3.8670682615629985	0.9568767145135566	3.2242800637958533	3.0423649122807017	0.9464497607655502	0.30295933014354065	0.926644976076555	0.39961259968102075	NA
D141	nosiRNA	1hLPS	05	NA	801.6003460207612	8.444636678200691	0.6591695501730104	0.7698961937716263	0	0	0	8.389273356401384	75.53979238754326	83.92906574394463	3.854027162629758	801.6003460207612	67.45403252595156	72.65461124567474	0	0.47120570934256056	0.670656401384083	0.28047975778546713	0.4855034602076125	0.14115	2.9359370242214533	3.845345328719723	2.2255363321799306	2.923547750865052	0.534818339100346	3.940346366782007	3.8545493079584774	0.977845847750865	0.45868304498269896	0.9697979238754325	0.23529186851211073	NA
D141	nosiRNA	1hLPS	06	NA	267.24285714285713	6.8428571428571425	0.9214285714285714	0.95	0	0	0	7.071428571428571	65.4	72.47142857142858	2.8709592857142856	267.24285714285713	62.95134357142857	61.39450071428571	0	0.41994714285714285	0.5850528571428572	0.2594307142857143	0.44236857142857144	0.12465785714285714	2.509495	3.088445	2.098899285714286	2.4790442857142856	0.3368092857142857	2.957172857142857	2.8709592857142856	0.968865	0.4047314285714286	0.9610885714285714	NA	NA
D141	nosiRNA	1hLPS	07	NA	3122.3674723473987	9.750512085210978	0.7185579680458828	0.9717328963539533	0	0	0	9.930766079475625	87.55755837771405	97.48832445718968	3.0929843097091356	3122.3674723473987	64.30098922572716	57.3311225727161	0	0.3329128635804998	0.5367941417451864	0.14798009012699714	0.34371806636624336	0.13562027857435477	4.20107230643179	6.501990126997132	2.4608543629659976	4.140531913150348	1.2999721835313396	3.2879850471118393	3.095507169192954	0.9448514133551823	0.31386460467021715	0.9377691929537075	NA	NA
D141	nosiRNA	1hLPS	08a	NA	760.1608623548922	9.356550580431177	0.6268656716417911	0.802653399668325	0	0	0	9.328358208955224	80.01658374792703	89.34494195688225	3.005772470978441	760.1608623548922	70.39984411276949	71.8039784411277	0	0.3386888888888889	0.5489560530679933	0.1529262023217247	0.3475150912106136	0.139455223880597	3.2969280265339966	4.492551741293532	2.3174344941956884	3.2863137645107794	0.6961796019900498	3.1510955223880597	3.009371144278607	0.9518714759535655	0.3200014925373134	0.9387207296849088	0.38833880597014925	NA
D141	nosiRNA	1hLPS	08b	NA	276.16847826086956	8.418478260869565	0.5760869565217391	0.75	0	0	0	8.309782608695652	75.1195652173913	83.42934782608695	3.6063798913043477	276.16847826086956	49.29823043478261	31.079029347826086	0	0.44457608695652173	0.6416880434782609	0.24946902173913044	0.46158315217391305	0.1401108695652174	2.932871195652174	3.7968701086956522	2.2472190217391304	2.922817934782609	0.5098744565217391	3.7064663043478263	3.608941847826087	0.9730815217391304	0.43372173913043477	0.9729798913043478	0.2718614130434783	NA
D141	nosiRNA	1hLPS	09a	NA	3153.4343347639483	9.900429184549356	0.8592274678111588	1.1699570815450644	0	0	0	10.336480686695278	89.27038626609442	99.6068669527897	2.7822137339055795	3153.4343347639483	73.0699373390558	53.88386600858369	0	0.3013337339055794	0.5081469527896996	0.13112145922746782	0.30842051502145923	0.1341196566523605	4.088261888412017	5.969743004291845	2.4637823175965665	4.114234506437768	1.1166624034334764	2.9823763090128756	2.787175450643777	0.9289531330472103	0.2814008583690987	0.9191796566523606	0.5204788841201716	NA
D141	nosiRNA	1hLPS	09b	NA	727.6090425531914	8.46808510638298	0.7712765957446809	0.9867021276595744	0	0	0	8.699468085106384	74.98404255319149	83.68351063829788	2.5838090425531917	727.6090425531914	38.42946196808511	70.86931223404255	0	0.3191095744680851	0.510770744680851	0.15113085106382979	0.3260140957446809	0.12933244680851064	3.1411037234042554	4.213572606382979	2.2762497340425534	3.1421523936170215	0.6321835106382979	2.728083776595745	2.5854119680851064	0.9465074468085106	0.2985558510638298	0.9270882978723404	0.4132406914893617	NA
D141	nosiRNA	1hLPS	09c	NA	527.6586826347306	9.419161676646707	0.7904191616766467	0.9221556886227545	0	0	0	9.604790419161677	82.34730538922156	91.95209580838323	3.077423353293413	527.6586826347306	22.550084131736526	88.5248883233533	0	0.33610419161676647	0.5316359281437125	0.16077185628742516	0.3425709580838323	0.12989161676646707	2.9405203592814373	3.865565269461078	2.2106640718562875	2.9341314371257483	0.5279949101796407	3.2202410179640717	3.0788520958083834	0.9556236526946108	0.31837155688622754	0.9424236526946108	NA	NA
D141	nosiRNA	1hLPS	10	NA	846.6155268022181	8.767097966728281	0.7153419593345656	0.911275415896488	0	0	0	8.88354898336414	80.45101663585952	89.33456561922365	2.9137022181146026	846.6155268022181	67.04167264325324	53.30829316081331	0	0.34433918669131236	0.5335715341959335	0.17297911275415898	0.35520221811460256	0.12891497227356746	3.2183415896487984	4.399925138632162	2.2866386321626617	3.2090951940850276	0.6870744916820702	3.04421146025878	2.9149463955637707	0.9594656192236599	0.3268190388170055	0.9436025878003697	NA	NA
D141	nosiRNA	1hLPS	11	NA	1149.6310782241014	10.14799154334038	0.6849894291754757	0.8710359408033826	0	0	0	10.224101479915433	86.99154334038055	97.21564482029598	3.035167019027484	1149.6310782241014	71.03508509513742	66.2630079281184	0	0.31800697674418604	0.5270163847780127	0.13431194503171248	0.327493023255814	0.13739418604651163	3.8134076109936577	5.480975581395349	2.4013792811839325	3.818353911205074	0.9813679704016913	3.208287843551797	3.038662156448203	0.9474795983086681	0.2979174418604651	0.9289612050739958	0.43314080338266386	NA
D141	nosiRNA	4hLPS	01	NA	2050.81463878327	10.681558935361217	0.8241444866920152	1.026615969581749	0	0	0	10.996197718631178	84.75285171102662	95.74904942965779	2.987354657794677	2050.81463878327	55.28910123574145	53.81799952471483	0	0.29659334600760456	0.49970389733840304	0.12225171102661597	0.30646188212927755	0.13058726235741444	3.4795122623574146	4.9356048479087455	2.3147633079847907	3.463702946768061	0.8240453422053232	3.18656891634981	2.9918968631178706	0.9388468631178707	0.27774011406844107	0.9250790874524715	0.47370475285171104	NA
D141	nosiRNA	4hLPS	02	NA	765.3506097560976	8.484756097560975	0.7301829268292683	0.9390243902439024	0	0	0	8.65548780487805	76.5594512195122	85.21493902439025	3.004249237804878	765.3506097560976	51.033868140243904	58.263728353658536	0	0.36283963414634146	0.5559592987804878	0.19188140243902438	0.37319466463414636	0.1308173780487805	2.984944969512195	3.9052923780487805	2.2391464939024392	2.9787176829268294	0.5439989329268292	3.104350762195122	3.0053939024390246	0.9670789634146342	0.3463205792682927	0.9498371951219512	NA	NA
D141	nosiRNA	4hLPS	03	NA	2454.3615384615387	8.717307692307692	0.7692307692307693	1.0384615384615385	0	0	0	8.997115384615384	87.50192307692308	96.49903846153846	2.8002683653846154	2454.3615384615387	62.833139711538465	63.153717115384616	0	0.33148048076923076	0.5521594230769231	0.1392583653846154	0.34394134615384614	0.1502689423076923	3.7233872115384616	5.3280632692307694	2.4028825961538463	3.7217742307692308	0.9557267307692308	2.943508846153846	2.8049277884615385	0.9471756730769231	0.31406951923076926	0.9359340384615384	0.4465623076923077	NA
D141	nosiRNA	4hLPS	04	NA	1501.3252720677146	10.064087061668681	0.8137847642079806	1.0362756952841596	0	0	0	10.357920193470376	87.06166868198306	97.41958887545344	2.6348380894800485	1501.3252720677146	73.58038403869408	73.19094244256348	0	0.27718766626360336	0.4612528415961306	0.11854848851269649	0.28161596130592503	0.1188720677146312	3.4396632406287786	4.931442684401451	2.284187545344619	3.41160338573156	0.8447730350665055	2.8168334945586455	2.63693192261185	0.9346378476420798	0.2568515114873035	0.9186	NA	NA
D141	nosiRNA	4hLPS	05	NA	869.6435185185185	10.072530864197532	0.7145061728395061	0.941358024691358	0	0	0	10.229938271604938	86.3425925925926	96.57253086419753	2.9600043209876543	869.6435185185185	46.32425030864197	46.759647067901234	0	0.3116925925925926	0.5281503086419753	0.12497808641975308	0.3181097222222222	0.13982299382716049	3.419016512345679	4.72012762345679	2.332712191358025	3.4237257716049383	0.7551989197530864	3.1311949074074072	2.9625489197530865	0.9448194444444444	0.2912986111111111	0.9272935185185185	NA	NA
D141	nosiRNA	4hLPS	06	NA	949.4802259887006	10.501694915254237	0.6621468926553672	0.8361581920903954	0	0	0	10.535593220338983	90.09604519774011	100.63163841807909	3.2813349152542375	949.4802259887006	61.998861581920906	60.27080836158192	0	0.32924045197740115	0.5426813559322033	0.1388871186440678	0.3378674576271186	0.13718847457627117	3.4503127683615817	4.78621220338983	2.3235218079096045	3.461673559322034	0.7730171751412429	3.4435818079096046	3.2838945762711864	0.9528887005649718	0.31065322033898307	0.9357507344632768	0.3874675706214689	NA
D141	nosiRNA	4hLPS	07	NA	1098.3554347826087	9.459782608695653	0.7032608695652174	0.9532608695652174	0	0	0	9.595652173913043	82.46847826086956	92.06413043478261	2.8233908695652175	1098.3554347826087	77.44679815217391	63.515301739130436	0	0.3144175	0.502556304347826	0.1469120652173913	0.32346380434782607	0.12407076086956521	3.5900639130434784	5.109735	2.3701591304347827	3.5735540217391306	0.8732206521739131	2.9769209782608694	2.8248320652173913	0.9493451086956521	0.29361130434782606	0.9269958695652174	0.38577119565217394	NA
D141	nosiRNA	4hLPS	08	NA	895.5651282051282	11.863589743589744	0.6492307692307693	0.7743589743589744	0	0	0	11.832820512820513	87.96820512820513	99.80102564102565	3.8402377435897437	895.5651282051282	56.57669056410256	62.44096471794872	0	0.3371544615384615	0.5374911794871795	0.15710717948717948	0.3437931282051282	0.12502471794871794	3.1826549743589743	4.234808512820512	2.2870328205128203	3.201214358974359	0.5979495384615384	4.009953128205129	3.8415194871794873	0.9598510769230769	0.31975928205128207	0.9442563076923077	0.33452205128205126	NA
D141	nosiRNA	4hLPS	09	NA	2203.3113616652213	10.134431916738942	0.813529921942758	1.0737207285342585	0	0	0	10.46313963573287	83.1786643538595	93.64180398959236	2.99558473547268	2203.3113616652213	68.48031647875108	60.556952211621855	0	0.3140102341717259	0.5352670424978317	0.12915316565481352	0.32100372940156113	0.14225004336513444	3.7277689505637466	5.313328881179531	2.414818473547268	3.7378125758889853	0.9241025151777971	3.2018118820468344	2.9996562879444926	0.9343395490026019	0.2934323503902862	0.9231571552471812	0.5076159583694709	NA
D141	nosiRNA	4hLPS	10	NA	2112.7283950617284	9.932980599647266	0.6957671957671958	0.9788359788359788	0	0	0	10.100529100529101	85.85185185185185	95.95238095238095	2.7627904761904762	2112.7283950617284	57.99210978835979	52.54031234567901	0	0.298189417989418	0.5107685185185186	0.11832010582010583	0.30600661375661375	0.13685061728395062	3.8477654320987655	5.526753439153439	2.438551499118166	3.855772574955908	0.9839353615520282	2.9628499118165785	2.766439770723104	0.9321048500881834	0.2763251322751323	0.918329188712522	0.5057619929453263	NA
D141	nosiRNA	4hLPS	11	NA	706.7676056338029	8.901408450704226	0.8503521126760564	1.0105633802816902	0	0	0	9.195422535211268	76.46126760563381	85.65669014084507	2.807000704225352	706.7676056338029	63.792560387323945	51.30906003521127	0	0.3246047535211268	0.5046042253521127	0.163168838028169	0.33250633802816904	0.12128591549295775	3.0402491197183097	4.044741901408451	2.227825528169014	3.053217253521127	0.5942086267605634	2.930624823943662	2.80770176056338	0.9583401408450705	0.3057417253521127	0.9364230633802817	0.3466163732394366	NA
D141	nosiRNA	24hLPS	01	NA	863.4679802955665	8.960591133004925	0.8735632183908046	1.1001642036124795	0	0	0	9.346469622331691	69.00985221674877	78.356321839080465	2.4300733990147783	863.4679802955665	62.93831543513957	52.31446666666667	0	0.2846272577996716	0.4527752052545156	0.13742676518883415	0.2912725779967159	0.11229425287356322	3.1153308702791462	4.206168801313629	2.244988998357964	3.108988998357964	0.6372674876847291	2.577722988505747	2.4308834154351397	0.9425088669950739	0.2639453201970443	0.9209642036124794	0.4453022988505747	NA
D141	nosiRNA	24hLPS	02	NA	1117.5857923497267	10.26775956284153	0.8437158469945355	1.014207650273224	0	0	0	10.559562841530054	83.52568306010929	94.08524590163934	2.8437154098360655	1117.5857923497267	60.88423092896175	57.3917443715847	0	0.284015956284153	0.4510603278688525	0.1348672131147541	0.28916743169398906	0.108004043715847	3.3910034972677594	4.73292568306011	2.2982387978142076	3.385982295081967	0.771583606557377	3.0018641530054646	2.845513114754098	0.9486642622950819	0.2646297267759563	0.9269700546448087	0.3999720218579235	NA
D141	nosiRNA	24hLPS	03	NA	3801.7059736229635	8.04654771140419	0.9309542280837859	1.2560124127230412	0	0	0	8.598138091543833	79.39177657098526	87.98991466252909	2.3614391776570987	3801.7059736229635	61.251409619860354	63.39013297129558	0	0.3015052754072925	0.4848643910007758	0.1452733902249806	0.3114962761830877	0.12699169899146626	3.3016497284716837	4.567723351435221	2.2989995345228857	3.2751178432893715	0.7452283165244376	2.5490914662529094	2.365046547711404	0.920266330488751	0.28038068269976724	0.9153349883630721	0.5689920093095423	NA
D141	nosiRNA	24hLPS	04	NA	817.6026200873363	8.614264919941776	0.8020378457059679	1.0786026200873362	0	0	0	8.919941775836973	67.22998544395924	76.14992721979621	2.206565211062591	817.6026200873363	64.24060160116449	47.802468558951965	0	0.2645886462882096	0.4164136826783115	0.12976768558951965	0.2714749636098981	0.10310160116448326	2.9493387190684133	3.8476269286754	2.223184133915575	2.947361135371179	0.5308315866084425	2.3194804949053855	2.2073272197962153	0.9499793304221252	0.2461593886462882	0.9257806404657933	0.4023033478893741	NA
D141	nosiRNA	24hLPS	05	NA	2285.87597448618	9.967399007795889	0.9284195605953225	1.1396172927002126	0	0	0	10.437278525868178	84.86392629340892	95.3012048192771	2.4588824238128986	2285.87597448618	65.14479227498228	64.56316059532247	0	0.2604874557051736	0.4378871722182849	0.11177377746279235	0.2660848334514529	0.11363571934798015	3.360396527285613	4.699682069454288	2.2821348688873138	3.344184124734231	0.7711745570517363	2.6458783841247344	2.4614034018426647	0.9297085754783841	0.2390401133947555	0.9085642806520199	0.5050095676824947	NA
D141	nosiRNA	24hLPS	06	NA	2588.6409872849663	9.675392670157068	0.9663425579655947	1.2610321615557218	0	0	0	10.267015706806284	72.24682124158564	82.51383694839193	2.0781097232610324	2588.6409872849663	59.93334465220643	59.069851982049364	0	0.2287296933433059	0.41127539267015706	0.085743904263276	0.2301628272251309	0.11475340314136126	3.371221465968586	4.723744801795063	2.2905874345549737	3.3646450261780103	0.7819186985789081	2.2585629020194466	2.0814967090501124	0.9213289454001495	0.207828047868362	0.8980417352281227	0.5788344053851907	NA
D141	nosiRNA	24hLPS	07	NA	739.6932907348242	9.210862619808307	0.829073482428115	0.9952076677316294	0	0	0	9.487220447284345	72.57348242811501	82.06070287539936	2.9689174121405753	739.6932907348242	60.59751693290735	63.11923881789137	0	0.3333651757188498	0.5065071884984026	0.17837747603833864	0.3436485623003195	0.1163241214057508	2.7615607028753995	3.4817092651757187	2.18371661341853	2.7532575079872204	0.4172070287539936	3.1045747603833864	2.9709800319488817	0.9583463258785943	0.3140599041533546	0.9384624600638978	0.3573067092651757	NA
D141	nosiRNA	24hLPS	08	NA	1144.964705882353	10.115508021390374	0.8406417112299466	1.0299465240641712	0	0	0	10.428877005347594	78.50695187165775	88.93582887700535	2.813866310160428	1144.964705882353	61.52594427807487	71.2912513368984	0	0.2955888770053476	0.4835724064171123	0.13512438502673796	0.3040177540106952	0.12144010695187166	3.254702245989305	4.378261390374331	2.311620320855615	3.2620052406417113	0.6573636363636364	2.9943885561497328	2.8162273796791446	0.939708449197861	0.27415433155080215	0.9204448128342246	0.46158288770053474	NA
D141	nosiRNA	24hLPS	09	NA	956.2523474178404	10.055164319248826	0.8943661971830986	1.0727699530516432	0	0	0	10.423708920187794	78.02582159624413	88.44953051643192	2.971455868544601	956.2523474178404	64.33945328638498	55.66504401408451	0	0.3001532863849765	0.4715080985915493	0.14843098591549295	0.3059634976525822	0.11015669014084507	2.872918544600939	3.716942488262911	2.1984420187793425	2.8709285211267606	0.4801569248826291	3.108999061032864	2.9732720657276994	0.9557049295774648	0.28114953051643193	0.9341586854460094	0.3657025821596244	NA
D141	nosiRNA	24hLPS	10a	NA	580.0171428571429	8.194285714285714	0.8057142857142857	0.9542857142857143	0	0	0	8.385714285714286	75.41714285714286	83.80285714285715	2.508226	580.0171428571429	18.466787142857143	42.53475542857143	0	0.31976257142857145	0.49901285714285715	0.15790714285714286	0.32712657142857143	0.12611771428571428	2.8034157142857143	3.5705185714285714	2.1913434285714284	2.8034202857142856	0.45424	2.6354242857142856	2.510271142857143	0.9502471428571428	0.3004685714285714	0.9347308571428571	0.39855542857142856	NA
D141	nosiRNA	24hLPS	10b	NA	1423.6738022426096	9.53414882772681	0.800203873598369	1.017329255861366	0	0	0	9.806320081549439	85.81141692150867	95.61773700305811	2.6533799184505606	1423.6738022426096	66.18836860346585	30.293698063200814	0	0.29079459734964325	0.4740986748216106	0.1323630988786952	0.2970018348623853	0.1192881753312946	3.2020953109072376	4.340319571865443	2.270682874617737	3.19985372069317	0.6600472986748216	2.8043709480122323	2.6561312945973494	0.9445923547400612	0.2710559633027523	0.9256912334352702	0.4366738022426096	NA
D141	nosiRNA	24hLPS	10c	NA	748.7874720357942	7.921700223713646	0.912751677852349	1.087248322147651	0	0	0	8.31096196868009	68.71140939597315	77.02237136465324	2.309136017897092	748.7874720357942	63.61164272930649	75.73898120805369	0	0.29855346756152124	0.45987069351230425	0.15758434004474273	0.3070328859060403	0.11251297539149888	2.908503355704698	3.7822782997762863	2.223629306487696	2.8978977628635345	0.5180615212527965	2.4306319910514542	2.3107519015659954	0.9494002237136465	0.27691208053691274	0.9229203579418345	NA	NA
D141	nosiRNA	24hLPS	11a	NA	1744.8083333333334	8.746875	0.9010416666666666	1.1604166666666667	0	0	0	9.208333333333334	87.63125	96.83958333333334	2.4270932291666667	1744.8083333333334	80.4749521875	33.265289583333335	0	0.2867184375	0.4557422916666667	0.13770104166666666	0.29568072916666666	0.11452135416666667	3.0657113541666665	4.119736666666666	2.2387338541666666	3.050405	0.6176196875	2.5579910416666665	2.429631875	0.9468958333333334	0.2679786458333333	0.9258623958333333	0.42095635416666666	NA
D141	nosiRNA	24hLPS	11b	NA	203.76829268292684	6.7073170731707314	1.0731707317073171	1.2804878048780488	0	0	0	7.329268292682927	40.01219512195122	47.34146341463415	2.423869512195122	203.76829268292684	45.11059268292683	54.796734146341464	0	0.35425243902439024	0.4854731707317073	0.23954756097560975	0.35639512195121953	0.09531951219512196	2.490791463414634	3.0269426829268293	2.1110378048780487	2.47645	0.3123658536585366	2.5040365853658537	2.4249012195121953	0.9647634146341464	0.33581951219512196	0.9470219512195122	0.28849146341463416	NA
D270A	NA	1hLPS	01	NA	628.0839694656488	8.351145038167939	0.4402035623409669	0.5877862595419847	0	0	0	8.048346055979644	71.42748091603053	79.47582697201018	2.072960092668075	628.0839694656488	56.29310403170004	52.81565601348851	0	0.28671719924779426	0.4970583898715277	0.1329552220321162	0.28818109464662744	0.1314162714551628	16.599054784854637	NA	NA	NA	NA	2.2086421720407623	2.0743555071370072	NA	0.2630936240167901	0.9167919107880247	0.3945030868724088	0.9478465615427136
D270A	NA	1hLPS	02	NA	882.9925558312655	8.781637717121589	0.34739454094292804	0.46898263027295284	0	0	0	8.32258064516129	64.41935483870968	72.74193548387096	2.1064852306449584	882.9925558312655	55.10708191686407	46.47318103503777	0	0.2912782000823995	0.5716035278517535	0.09942949930277487	0.2864267129780328	0.17307588399485876	20.15855803511186	NA	NA	NA	NA	2.3269245264820895	2.113573546850082	NA	0.25921731358290057	0.8871945563477815	0.6142998024022366	0.9147192908794771
D270A	NA	1hLPS	03	NA	1616.238961038961	9.52987012987013	0.4051948051948052	0.4831168831168831	0	0	0	9.127272727272727	86.86233766233767	95.98961038961039	1.9319654917801472	1616.238961038961	58.35910501677563	58.40250982852116	0	0.2551823761049964	0.5387090054754619	0.07529756093415066	0.24675218647154598	0.1700444731294773	21.830199429912852	NA	NA	NA	NA	2.166262767312218	1.941137183108882	NA	0.22367489865266815	0.8756162385305567	0.6902061322855655	0.902340868104425
D270A	NA	1hLPS	04	NA	525.4281842818428	9.791327913279133	0.4796747967479675	0.6504065040650406	0	0	0	9.552845528455284	67.37940379403794	76.93224932249322	2.4259166053566075	525.4281842818428	56.22620586075764	31.366909926208205	0	0.2810166443178006	0.5439429254428252	0.09523229375313512	0.2817519828475023	0.1546881172250703	17.98055250713299	NA	NA	NA	NA	2.621720322016661	2.430419027161359	NA	0.2529367273958911	0.8956658057620778	0.4902250095312957	0.9303412253038247
D270A	NA	1hLPS	05	NA	356.3175965665236	8.223175965665236	0.48497854077253216	0.5879828326180258	0	0	0	7.909871244635193	49.26609442060086	57.17596566523605	2.1235816521514956	356.3175965665236	40.63725764480818	37.6457661747526	0	0.3017921257242445	0.5449777533951576	0.126665812420945	0.29947250486713023	0.1530067965757828	16.319235908818722	NA	NA	NA	NA	2.270869166988733	2.1247406748155573	NA	0.27570520678810007	0.9091819972275001	0.40608737121699795	0.9424315124274039
D270A	NA	1hLPS	06	NA	793.3796296296297	10.097222222222221	0.4212962962962963	0.5324074074074074	0	0	0	9.733796296296296	82.3425925925926	92.07638888888889	2.3816253530907683	793.3796296296297	64.95045330533787	56.6714543760742	0	0.277997214576826	0.5410263657110645	0.09409573577729625	0.27584722486053354	0.1552268336269403	23.066926735215446	NA	NA	NA	NA	2.6482725472703623	2.391295672926732	NA	0.24743068028091947	0.8868378660772286	0.5985221638048455	0.9121248229092762
D270A	NA	4hLPS	01	NA	2026.2300469483569	7.788732394366197	0.323943661971831	0.4460093896713615	0	0	0	7.286384976525822	76.87323943661971	84.15962441314554	1.6574008874375974	2026.2300469483569	50.07123760100363	75.9446909605674	0	0.28285449000465496	0.5929702869226579	0.08214927223666385	0.26897055923733704	0.2004418656271298	19.8414403527921	NA	NA	NA	NA	1.8692162775206056	1.6656179024579563	NA	0.24336706219768406	0.8668716321791462	0.7572509968577821	0.8955170674428071
D270A	NA	4hLPS	02	NA	3383.8753894080996	7.2087227414330215	0.3364485981308411	0.5077881619937694	0	0	0	6.775700934579439	72.59813084112149	79.37383177570094	1.528271245900321	3383.8753894080996	36.58457777871549	42.38625899718177	0	0.28429584460841406	0.6388356528030309	0.07145836240897108	0.25426218889276314	0.231977044625297	17.174980841764334	NA	NA	NA	NA	1.7211812116614067	1.5332085627058745	NA	0.24266277143441908	0.8617391545516574	0.8432406089035264	0.8956050262902772
D270A	NA	4hLPS	03	NA	497.6969696969697	8.598484848484848	0.5378787878787878	0.7689393939393939	0	0	0	8.579545454545455	46.234848484848484	54.81439393939394	1.8515536359933735	497.6969696969697	48.580246184100254	34.414094720827265	0	0.25829342854096166	0.5461431793108453	0.08065743166695499	0.24777908974590754	0.16958787952713175	19.908850300026124	NA	NA	NA	NA	2.052738445547876	1.8554120129718554	NA	0.22381525788534715	0.8611484627100559	0.6278414785037059	0.911721310110847
D270A	NA	4hLPS	04	NA	4282.593525179856	7.5215827338129495	0.37050359712230213	0.5611510791366906	0	0	0	7.140287769784172	83.18705035971223	90.3273381294964	1.7399445482498426	4282.593525179856	49.86466296812551	62.80128145124571	0	0.3289158126737496	0.7171245489919729	0.08416992488458329	0.32930881719647553	0.25690440257304936	17.02440650253377	NA	NA	NA	NA	1.990793258596041	1.746932366863382	NA	0.2763751158844622	0.8476775618747769	0.8585717734079364	0.8835378672421186
D270A	NA	4hLPS	05	NA	1529.661971830986	9.267605633802816	0.5098591549295775	0.6647887323943662	0	0	0	9.092957746478874	74.40845070422536	83.50140845070422	1.98901910653928	1529.661971830986	44.93515213900751	35.62464573717328	0	0.2665570876485493	0.5939195661000406	0.08307799865442651	0.24674727192940635	0.18450643223243873	20.53964224461953	NA	NA	NA	NA	2.222848100697222	1.9957424610838435	NA	0.23124978093919957	0.8672016582626759	0.6998705214025838	0.9031791966226644
D270A	NA	4hLPS	06	NA	505.9955357142857	8.861607142857142	0.7857142857142857	1.0178571428571428	0	0	0	9.15625	52.21875	61.375	1.5629451834149939	505.9955357142857	49.57762348760714	67.38774043701645	0	0.20657181399063632	0.4401489007309566	0.07185937949960937	0.19678994332177732	0.1339027996384026	17.120434833692528	NA	NA	NA	NA	1.7432121187679046	1.5646551388285583	NA	0.17656203453657604	0.8535240623634814	0.6510528818913693	0.908630824486277
D270A	NA	Control	01	NA	320.0869565217391	7.208695652173913	0.3826086956521739	0.43478260869565216	0	0	0	6.678260869565217	68.05217391304348	74.7304347826087	1.58845894511275	320.0869565217391	45.39062741327455	62.9446510824261	0	0.2725465556472071	0.5159348943699491	0.10239378002544786	0.26850615349435325	0.16407326041965475	16.183181193906428	NA	NA	NA	NA	1.7399490382480542	1.589614546986698	NA	0.24186873026039793	0.882713862119055	0.7102902334077461	0.9103051547263302
D270A	NA	Control	02	NA	802.1833740831296	10.056234718826406	0.33985330073349634	0.4572127139364303	0	0	0	9.61124694376528	71.41809290953545	81.02933985330074	2.2933876058783165	802.1833740831296	52.450981189951044	52.30609597628983	0	0.26873331794243205	0.5330909734877384	0.08738550208753423	0.26310792897247637	0.157024843458071	23.10191439828891	NA	NA	NA	NA	2.5360768921901062	2.305703581516079	NA	0.24020882150298872	0.8894490803039727	0.6196292206698986	0.9126833374943034
D270A	NA	Control	03	NA	684.817120622568	8.770428015564203	0.17315175097276264	0.22178988326848248	0	0	0	8.027237354085603	69.55058365758755	77.57782101167315	3.0286300597495606	684.817120622568	71.99769639610261	56.04631523785319	0	0.40331429427972837	0.6818680300905233	0.17715352361101191	0.40722449552578294	0.1805212901093273	16.67904066019254	NA	NA	NA	NA	3.2428160787496183	3.0310283007364993	NA	0.3757839608494906	0.929700592710999	0.3963542906361457	0.9446157660468513
D270A	NA	Control	04	NA	1077.4237288135594	7.584745762711864	0.3474576271186441	0.5677966101694916	0	0	0	7.220338983050848	75.77118644067797	82.99152542372882	1.7392516481162124	1077.4237288135594	44.86283718286162	49.071689867118316	0	0.3094066443683041	0.6865836343511657	0.08732756388734142	0.2814297202076357	0.2410121586255226	20.45411103620666	NA	NA	NA	NA	1.9417510459739111	1.7471490488372956	NA	0.2674412789671633	0.8639242500135009	0.7512411299676124	0.8992562843007799
D270A	NA	Control	05	NA	4001.518987341772	6.569620253164557	0.23417721518987342	0.3291139240506329	0	0	0	5.930379746835443	88.9873417721519	94.91772151898734	1.7179321042901123	4001.518987341772	55.82350749567979	44.585271413876384	0	0.3878477529516829	0.8299846537902277	0.09201416738535469	0.41092896864920325	0.3174193412982453	17.543973573984562	NA	NA	NA	NA	1.9715252150694254	1.7235635254752228	NA	0.3273088016292012	0.847614089563325	0.9819984252437299	0.8779088823468629
D270A	NA	Control	06	NA	404.9043824701195	9.079681274900398	0.44223107569721115	0.5737051792828686	0	0	0	8.776892430278885	58.00796812749004	66.78486055776892	2.3996928216566644	404.9043824701195	59.67727195689608	62.185018009468386	0	0.30186874149460485	0.5371432926283751	0.12373993636821887	0.3032296267106004	0.15089977475999106	17.089955459872066	NA	NA	NA	NA	2.5680930106521993	2.401209637344366	NA	0.27688333622815153	0.9122814934402421	0.4565284360500703	0.9421406482728095
D270A	NA	24hLPS	01	NA	1317.8201754385964	10.548245614035087	0.6425438596491229	0.7302631578947368	0	0	0	10.55921052631579	73.33771929824562	83.8969298245614	1.8913058597769783	1317.8201754385964	56.796315981163914	48.08139862261793	0	0.2246733365949901	0.5021417370184986	0.06795965287934473	0.21190356675941655	0.1524418265944477	21.148326108550332	NA	NA	NA	NA	2.1321199169779383	1.8939183422127053	NA	0.19374104842976347	0.8627205968777836	0.6707656221729573	0.8991816371852877
D270A	NA	24hLPS	02	NA	3874.957345971564	7.009478672985782	0.4265402843601896	0.6113744075829384	0	0	0	6.729857819905213	80.65402843601896	87.38388625592417	1.4003045359333857	3874.957345971564	55.37914280202974	39.21643087032155	0	0.2824040462157449	0.6533917513597708	0.07089239629474152	0.2545616956486289	0.244342733402105	17.508206909536053	NA	NA	NA	NA	1.5927720446221232	1.4049889414544474	NA	0.23803941276361135	0.8421168650331887	0.8780392831468075	0.8831037858634281
D270A	NA	24hLPS	03	NA	1242.8384146341464	7.908536585365853	0.49390243902439024	0.6585365853658537	0	0	0	7.698170731707317	69.59756097560975	77.29573170731707	1.56979867879861	1242.8384146341464	73.60556280863761	75.36013592990386	0	0.2503378830496058	0.544648654998811	0.08067279926853622	0.23454188179737323	0.17897816930401345	19.298169290300663	NA	NA	NA	NA	1.758964419186581	1.573282160815928	NA	0.21501288407557803	0.8612244265444557	0.7266472940630769	0.8997150062254097
D270A	NA	24hLPS	04	NA	824.3493530499076	8.963031423290204	0.7929759704251387	0.9722735674676525	0	0	0	9.22920517560074	63.96857670979667	73.19778188539742	1.7072119899378049	824.3493530499076	62.64016732285467	54.73132667173197	0	0.21427103270874556	0.416967414380149	0.08446214214351366	0.20845818303925118	0.11843749254735056	17.79651944713893	NA	NA	NA	NA	1.8414993460360565	1.7084590770324106	NA	0.1893513734569151	0.8802002964629997	0.4905454052049874	0.9308865695892128
D270A	NA	24hLPS	05	NA	1030.9375	10.534090909090908	0.5625	0.6704545454545454	0	0	0	10.40625	74.11931818181819	84.52556818181819	1.8561738385624356	1030.9375	66.73363335135286	61.50090300260088	0	0.2109545252268929	0.4705662814413521	0.06555654044381042	0.19720030873253336	0.139996468066418	23.179393700698675	NA	NA	NA	NA	2.101969385872089	1.8608558960785528	NA	0.18333032522879525	0.8638546932936757	0.6817682018778991	0.8959143651978032
D270A	NA	24hLPS	06	NA	2718.0135869565215	9.714673913043478	0.4945652173913043	0.6304347826086957	0	0	0	9.505434782608695	81.98641304347827	91.49184782608695	1.8692574967791926	2718.0135869565215	79.75511705088735	52.32078369871042	0	0.2622747063622813	0.5978420970023832	0.06890028545042051	0.2421704240618242	0.19770313565634873	22.947427516877053	NA	NA	NA	NA	2.1032883568685747	1.8740313600727396	NA	0.22526415162508603	0.8615275555602884	0.7350325558479772	0.896321164970651
D270B	NA	1hLPS	01	NA	530.8225352112676	9.140845070422536	0.5633802816901409	0.7183098591549296	0	0	0	9.019718309859154	60.861971830985915	69.88169014084507	2.021654972185841	530.8225352112676	62.35047494088753	45.99438030759972	0	0.25380246937566914	0.471862919145549	0.09761672102088553	0.25068312127656184	0.13312419252315952	19.50875828598215	NA	NA	NA	NA	2.190104294453383	2.025517302915828	NA	0.22695901400583565	0.8885945469687098	0.5430492987787722	0.9269165413161247
D270B	NA	1hLPS	02	NA	409.8874458874459	8.008658008658008	0.5584415584415584	0.7532467532467533	0	0	0	7.917748917748917	66	73.91774891774892	1.6944724309653254	409.8874458874459	34.247606429021836	52.619134841020255	0	0.2498321795666213	0.4983222526388706	0.09412501456128498	0.24288260566138434	0.14938451595807228	15.966266568535872	NA	NA	NA	NA	1.8259606546312146	1.6970623645170788	NA	0.22221479135744013	0.8857770667456473	0.5173070530488458	0.9306174757086055
D270B	NA	1hLPS	03	NA	834.2551984877126	9.716446124763705	0.4952741020793951	0.6616257088846881	0	0	0	9.54820415879017	82.76937618147448	92.31758034026466	2.16204723728729	834.2551984877126	47.261697599882424	50.484544716295666	0	0.25523307119328914	0.5005842766420472	0.08662179087786487	0.25096387564677214	0.14434336293803232	19.725777242828805	NA	NA	NA	NA	2.351054651984584	2.1661603752308114	NA	0.22841347817954158	0.889726225411096	0.5462940507217906	0.9273574278480615
D270B	NA	1hLPS	04	NA	1643.2241379310344	8.114942528735632	0.25287356321839083	0.41379310344827586	0	0	0	7.557471264367816	66.55747126436782	74.11494252873563	1.8796174989745278	1643.2241379310344	54.64913595317984	56.00102851110767	0	0.32055271891764747	0.6897469149744058	0.0880120375754608	0.3084701147723099	0.2339600521681999	22.295523926337726	NA	NA	NA	NA	2.149592847796589	1.885824950663957	NA	0.27258371770036477	0.8539604170391304	0.8540538190506562	0.8839813580766436
D270B	NA	1hLPS	05	NA	798.9629629629629	9.82010582010582	0.5767195767195767	0.7063492063492064	0	0	0	9.735449735449736	84.16666666666667	93.9021164021164	1.9444680283331344	798.9629629629629	83.34223264907563	66.06349291805788	0	0.23504356563924034	0.49331534692490137	0.06983403102386886	0.22738194266044243	0.14892447099530515	21.97711319433273	NA	NA	NA	NA	2.1552262863984404	1.9490759176609602	NA	0.2052571933498515	0.8712335594853953	0.6150365418489341	0.9100296357862896
D270B	NA	1hLPS	06	NA	4993.152777777777	6.847222222222222	0.17592592592592593	0.23148148148148148	0	0	0	6.101851851851852	91.55092592592592	97.65277777777777	1.5660403728369103	4993.152777777777	42.45480798829782	59.143692513476	0	0.33055995769582325	0.7603535145241601	0.08369475616235822	0.30203163571604397	0.2823054777977166	18.296246071299233	NA	NA	NA	NA	1.7973659606387318	1.5697820938905118	NA	0.27996766332775025	0.8613258867932891	0.9528954978994876	0.8818148688933126
D270B	NA	1hLPS	07	NA	244.44025157232704	8.018867924528301	0.3836477987421384	0.4968553459119497	0	0	0	7.566037735849057	43.75471698113208	51.320754716981135	2.16427885846147	244.44025157232704	70.24864932466657	53.793255457055444	0	0.30560193488499726	0.5116798540188269	0.14030754031175488	0.31039738664437194	0.13226987896571543	16.40325092229456	NA	NA	NA	NA	2.277016523771201	2.165183545842158	NA	0.28605174992966986	0.9320024309948413	0.3636032616124906	0.9574554691845953
D270B	NA	1hLPS	08	NA	1654.872641509434	7.85377358490566	0.38207547169811323	0.5283018867924528	0	0	0	7.452830188679245	73.01886792452831	80.47169811320755	1.6309050587201503	1654.872641509434	46.32569501377197	49.185150555029	0	0.26693980266901474	0.5942034631496125	0.07670019332530735	0.2459256471518008	0.19991814147947656	19.62293526181489	NA	NA	NA	NA	1.8167654068717332	1.6346269652730692	NA	0.23327075571596712	0.872530863363863	0.716395080306723	0.904068071981623
D270B	NA	1hLPS	09	NA	697.4729064039409	7.699507389162561	0.3891625615763547	0.5615763546798029	0	0	0	7.344827586206897	61.37931034482759	68.72413793103448	1.598057805304626	697.4729064039409	43.59361516273587	49.993161540836546	0	0.26368092714172087	0.5414376699604365	0.08502400587301892	0.2557403762866334	0.17844149257647687	17.968029547869257	NA	NA	NA	NA	1.7720067615632562	1.604523122387098	NA	0.23149799329497275	0.8760255026676632	0.6631334812143149	0.9107788035812996
D270B	NA	1hLPS	10	NA	620.7283950617284	8.435185185185185	0.4876543209876543	0.5771604938271605	0	0	0	8.154320987654321	62.80246913580247	70.95679012345678	1.8073321765747694	620.7283950617284	44.745243037433745	55.333831637170704	0	0.2578137330334273	0.5221612675328672	0.08534469604254388	0.24955232872934574	0.1616989499430303	19.763254817434646	NA	NA	NA	NA	1.966453536277596	1.8102075205675605	NA	0.2311174832380055	0.8907873923089125	0.6010741029912717	0.9257265576128311
D270B	NA	4hLPS	01	NA	745.6933867735471	9.228456913827655	0.5771543086172345	0.7675350701402806	0	0	0	9.182364729458918	69.11422845691382	78.29659318637275	1.9957189288768906	745.6933867735471	71.06398343476108	60.10299293329579	0	0.24952494025834898	0.47887273001210945	0.09243538966654614	0.24618359129484615	0.13526617980261646	19.22023949366843	NA	NA	NA	NA	2.181573057985481	1.9993780915301713	NA	0.22156104803408008	0.8823835788628241	0.5487785011877881	0.9224091545026817
D270B	NA	4hLPS	02	NA	1907.7764227642276	10.475609756097562	0.46747967479674796	0.5718157181571816	0	0	0	10.210027100271002	80.04065040650407	90.25067750677506	2.574925255752995	1907.7764227642276	61.66037753812269	47.991652083988164	0	0.29731491276787964	0.5910864576721332	0.09970337710632637	0.2929350300331886	0.17023250765418463	20.638741485302994	NA	NA	NA	NA	2.8554776455406627	2.580333701242224	NA	0.26184189590303236	0.8804691142787308	0.5838561661204915	0.9125591473789716
D270B	NA	4hLPS	03	NA	742.5851063829788	9.54468085106383	0.4148936170212766	0.5808510638297872	0	0	0	9.214893617021277	65.16170212765958	74.37659574468086	2.3869684830501527	742.5851063829788	56.77138876796573	51.295226760797256	0	0.28883584502137827	0.5684342850832093	0.10531885904401365	0.2808796268700824	0.1618839751845291	20.38964970627187	NA	NA	NA	NA	2.5889043025980127	2.3902908389010906	NA	0.2606095966128805	0.8979954012861997	0.505371901867943	0.9315545383208826
D270B	NA	4hLPS	04	NA	526.9929824561403	8.263157894736842	0.37894736842105264	0.45263157894736844	0	0	0	7.792982456140351	58.62105263157895	66.4140350877193	2.193140215850138	526.9929824561403	43.24812058636333	45.75007507002642	0	0.30416429123495403	0.5042626225091967	0.15724129845545826	0.30632178058245546	0.12583060658799014	15.02695666101754	NA	NA	NA	NA	2.2968876167792667	2.193849251030873	NA	0.28489691206850903	0.9337128194740507	0.3477333600985375	0.9590504923993459
D270B	NA	4hLPS	05	NA	692.7647058823529	10.28388746803069	0.578005115089514	0.7544757033248082	0	0	0	10.202046035805626	76.18925831202046	86.3913043478261	2.0395712183325547	692.7647058823529	57.17329848931004	34.596104731755354	0	0.2278493869668899	0.4363348399674496	0.08503129430671426	0.22378011911123882	0.121402165657383	19.640951263010656	NA	NA	NA	NA	2.2428826930397023	2.045110977689732	NA	0.20276557287867555	0.8833601241603937	0.5481443982865898	0.9195784255869629
D270B	NA	4hLPS	06	NA	2268.330049261084	7.6600985221674875	0.35467980295566504	0.46798029556650245	0	0	0	7.187192118226601	78.14778325123153	85.33497536945812	1.6885691659782502	2268.330049261084	44.87021628173795	41.852141638785206	0	0.3064692848510253	0.6835885584871993	0.0916042586853784	0.28366005469659694	0.23642718267947826	19.19619983996158	NA	NA	NA	NA	1.9092268779800043	1.6939684034529716	NA	0.2597102840786246	0.8562339977673412	0.8207737904371186	0.8914785499648945
D270B	NA	4hLPS	07	NA	1064.2026431718061	10.66372980910426	0.48164464023494863	0.5829662261380323	0	0	0	10.383259911894273	78.99412628487518	89.37738619676945	2.6645411482413532	1064.2026431718061	70.85920750910039	45.494826209691965	0	0.2863629172036411	0.5333565005754072	0.1079691746321966	0.2844895609937311	0.14501968014958735	21.98609661023051	NA	NA	NA	NA	2.8934380628516188	2.6693258149689685	NA	0.25756541406522093	0.8971388976246566	0.47897935286210286	0.9289456556121132
D270B	NA	4hLPS	08	NA	4227.639784946236	7.037634408602151	0.16129032258064516	0.25268817204301075	0	0	0	6.301075268817204	86.69354838709677	92.99462365591398	1.7292031946669189	4227.639784946236	83.86669230343306	35.083023721476586	0	0.3568352185971064	0.7861324103880427	0.09259432945885006	0.3502638126103142	0.29126047856959064	21.027453653108765	NA	NA	NA	NA	1.9763171257221612	1.7359674822336615	NA	0.3069088826089358	0.8627904998619828	0.926812245894713	0.8804052662323512
D270B	NA	4hLPS	09	NA	465.4884393063584	9.326589595375722	0.47109826589595377	0.6647398843930635	0	0	0	9.089595375722544	49.15028901734104	58.23988439306358	2.239597865056546	465.4884393063584	39.13586850465632	62.823715134140855	0	0.26744445008142687	0.4894567858878804	0.09909633497237086	0.267190098901504	0.13822314534143715	18.416159065523388	NA	NA	NA	NA	2.4216468648091816	2.242899592566501	NA	0.24141633592733117	0.8966437632420048	0.48843324924158094	0.9326715029144496
D270B	NA	4hLPS	10	NA	693.2691511387163	8.904761904761905	0.4472049689440994	0.5610766045548654	0	0	0	8.554865424430641	58.50310559006211	67.05797101449275	2.153294694492679	693.2691511387163	40.331707464249774	44.59243515200179	0	0.2811012079350696	0.522846536565192	0.10759285920986475	0.27988097615189794	0.14996160957212035	18.359014807805924	NA	NA	NA	NA	2.3343517391664474	2.156096488573948	NA	0.2534777993145368	0.9006136117453423	0.48943841715542036	0.9314012300985398
D270B	NA	Control	01	NA	1267.638888888889	7.222222222222222	0.2222222222222222	0.3472222222222222	0	0	0	6.576388888888889	76.15277777777777	82.72916666666667	1.476670969641791	1267.638888888889	51.56646174010959	63.839805733170486	0	0.2727685866887273	0.6560835726264651	0.06901946732939966	0.22645662283567627	0.23958403188459376	18.008663249120314	NA	NA	NA	NA	1.6766556072081866	1.4835196507636474	NA	0.23551593274526098	0.8696982471907883	0.8904136533087972	0.8888397596501719
D270B	NA	Control	02	NA	2096.9732620320856	7.887700534759358	0.32085561497326204	0.49732620320855614	0	0	0	7.4171122994652405	87.13903743315508	94.55614973262033	1.6153144849268146	2096.9732620320856	44.85084510107603	47.29650704157824	0	0.2776854191938671	0.6689629060068176	0.07475816792420778	0.23143304520090469	0.23404873293428458	20.150144863947762	NA	NA	NA	NA	1.8267783896950087	1.62314222019975	NA	0.23969199246690828	0.8614420303417687	0.7672910571262448	0.8913925707155944
D270B	NA	Control	03	NA	445.6131386861314	7.6131386861313866	0.35036496350364965	0.5766423357664233	0	0	0	7.218978102189781	70.24087591240875	77.45985401459853	1.7174612280001305	445.6131386861314	57.1996110377731	40.172673952696975	0	0.28101298759814003	0.6024208095634662	0.08644172083166378	0.2633508781167928	0.1986231923157282	19.583235401338317	NA	NA	NA	NA	1.9112091130797764	1.724507744233778	NA	0.24610823849274294	0.8755228970791966	0.7048567194935711	0.9070498003217763
D270B	NA	Control	04	NA	788.3796296296297	8.962962962962964	0.30864197530864196	0.44753086419753085	0	0	0	8.487654320987655	77.42283950617283	85.9104938271605	2.242432321759525	788.3796296296297	64.11045711866775	56.50504817402708	0	0.29790917561303076	0.5799006096868348	0.10025724557605249	0.2951431557536313	0.17101288070360451	21.26968191824504	NA	NA	NA	NA	2.465665941476385	2.2505337862446995	NA	0.26730219794902255	0.8928618887700098	0.6023464773113518	0.9163879300688181
D270B	NA	Control	05	NA	599.3045685279188	9.629441624365482	0.47715736040609136	0.5634517766497462	0	0	0	9.411167512690355	76.94923857868021	86.36040609137056	1.9536790802499435	599.3045685279188	53.07098175505471	31.85698059013887	0	0.25021867408625403	0.5169463140576083	0.07700162084520111	0.2506891935213327	0.15718880006463462	22.54801401932668	NA	NA	NA	NA	2.2164403342831354	1.9617417549502265	NA	0.2189580330535083	0.8734961188659641	0.7335938040702358	0.8992815136079381
D270B	NA	Control	06	NA	507.27244582043346	8.346749226006192	0.5294117647058824	0.6470588235294118	0	0	0	8.195046439628483	64.82662538699691	73.0216718266254	1.798850353318662	507.27244582043346	52.37818769160279	40.73980679416274	0	0.2515940382793488	0.49118516906951076	0.08741463554458759	0.24799081488494892	0.14818785381069002	17.770657026499713	NA	NA	NA	NA	1.9439618939637164	1.802273980651215	NA	0.2256784942113831	0.8903605099708507	0.5476072501207511	0.9306290015600784
D270B	NA	Control	07	NA	978.0940170940171	8.9508547008547	0.48717948717948717	0.6260683760683761	0	0	0	8.717948717948717	79.53846153846153	88.25641025641026	1.619746366460012	978.0940170940171	55.8380697748741	52.75977134807113	0	0.2190162249774239	0.4877244203074253	0.06666336328404716	0.20496609533539023	0.15241373705937186	20.364181085151596	NA	NA	NA	NA	1.8041838978073015	1.622913245431961	NA	0.19294866333575864	0.8785973482327594	0.6553240393194898	0.9106629896385011
D270B	NA	Control	08	NA	349.7099567099567	8.255411255411255	0.35064935064935066	0.47619047619047616	0	0	0	7.787878787878788	54.83116883116883	62.61904761904762	2.083083751007453	349.7099567099567	50.90031197106582	55.460781363868676	0	0.2952799435329974	0.532708058934467	0.11989457091442286	0.30301196920511764	0.15274239683100488	16.539865311875925	NA	NA	NA	NA	2.241586725073321	2.087288643174064	NA	0.26991408902258623	0.910730129969728	0.45660956212389536	0.9377281337151062
D270B	NA	Control	09	NA	1586.3116279069768	8.706976744186047	0.4697674418604651	0.586046511627907	0	0	0	8.4	82.57209302325582	90.97209302325581	1.6844554440496151	1586.3116279069768	51.73479279277163	52.50562362378693	0	0.26177932765177464	0.5819844383565121	0.07447176465251147	0.24840755126008493	0.19670655933012454	19.007360110524946	NA	NA	NA	NA	1.910353803714757	1.6892184648026785	NA	0.22402053697698868	0.8611791667732667	0.7970328619590223	0.891083636768028
D270B	NA	Control	10	NA	3394.0129032258064	8.535483870967742	0.15483870967741936	0.1935483870967742	0	0	0	7.754838709677419	99.61935483870968	107.3741935483871	1.6471739535533394	3394.0129032258064	39.18192027690619	61.90613604878322	0	0.2738846846537262	0.6478921860753369	0.06612512472782944	0.24891815144109092	0.22765429270848805	22.727303124002383	NA	NA	NA	NA	1.8710056461354003	1.6520546883974099	NA	0.23902787539692158	0.8821407070187018	0.8791055018137611	0.8920800723646739
D270B	NA	24hLPS	01	NA	971.4351145038167	10.67175572519084	0.44656488549618323	0.6068702290076335	0	0	0	10.408396946564885	83.0114503816794	93.41984732824427	1.6853383026064472	971.4351145038167	56.36537623251416	46.46437554563351	0	0.19840971560313428	0.49135598982314327	0.05190096055082234	0.17383027406212037	0.15585661517412414	19.69263690931786	NA	NA	NA	NA	1.893986033042567	1.6907350564206107	NA	0.17168643980020462	0.8720169137626739	0.756763924246005	0.8983868047982905
D270B	NA	24hLPS	02	NA	541.54	7.956	0.432	0.664	0	0	0	7.716	66.488	74.204	1.4128726585505758	541.54	76.79879007276261	51.55858368154349	0	0.21726821027313986	0.4492497548186024	0.07212148541327128	0.20771428339194734	0.14267549519484424	16.277681572787472	NA	NA	NA	NA	1.5573195822146155	1.4155079816452296	NA	0.1916930518484895	0.8823874633897282	0.6582696164443905	0.9138161848546658
D270B	NA	24hLPS	03	NA	697.2276923076923	8.747692307692308	0.4553846153846154	0.5753846153846154	0	0	0	8.486153846153845	72.47692307692307	80.96307692307693	1.5324386530054772	697.2276923076923	55.321569109174966	64.6935680224245	0	0.2143511922905778	0.4652356703216652	0.06924303243589083	0.1965583514211527	0.14651341683129587	18.016999966285884	NA	NA	NA	NA	1.7137021282769267	1.5384987881336447	NA	0.18809915097624996	0.8751596475992551	0.6908899419927411	0.9021097442127464
D270B	NA	24hLPS	04	NA	968.9247706422018	12.247706422018348	0.4954128440366973	0.6513761467889908	0	0	0	12.077064220183486	84.77614678899083	96.85321100917432	2.0063274742925494	968.9247706422018	40.4632648368089	53.228561924156494	0	0.19252011346063058	0.42641682843921896	0.053332848961266145	0.18308446103865134	0.12306938921793893	21.34286609826606	NA	NA	NA	NA	2.244021274160171	2.0131979681877357	NA	0.1702427749256017	0.8813462235844878	0.665697435226044	0.9032238834564434
D270B	NA	24hLPS	05	NA	2593.534090909091	8.666666666666666	0.3333333333333333	0.4393939393939394	0	0	0	8.178030303030303	97.2840909090909	105.46212121212122	1.6652561757087123	2593.534090909091	86.16062526264636	63.250996832242215	0	0.2651242863747181	0.6525254328645851	0.06820698269494312	0.2335827796391478	0.2299742125670574	20.23428783077843	NA	NA	NA	NA	1.8997786855569574	1.673217799750206	NA	0.2272817487397242	0.8641288071362436	0.823750574994423	0.8882533770438484
D270B	NA	24hLPS	06	NA	769.8449477351917	9.987804878048781	0.6254355400696864	0.8013937282229965	0	0	0	9.970383275261325	89.05749128919861	99.02787456445994	1.882630253066282	769.8449477351917	67.26288227477217	43.122182509011125	0	0.21043759999405748	0.413023137475199	0.07701056330055926	0.20680359727110575	0.11599537744235433	17.90767387163629	NA	NA	NA	NA	2.028497345462999	1.8855430755781948	NA	0.18969582551192166	0.8975768958687186	0.512694985701067	0.931618040483933
D270B	NA	24hLPS	07	NA	1324.9822380106573	10.456483126110124	0.47424511545293074	0.6305506216696269	0	0	0	10.234458259325045	74.84547069271758	85.07992895204264	2.099848887433481	1324.9822380106573	48.218860221432664	59.84019024602593	0	0.24127257779267422	0.5336963674903197	0.07082535340225672	0.2244279677783328	0.1615920167153629	21.611376857156227	NA	NA	NA	NA	2.351578638964395	2.103947625903581	NA	0.2110188382943711	0.871416291228435	0.6765456769522257	0.9029893094999674
D270B	NA	24hLPS	08	NA	4944.239875389409	7.579439252336448	0.37694704049844235	0.470404984423676	0	0	0	7.1433021806853585	81.90965732087227	89.05295950155764	1.335605884075468	4944.239875389409	50.47258076863104	49.14446298694878	0	0.26053338456879455	0.6434489931106654	0.06113991878838788	0.22650335020643908	0.24069837656497495	18.630768609180766	NA	NA	NA	NA	1.5332460028364945	1.3413926752410945	NA	0.21884711232899529	0.8428559616794189	0.9511928194705569	0.8761761231958055
D270B	NA	24hLPS	09	NA	807.3956834532374	9.800359712230216	0.6025179856115108	0.7446043165467626	0	0	0	9.758992805755396	57.634892086330936	67.39388489208633	1.8725987409247544	807.3956834532374	57.429481407151876	49.010607886793714	0	0.22303709330202687	0.44105401450042914	0.07849212097855626	0.215102747721039	0.12752953134147973	19.752894403766653	NA	NA	NA	NA	2.0553832374330083	1.875101163915647	NA	0.19771474124655264	0.8817856097154458	0.5895829135877126	0.9172684180663352
D270B	NA	24hLPS	10	NA	846.8159722222222	8.527777777777779	0.4652777777777778	0.5972222222222222	0	0	0	8.225694444444445	53.392361111111114	61.61805555555556	1.4690054745156398	846.8159722222222	62.647471288089974	56.837085848177665	0	0.21417293540432147	0.4521001999953745	0.06946365866706118	0.20124545624833154	0.14583563846741635	19.823629854066596	NA	NA	NA	NA	1.6334697417215502	1.471630495558375	NA	0.18624245638175646	0.8702660271655752	0.6697044976168437	0.9063031428561098
