# Supplementary material for: Polarized microtubule remodeling transforms the morphology of reactive microglia and drives cytokine release
Source: Nat Commun. 2023 Oct 9;14:6322. doi: 10.1038/s41467-023-41891-6 (PMC10562429; doi:10.1038/s41467-023-41891-6)
Supplement: Supplementary file 10 — Source Data [file 41467_2023_41891_MOESM10_ESM.zip › data/Fig 4/Fig4j_centrosomal_golgi_MT.xlsx]

## Sheet: Sheet1
Non centrosomal MT										golgi MT
	control	LPS							Exp1	control	LPS
Exp1	20	0		Table Analyzed	combined extracentrosomal MT					45	0		Table Analyzed	combined golgi MT
	7	6								57.1429	50
	16	2		Column B	LPS					37.5	0		Column B	LPS
	11	2		vs.	vs.					72.7273	28.5714		vs.	vs.
	17	7		Column A	control					58.8235	0		Column A	control
	7	16								28.5714	0
	6	2		Unpaired t test						66.6667	20		Unpaired t test
	5	5		P value	<0.0001					60	14.2857		P value	<0.0001
	4	14		P value summary	****					50	0		P value summary	****
	5	4		Significantly different (P < 0.05)?	Yes					80	0		Significantly different (P < 0.05)?	Yes
	16	5		One- or two-tailed P value?	Two-tailed					37.5	0		One- or two-tailed P value?	Two-tailed
	11	2		t, df	t=4.898, df=167					27.2727	0		t, df	t=8.543, df=105
	11	4								36.3636	25
	6	8		How big is the difference?						16.6667	28.5714		How big is the difference?
	5	7		Mean of column A	12.1					40	11.1111		Mean of column A	43.51
	21	9		Mean of column B	7.208					52.381	0		Mean of column B	16
	8	5		Difference between means (B - A) ± SEM	-4.890 ± 0.9983					37.5	16.6667		Difference between means (B - A) ± SEM	-27.51 ± 3.220
				95% confidence interval	-6.861 to -2.919								95% confidence interval	-33.89 to -21.12
Exp2	17	6		R squared (eta squared)	0.1256				Exp2	41.1765	50		R squared (eta squared)	0.4101
	13	2								53.8462	16.6667
	18	6		F test to compare variances						38.8889	0		F test to compare variances
	12	2		F, DFn, Dfd	2.448, 91, 76					16.6667	0		F, DFn, Dfd	1.143, 47, 58
	11	1		P value	<0.0001					54.5455	0		P value	0.625
	10	2		P value summary	****					40	28.5714		P value summary	ns
	15	7		Significantly different (P < 0.05)?	Yes					40	0		Significantly different (P < 0.05)?	No
	15	2								33.3333	16.6667
	6	6		Data analyzed						50	33.3333		Data analyzed
	6	3		Sample size, column A	92					0	0		Sample size, column A	59
	9	2		Sample size, column B	77					11.1111	56.25		Sample size, column B	48
	7	16								42.8571	50
	16	2								50
	7									42.8571
	5									20
Exp3	22	4							Exp3	50	25
	5	14								0	21.4286
	7	4								57.1429	25
	12	6								75	0
	14	16								21.4286	31.25
	7	6								57.1429	0
	31	7								45.1613	42.8571
	15	10								53.3333	40
	17	1								47.0588	0
	9	5								44.4444	40
	8	6								37.5	0
	5	6								20	33.3333
	0	6									16.6667
	7	14								57.1429	7.14286
	5	16								60	18.75
	7	4								42.8571	0
	15	9								46.6667	11.1111
	20	10								45	10
	22	2								50	0
	46	6								52.1739
	14	6								42.8571
	22	7								45.4545
	11									45.4545
	17									52.9412
	14									42.8571
	32									56.25
										40
Exp4	5	7								40
	5	4
	19	15
	13	9
	10	5
	9	12
	9	18
	12	4
	29	13
	5	16
	30	5
	5	8
	4	6
	10	7
	4	13
	7	21
	20	9
	14	20
	10	7
	14	6
	8	10
	7	6
	9	6
	17	5
	14	3
	23
	16
	1
	6
	7
	17
	8
	6
	13
