# Supplementary material for: Polarized microtubule remodeling transforms the morphology of reactive microglia and drives cytokine release
Source: Nat Commun. 2023 Oct 9;14:6322. doi: 10.1038/s41467-023-41891-6 (PMC10562429; doi:10.1038/s41467-023-41891-6)
Supplement: Supplementary file 10 — Source Data [file 41467_2023_41891_MOESM10_ESM.zip › data/Fig 4/Fig4e_timecourse_inward_aov.csv]

term	group1	group2	null.value	estimate	conf.low	conf.high	p.adj	p.adj.signif
LPS	Control	1hLPS	0	-0.09000807745358849	-0.16907516723477797	-0.01094098767239901	0.0189	*
LPS	Control	4hLPS	0	-0.05030231296383686	-0.13224550374314348	0.031640877815469745	0.383	ns
LPS	Control	24hLPS	0	-0.05624297894182845	-0.13596623839543953	0.023480280511782636	0.26	ns
LPS	1hLPS	4hLPS	0	0.03970576448975163	-0.04223742628955497	0.12164895526905824	0.588	ns
LPS	1hLPS	24hLPS	0	0.033765098511760044	-0.04595816094185104	0.11348835796537113	0.688	ns
LPS	4hLPS	24hLPS	0	-0.005940665977991588	-0.08851717551027292	0.07663584355428975	0.998	ns
