# Supplementary material for: Polarized microtubule remodeling transforms the morphology of reactive microglia and drives cytokine release
Source: Nat Commun. 2023 Oct 9;14:6322. doi: 10.1038/s41467-023-41891-6 (PMC10562429; doi:10.1038/s41467-023-41891-6)
Supplement: Supplementary file 10 — Source Data [file 41467_2023_41891_MOESM10_ESM.zip › data/Fig 4/Fig4g_gtub_pericentrin_bycell.csv]

CellID	Condition	Channel	Ratio_Max	Area
1	noLPS	p150	1.5808823529411764	4.39
1	noLPS	pericentrin	2.189655172413793	4.39
2	noLPS	p150	1.3971631205673758	4.39
2	noLPS	pericentrin	2.4847942754919496	4.39
3	noLPS	p150	1.3945578231292517	4.39
3	noLPS	pericentrin	1.7383561643835617	4.39
4	noLPS	p150	1.4113300492610836	4.39
4	noLPS	pericentrin	2.141361256544503	4.39
5	noLPS	p150	1.660049627791563	4.39
5	noLPS	pericentrin	1.981818181818182	4.39
6	noLPS	p150	1.563084112149533	4.39
6	noLPS	pericentrin	2.161695447409733	4.39
7	noLPS	p150	1.2394366197183098	4.39
7	noLPS	pericentrin	1.987730061349693	4.39
8	noLPS	p150	1.3649289099526067	4.39
8	noLPS	pericentrin	2	4.39
9	noLPS	p150	1.1493975903614457	4.39
9	noLPS	pericentrin	1.3289719626168224	4.39
10	noLPS	p150	1.5413533834586466	4.39
10	noLPS	pericentrin	2.307692307692308	4.39
11	noLPS	p150	1.6433566433566433	4.39
11	noLPS	pericentrin	2.7348284960422165	4.39
12	noLPS	p150	1.3078817733990147	4.39
12	noLPS	pericentrin	2.2392086330935252	4.39
13	noLPS	p150	1.529126213592233	4.39
13	noLPS	pericentrin	1.4393939393939394	4.39
14	noLPS	p150	1.5444191343963551	4.39
14	noLPS	pericentrin	2.2275132275132274	4.39
15	noLPS	p150	1.704878048780488	4.39
15	noLPS	pericentrin	3.319391634980988	4.39
16	noLPS	p150	1.4931192660550459	4.39
16	noLPS	pericentrin	2.3846153846153846	4.39
17	noLPS	p150	1.3529411764705883	4.39
17	noLPS	pericentrin	1.6782178217821782	4.39
18	noLPS	p150	1.7364532019704433	4.39
18	noLPS	pericentrin	2.185185185185185	4.39
19	noLPS	p150	1.3944723618090453	4.39
19	noLPS	pericentrin	2.097029702970297	4.39
20	noLPS	p150	1.4707317073170734	4.39
20	noLPS	pericentrin	2.9257142857142857	4.39
21	noLPS	p150	1.4138755980861244	4.39
21	noLPS	pericentrin	2.504258943781942	4.39
22	noLPS	p150	1.4727272727272729	4.39
22	noLPS	pericentrin	1.8908794788273617	4.39
23	noLPS	p150	2.0397022332506203	4.39
23	noLPS	pericentrin	2.894941634241245	4.39
24	noLPS	p150	1.5939675174013923	4.39
24	noLPS	pericentrin	3.1086206896551722	4.39
25	noLPS	p150	1.3137697516930023	4.39
25	noLPS	pericentrin	1.653061224489796	4.39
26	noLPS	p150	1.1425531914893619	4.39
26	noLPS	pericentrin	2.160839160839161	4.39
27	noLPS	p150	1.6192771084337347	4.39
27	noLPS	pericentrin	2.2131147540983607	4.39
28	noLPS	p150	2.1867881548974943	4.39
28	noLPS	pericentrin	2.763779527559055	4.39
29	noLPS	p150	1.3976470588235295	4.39
29	noLPS	pericentrin	2.994047619047619	4.39
30	noLPS	p150	1.7235576923076925	4.39
30	noLPS	pericentrin	2.247311827956989	4.39
31	noLPS	p150	1.1224018475750577	4.39
31	noLPS	pericentrin	1.7129337539432177	4.39
32	noLPS	p150	1.547215496368039	4.39
32	noLPS	pericentrin	2.179190751445087	4.39
33	noLPS	p150	1.7091346153846154	4.39
33	noLPS	pericentrin	2.607079646017699	4.39
34	noLPS	p150	1.71	4.39
34	noLPS	pericentrin	2.91	4.39
35	noLPS	p150	1.7251732101616628	4.39
35	noLPS	pericentrin	3.2752808988764044	4.39
36	noLPS	p150	1.4906054279749479	4.39
36	noLPS	pericentrin	1.3786906290115533	4.39
37	noLPS	p150	1.3648068669527895	4.39
37	noLPS	pericentrin	3.039151712887439	4.39
38	noLPS	p150	1.2505543237250554	4.39
38	noLPS	pericentrin	1.7185714285714284	4.39
39	noLPS	p150	1.326923076923077	4.39
39	noLPS	pericentrin	1.8971428571428572	4.39
40	noLPS	p150	1.9720812182741114	4.39
40	noLPS	pericentrin	3.419028340080972	4.39
41	noLPS	p150	1.5295566502463054	4.39
41	noLPS	pericentrin	2.6955602536997887	4.39
42	noLPS	p150	1.5588235294117647	4.39
42	noLPS	pericentrin	2.052325581395349	4.39
43	24hLPS	p150	1.5781637717121586	4.39
43	24hLPS	pericentrin	6.424474187380497	4.39
44	24hLPS	p150	1.5841121495327104	4.39
44	24hLPS	pericentrin	4.735922330097088	4.39
45	24hLPS	p150	1.598194130925508	4.39
45	24hLPS	pericentrin	3.4557692307692305	4.39
46	24hLPS	p150	1.9932432432432432	4.39
46	24hLPS	pericentrin	5.923994038748138	4.39
47	24hLPS	p150	1.4892086330935252	4.39
47	24hLPS	pericentrin	4.268041237113402	4.39
48	24hLPS	p150	1.5253012048192771	4.39
48	24hLPS	pericentrin	5.914933837429111	4.39
49	24hLPS	p150	1.3052884615384617	4.39
49	24hLPS	pericentrin	7.077922077922078	4.39
50	24hLPS	p150	1.6122448979591837	4.39
50	24hLPS	pericentrin	4.202185792349726	4.39
51	24hLPS	p150	1.2942477876106195	4.39
51	24hLPS	pericentrin	4.427184466019417	4.39
52	24hLPS	p150	1.5265822784810128	4.39
52	24hLPS	pericentrin	7.039138943248532	4.39
53	24hLPS	p150	1.2423529411764707	4.39
53	24hLPS	pericentrin	3.7663755458515285	4.39
54	24hLPS	p150	1.7307692307692308	4.39
54	24hLPS	pericentrin	7.345419847328245	4.39
55	24hLPS	p150	1.7064220183486238	4.39
55	24hLPS	pericentrin	4.068230277185501	4.39
56	24hLPS	p150	1.4039408866995073	4.39
56	24hLPS	pericentrin	2.7697368421052633	4.39
57	24hLPS	p150	1.3408577878103838	4.39
57	24hLPS	pericentrin	2.8288431061806656	4.39
58	24hLPS	p150	1.3581081081081081	4.39
58	24hLPS	pericentrin	7.548214285714286	4.39
59	24hLPS	p150	1.6138392857142856	4.39
59	24hLPS	pericentrin	5.81149012567325	4.39
60	24hLPS	p150	1.3963133640552996	4.39
60	24hLPS	pericentrin	4.7924187725631775	4.39
61	24hLPS	p150	1.3426573426573427	4.39
61	24hLPS	pericentrin	3.3184357541899443	4.39
62	24hLPS	p150	1.6658823529411766	4.39
62	24hLPS	pericentrin	5.521739130434782	4.39
63	24hLPS	p150	1.5103448275862068	4.39
63	24hLPS	pericentrin	5.343157894736842	4.39
64	24hLPS	p150	1.9587378640776698	4.39
64	24hLPS	pericentrin	10.808664259927799	4.39
65	24hLPS	p150	1.5588235294117647	4.39
65	24hLPS	pericentrin	6.984682713347921	4.39
66	24hLPS	p150	1.5906976744186045	4.39
66	24hLPS	pericentrin	4.214285714285714	4.39
67	24hLPS	p150	1.627962085308057	4.39
67	24hLPS	pericentrin	7.7800369685767095	4.39
68	24hLPS	p150	1.3629807692307694	4.39
68	24hLPS	pericentrin	3.99320882852292	4.39
69	24hLPS	p150	1.5925925925925926	4.39
69	24hLPS	pericentrin	3.7304347826086954	4.39
70	24hLPS	p150	1.5467625899280575	4.39
70	24hLPS	pericentrin	5.242718446601942	4.39
71	24hLPS	p150	1.4814814814814814	4.39
71	24hLPS	pericentrin	4.373239436619718	4.39
72	24hLPS	p150	1.6009615384615385	4.39
72	24hLPS	pericentrin	4.116906474820143	4.39
73	24hLPS	p150	1.4316702819956617	4.39
73	24hLPS	pericentrin	3.1555183946488294	4.39
74	24hLPS	p150	1.3846153846153846	4.39
74	24hLPS	pericentrin	5.775956284153006	4.39
75	24hLPS	p150	1.7142857142857142	4.39
75	24hLPS	pericentrin	3.0265017667844525	4.39
76	24hLPS	p150	1.3643410852713178	4.39
76	24hLPS	pericentrin	5.078014184397163	4.39
77	24hLPS	p150	1.8870967741935485	4.39
77	24hLPS	pericentrin	6.143646408839779	4.39
78	24hLPS	p150	2.2410501193317423	4.39
78	24hLPS	pericentrin	5.204819277108434	4.39
79	4hLPS	p150	1.2211764705882353	4.39
79	4hLPS	pericentrin	3.946695095948827	4.39
80	4hLPS	p150	1.3317422434367543	4.39
80	4hLPS	pericentrin	3.0635838150289016	4.39
81	4hLPS	p150	1.7214285714285715	4.39
81	4hLPS	pericentrin	4.457746478873239	4.39
82	4hLPS	p150	1.3829787234042554	4.39
82	4hLPS	pericentrin	2.6473779385171787	4.39
83	4hLPS	p150	1.3341346153846154	4.39
83	4hLPS	pericentrin	2.804733727810651	4.39
84	4hLPS	p150	1.5616438356164384	4.39
84	4hLPS	pericentrin	5.223062381852552	4.39
85	4hLPS	p150	1.321276595744681	4.39
85	4hLPS	pericentrin	3.1663865546218486	4.39
86	4hLPS	p150	1.706896551724138	4.39
86	4hLPS	pericentrin	4.509933774834437	4.39
87	4hLPS	p150	1.3772727272727274	4.39
87	4hLPS	pericentrin	4.1208791208791204	4.39
88	4hLPS	p150	1.3669064748201438	4.39
88	4hLPS	pericentrin	2.948076923076923	4.39
89	4hLPS	p150	1.4328358208955223	4.39
89	4hLPS	pericentrin	3.818681318681319	4.39
90	4hLPS	p150	1.2105263157894737	4.39
90	4hLPS	pericentrin	3.753846153846154	4.39
91	4hLPS	p150	1.6910377358490565	4.39
91	4hLPS	pericentrin	3.09375	4.39
92	4hLPS	p150	1.3873239436619718	4.39
92	4hLPS	pericentrin	3.5916230366492146	4.39
93	4hLPS	p150	1.430672268907563	4.39
93	4hLPS	pericentrin	3.3927986906710315	4.39
94	4hLPS	p150	1.7591240875912408	4.39
94	4hLPS	pericentrin	4.15483870967742	4.39
95	4hLPS	p150	1.5217391304347827	4.39
95	4hLPS	pericentrin	2.545	4.39
96	4hLPS	p150	1.6754966887417218	4.39
96	4hLPS	pericentrin	3.129080118694362	4.39
97	4hLPS	p150	1.1973392461197339	4.39
97	4hLPS	pericentrin	3.0057251908396947	4.39
98	4hLPS	p150	1.2352941176470589	4.39
98	4hLPS	pericentrin	2.2793296089385473	4.39
99	4hLPS	p150	1.457142857142857	4.39
99	4hLPS	pericentrin	2.3019230769230767	4.39
100	1hLPS	p150	1.3371824480369514	4.39
100	1hLPS	pericentrin	2.6187845303867405	4.39
101	1hLPS	p150	1.3146067415730336	4.39
101	1hLPS	pericentrin	2.964346349745331	4.39
102	1hLPS	p150	1.406047516198704	4.39
102	1hLPS	pericentrin	2.4623999999999997	4.39
103	1hLPS	p150	1.3611111111111112	4.39
103	1hLPS	pericentrin	3.0381125226860255	4.39
104	1hLPS	p150	1.1231155778894473	4.39
104	1hLPS	pericentrin	1.953757225433526	4.39
105	1hLPS	p150	1.2386634844868736	4.39
105	1hLPS	pericentrin	2.953216374269006	4.39
106	1hLPS	p150	1.3155452436194897	4.39
106	1hLPS	pericentrin	4.297012302284711	4.39
107	1hLPS	p150	1.161764705882353	4.39
107	1hLPS	pericentrin	2.230769230769231	4.39
108	1hLPS	p150	1.2067415730337079	4.39
108	1hLPS	pericentrin	2.8134206219312605	4.39
109	1hLPS	p150	1.5364077669902911	4.39
109	1hLPS	pericentrin	2.5482625482625485	4.39
110	1hLPS	p150	1.511056511056511	4.39
110	1hLPS	pericentrin	2.6645962732919255	4.39
111	1hLPS	p150	1.143835616438356	4.39
111	1hLPS	pericentrin	2.430252100840336	4.39
112	1hLPS	p150	1.263157894736842	4.39
112	1hLPS	pericentrin	2.1666666666666665	4.39
113	1hLPS	p150	1.2669902912621358	4.39
113	1hLPS	pericentrin	2.2125813449023863	4.39
114	1hLPS	p150	1.2886363636363638	4.39
114	1hLPS	pericentrin	1.6555555555555554	4.39
115	1hLPS	p150	1.211136890951276	4.39
115	1hLPS	pericentrin	2.3097744360902257	4.39
116	1hLPS	p150	1.2127659574468086	4.39
116	1hLPS	pericentrin	1.9217081850533806	4.39
117	1hLPS	p150	1.2829373650107991	4.39
117	1hLPS	pericentrin	2.83617747440273	4.39
118	1hLPS	p150	1.2631578947368423	4.39
118	1hLPS	pericentrin	3.168941979522184	4.39
119	1hLPS	p150	1.3856812933025404	4.39
119	1hLPS	pericentrin	2.0604982206405693	4.39
120	1hLPS	p150	0.9533333333333334	4.39
120	1hLPS	pericentrin	7.179962894248609	4.39
121	1hLPS	p150	1.4573304157549234	4.39
121	1hLPS	pericentrin	3.1131147540983606	4.39
122	1hLPS	p150	1.7255369928400957	4.39
122	1hLPS	pericentrin	2.7793345008756565	4.39
123	1hLPS	p150	1.3578199052132702	4.39
123	1hLPS	pericentrin	2.7261744966442953	4.39
124	1hLPS	p150	1.2399049881235154	4.39
124	1hLPS	pericentrin	3.096930533117932	4.39
125	1hLPS	p150	1.3867276887871856	4.39
125	1hLPS	pericentrin	3.264705882352941	4.39
126	1hLPS	p150	1.5308924485125859	4.39
126	1hLPS	pericentrin	3.554973821989529	4.39
127	1hLPS	p150	1.1360544217687074	4.39
127	1hLPS	pericentrin	2.392484342379958	4.39
128	1hLPS	p150	1.2167832167832169	4.39
128	1hLPS	pericentrin	2.4739039665970775	4.39
129	1hLPS	p150	1.289855072463768	4.39
129	1hLPS	pericentrin	2.142857142857143	4.39
130	1hLPS	p150	1.072992700729927	4.39
130	1hLPS	pericentrin	2.640449438202247	4.39
131	1hLPS	p150	1.114914425427873	4.39
131	1hLPS	pericentrin	2.074576271186441	4.39
132	1hLPS	p150	1.4174311926605503	4.39
132	1hLPS	pericentrin	2.3560732113144756	4.39
133	1hLPS	p150	1.4698492462311559	4.39
133	1hLPS	pericentrin	1.8300536672629695	4.39
134	1hLPS	p150	1.270967741935484	4.39
134	1hLPS	pericentrin	2.3659180977542933	4.39
135	1hLPS	p150	1.291764705882353	4.39
135	1hLPS	pericentrin	1.6578947368421053	4.39
136	1hLPS	p150	1.3070539419087137	4.39
136	1hLPS	pericentrin	2.224778761061947	4.39
137	1hLPS	p150	1.2494577006507592	4.39
137	1hLPS	pericentrin	2.176056338028169	4.39
138	1hLPS	p150	1.2127659574468086	4.39
138	1hLPS	pericentrin	1.7358490566037736	4.39
139	1hLPS	p150	1.4305555555555556	4.39
139	1hLPS	pericentrin	2.6133768352365414	4.39
140	1hLPS	p150	1.0358744394618835	4.39
140	1hLPS	pericentrin	2.5853658536585367	4.39
141	1hLPS	p150	1.32	4.39
141	1hLPS	pericentrin	2.118942731277533	4.39
142	1hLPS	p150	1.3964365256124722	4.39
142	1hLPS	pericentrin	2.3847305389221556	4.39
143	noLPS	gtub	2.1818181818181817	4.39
143	noLPS	pericentrin	1.4319809069212412	4.39
144	noLPS	gtub	2.413978494623656	4.39
144	noLPS	pericentrin	2.8569725864123954	4.39
145	noLPS	gtub	2.5009451795841207	4.39
145	noLPS	pericentrin	2.760330578512397	4.39
146	noLPS	gtub	2.49609375	4.39
146	noLPS	pericentrin	3.81025641025641	4.39
147	noLPS	gtub	1.9560000000000002	4.39
147	noLPS	pericentrin	2.4780876494023905	4.39
148	noLPS	gtub	2.020283975659229	4.39
148	noLPS	pericentrin	3	4.39
149	noLPS	gtub	2.3488372093023258	4.39
149	noLPS	pericentrin	2.6193548387096772	4.39
150	noLPS	gtub	1.751131221719457	4.39
150	noLPS	pericentrin	1.8854166666666667	4.39
151	noLPS	gtub	2.5772200772200775	4.39
151	noLPS	pericentrin	3.413199426111908	4.39
152	noLPS	gtub	1.5	4.39
152	noLPS	pericentrin	2.1395646606914216	4.39
153	noLPS	gtub	2.722792607802875	4.39
153	noLPS	pericentrin	2.6144756277695715	4.39
154	noLPS	gtub	2.1403508771929824	4.39
154	noLPS	pericentrin	1.5942857142857143	4.39
155	noLPS	gtub	1.6666666666666667	4.39
155	noLPS	pericentrin	2.2045454545454546	4.39
156	noLPS	gtub	2.3448275862068964	4.39
156	noLPS	pericentrin	2.1154791154791157	4.39
157	noLPS	gtub	2.144404332129964	4.39
157	noLPS	pericentrin	1.8566929133858268	4.39
158	noLPS	gtub	2.6972972972972973	4.39
158	noLPS	pericentrin	2.649789029535865	4.39
159	noLPS	gtub	2.3665338645418323	4.39
159	noLPS	pericentrin	2.144186046511628	4.39
160	noLPS	gtub	3.0417391304347827	4.39
160	noLPS	pericentrin	3.281118881118881	4.39
161	noLPS	gtub	2.158396946564886	4.39
161	noLPS	pericentrin	2.100806451612903	4.39
162	noLPS	gtub	2.945344129554656	4.39
162	noLPS	pericentrin	3.1441281138790034	4.39
163	noLPS	gtub	2.882608695652174	4.39
163	noLPS	pericentrin	2.3388157894736845	4.39
164	noLPS	gtub	2.2937625754527162	4.39
164	noLPS	pericentrin	2.3026521060842433	4.39
165	noLPS	gtub	2.48381601362862	4.39
165	noLPS	pericentrin	2.8370473537604455	4.39
166	noLPS	gtub	2.3327102803738318	4.39
166	noLPS	pericentrin	2.4757281553398056	4.39
167	noLPS	gtub	1.9233644859813084	4.39
167	noLPS	pericentrin	1.7462068965517241	4.39
168	noLPS	gtub	2.389473684210526	4.39
168	noLPS	pericentrin	2.449067431850789	4.39
169	noLPS	gtub	1.9120879120879122	4.39
169	noLPS	pericentrin	3.1132075471698113	4.39
170	noLPS	gtub	2.6698292220113853	4.39
170	noLPS	pericentrin	2.1223880597014926	4.39
171	noLPS	gtub	2.097609561752988	4.39
171	noLPS	pericentrin	3.7366548042704624	4.39
172	noLPS	gtub	2.5236294896030245	4.39
172	noLPS	pericentrin	2.9876203576341127	4.39
173	noLPS	gtub	2.395303326810176	4.39
173	noLPS	pericentrin	3.2202797202797204	4.39
174	noLPS	gtub	3.1626168224299063	4.39
174	noLPS	pericentrin	2.935108153078203	4.39
175	noLPS	gtub	2.3209876543209877	4.39
175	noLPS	pericentrin	2.4773139745916515	4.39
176	noLPS	gtub	2.0258964143426295	4.39
176	noLPS	pericentrin	3.260147601476015	4.39
177	noLPS	gtub	2.6243194192377497	4.39
177	noLPS	pericentrin	1.5406032482598608	4.39
178	noLPS	gtub	2.154158215010142	4.39
178	noLPS	pericentrin	2.9242424242424243	4.39
179	noLPS	gtub	1.7166361974405848	4.39
179	noLPS	pericentrin	2.446457990115321	4.39
180	noLPS	gtub	2.696132596685083	4.39
180	noLPS	pericentrin	3.134715025906736	4.39
181	noLPS	gtub	2.2336134453781513	4.39
181	noLPS	pericentrin	2.5331724969843186	4.39
182	noLPS	gtub	3.31523642732049	4.39
182	noLPS	pericentrin	2.710526315789474	4.39
183	noLPS	gtub	2.239655172413793	4.39
183	noLPS	pericentrin	3.1180327868852458	4.39
184	noLPS	gtub	2.95959595959596	4.39
184	noLPS	pericentrin	2.4926470588235294	4.39
185	noLPS	gtub	2.8376865671641793	4.39
185	noLPS	pericentrin	3.947368421052632	4.39
186	noLPS	gtub	2.9664179104477615	4.39
186	noLPS	pericentrin	3.3549295774647887	4.39
187	noLPS	gtub	2.0632911392405062	4.39
187	noLPS	pericentrin	1.8598130841121496	4.39
188	noLPS	gtub	2.6131078224101483	4.39
188	noLPS	pericentrin	2.0220000000000002	4.39
189	noLPS	gtub	1.9267015706806283	4.39
189	noLPS	pericentrin	2.1163475699558174	4.39
190	noLPS	gtub	2.413662239089184	4.39
190	noLPS	pericentrin	1.8888888888888888	4.39
191	noLPS	gtub	2.2776886035313004	4.39
191	noLPS	pericentrin	1.6211180124223603	4.39
192	noLPS	gtub	2.2470355731225298	4.39
192	noLPS	pericentrin	2.73352435530086	4.39
193	noLPS	gtub	2.3278688524590163	4.39
193	noLPS	pericentrin	2.4455696202531647	4.39
194	24hLPS	gtub	2.5985915492957745	4.39
194	24hLPS	pericentrin	7.322469982847341	4.39
195	24hLPS	gtub	2.2578125	4.39
195	24hLPS	pericentrin	5.555808656036446	4.39
196	24hLPS	gtub	2.0711297071129704	4.39
196	24hLPS	pericentrin	3.870838881491345	4.39
197	24hLPS	gtub	3.1509054325955734	4.39
197	24hLPS	pericentrin	8.206521739130435	4.39
198	24hLPS	gtub	2.7837837837837838	4.39
198	24hLPS	pericentrin	4.82890365448505	4.39
199	24hLPS	gtub	2.7063829787234046	4.39
199	24hLPS	pericentrin	4.215686274509804	4.39
200	24hLPS	gtub	2.3137254901960786	4.39
200	24hLPS	pericentrin	4.513812154696133	4.39
201	24hLPS	gtub	2.132911392405063	4.39
201	24hLPS	pericentrin	7.1859375	4.39
202	24hLPS	gtub	1.955128205128205	4.39
202	24hLPS	pericentrin	3.947976878612717	4.39
203	24hLPS	gtub	3.0551724137931036	4.39
203	24hLPS	pericentrin	4.8981818181818175	4.39
204	24hLPS	gtub	2.7677824267782425	4.39
204	24hLPS	pericentrin	4.552529182879377	4.39
205	24hLPS	gtub	2.2171052631578947	4.39
205	24hLPS	pericentrin	4.358766233766233	4.39
206	24hLPS	gtub	2.0020408163265304	4.39
206	24hLPS	pericentrin	5.091482649842271	4.39
207	24hLPS	gtub	2.7254901960784315	4.39
207	24hLPS	pericentrin	6.645021645021645	4.39
208	24hLPS	gtub	2.654627539503386	4.39
208	24hLPS	pericentrin	7.407239819004525	4.39
209	24hLPS	gtub	3.1904761904761907	4.39
209	24hLPS	pericentrin	5.111450381679389	4.39
210	24hLPS	gtub	2.727272727272727	4.39
210	24hLPS	pericentrin	3.8477419354838713	4.39
211	24hLPS	gtub	3.4335664335664338	4.39
211	24hLPS	pericentrin	7.119850187265918	4.39
212	24hLPS	gtub	2.757142857142857	4.39
212	24hLPS	pericentrin	5.393203883495145	4.39
213	24hLPS	gtub	3.3443708609271523	4.39
213	24hLPS	pericentrin	5.152823920265781	4.39
214	24hLPS	gtub	2.6490066225165565	4.39
214	24hLPS	pericentrin	8.461663947797716	4.39
215	24hLPS	gtub	3.0839160839160837	4.39
215	24hLPS	pericentrin	6.016014234875445	4.39
216	24hLPS	gtub	2.3125	4.39
216	24hLPS	pericentrin	5.728260869565218	4.39
217	24hLPS	gtub	2.315533980582524	4.39
217	24hLPS	pericentrin	4.630434782608696	4.39
218	24hLPS	gtub	2.273542600896861	4.39
218	24hLPS	pericentrin	3.395238095238095	4.39
219	24hLPS	gtub	2.331645569620253	4.39
219	24hLPS	pericentrin	4.052830188679246	4.39
220	4hLPS	gtub	2.632385120350109	4.39
220	4hLPS	pericentrin	2.817258883248731	4.39
221	4hLPS	gtub	2.479120879120879	4.39
221	4hLPS	pericentrin	3.8544600938967135	4.39
222	4hLPS	gtub	2.474835886214442	4.39
222	4hLPS	pericentrin	3.3232758620689653	4.39
223	4hLPS	gtub	2.0613861386138614	4.39
223	4hLPS	pericentrin	3.7140115163147795	4.39
224	4hLPS	gtub	2.1995661605206074	4.39
224	4hLPS	pericentrin	3.0131868131868136	4.39
225	4hLPS	gtub	3.474040632054176	4.39
225	4hLPS	pericentrin	3.621761658031088	4.39
226	4hLPS	gtub	2.6129032258064515	4.39
226	4hLPS	pericentrin	3.586734693877551	4.39
227	4hLPS	gtub	2.9945355191256833	4.39
227	4hLPS	pericentrin	7.113354037267081	4.39
228	4hLPS	gtub	2.531954887218045	4.39
228	4hLPS	pericentrin	1.861963190184049	4.39
229	4hLPS	gtub	2.458064516129032	4.39
229	4hLPS	pericentrin	4.302083333333333	4.39
230	4hLPS	gtub	1.7900943396226414	4.39
230	4hLPS	pericentrin	1.8	4.39
231	4hLPS	gtub	2.515086206896552	4.39
231	4hLPS	pericentrin	4.527472527472527	4.39
232	4hLPS	gtub	2.9418103448275863	4.39
232	4hLPS	pericentrin	3.17381974248927	4.39
233	4hLPS	gtub	2.9541484716157207	4.39
233	4hLPS	pericentrin	3.4333958724202627	4.39
234	4hLPS	gtub	2.230142566191446	4.39
234	4hLPS	pericentrin	3.940455341506129	4.39
235	4hLPS	gtub	2.322352941176471	4.39
235	4hLPS	pericentrin	3.3910714285714287	4.39
236	4hLPS	gtub	2.52027027027027	4.39
236	4hLPS	pericentrin	4.030373831775702	4.39
237	4hLPS	gtub	2.3240343347639483	4.39
237	4hLPS	pericentrin	3.697792869269949	4.39
238	4hLPS	gtub	2.1546610169491522	4.39
238	4hLPS	pericentrin	2.2444852941176467	4.39
239	4hLPS	gtub	2.1986301369863015	4.39
239	4hLPS	pericentrin	2.850828729281768	4.39
240	4hLPS	gtub	2.5469107551487418	4.39
240	4hLPS	pericentrin	2.4189944134078214	4.39
241	4hLPS	gtub	2.7225806451612904	4.39
241	4hLPS	pericentrin	4.110363391655451	4.39
242	4hLPS	gtub	3.0481651376146788	4.39
242	4hLPS	pericentrin	2.4290171606864277	4.39
243	4hLPS	gtub	3.054054054054054	4.39
243	4hLPS	pericentrin	3.3738170347003154	4.39
244	4hLPS	gtub	3.155688622754491	4.39
244	4hLPS	pericentrin	3.7489481065918655	4.39
245	4hLPS	gtub	2.9012345679012346	4.39
245	4hLPS	pericentrin	3.4982698961937717	4.39
246	4hLPS	gtub	2.5078125	4.39
246	4hLPS	pericentrin	3.3086956521739133	4.39
247	4hLPS	gtub	2.758762886597938	4.39
247	4hLPS	pericentrin	4.092391304347826	4.39
248	4hLPS	gtub	3.34	4.39
248	4hLPS	pericentrin	4.715771230502599	4.39
249	4hLPS	gtub	3.362850971922246	4.39
249	4hLPS	pericentrin	3.784431137724551	4.39
250	4hLPS	gtub	2.6226415094339623	4.39
250	4hLPS	pericentrin	2.478920741989882	4.39
251	4hLPS	gtub	2.7828947368421053	4.39
251	4hLPS	pericentrin	3.404081632653061	4.39
252	4hLPS	gtub	2.914473684210526	4.39
252	4hLPS	pericentrin	3.6414141414141414	4.39
253	4hLPS	gtub	2.516949152542373	4.39
253	4hLPS	pericentrin	3.436936936936937	4.39
254	4hLPS	gtub	2.360189573459716	4.39
254	4hLPS	pericentrin	5.560669456066945	4.39
255	1hLPS	gtub	3.4376470588235297	4.39
255	1hLPS	pericentrin	3.907514450867052	4.39
256	1hLPS	gtub	3.0864197530864197	4.39
256	1hLPS	pericentrin	4.244372990353698	4.39
257	1hLPS	gtub	2.4827586206896552	4.39
257	1hLPS	pericentrin	3.866943866943867	4.39
258	1hLPS	gtub	2.451541850220264	4.39
258	1hLPS	pericentrin	3.4361702127659575	4.39
259	1hLPS	gtub	2.9442148760330578	4.39
259	1hLPS	pericentrin	2.800995024875622	4.39
260	1hLPS	gtub	2.3976608187134505	4.39
260	1hLPS	pericentrin	2.424390243902439	4.39
261	1hLPS	gtub	2.5632911392405062	4.39
261	1hLPS	pericentrin	4.1716981132075475	4.39
262	1hLPS	gtub	2.1233766233766236	4.39
262	1hLPS	pericentrin	3.56390977443609	4.39
263	1hLPS	gtub	3.524271844660194	4.39
263	1hLPS	pericentrin	5.302040816326531	4.39
264	1hLPS	gtub	2.235059760956175	4.39
264	1hLPS	pericentrin	4.184643510054844	4.39
265	1hLPS	gtub	2.064516129032258	4.39
265	1hLPS	pericentrin	3.5114942528735633	4.39
266	1hLPS	gtub	2.2243589743589745	4.39
266	1hLPS	pericentrin	3.5675675675675675	4.39
267	1hLPS	gtub	2.356701030927835	4.39
267	1hLPS	pericentrin	3.099264705882353	4.39
268	1hLPS	gtub	2.6418786692759295	4.39
268	1hLPS	pericentrin	2.789156626506024	4.39
269	1hLPS	gtub	2.2832980972515857	4.39
269	1hLPS	pericentrin	2.3374233128834354	4.39
270	1hLPS	gtub	3.121703853955375	4.39
270	1hLPS	pericentrin	5.2011494252873565	4.39
271	1hLPS	gtub	3.1363636363636367	4.39
271	1hLPS	pericentrin	3.565365025466893	4.39
272	1hLPS	gtub	2.6842105263157894	4.39
272	1hLPS	pericentrin	3.8527918781725887	4.39
273	1hLPS	gtub	3.34826883910387	4.39
273	1hLPS	pericentrin	3.2106164383561646	4.39
274	1hLPS	gtub	3.0556701030927838	4.39
274	1hLPS	pericentrin	3.569620253164557	4.39
275	1hLPS	gtub	1.7710843373493976	4.39
275	1hLPS	pericentrin	4.485197368421053	4.39
276	1hLPS	gtub	2.1987951807228914	4.39
276	1hLPS	pericentrin	2.4871794871794872	4.39
277	1hLPS	gtub	2.8646616541353382	4.39
277	1hLPS	pericentrin	3.1629955947136565	4.39
278	1hLPS	gtub	3.5460385438972164	4.39
278	1hLPS	pericentrin	6.042654028436019	4.39
279	1hLPS	gtub	3.540772532188841	4.39
279	1hLPS	pericentrin	6.163227016885553	4.39
280	noLPS	gtub	2.557823129251701	4.39
281	noLPS	gtub	2.1923076923076925	4.39
282	noLPS	gtub	1.9896694214876032	4.39
283	noLPS	gtub	2.0687361419068733	4.39
284	noLPS	gtub	2.0569620253164556	4.39
285	noLPS	gtub	2.343157894736842	4.39
286	noLPS	gtub	1.9090909090909092	4.39
287	noLPS	gtub	2.2412993039443156	4.39
288	noLPS	gtub	1.8741865509761388	4.39
289	noLPS	gtub	1.6013513513513513	4.39
290	noLPS	gtub	1.9177215189873418	4.39
291	noLPS	gtub	2.4166666666666665	4.39
292	noLPS	gtub	1.619047619047619	4.39
293	noLPS	gtub	2.069868995633188	4.39
294	noLPS	gtub	1.6519480519480518	4.39
295	noLPS	gtub	1.6496163682864449	4.39
296	noLPS	gtub	1.7702349869451697	4.39
297	noLPS	gtub	2.0201342281879193	4.39
298	noLPS	gtub	1.5886363636363638	4.39
299	noLPS	gtub	1.660427807486631	4.39
300	noLPS	gtub	1.9597989949748744	4.39
301	noLPS	gtub	1.704225352112676	4.39
302	noLPS	gtub	1.5	4.39
303	noLPS	gtub	1.6732186732186733	4.39
304	noLPS	gtub	1.2997658079625292	4.39
305	noLPS	gtub	1.98	4.39
306	noLPS	gtub	2.2590799031477	4.39
307	1hLPS	gtub	1.9830508474576272	4.39
308	1hLPS	gtub	2.419134396355353	4.39
309	1hLPS	gtub	2.0950118764845604	4.39
310	1hLPS	gtub	1.4823529411764707	4.39
311	noLPS	gtub	1.6906474820143884	4.39
312	noLPS	gtub	1.5605700712589072	4.39
313	noLPS	gtub	2.028776978417266	4.39
314	noLPS	gtub	2.058962264150943	4.39
315	noLPS	gtub	2.1138014527845037	4.39
316	noLPS	gtub	2.095127610208817	4.39
317	noLPS	gtub	1.619718309859155	4.39
318	noLPS	gtub	1.4590909090909092	4.39
319	noLPS	gtub	1.9205955334987592	4.39
320	noLPS	gtub	1.7659574468085106	4.39
321	noLPS	gtub	1.8646788990825687	4.39
322	noLPS	gtub	1.8285714285714285	4.39
323	noLPS	gtub	2.0798004987531176	4.39
324	24hLPS	gtub	2.4586956521739127	4.39
325	24hLPS	gtub	2.491304347826087	4.39
326	24hLPS	gtub	2.971698113207547	4.39
327	24hLPS	gtub	3.103211009174312	4.39
328	24hLPS	gtub	2.4491150442477876	4.39
329	24hLPS	gtub	2.3288590604026846	4.39
330	24hLPS	gtub	2.416475972540046	4.39
331	24hLPS	gtub	2.541019955654102	4.39
332	24hLPS	gtub	1.7280000000000002	4.39
333	24hLPS	gtub	2.331958762886598	4.39
334	24hLPS	gtub	2.299363057324841	4.39
335	24hLPS	gtub	3.0396475770925107	4.39
336	24hLPS	gtub	3.0636942675159236	4.39
337	24hLPS	gtub	2.5232273838630803	4.39
338	24hLPS	gtub	2.8129175946547886	4.39
339	24hLPS	gtub	1.9054945054945056	4.39
340	24hLPS	gtub	1.6995708154506437	4.39
341	24hLPS	gtub	1.8635437881873729	4.39
342	24hLPS	gtub	2.557377049180328	4.39
343	24hLPS	gtub	2.21656050955414	4.39
344	24hLPS	gtub	2.729458917835671	4.39
345	24hLPS	gtub	2.2344827586206897	4.39
346	24hLPS	gtub	2.8384074941451987	4.39
347	24hLPS	gtub	2.0461165048543686	4.39
348	24hLPS	gtub	1.596026490066225	4.39
349	24hLPS	gtub	1.8127659574468087	4.39
350	24hLPS	gtub	2.0098522167487682	4.39
351	24hLPS	gtub	2.276595744680851	4.39
352	4hLPS	gtub	2.2582781456953644	4.39
353	4hLPS	gtub	2.2344827586206897	4.39
354	4hLPS	gtub	2.964200477326969	4.39
355	4hLPS	gtub	2.440449438202247	4.39
356	4hLPS	gtub	2.825503355704698	4.39
357	4hLPS	gtub	1.9956803455723542	4.39
358	4hLPS	gtub	2.572429906542056	4.39
359	4hLPS	gtub	2.3087248322147653	4.39
360	4hLPS	gtub	2.2056737588652484	4.39
361	4hLPS	gtub	2.1128668171557563	4.39
362	4hLPS	gtub	2.134920634920635	4.39
363	4hLPS	gtub	2.2783964365256124	4.39
364	4hLPS	gtub	2.433476394849785	4.39
365	4hLPS	gtub	2.4114832535885165	4.39
366	4hLPS	gtub	2.6978922716627634	4.39
367	4hLPS	gtub	2.843230403800475	4.39
368	4hLPS	gtub	2.6908665105386413	4.39
369	4hLPS	gtub	1.9524940617577196	4.39
370	4hLPS	gtub	2.2673521850899743	4.39
371	4hLPS	gtub	2.3395784543325524	4.39
372	4hLPS	gtub	2.25	4.39
373	4hLPS	gtub	2.1915367483296215	4.39
374	4hLPS	gtub	2.3520518358531315	4.39
375	4hLPS	gtub	1.916030534351145	4.39
376	4hLPS	gtub	1.7153652392947103	4.39
377	4hLPS	gtub	2.2432432432432434	4.39
378	4hLPS	gtub	1.7951482479784366	4.39
379	4hLPS	gtub	2.955665024630542	4.39
380	4hLPS	gtub	2.821002386634845	4.39
381	4hLPS	gtub	1.8828125	4.39
382	1hLPS	gtub	2.6	4.39
383	1hLPS	gtub	2.268131868131868	4.39
384	1hLPS	gtub	1.8585365853658538	4.39
385	1hLPS	gtub	2.033596837944664	4.39
386	1hLPS	gtub	1.7736263736263738	4.39
387	1hLPS	gtub	2.365010799136069	4.39
388	1hLPS	gtub	2.1272727272727274	4.39
389	1hLPS	gtub	1.8879310344827587	4.39
390	1hLPS	gtub	1.7812500000000002	4.39
391	1hLPS	gtub	2.380835380835381	4.39
392	1hLPS	gtub	2.5090909090909093	4.39
393	1hLPS	gtub	2.166315789473684	4.39
394	1hLPS	gtub	2.120805369127517	4.39
395	1hLPS	gtub	2.088691796008869	4.39
396	1hLPS	gtub	1.286783042394015	4.39
397	1hLPS	gtub	1.949671772428884	4.39
398	1hLPS	gtub	2	4.39
399	1hLPS	gtub	2.212328767123288	4.39
400	1hLPS	gtub	2.2444987775061125	4.39
401	1hLPS	gtub	1.9215189873417724	4.39
402	1hLPS	gtub	1.861842105263158	4.39
403	1hLPS	gtub	1.720183486238532	4.39
404	1hLPS	gtub	1.5629629629629629	4.39
405	1hLPS	gtub	1.4849999999999999	4.39
406	1hLPS	gtub	2.046979865771812	4.39
407	1hLPS	gtub	2.4375	4.39
408	1hLPS	gtub	1.9685230024213076	4.39
409	1hLPS	gtub	1.9733009708737863	4.39
410	1hLPS	gtub	1.979020979020979	4.39
411	1hLPS	gtub	2.022222222222222	4.39
412	1hLPS	gtub	1.552	4.39
413	1hLPS	gtub	1.676470588235294	4.39
414	1hLPS	gtub	1.662269129287599	4.39
415	1hLPS	gtub	1.4460431654676258	4.39
416	1hLPS	gtub	1.602439024390244	4.39
417	1hLPS	gtub	1.414691943127962	4.39
418	1hLPS	gtub	1.3206106870229009	4.39
419	1hLPS	gtub	1.564516129032258	4.39
420	1hLPS	gtub	1.4547738693467338	4.39
421	1hLPS	gtub	1.8694581280788176	4.39
422	1hLPS	gtub	1.7714285714285714	4.39
423	1hLPS	gtub	1.8610421836228286	4.39
424	1hLPS	gtub	1.8706697459584294	4.39
425	1hLPS	gtub	1.8936170212765957	4.39
426	1hLPS	gtub	1.8290993071593533	4.39
427	1hLPS	gtub	1.7115384615384615	4.39
428	1hLPS	gtub	2.691387559808612	4.39
429	1hLPS	gtub	1.7658643326039387	4.39
430	1hLPS	gtub	1.9623059866962305	4.39
431	1hLPS	gtub	1.6390243902439026	4.39
432	noLPS	gtub	2.0949367088607596	4.39
433	noLPS	gtub	1.7371663244353182	4.39
434	noLPS	gtub	1.8303030303030303	4.39
435	noLPS	gtub	2.538878842676311	4.39
436	noLPS	gtub	1.949119373776908	4.39
437	noLPS	gtub	1.8618881118881119	4.39
438	noLPS	gtub	2.030195381882771	4.39
439	noLPS	gtub	2.0585774058577404	4.39
440	noLPS	gtub	2.501002004008016	4.39
441	noLPS	gtub	2.052	4.39
442	noLPS	gtub	1.7462686567164178	4.39
443	noLPS	gtub	2.5524193548387095	4.39
444	noLPS	gtub	1.7682926829268293	4.39
445	noLPS	gtub	2.247191011235955	4.39
446	noLPS	gtub	2.178733031674208	4.39
447	noLPS	gtub	1.8756855575868372	4.39
448	noLPS	gtub	2.16414686825054	4.39
449	noLPS	gtub	2.6626506024096384	4.39
450	noLPS	gtub	2.098814229249012	4.39
451	noLPS	gtub	2.103515625	4.39
452	noLPS	gtub	3.155688622754491	4.39
453	noLPS	gtub	1.8627450980392157	4.39
454	noLPS	gtub	2.2253829321663017	4.39
455	noLPS	gtub	2.2365805168986084	4.39
456	noLPS	gtub	2.262096774193548	4.39
457	noLPS	gtub	1.9594320486815415	4.39
458	noLPS	gtub	1.9195171026156943	4.39
459	noLPS	gtub	2.3212669683257916	4.39
460	noLPS	gtub	2.841101694915254	4.39
461	noLPS	gtub	2.1328125	4.39
462	noLPS	gtub	2.1213389121338913	4.39
463	noLPS	gtub	1.9043478260869564	4.39
464	noLPS	gtub	2.0443548387096775	4.39
465	noLPS	gtub	2.089171974522293	4.39
466	noLPS	gtub	1.7466918714555764	4.39
467	noLPS	gtub	1.517175572519084	4.39
468	noLPS	gtub	2.1374207188160677	4.39
469	noLPS	gtub	2.5275142314990515	4.39
470	noLPS	gtub	2.6488706365503076	4.39
471	noLPS	gtub	2.074398249452954	4.39
472	noLPS	gtub	2.0805369127516777	4.39
473	noLPS	gtub	2.03056768558952	4.39
474	noLPS	gtub	2.220524017467249	4.39
475	24hLPS	gtub	2.0606060606060606	4.39
476	24hLPS	gtub	3.1030042918454934	4.39
477	24hLPS	gtub	2.582120582120582	4.39
478	24hLPS	gtub	2.0062111801242235	4.39
479	24hLPS	gtub	2.1360544217687076	4.39
480	24hLPS	gtub	2.8493723849372383	4.39
481	24hLPS	gtub	2.5917525773195877	4.39
482	24hLPS	gtub	2.9385245901639347	4.39
483	24hLPS	gtub	2.6423076923076922	4.39
484	24hLPS	gtub	2.25	4.39
485	24hLPS	gtub	2.3144654088050314	4.39
486	24hLPS	gtub	2.4444444444444446	4.39
487	24hLPS	gtub	2.45136186770428	4.39
488	24hLPS	gtub	1.8717948717948718	4.39
489	24hLPS	gtub	1.6216216216216217	4.39
490	24hLPS	gtub	1.6357758620689655	4.39
491	24hLPS	gtub	2.208588957055215	4.39
492	24hLPS	gtub	3.3529411764705883	4.39
493	24hLPS	gtub	2.6235521235521237	4.39
494	24hLPS	gtub	2.0944700460829493	4.39
495	24hLPS	gtub	2.4156626506024095	4.39
496	24hLPS	gtub	2.050549450549451	4.39
497	24hLPS	gtub	2.452830188679245	4.39
498	24hLPS	gtub	2.591489361702128	4.39
499	24hLPS	gtub	2.4796573875803	4.39
500	24hLPS	gtub	2.563876651982379	4.39
501	24hLPS	gtub	1.7532467532467533	4.39
502	24hLPS	gtub	1.9665071770334928	4.39
503	24hLPS	gtub	1.8133086876155267	4.39
504	24hLPS	gtub	2.52258064516129	4.39
505	4hLPS	gtub	2.8143564356435644	4.39
506	4hLPS	gtub	2.3036876355748372	4.39
507	4hLPS	gtub	3.019067796610169	4.39
508	4hLPS	gtub	2.328159645232816	4.39
509	4hLPS	gtub	2.3045454545454547	4.39
510	4hLPS	gtub	2.2150101419878294	4.39
511	4hLPS	gtub	2.6815286624203822	4.39
512	4hLPS	gtub	2.340725806451613	4.39
513	4hLPS	gtub	2.411392405063291	4.39
514	4hLPS	gtub	2.0794701986754967	4.39
515	4hLPS	gtub	2.6402714932126696	4.39
516	4hLPS	gtub	2.2339055793991416	4.39
517	4hLPS	gtub	2.9349240780911066	4.39
518	4hLPS	gtub	3.0109090909090908	4.39
519	4hLPS	gtub	1.8808988764044943	4.39
520	4hLPS	gtub	2.1464435146443512	4.39
521	4hLPS	gtub	1.7919075144508672	4.39
522	4hLPS	gtub	2.504237288135593	4.39
523	4hLPS	gtub	2.814207650273224	4.39
524	4hLPS	gtub	2.1490683229813663	4.39
525	4hLPS	gtub	2.634980988593156	4.39
526	4hLPS	gtub	2.511627906976744	4.39
527	4hLPS	gtub	2.7865612648221347	4.39
528	4hLPS	gtub	2.8098159509202456	4.39
529	4hLPS	gtub	3.0254237288135593	4.39
530	4hLPS	gtub	2.3	4.39
531	4hLPS	gtub	2.112185686653772	4.39
532	4hLPS	gtub	3.4647887323943665	4.39
533	4hLPS	gtub	3.1666666666666665	4.39
534	4hLPS	gtub	2.5220125786163523	4.39
535	4hLPS	gtub	3.0779220779220777	4.39
536	4hLPS	gtub	2.8211920529801326	4.39
537	4hLPS	gtub	3.2160493827160495	4.39
538	4hLPS	gtub	2.343936381709742	4.39
539	4hLPS	gtub	1.9034090909090908	4.39
540	4hLPS	gtub	2.422018348623853	4.39
541	4hLPS	gtub	2.2716763005780347	4.39
542	4hLPS	gtub	2.36144578313253	4.39
543	4hLPS	gtub	2.084942084942085	4.39
544	4hLPS	gtub	2.3232104121475055	4.39
545	4hLPS	gtub	2.3760000000000003	4.39
546	4hLPS	gtub	3.6098562628336754	4.39
547	1hLPS	gtub	2.0443037974683542	4.39
548	1hLPS	gtub	2.190871369294606	4.39
549	1hLPS	gtub	2.390625	4.39
550	1hLPS	gtub	2.286995515695067	4.39
551	1hLPS	gtub	2.181297709923664	4.39
552	1hLPS	gtub	2.3988212180746564	4.39
553	1hLPS	gtub	2.9559748427672954	4.39
554	1hLPS	gtub	2.7122448979591836	4.39
555	1hLPS	gtub	2.568527918781726	4.39
556	1hLPS	gtub	2.138671875	4.39
557	1hLPS	gtub	2.430830039525692	4.39
558	1hLPS	gtub	2.5365853658536586	4.39
559	1hLPS	gtub	1.7999999999999998	4.39
560	1hLPS	gtub	2.4288577154308615	4.39
561	1hLPS	gtub	2.681127982646421	4.39
562	1hLPS	gtub	2.1420118343195265	4.39
563	1hLPS	gtub	2.458064516129032	4.39
564	1hLPS	gtub	2.4317180616740086	4.39
565	1hLPS	gtub	2.477707006369427	4.39
566	1hLPS	gtub	1.8336673346693386	4.39
567	1hLPS	gtub	2.479245283018868	4.39
568	1hLPS	gtub	2.371369294605809	4.39
569	1hLPS	gtub	2.3949579831932772	4.39
570	1hLPS	gtub	2.522448979591837	4.39
571	1hLPS	gtub	2.279022403258656	4.39
572	1hLPS	gtub	1.8895705521472392	4.39
573	1hLPS	gtub	2.296127562642369	4.39
574	1hLPS	gtub	2.048140043763676	4.39
