# Supplementary material for: Polarized microtubule remodeling transforms the morphology of reactive microglia and drives cytokine release
Source: Nat Commun. 2023 Oct 9;14:6322. doi: 10.1038/s41467-023-41891-6 (PMC10562429; doi:10.1038/s41467-023-41891-6)
Supplement: Supplementary file 10 — Source Data [file 41467_2023_41891_MOESM10_ESM.zip › data/Fig 4/Fig4g_gtub_aov.csv]

term	group1	group2	null.value	estimate	conf.low	conf.high	p.adj	p.adj.signif
Condition	noLPS	1hLPS	0	0.056435316320833095	-0.08753680012857551	0.2004074327702417	0.743	ns
Condition	noLPS	4hLPS	0	0.36185517252267063	0.21788305607326203	0.5058272889720792	1.47e-9	****
Condition	noLPS	24hLPS	0	0.2800395795955497	0.12549621599410613	0.4345829431969933	2.35e-5	****
Condition	1hLPS	4hLPS	0	0.30541985620183754	0.1535969624881489	0.45724274991552616	1.96e-6	****
Condition	1hLPS	24hLPS	0	0.2236042632747166	0.06172198514049987	0.38548654140893335	0.0023	**
Condition	4hLPS	24hLPS	0	-0.08181559292712093	-0.24369787106133767	0.08006668520709581	0.561	ns
