# Supplementary material for: Polarized microtubule remodeling transforms the morphology of reactive microglia and drives cytokine release
Source: Nat Commun. 2023 Oct 9;14:6322. doi: 10.1038/s41467-023-41891-6 (PMC10562429; doi:10.1038/s41467-023-41891-6)
Supplement: Supplementary file 10 — Source Data [file 41467_2023_41891_MOESM10_ESM.zip › data/Fig 4/Fig4g_pericentrin_aov.csv]

term	group1	group2	null.value	estimate	conf.low	conf.high	p.adj	p.adj.signif
Condition	noLPS	1hLPS	0	0.6049273450652888	0.1653016532111925	1.044553036919385	0.00248	**
Condition	noLPS	4hLPS	0	1.0544365059985124	0.5883959584575484	1.5204770535394763	8.42e-8	****
Condition	noLPS	24hLPS	0	2.835726634285028	2.3839803516796465	3.287472916890409	2.79e-13	****
Condition	1hLPS	4hLPS	0	0.4495091609332236	-0.04768775962466687	0.946706081491114	0.0923	ns
Condition	1hLPS	24hLPS	0	2.230799289219739	1.746975261594251	2.714623316845227	2.81e-13	****
Condition	4hLPS	24hLPS	0	1.7812901282865155	1.2733445281265794	2.2892357284464513	3.16e-13	****
