# Supplementary material for: Polarized microtubule remodeling transforms the morphology of reactive microglia and drives cytokine release
Source: Nat Commun. 2023 Oct 9;14:6322. doi: 10.1038/s41467-023-41891-6 (PMC10562429; doi:10.1038/s41467-023-41891-6)
Supplement: Supplementary file 10 — Source Data [file 41467_2023_41891_MOESM10_ESM.zip › data/Fig 4/Fig4g_centrosome_intensities_summarized.csv]

Channel	ROI	Condition	mean	sd	n	lower	upper	relative
gtub	centrosome	noLPS	155.7338619402985	16.42219790364357	134	154.3152001155379	157.15252376505913	1
gtub	centrosome	1hLPS	156.79156542056074	19.785977684094643	107	154.878782760695	158.70434808042648	1.0067917373080217
gtub	centrosome	4hLPS	159.3527570093458	16.516322158210485	107	157.75606387982825	160.94945013886334	1.0232376891188546
gtub	centrosome	24hLPS	157.46455357142858	10.633782027337539	84	156.30431283181107	158.6247943110461	1.011113136279851
gtub	cytoplasm	noLPS	129.2192226368159	8.221530444942687	134	128.50899058068174	129.9294546929501	1
gtub	cytoplasm	1hLPS	122.787492211838	6.217874705048749	107	122.18638757566953	123.38859684800647	0.9502262102051569
gtub	cytoplasm	4hLPS	122.03932242990655	6.130642571779024	107	121.446650842363	122.6319940174501	0.94443628385624
gtub	cytoplasm	24hLPS	122.40229166666667	7.368804968326157	84	121.59828912979235	123.20629420354099	0.9472452253539015
pericentrin	centrosome	noLPS	217.24104838709678	32.784919564626755	93	213.84141059668275	220.64068617751082	1
pericentrin	centrosome	1hLPS	233.25356617647057	43.7862223639157	68	227.9437067719645	238.56342558097666	1.073708527500942
pericentrin	centrosome	4hLPS	253.35977678571427	49.311289262188936	56	246.77027858145658	259.94927498997197	1.1662610665285429
pericentrin	centrosome	24hLPS	297.6777822580645	71.90464421761968	62	288.54588331052327	306.8096812056057	1.3702648945407379
pericentrin	cytoplasm	noLPS	147.9956093189964	16.238380382623806	93	146.3117677132525	149.6794509247403	1
pericentrin	cytoplasm	1hLPS	141.37338235294118	11.965887757084303	68	139.92230531980167	142.8244593860807	0.955253895730235
pericentrin	cytoplasm	4hLPS	137.48785714285714	11.684486370346656	56	135.9264519736333	139.04926231208097	0.9289995681325223
pericentrin	cytoplasm	24hLPS	136.25600806451612	11.921605508267021	62	134.74196265092004	137.7700534781122	0.9206760166163024
