# Supplementary material for: Polarized microtubule remodeling transforms the morphology of reactive microglia and drives cytokine release
Source: Nat Commun. 2023 Oct 9;14:6322. doi: 10.1038/s41467-023-41891-6 (PMC10562429; doi:10.1038/s41467-023-41891-6)
Supplement: Supplementary file 10 — Source Data [file 41467_2023_41891_MOESM10_ESM.zip › data/Fig 4/Fig4e_timecourse_tally.csv]

EXPID	SIRNA	LPS	CELL	n
D141	nosiRNA	Control	01	782
D141	nosiRNA	Control	02	94
D141	nosiRNA	Control	03a	264
D141	nosiRNA	Control	03b	249
D141	nosiRNA	Control	04	247
D141	nosiRNA	Control	05a	316
D141	nosiRNA	Control	05b	1211
D141	nosiRNA	Control	06	573
D141	nosiRNA	Control	07	651
D141	nosiRNA	Control	08	320
D141	nosiRNA	Control	09a	366
D141	nosiRNA	Control	09b	272
D141	nosiRNA	Control	10a	898
D141	nosiRNA	Control	10b	388
D141	nosiRNA	Control	10c	276
D141	nosiRNA	1hLPS	01a	509
D141	nosiRNA	1hLPS	01b	652
D141	nosiRNA	1hLPS	02	969
D141	nosiRNA	1hLPS	03	594
D141	nosiRNA	1hLPS	04	627
D141	nosiRNA	1hLPS	05	578
D141	nosiRNA	1hLPS	06	140
D141	nosiRNA	1hLPS	07	2441
D141	nosiRNA	1hLPS	08a	603
D141	nosiRNA	1hLPS	08b	184
D141	nosiRNA	1hLPS	09a	1165
D141	nosiRNA	1hLPS	09b	376
D141	nosiRNA	1hLPS	09c	334
D141	nosiRNA	1hLPS	10	541
D141	nosiRNA	1hLPS	11	946
D141	nosiRNA	4hLPS	01	1052
D141	nosiRNA	4hLPS	02	656
D141	nosiRNA	4hLPS	03	1040
D141	nosiRNA	4hLPS	04	827
D141	nosiRNA	4hLPS	05	648
D141	nosiRNA	4hLPS	06	885
D141	nosiRNA	4hLPS	07	920
D141	nosiRNA	4hLPS	08	975
D141	nosiRNA	4hLPS	09	1153
D141	nosiRNA	4hLPS	10	1134
D141	nosiRNA	4hLPS	11	568
D141	nosiRNA	24hLPS	01	609
D141	nosiRNA	24hLPS	02	915
D141	nosiRNA	24hLPS	03	1289
D141	nosiRNA	24hLPS	04	687
D141	nosiRNA	24hLPS	05	1411
D141	nosiRNA	24hLPS	06	1337
D141	nosiRNA	24hLPS	07	626
D141	nosiRNA	24hLPS	08	935
D141	nosiRNA	24hLPS	09	852
D141	nosiRNA	24hLPS	10a	350
D141	nosiRNA	24hLPS	10b	981
D141	nosiRNA	24hLPS	10c	447
D141	nosiRNA	24hLPS	11a	960
D141	nosiRNA	24hLPS	11b	82
D270A	NA	1hLPS	01	393
D270A	NA	1hLPS	02	403
D270A	NA	1hLPS	03	385
D270A	NA	1hLPS	04	369
D270A	NA	1hLPS	05	233
D270A	NA	1hLPS	06	432
D270A	NA	4hLPS	01	213
D270A	NA	4hLPS	02	321
D270A	NA	4hLPS	03	264
D270A	NA	4hLPS	04	278
D270A	NA	4hLPS	05	355
D270A	NA	4hLPS	06	224
D270A	NA	Control	01	115
D270A	NA	Control	02	409
D270A	NA	Control	03	514
D270A	NA	Control	04	118
D270A	NA	Control	05	158
D270A	NA	Control	06	251
D270A	NA	24hLPS	01	456
D270A	NA	24hLPS	02	211
D270A	NA	24hLPS	03	328
D270A	NA	24hLPS	04	541
D270A	NA	24hLPS	05	352
D270A	NA	24hLPS	06	368
D270B	NA	1hLPS	01	355
D270B	NA	1hLPS	02	231
D270B	NA	1hLPS	03	529
D270B	NA	1hLPS	04	174
D270B	NA	1hLPS	05	378
D270B	NA	1hLPS	06	216
D270B	NA	1hLPS	07	159
D270B	NA	1hLPS	08	212
D270B	NA	1hLPS	09	203
D270B	NA	1hLPS	10	324
D270B	NA	4hLPS	01	499
D270B	NA	4hLPS	02	738
D270B	NA	4hLPS	03	470
D270B	NA	4hLPS	04	285
D270B	NA	4hLPS	05	391
D270B	NA	4hLPS	06	203
D270B	NA	4hLPS	07	681
D270B	NA	4hLPS	08	186
D270B	NA	4hLPS	09	346
D270B	NA	4hLPS	10	483
D270B	NA	Control	01	144
D270B	NA	Control	02	187
D270B	NA	Control	03	137
D270B	NA	Control	04	324
D270B	NA	Control	05	197
D270B	NA	Control	06	323
D270B	NA	Control	07	468
D270B	NA	Control	08	231
D270B	NA	Control	09	215
D270B	NA	Control	10	155
D270B	NA	24hLPS	01	262
D270B	NA	24hLPS	02	250
D270B	NA	24hLPS	03	325
D270B	NA	24hLPS	04	545
D270B	NA	24hLPS	05	264
D270B	NA	24hLPS	06	574
D270B	NA	24hLPS	07	563
D270B	NA	24hLPS	08	321
D270B	NA	24hLPS	09	556
D270B	NA	24hLPS	10	288
