# Supplementary material for: Polarized microtubule remodeling transforms the morphology of reactive microglia and drives cytokine release
Source: Nat Commun. 2023 Oct 9;14:6322. doi: 10.1038/s41467-023-41891-6 (PMC10562429; doi:10.1038/s41467-023-41891-6)
Supplement: Supplementary file 10 — Source Data [file 41467_2023_41891_MOESM10_ESM.zip › data/Fig 4/Fig4c_MTphenotype.csv]

Type	condition	obs	n.condition	fraction
radial	control	1	58	0.017241379310344827
radial	1h	7	76	0.09210526315789473
radial	2h	16	76	0.21052631578947367
radial	4h	30	67	0.44776119402985076
radial	8h	37	84	0.44047619047619047
radial	16h	28	43	0.6511627906976745
radial	24h	33	58	0.5689655172413793
radial	36h	29	54	0.5370370370370371
radial	48h	33	54	0.6111111111111112
disorganized	control	28	58	0.4827586206896552
disorganized	1h	56	76	0.7368421052631579
disorganized	2h	50	76	0.6578947368421053
disorganized	4h	32	67	0.47761194029850745
disorganized	8h	32	84	0.38095238095238093
disorganized	16h	10	43	0.23255813953488372
disorganized	24h	19	58	0.3275862068965517
disorganized	36h	14	54	0.25925925925925924
disorganized	48h	15	54	0.2777777777777778
other	control	9	58	0.15517241379310345
other	1h	7	76	0.09210526315789473
other	2h	9	76	0.11842105263157894
other	4h	5	67	0.07462686567164178
other	control	20	58	0.3448275862068966
other	1h	6	76	0.07894736842105263
other	2h	1	76	0.013157894736842105
other	8h	15	84	0.17857142857142858
other	16h	5	43	0.11627906976744186
other	24h	6	58	0.10344827586206896
other	36h	11	54	0.2037037037037037
other	48h	6	54	0.1111111111111111
