# Supplementary material for: Polarized microtubule remodeling transforms the morphology of reactive microglia and drives cytokine release
Source: Nat Commun. 2023 Oct 9;14:6322. doi: 10.1038/s41467-023-41891-6 (PMC10562429; doi:10.1038/s41467-023-41891-6)
Supplement: Supplementary file 10 — Source Data [file 41467_2023_41891_MOESM10_ESM.zip › data/Fig 3/Fig3ef_proteins_volcanoplots.csv]

Protein	log2FC	SE	DF	pvalue	adj.pvalue	log10p	abslog2FC	protmeta_description	Protein_Name	Uniprot	log10adjp	Timepoint	Timepoint_numeric	Gene_Name	Signif_Symbol
CXCL2	8.219776497	0.438614578	5	0	9e-4	5.098739721	8.219776497	C-X-C motif chemokine 2	CXCL2	P10889	NA	4h LPS	3	Cxcl2	***
IRG1	5.968993922	0.641467292	7	0	0.0025	4.464434051	5.968993922	Cis-aconitate decarboxylase	IRG1	P54987	NA	4h LPS	3	Irg1	**
CXL10	5.930059377	0.8150156	7	2e-4	0.0069	3.779479784	5.930059377	C-X-C motif chemokine 10	CXL10	P17515	NA	4h LPS	3	Cxcl10	**
IL1B	5.896083058	0.59306569	7	0	0.0018	4.652970161	5.896083058	Interleukin-1 beta	IL1B	P10749	NA	4h LPS	3	Il1b	**
PGH2	5.8527664	0.674525926	7	1e-4	0.0033	4.266993926	5.8527664	Prostaglandin G/H synthase 2	PGH2	Q05769	NA	4h LPS	3	Ptgs2	**
IL1A	5.804848483	0.551070215	6	0	0.0029	4.366275565	5.804848483	Interleukin-1 alpha	IL1A	P01582	NA	4h LPS	3	Il1a	**
GBP5	5.624178383	0.525446608	6	0	0.0027	4.406109691	5.624178383	Guanylate-binding protein 5	GBP5	Q8CFB4	NA	4h LPS	3	Gbp5	**
MMP13	5.506517875	0.58548686	7	0	0.0024	4.494728484	5.506517875	Collagenase 3	MMP13	P33435	NA	4h LPS	3	Mmp13	**
CD69	5.401007477	0.716169903	4	0.0017	0.0387	2.780949845	5.401007477	Early activation antigen CD69	CD69	P37217	NA	4h LPS	3	Cd69	*
CCL5	5.308235616	0.413608391	5	1e-4	0.0032	4.291343804	5.308235616	C-C motif chemokine 5	CCL5	P30882	NA	4h LPS	3	Ccl5	**
TNFA	5.18810185	0.554174945	7	0	0.0024	4.48165757	5.18810185	Tumor necrosis factor	TNFA	P06804	NA	4h LPS	3	Tnf	**
CH25H	5.030183388	0.230938349	3	2e-4	0.0082	3.674078183	5.030183388	Cholesterol 25-hydroxylase	CH25H	Q9Z0F5	NA	4h LPS	3	Ch25h	**
TNFL9	4.899483764	0.375612992	7	0	6e-4	5.440589705	4.899483764	Tumor necrosis factor ligand superfamily member 9	TNFL9	P41274	NA	4h LPS	3	Tnfsf9	***
IKBZ	4.887448319	0.182671144	7	0	0	7.583259673	4.887448319	NF-kappa-B inhibitor zeta	IKBZ	Q9EST8	NA	4h LPS	3	Nfkbiz	****
PGDH	-4.836721621	0.150405113	7	0	0	8.138359848	4.836721621	15-hydroxyprostaglandin dehydrogenase [NAD(+)]	PGDH	Q8VCC1	NA	4h LPS	3	Hpgd	****
TNR5	4.808477019	0.359252549	7	0	6e-4	5.516287162	4.808477019	Tumor necrosis factor receptor superfamily member 5	TNR5	P27512	NA	4h LPS	3	Cd40	***
RSAD2	4.762089814	0.286823621	7	0	3e-4	6.153394605	4.762089814	Radical S-adenosyl methionine domain-containing protein 2	RSAD2	Q8CBB9	NA	4h LPS	3	Rsad2	***
OASL1	4.723503185	0.489256766	7	0	0.0021	4.569230118	4.723503185	2'-5'-oligoadenylate synthase-like protein 1	OASL1	Q8VI94	NA	4h LPS	3	Oasl1	**
IL27A	4.581128727	0.355945498	4	2e-4	0.0082	3.677484543	4.581128727	Interleukin-27 subunit alpha	IL27A	Q8K3I6	NA	4h LPS	3	Il27	**
IFIT1	4.556512076	0.414014222	7	0	0.0012	4.945500238	4.556512076	Interferon-induced protein with tetratricopeptide repeats 1	IFIT1	Q64282	NA	4h LPS	3	Ifit1	**
PIM1	4.413538867	0.377302253	7	0	9e-4	5.122351783	4.413538867	Serine/threonine-protein kinase pim-1	PIM1	P06803	NA	4h LPS	3	Pim1	***
MAFB	-4.349468718	0.378011293	7	0	9e-4	5.074395649	4.349468718	Transcription factor MafB	MAFB	P54841	NA	4h LPS	3	Mafb	***
CSRN1	4.281629626	0.282132366	6	0	7e-4	5.286962243	4.281629626	Cysteine/serine-rich nuclear protein 1	CSRN1	P59054	NA	4h LPS	3	Csrnp1	***
GBP2	4.281509441	0.40001906	7	0	0.0013	4.865021761	4.281509441	Interferon-induced guanylate-binding protein 2	GBP2	Q9Z0E6	NA	4h LPS	3	Gbp2	**
CCL3	4.274132547	0.274306393	7	0	3e-4	5.964925182	4.274132547	C-C motif chemokine 3	CCL3	P10855	NA	4h LPS	3	Ccl3	***
SAA3	4.178839016	0.581304877	7	2e-4	0.0073	3.746649155	4.178839016	Serum amyloid A-3 protein	SAA3	P04918	NA	4h LPS	3	Saa3	**
IL12B	4.110236313	0.777519993	7	0.0011	0.0289	2.943033748	4.110236313	Interleukin-12 subunit beta	IL12B	P43432	NA	4h LPS	3	Il12b	*
MX1	4.1079041	0.530962396	7	1e-4	0.0053	3.94772259	4.1079041	Interferon-induced GTP-binding protein Mx1	MX1	P09922	NA	4h LPS	3	Mx1	**
TNAP2	4.04259808	0.24842388	7	0	3e-4	6.093756841	4.04259808	Tumor necrosis factor alpha-induced protein 2	TNAP2	Q61333	NA	4h LPS	3	Tnfaip2	***
TTP	3.970305018	0.474350143	7	1e-4	0.0038	4.166101434	3.970305018	Tristetraprolin	TTP	P22893	NA	4h LPS	3	Zfp36	**
IIGP1	3.966786237	0.453379132	7	1e-4	0.0032	4.290394793	3.966786237	Interferon-inducible GTPase 1	IIGP1	Q9QZ85	NA	4h LPS	3	Iigp1	**
IFIT2	3.95473222	0.465749554	7	1e-4	0.0035	4.206292041	3.95473222	Interferon-induced protein with tetratricopeptide repeats 2	IFIT2	Q64112	NA	4h LPS	3	Ifit2	**
CCL2	3.944472932	0.48231138	7	1e-4	0.0041	4.101479047	3.944472932	C-C motif chemokine 2	CCL2	P10148	NA	4h LPS	3	Ccl2	**
RGS2	-3.938147005	0.426464878	6	1e-4	0.0046	4.040731716	3.938147005	Regulator of G-protein signaling 2	RGS2	O08849	NA	4h LPS	3	Rgs2	**
UBP18	3.899316628	0.627580235	7	4e-4	0.0141	3.356994778	3.899316628	Ubl carboxyl-terminal hydrolase 18	UBP18	Q9WTV6	NA	4h LPS	3	Usp18	*
SDC4	3.8227247	0.272685327	7	0	5e-4	5.652508598	3.8227247	Syndecan-4	SDC4	O35988	NA	4h LPS	3	Sdc4	***
CMPK2	3.737098234	0.261694167	7	0	4e-4	5.707023998	3.737098234	UMP-CMP kinase 2, mitochondrial	CMPK2	Q3U5Q7	NA	4h LPS	3	Cmpk2	***
IFIT3	3.736111415	0.465004802	7	1e-4	0.0045	4.052207235	3.736111415	Interferon-induced protein with tetratricopeptide repeats 3	IFIT3	Q64345	NA	4h LPS	3	Ifit3	**
Q3UAB1	3.699181708	0.634653803	7	6e-4	0.0187	3.190824096	3.699181708	Putative uncharacterized protein	Q3UAB1	Q3UAB1	NA	4h LPS	3	I830012O16Rik	*
ISG20	3.55650195	0.459594471	7	1e-4	0.0053	3.948304778	3.55650195	Interferon-stimulated gene 20 kDa protein	ISG20	Q9JL16	NA	4h LPS	3	Isg20	**
GBP4	3.430236379	0.262992268	7	0	6e-4	5.440396212	3.430236379	Guanylate-binding protein 4	GBP4	Q61107	NA	4h LPS	3	Gbp4	***
PAI1	3.367120238	0.26792422	7	0	7e-4	5.331571189	3.367120238	Plasminogen activator inhibitor 1	PAI1	P22777	NA	4h LPS	3	Serpine1	***
MAFF	3.362939635	0.216181976	7	0	3e-4	5.960062407	3.362939635	Transcription factor MafF	MAFF	O54791	NA	4h LPS	3	Maff	***
Q61635	3.151280906	0.159312919	7	0	1e-4	6.675841002	3.151280906	GTP-binding protein	Q61635	Q61635	NA	4h LPS	3	Ifi47	****
IFI5A	3.15094075	0.274716264	7	0	9e-4	5.065198214	3.15094075	Interferon-activable protein 205-A	IFI5A	Q8CGE8	NA	4h LPS	3	Ifi205a	***
CCRL2	3.115230804	0.237134154	7	0	6e-4	5.461440195	3.115230804	C-C chemokine receptor-like 2	CCRL2	O35457	NA	4h LPS	3	Ccrl2	***
IFIXL	2.968828394	0.390887	7	1e-4	0.0058	3.896890089	2.968828394	Pyrin and HIN domain-containing protein 1-like	IFIXL	Q504N7	NA	4h LPS	3	NA	**
B2LA1	2.843884892	0.458696303	7	4e-4	0.0142	3.351362766	2.843884892	Bcl-2-related protein A1	B2LA1	Q07440	NA	4h LPS	3	Bcl2a1	*
ICAM1	2.840248802	0.222390414	7	0	6e-4	5.37870671	2.840248802	Intercellular adhesion molecule 1	ICAM1	P13597	NA	4h LPS	3	Icam1	***
JUNB	2.832586098	0.156427732	7	0	2e-4	6.411857164	2.832586098	Transcription factor jun-B	JUNB	P09450	NA	4h LPS	3	Junb	***
B4XVQ1	2.832442115	0.457946958	7	5e-4	0.0143	3.345079654	2.832442115	Phf11-3	B4XVQ1	B4XVQ1	NA	4h LPS	3	Phf11b	*
ISG15	2.821971311	0.234287894	7	0	8e-4	5.207542269	2.821971311	Ubiquitin-like protein ISG15	ISG15	Q64339	NA	4h LPS	3	Isg15	***
VCAM1	2.812845213	0.263301652	7	0	0.0013	4.859550083	2.812845213	Vascular cell adhesion protein 1	VCAM1	P29533	NA	4h LPS	3	Vcam1	**
NLRP3	2.782940141	0.155025328	7	0	2e-4	6.385974478	2.782940141	NA	NLRP3	Q8R4B8	NA	4h LPS	3	NA	***
Q3SXA6	2.745493611	0.35163576	7	1e-4	0.0051	3.972947055	2.745493611	Protein Tnip3	Q3SXA6	Q3SXA6	NA	4h LPS	3	Tnip3	**
Q3UV66	2.587243821	0.197295503	7	0	6e-4	5.456197247	2.587243821	Protein Slfn4	Q3UV66	Q3UV66	NA	4h LPS	3	Slfn4	***
NOS2	2.57428785	0.330107843	7	1e-4	0.0051	3.969602402	2.57428785	Nitric oxide synthase, inducible	NOS2	P29477	NA	4h LPS	3	Nos2	**
TNAP3	2.498839693	0.069317042	7	0	0	8.48377211	2.498839693	Tumor necrosis factor alpha-induced protein 3	TNAP3	Q60769	NA	4h LPS	3	Tnfaip3	****
CDN1A	2.480861828	0.108050639	7	0	1e-4	7.12287679	2.480861828	Cyclin-dependent kinase inhibitor 1	CDN1A	P39689	NA	4h LPS	3	Cdkn1a	****
Q0GUM3	2.462996933	0.230926691	7	0	0.0013	4.854885814	2.462996933	Interferon-gamma-inducible p47 GTPase	Q0GUM3	Q0GUM3	NA	4h LPS	3	Gm12250	**
IFIH1	2.414687979	0.167433171	7	0	4e-4	5.736101507	2.414687979	Interferon-induced helicase C domain-containing protein 1	IFIH1	Q8R5F7	NA	4h LPS	3	Ifih1	***
Q9Z0I6	2.402681769	0.132507871	7	0	2e-4	6.415877559	2.402681769	Protein Slfn2	Q9Z0I6	Q9Z0I6	NA	4h LPS	3	Slfn2	***
B1ARD8	2.380228602	0.148807251	7	0	3e-4	6.042666685	2.380228602	Protein Slfn8	B1ARD8	B1ARD8	NA	4h LPS	3	Slfn8	***
GPR84	2.342974886	0.436433196	7	0.001	0.0272	2.981616394	2.342974886	G-protein coupled receptor 84	GPR84	Q8CIM5	NA	4h LPS	3	Gpr84	*
SLFN5	2.334067647	0.202388955	7	0	9e-4	5.081051396	2.334067647	Schlafen family member 5	SLFN5	Q8CBA2	NA	4h LPS	3	Slfn5	***
FOS	2.332490763	0.156117073	7	0	4e-4	5.840543839	2.332490763	Proto-oncogene c-Fos	FOS	P01101	NA	4h LPS	3	Fos	***
PDCD4	-2.314171037	0.237117357	7	0	0.002	4.600135876	2.314171037	Programmed cell death protein 4	PDCD4	Q61823	NA	4h LPS	3	Pdcd4	**
DUS1	2.187295862	0.227011961	7	0	0.0021	4.563528836	2.187295862	Dual specificity protein phosphatase 1	DUS1	P28563	NA	4h LPS	3	Dusp1	**
CD83	2.182626516	0.206879644	7	0	0.0014	4.823514386	2.182626516	CD83 antigen	CD83	O88324	NA	4h LPS	3	Cd83	**
ZUFSP	2.164823298	0.211116078	7	0	0.0016	4.741671215	2.164823298	Zinc finger with UFM1-specific peptidase domain protein	ZUFSP	Q3T9Z9	NA	4h LPS	3	Zufsp	**
TLR4	-2.163717782	0.282151274	7	1e-4	0.0055	3.923383023	2.163717782	Toll-like receptor 4	TLR4	Q9QUK6	NA	4h LPS	3	Tlr4	**
Q6NSQ5	2.117559213	0.116883028	7	0	2e-4	6.413332413	2.117559213	Protein Sp140	Q6NSQ5	Q6NSQ5	NA	4h LPS	3	Sp140	***
Q3U3S6	2.113192334	0.140804382	7	0	4e-4	5.853848934	2.113192334	6-phosphofructo-2-kinase/fructose-2, 6-biphosphatase 3 splice variant 4	Q3U3S6	Q3U3S6	NA	4h LPS	3	Pfkfb3	***
IL1RA	2.089487122	0.153506763	7	0	5e-4	5.565735634	2.089487122	Interleukin-1 receptor antagonist protein	IL1RA	P25085	NA	4h LPS	3	Il1rn	***
Q8C2M8	2.056344531	0.236699151	7	1e-4	0.0033	4.270466138	2.056344531	Interferon gamma induced GTPase	Q8C2M8	Q8C2M8	NA	4h LPS	3	Igtp	**
O55179	2.046514519	0.238596624	7	1e-4	0.0034	4.234595883	2.046514519	A1-d protein	O55179	O55179	NA	4h LPS	3	Bcl2a1d	**
CSF1R	-2.009523501	0.09648295	7	0	1e-4	6.8303547	2.009523501	Macrophage colony-stimulating factor 1 receptor	CSF1R	P09581	NA	4h LPS	3	Csf1r	****
S1PR1	-1.986656496	0.206081238	7	0	0.0021	4.565009104	1.986656496	Sphingosine 1-phosphate receptor 1	S1PR1	O08530	NA	4h LPS	3	S1pr1	**
Q9DCE9	1.981268596	0.199969251	7	0	0.0018	4.643217707	1.981268596	Protein Igtp	Q9DCE9	Q9DCE9	NA	4h LPS	3	Igtp	**
T11L2	-1.980590155	0.226046364	7	1e-4	0.0032	4.294410264	1.980590155	T-complex protein 11-like protein 2	T11L2	Q8K1H7	NA	4h LPS	3	Tcp11l2	**
M1IP1	-1.974850772	0.299147386	7	3e-4	0.0109	3.517333586	1.974850772	Mid1-interacting protein 1	M1IP1	Q9CQ20	NA	4h LPS	3	Mid1ip1	*
NOCT	1.97089959	0.253076616	7	1e-4	0.0051	3.965860391	1.97089959	Nocturnin	NOCT	O35710	NA	4h LPS	3	Ccrn4l	**
NRROS	-1.954696847	0.167745842	7	0	9e-4	5.111170481	1.954696847	Negative regulator of reactive oxygen species	NRROS	Q8BMT4	NA	4h LPS	3	Nrros	***
TR30A	1.899380873	0.187371477	7	0	0.0017	4.708685904	1.899380873	Tripartite motif-containing protein 30A	TR30A	P15533	NA	4h LPS	3	Trim30a	**
MRP	1.881006215	0.140395703	7	0	6e-4	5.519187959	1.881006215	MARCKS-related protein	MRP	P28667	NA	4h LPS	3	Marcksl1	***
CEBPB	1.864735335	0.153143777	7	0	8e-4	5.239210188	1.864735335	CCAAT/enhancer-binding protein beta	CEBPB	P28033	NA	4h LPS	3	Cebpb	***
TNIP2	-1.814948684	0.220992932	7	1e-4	0.0041	4.11317686	1.814948684	TNFAIP3-interacting protein 2	TNIP2	Q99JG7	NA	4h LPS	3	Tnip2	**
LHPL2	-1.801771406	0.118311665	7	0	4e-4	5.897119057	1.801771406	Lipoma HMGIC fusion partner-like 2 protein	LHPL2	Q8BGA2	NA	4h LPS	3	Lhfpl2	***
Q9Z1M2	1.786598384	0.200604211	7	0	0.003	4.340400871	1.786598384	Interferon-g induced GTPase	Q9Z1M2	Q9Z1M2	NA	4h LPS	3	Irgm2	**
IRF1	1.77871218	0.135138592	7	0	6e-4	5.467050247	1.77871218	Interferon regulatory factor 1	IRF1	P15314	NA	4h LPS	3	Irf1	***
SQSTM	1.773733101	0.074705558	7	0	1e-4	7.223648544	1.773733101	Sequestosome-1	SQSTM	Q64337	NA	4h LPS	3	Sqstm1	****
ZBP1	1.737576061	0.363767195	7	0.002	0.0442	2.694610328	1.737576061	Z-DNA-binding protein 1	ZBP1	Q9QY24	NA	4h LPS	3	Zbp1	*
OASL2	1.665121316	0.18220251	7	0	0.0027	4.413302332	1.665121316	2'-5'-oligoadenylate synthase-like protein 2	OASL2	Q9Z2F2	NA	4h LPS	3	Oasl2	**
B1ARD6	1.658937852	0.09038191	7	0	2e-4	6.452256868	1.658937852	Protein Slfn9	B1ARD6	B1ARD6	NA	4h LPS	3	Slfn9	***
FIL1L	1.643447255	0.1570744	7	0	0.0014	4.799576904	1.643447255	Filamin A-interacting protein 1-like	FIL1L	Q6P6L0	NA	4h LPS	3	Filip1l	**
RFIP1	1.63662681	0.072368686	7	0	1e-4	7.0773874	1.63662681	Rab11 family-interacting protein 1	RFIP1	Q9D620	NA	4h LPS	3	Rab11fip1	****
KCC4	1.636078532	0.240147249	7	3e-4	0.0095	3.601578632	1.636078532	Calcium/calmodulin-dependent protein kinase type IV	KCC4	P08414	NA	4h LPS	3	Camk4	**
PAR14	1.618084682	0.127282598	7	0	6e-4	5.365166857	1.618084682	Poly [ADP-ribose] polymerase 14	PAR14	Q2EMV9	NA	4h LPS	3	Parp14	***
ESIP1	1.595516147	0.198481232	7	1e-4	0.0045	4.053609108	1.595516147	Epithelial-stromal interaction protein 1	ESIP1	Q8VDI1	NA	4h LPS	3	Epsti1	**
HELZ2	1.580390695	0.115407962	7	0	5e-4	5.583461456	1.580390695	Helicase with zinc finger domain 2	HELZ2	E9QAM5	NA	4h LPS	3	Helz2	***
IRAK2	1.576602524	0.105020149	7	0	4e-4	5.854712288	1.576602524	Interleukin-1 receptor-associated kinase-like 2	IRAK2	Q8CFA1	NA	4h LPS	3	Irak2	***
DAXX	1.570364131	0.237491783	7	3e-4	0.0108	3.521646416	1.570364131	Death domain-associated protein 6	DAXX	O35613	NA	4h LPS	3	Daxx	*
MDM2	1.565719937	0.151530133	7	0	0.0015	4.763589207	1.565719937	E3 ubiquitin-protein ligase Mdm2	MDM2	P23804	NA	4h LPS	3	Mdm2	**
RCAN1	1.563009505	0.134017762	7	0	9e-4	5.113658356	1.563009505	Calcipressin-1	RCAN1	Q9JHG6	NA	4h LPS	3	Rcan1	***
TRAD1	1.551135498	0.19561666	7	1e-4	0.0048	4.015707908	1.551135498	TRAF-type zinc finger domain-containing protein 1	TRAD1	Q3UDK1	NA	4h LPS	3	Trafd1	**
Q3TNB8	-1.54337365	0.244465822	7	4e-4	0.0134	3.398975072	1.54337365	FYVE, RhoGEF and PH domain containing 3, isoform CRA_b	Q3TNB8	Q3TNB8	NA	4h LPS	3	Fgd3	*
TREX1	1.531481138	0.220592548	7	2e-4	0.0086	3.652346621	1.531481138	Three-prime repair exonuclease 1	TREX1	Q91XB0	NA	4h LPS	3	Trex1	**
CFLAR	1.520166883	0.147520767	7	0	0.0016	4.755802742	1.520166883	CASP8 and FADD-like apoptosis regulator	CFLAR	O35732	NA	4h LPS	3	Cflar	**
RTP4	1.511726386	0.225457325	7	3e-4	0.0101	3.558891203	1.511726386	Receptor-transporting protein 4	RTP4	Q9ER80	NA	4h LPS	3	Rtp4	*
UPAR	1.495453106	0.152320659	7	0	0.0019	4.617113715	1.495453106	Urokinase plasminogen activator surface receptor	UPAR	P35456	NA	4h LPS	3	Plaur	**
F177A	1.492998644	0.101678583	7	0	4e-4	5.789218227	1.492998644	Protein FAM177A1	F177A	Q8BR63	NA	4h LPS	3	Fam177a1	***
CK096	1.487026261	0.288637367	7	0.0013	0.0327	2.87901404	1.487026261	Uncharacterized protein C11orf96 homolog	CK096	Q3UPL5	NA	4h LPS	3	Ag2	*
IFIX	1.407844864	0.168714917	7	1e-4	0.0038	4.157588453	1.407844864	Pyrin and HIN domain-containing protein 1	IFIX	Q8BV49	NA	4h LPS	3	Pyhin1	**
N4BP1	1.381740603	0.149010757	7	0	0.0025	4.454519765	1.381740603	NEDD4-binding protein 1	N4BP1	Q6A037	NA	4h LPS	3	N4bp1	**
TLR2	1.364605146	0.128594352	7	0	0.0013	4.84025338	1.364605146	Toll-like receptor 2	TLR2	Q9QUN7	NA	4h LPS	3	Tlr2	**
Q5U4H9	-1.364280235	0.128388124	7	0	0.0013	4.844192596	1.364280235	Nuclear receptor coactivator 4	Q5U4H9	Q5U4H9	NA	4h LPS	3	Ncoa4	**
IRGM1	1.36045512	0.240739448	7	8e-4	0.0212	3.11150948	1.36045512	Immunity-related GTPase family M protein 1	IRGM1	Q60766	NA	4h LPS	3	Irgm1	*
FSCN1	1.356799801	0.218173085	7	4e-4	0.0141	3.359383657	1.356799801	Fascin	FSCN1	Q61553	NA	4h LPS	3	Fscn1	*
IKZF1	1.352780314	0.165091185	7	1e-4	0.0041	4.106876008	1.352780314	DNA-binding protein Ikaros	IKZF1	Q03267	NA	4h LPS	3	Ikzf1	**
KLH24	-1.352775659	0.150912283	7	0	0.0029	4.358686884	1.352775659	Kelch-like protein 24	KLH24	Q8BRG6	NA	4h LPS	3	Klhl24	**
RASF4	1.343082736	0.071975657	7	0	2e-4	6.501542817	1.343082736	Ras association domain-containing protein 4	RASF4	Q8CB96	NA	4h LPS	3	Rassf4	***
TGFR2	-1.3418551	0.113810079	7	0	9e-4	5.14531202	1.3418551	TGF-beta receptor type-2	TGFR2	Q62312	NA	4h LPS	3	Tgfbr2	***
RGF1B	1.332889213	0.140337685	7	0	0.0022	4.522618253	1.332889213	Ras-GEF domain-containing family member 1B	RGF1B	Q8JZL7	NA	4h LPS	3	Rasgef1b	**
JAK2	1.314927831	0.225706865	7	6e-4	0.0187	3.189568625	1.314927831	Tyrosine-protein kinase JAK2	JAK2	Q62120	NA	4h LPS	3	Jak2	*
SAM9L	1.308012137	0.10320133	7	0	6e-4	5.356365268	1.308012137	Sterile alpha motif domain-containing protein 9-like	SAM9L	Q69Z37	NA	4h LPS	3	Samd9l	***
T22D3	-1.287723591	0.14030154	7	0	0.0026	4.425486088	1.287723591	TSC22 domain family protein 3	T22D3	Q9Z2S7	NA	4h LPS	3	Tsc22d3	**
CXL16	1.280357766	0.273498359	7	0.0023	0.0478	2.646449757	1.280357766	C-X-C motif chemokine 16	CXL16	Q8BSU2	NA	4h LPS	3	Cxcl16	*
RELB	1.264409111	0.126750542	7	0	0.0018	4.662702406	1.264409111	Transcription factor RelB	RELB	Q04863	NA	4h LPS	3	Relb	**
PLIN2	-1.258575716	0.065568867	7	0	2e-4	6.58593104	1.258575716	Perilipin-2	PLIN2	P43883	NA	4h LPS	3	Plin2	***
EKI1	1.252444286	0.239654353	7	0.0012	0.0308	2.914455247	1.252444286	Ethanolamine kinase 1	EKI1	Q9D4V0	NA	4h LPS	3	Etnk1	*
TNIP1	-1.213452048	0.14154917	7	1e-4	0.0034	4.233076653	1.213452048	TNFAIP3-interacting protein 1	TNIP1	Q9WUU8	NA	4h LPS	3	Tnip1	**
TNR1B	1.213090432	0.238153523	7	0.0014	0.0343	2.850995978	1.213090432	Tumor necrosis factor receptor superfamily member 1B	TNR1B	P25119	NA	4h LPS	3	Tnfrsf1b	*
CEBPA	-1.207713394	0.109005837	7	0	0.0011	4.964798565	1.207713394	CCAAT/enhancer-binding protein alpha	CEBPA	P53566	NA	4h LPS	3	Cebpa	**
TREM2	-1.202001036	0.203130775	7	6e-4	0.0175	3.229833047	1.202001036	Triggering receptor expressed on myeloid cells 2	TREM2	Q99NH8	NA	4h LPS	3	Trem2	*
RIPK2	1.200654149	0.178961464	7	3e-4	0.0101	3.560428389	1.200654149	Receptor-interacting serine/threonine-protein kinase 2	RIPK2	P58801	NA	4h LPS	3	Ripk2	*
UBIM	1.19176337	0.206694687	7	7e-4	0.0196	3.162937501	1.19176337	Ubiquitin-like protein FUBI	UBIM	P35545	NA	4h LPS	3	Fau	*
ADAM8	-1.191024569	0.151701483	7	1e-4	0.005	3.988235348	1.191024569	Disintegrin and metalloproteinase domain-containing protein 8	ADAM8	Q05910	NA	4h LPS	3	Adam8	**
LCP2	1.180613507	0.208400931	7	8e-4	0.0211	3.1178067	1.180613507	Lymphocyte cytosolic protein 2	LCP2	Q60787	NA	4h LPS	3	Lcp2	*
TISD	-1.180160773	0.15034997	7	1e-4	0.005	3.987643104	1.180160773	Zinc finger protein 36, C3H1 type-like 2	TISD	P23949	NA	4h LPS	3	Zfp36l2	**
LAPM5	-1.139374689	0.191846588	7	6e-4	0.0173	3.239274043	1.139374689	Lysosomal-associated transmembrane protein 5	LAPM5	Q61168	NA	4h LPS	3	Laptm5	*
4EBP2	-1.134414847	0.150710932	7	1e-4	0.006	3.872201095	1.134414847	Eukaryotic translation initiation factor 4E-binding protein 2	4EBP2	P70445	NA	4h LPS	3	Eif4ebp2	**
M3K1	-1.133782786	0.159056842	7	2e-4	0.0076	3.723684879	1.133782786	Mitogen-activated protein kinase kinase kinase 1	M3K1	P53349	NA	4h LPS	3	Map3k1	**
SNX10	1.133185035	0.186157982	7	5e-4	0.0154	3.30337371	1.133185035	Sorting nexin-10	SNX10	Q9CWT3	NA	4h LPS	3	Snx10	*
5NT3A	1.130858454	0.035738276	7	0	0	8.089561155	1.130858454	Cytosolic 5'-nucleotidase 3A	5NT3A	Q9D020	NA	4h LPS	3	Nt5c3a	****
NEO1	-1.125017316	0.1817772	7	5e-4	0.0143	3.346732762	1.125017316	Neogenin	NEO1	P97798	NA	4h LPS	3	Neo1	*
CD14	1.123113431	0.152151307	7	2e-4	0.0065	3.81876451	1.123113431	Monocyte differentiation antigen CD14	CD14	P10810	NA	4h LPS	3	Cd14	**
MALT1	1.115862579	0.159634349	7	2e-4	0.0082	3.670760518	1.115862579	Mucosa-associated lymphoid tissue lymphoma translocation protein 1 homolog	MALT1	Q2TBA3	NA	4h LPS	3	Malt1	**
IFI4	1.097295128	0.133767619	7	1e-4	0.0041	4.109883622	1.097295128	NA	IFI4	P0DOV2	NA	4h LPS	3	NA	**
RAB20	1.09192029	0.189919913	7	7e-4	0.0198	3.155606338	1.09192029	Ras-related protein Rab-20	RAB20	P35295	NA	4h LPS	3	Rab20	*
IL6RA	-1.086681453	0.121585319	7	0	0.0029	4.350367466	1.086681453	Interleukin-6 receptor subunit alpha	IL6RA	P22272	NA	4h LPS	3	Il6ra	**
NECT2	1.085463741	0.147067692	7	2e-4	0.0065	3.818450711	1.085463741	NA	NECT2	P32507	NA	4h LPS	3	NA	**
FOXO3	-1.085033853	0.142507072	7	1e-4	0.0057	3.903678506	1.085033853	Forkhead box protein O3	FOXO3	Q9WVH4	NA	4h LPS	3	Foxo3	**
NFKB2	1.080987652	0.0888329	7	0	8e-4	5.237389658	1.080987652	Nuclear factor NF-kappa-B p100 subunit	NFKB2	Q9WTK5	NA	4h LPS	3	Nfkb2	***
Q8K094	1.060166124	0.168820893	7	4e-4	0.0137	3.384998374	1.060166124	Nectin-2	Q8K094	Q8K094	NA	4h LPS	3	Pvr	*
Q3TSY9	-1.059604702	0.157248918	7	3e-4	0.01	3.57212506	1.059604702	Putative uncharacterized protein	Q3TSY9	Q3TSY9	NA	4h LPS	3	Eif4b	**
RPGF2	1.059604475	0.123975502	7	1e-4	0.0034	4.224635698	1.059604475	Rap guanine nucleotide exchange factor 2	RPGF2	Q8CHG7	NA	4h LPS	3	Rapgef2	**
HCFC2	-1.048840769	0.08626978	7	0	8e-4	5.23472891	1.048840769	Host cell factor 2	HCFC2	Q9D968	NA	4h LPS	3	Hcfc2	***
STAR7	1.048728154	0.182682672	7	7e-4	0.0199	3.151738127	1.048728154	StAR-related lipid transfer protein 7, mitochondrial	STAR7	Q8R1R3	NA	4h LPS	3	Stard7	*
RO52	1.037120643	0.119517043	7	1e-4	0.0033	4.267232634	1.037120643	E3 ubiquitin-protein ligase TRIM21	RO52	Q62191	NA	4h LPS	3	Trim21	**
PHLB1	1.030444208	0.074194797	7	0	5e-4	5.624964472	1.030444208	Pleckstrin homology-like domain family B member 1	PHLB1	Q6PDH0	NA	4h LPS	3	Phldb1	***
IRF8	1.024910547	0.13061151	7	1e-4	0.005	3.986794709	1.024910547	Interferon regulatory factor 8	IRF8	P23611	NA	4h LPS	3	Irf8	**
GAS6	-1.017228634	0.197144126	7	0.0013	0.0325	2.882823141	1.017228634	Growth arrest-specific protein 6	GAS6	Q61592	NA	4h LPS	3	Gas6	*
KCNJ2	-1.009014635	0.181426061	7	8e-4	0.0228	3.070833196	1.009014635	Inward rectifier potassium channel 2	KCNJ2	P35561	NA	4h LPS	3	Kcnj2	*
XAF1	1.002601757	0.187146656	7	0.0011	0.0274	2.976397523	1.002601757	XIAP-associated factor 1	XAF1	Q5NBU8	NA	4h LPS	3	Xaf1	*
F8WI30	-1.002262159	0.147646414	7	3e-4	0.0097	3.591888342	1.002262159	Sorting nexin-7	F8WI30	F8WI30	NA	4h LPS	3	Snx7	**
4EBP1	-1.257634665	0.130976105	7	0	0.0235	4.553710183	1.257634665	Eukaryotic translation initiation factor 4E-binding protein 1	4EBP1	Q60876	NA	0.5h LPS	1	Eif4ebp1	*
CSF1R	-1.494672417	0.107871217	7	0	0.0054	5.618111196	1.494672417	Macrophage colony-stimulating factor 1 receptor	CSF1R	P09581	NA	0.5h LPS	1	Csf1r	**
CSRN1	4.21048408	0.309060522	6	0	0.0109	5.01271277	4.21048408	Cysteine/serine-rich nuclear protein 1	CSRN1	P59054	NA	0.5h LPS	1	Csrnp1	*
CXCL2	7.743723888	0.465221013	5	0	0.0137	4.844798287	7.743723888	C-X-C motif chemokine 2	CXCL2	P10889	NA	0.5h LPS	1	Cxcl2	*
DUS1	3.294319822	0.253807089	7	0	0.0063	5.426086791	3.294319822	Dual specificity protein phosphatase 1	DUS1	P28563	NA	0.5h LPS	1	Dusp1	**
F8WI30	-2.045395177	0.16507371	7	0	0.0069	5.290186837	2.045395177	Sorting nexin-7	F8WI30	F8WI30	NA	0.5h LPS	1	Snx7	**
FOS	3.598054406	0.174544194	7	0	0.0011	6.799440681	3.598054406	Proto-oncogene c-Fos	FOS	P01101	NA	0.5h LPS	1	Fos	**
IKBZ	3.489703058	0.204232547	7	0	0.0019	6.238889343	3.489703058	NF-kappa-B inhibitor zeta	IKBZ	Q9EST8	NA	0.5h LPS	1	Nfkbiz	**
IRF1	1.242486206	0.151089539	7	1e-4	0.0467	4.116840889	1.242486206	Interferon regulatory factor 1	IRF1	P15314	NA	0.5h LPS	1	Irf1	*
JUNB	1.508157074	0.174891521	7	1e-4	0.0378	4.249632583	1.508157074	Transcription factor jun-B	JUNB	P09450	NA	0.5h LPS	1	Junb	*
RGF1B	1.370037649	0.156902301	7	1e-4	0.0378	4.284733535	1.370037649	Ras-GEF domain-containing family member 1B	RGF1B	Q8JZL7	NA	0.5h LPS	1	Rasgef1b	*
CCL3	2.071766405	0.274306393	7	1e-4	0.034	3.881534636	2.071766405	C-C motif chemokine 3	CCL3	P10855	NA	1h LPS	2	Ccl3	*
CCRL2	1.646503606	0.237134154	7	2e-4	0.0468	3.652643167	1.646503606	C-C chemokine receptor-like 2	CCRL2	O35457	NA	1h LPS	2	Ccrl2	*
CD83	2.059257121	0.206879644	7	0	0.0093	4.65647533	2.059257121	CD83 antigen	CD83	O88324	NA	1h LPS	2	Cd83	**
CDN1A	1.264073524	0.108050639	7	0	0.0037	5.122669464	1.264073524	Cyclin-dependent kinase inhibitor 1	CDN1A	P39689	NA	1h LPS	2	Cdkn1a	**
CEBPB	1.126644809	0.153143777	7	2e-4	0.0367	3.809582706	1.126644809	CCAAT/enhancer-binding protein beta	CEBPB	P28033	NA	1h LPS	2	Cebpb	*
CSF1R	-1.522532262	0.09648295	7	0	0.0011	6.002503764	1.522532262	Macrophage colony-stimulating factor 1 receptor	CSF1R	P09581	NA	1h LPS	2	Csf1r	**
CSRN1	5.480834892	0.282132366	6	0	0.0012	5.919045024	5.480834892	Cysteine/serine-rich nuclear protein 1	CSRN1	P59054	NA	1h LPS	2	Csrnp1	**
CXCL2	8.270152812	0.438614578	5	0	0.0037	5.111848602	8.270152812	C-X-C motif chemokine 2	CXCL2	P10889	NA	1h LPS	2	Cxcl2	**
DUS1	3.215203654	0.227011961	7	0	0.0017	5.682704749	3.215203654	Dual specificity protein phosphatase 1	DUS1	P28563	NA	1h LPS	2	Dusp1	**
FOS	3.337880706	0.156117073	7	0	3e-4	6.908903849	3.337880706	Proto-oncogene c-Fos	FOS	P01101	NA	1h LPS	2	Fos	***
IKBZ	4.815039672	0.182671144	7	0	2e-4	7.538280018	4.815039672	NF-kappa-B inhibitor zeta	IKBZ	Q9EST8	NA	1h LPS	2	Nfkbiz	***
IRF1	1.854339594	0.135138592	7	0	0.0019	5.589432728	1.854339594	Interferon regulatory factor 1	IRF1	P15314	NA	1h LPS	2	Irf1	**
JUNB	2.727719261	0.156427732	7	0	8e-4	6.299385404	2.727719261	Transcription factor jun-B	JUNB	P09450	NA	1h LPS	2	Junb	***
MAFF	2.748176876	0.216181976	7	0	0.0029	5.365119549	2.748176876	Transcription factor MafF	MAFF	O54791	NA	1h LPS	2	Maff	**
MCRI1	-1.063183309	0.153928633	7	2e-4	0.0468	3.638496216	1.063183309	NA	MCRI1	Q3UGS4	NA	1h LPS	2	NA	*
MDM2	1.876600374	0.151530133	7	0	0.0031	5.288662731	1.876600374	E3 ubiquitin-protein ligase Mdm2	MDM2	P23804	NA	1h LPS	2	Mdm2	**
NLRP3	1.131477849	0.155025328	7	2e-4	0.0367	3.787950736	1.131477849	NA	NLRP3	Q8R4B8	NA	1h LPS	2	NA	*
PGDH	-1.443080512	0.150405113	7	0	0.0105	4.551516111	1.443080512	15-hydroxyprostaglandin dehydrogenase [NAD(+)]	PGDH	Q8VCC1	NA	1h LPS	2	Hpgd	*
PIM1	3.672521803	0.377302253	7	0	0.0101	4.592530849	3.672521803	Serine/threonine-protein kinase pim-1	PIM1	P06803	NA	1h LPS	2	Pim1	*
Q3UV66	1.489942359	0.197295503	7	1e-4	0.034	3.881202452	1.489942359	Protein Slfn4	Q3UV66	Q3UV66	NA	1h LPS	2	Slfn4	*
Q9Z0I6	1.236134846	0.132507871	7	0	0.0119	4.471606499	1.236134846	Protein Slfn2	Q9Z0I6	Q9Z0I6	NA	1h LPS	2	Slfn2	*
RCAN1	1.591425187	0.134017762	7	0	0.0037	5.166085712	1.591425187	Calcipressin-1	RCAN1	Q9JHG6	NA	1h LPS	2	Rcan1	**
RGF1B	2.33548395	0.140337685	7	0	9e-4	6.160377106	2.33548395	Ras-GEF domain-containing family member 1B	RGF1B	Q8JZL7	NA	1h LPS	2	Rasgef1b	***
SDC4	2.382013488	0.272685327	7	1e-4	0.0174	4.285894412	2.382013488	Syndecan-4	SDC4	O35988	NA	1h LPS	2	Sdc4	*
TNAP2	1.756081805	0.24842388	7	2e-4	0.0432	3.701061655	1.756081805	Tumor necrosis factor alpha-induced protein 2	TNAP2	Q61333	NA	1h LPS	2	Tnfaip2	*
TNAP3	1.697602062	0.069317042	7	0	2e-4	7.31687551	1.697602062	Tumor necrosis factor alpha-induced protein 3	TNAP3	Q60769	NA	1h LPS	2	Tnfaip3	***
TNFA	4.212613813	0.554174945	7	1e-4	0.034	3.899236201	4.212613813	Tumor necrosis factor	TNFA	P06804	NA	1h LPS	2	Tnf	*
TNFL9	4.320381239	0.375612992	7	0	0.0038	5.073392774	4.320381239	Tumor necrosis factor ligand superfamily member 9	TNFL9	P41274	NA	1h LPS	2	Tnfsf9	**
TNIP1	-1.21096047	0.14154917	7	1e-4	0.019	4.227312936	1.21096047	TNFAIP3-interacting protein 1	TNIP1	Q9WUU8	NA	1h LPS	2	Tnip1	*
TTP	3.493982366	0.474350143	7	2e-4	0.0367	3.812939693	3.493982366	Tristetraprolin	TTP	P22893	NA	1h LPS	2	Zfp36	*
3BP2	1.126208506	0.096272185	12.66464253	3.71e-8	9.46e-7	7.430177281	1.126208506	SH3 domain-binding protein 2	NA	Q06649	6.024045387	24h LPS	5	Sh3bp2	****
4EBP2	-1.914861815	0.140169424	12.66464253	5.96e-9	2.46e-7	8.22474754	1.914861815	Eukaryotic translation initiation factor 4E-binding protein 2	NA	P70445	6.608628618	24h LPS	5	Eif4ebp2	****
5NT3A	2.06509888	0.203906182	12.66464253	1.95e-7	3.46e-6	6.708868716	2.06509888	Cytosolic 5'-nucleotidase 3A	NA	Q9D020	5.461369026	24h LPS	5	Nt5c3a	****
5NT3A	2.054860284	0.227974042	12.66464253	7.23e-7	3.43e-5	6.140825439	2.054860284	Cytosolic 5'-nucleotidase 3A	NA	Q9D020	4.46445849	8h LPS	4	Nt5c3a	****
A0A087WPR7	1.148187241	0.149397638	12.66464253	4.07e-6	1.28656e-4	5.390846353	1.148187241	Dystonin	NA	A0A087WPR7	3.890570662	8h LPS	4	Dst	***
A0A087WPR7	1.125171986	0.13362531	12.66464253	1.53e-6	1.79e-5	5.816358995	1.125171986	Dystonin	NA	A0A087WPR7	4.747191677	24h LPS	5	Dst	****
A0A087WRT7	1.130921417	0.231731784	12.66464253	3.23887e-4	0.001352892	3.489607082	1.130921417	Protein Ms4a4a	NA	A0A087WRT7	2.868736779	24h LPS	5	Ms4a4a	**
A0A087WSP0	1.168682321	0.106796255	12.66464253	8.05e-8	1.73e-6	7.094014138	1.168682321	Dystonin	NA	A0A087WSP0	5.762292471	24h LPS	5	Dst	****
A0A0A0UCD5	-1.323268126	0.137006755	12.66464253	3.34e-7	5.29e-6	6.475827838	1.323268126	Envelope protein	NA	A0A0A0UCD5	5.276582143	24h LPS	5	NA	****
A0A0A6YXJ2	-1.617505157	0.148721439	12.66464253	8.64e-8	1.83e-6	7.063251452	1.617505157	Protein Iqgap3	NA	A0A0A6YXJ2	5.737916571	24h LPS	5	Iqgap3	****
A0A0G2JFB4	1.009983121	0.31964626	12.66464253	0.007747837	0.04053042	2.110819521	1.009983121	NA	NA	A0A0G2JFB4	1.392218896	8h LPS	4	NA	*
A0A0R4J0H7	-1.0235633	0.168337102	12.66464253	4.37e-5	2.67746e-4	4.360010683	1.0235633	NA	NA	A0A0R4J0H7	3.572277804	24h LPS	5	NA	***
A0A0R4J0K5	-1.125431375	0.10247699	12.66464253	7.73e-8	1.68e-6	7.11192453	1.125431375	NA	NA	A0A0R4J0K5	5.774726534	24h LPS	5	NA	****
A0A0R4J0T0	-2.180659099	0.275660849	12.66464253	2.99e-6	9.98e-5	5.52414471	2.180659099	NA	NA	A0A0R4J0T0	4.00086638	8h LPS	4	NA	****
A0A0R4J0T0	-1.517663212	0.246558558	12.66464253	3.88e-5	2.44211e-4	4.411477493	1.517663212	NA	NA	A0A0R4J0T0	3.612234968	24h LPS	5	NA	***
A0A0R4J256	1.001963649	0.256227961	12.66464253	0.001876912	0.005530855	2.726556153	1.001963649	NA	NA	A0A0R4J256	2.257207714	24h LPS	5	NA	**
A0A0U5J4W4	1.102972969	0.303127696	12.66464253	0.003124296	0.021118406	2.505247785	1.102972969	NA	NA	A0A0U5J4W4	1.675338862	8h LPS	4	NA	*
A0A140LIF8	2.795971041	0.317417974	12.66464253	9.32e-7	4.08e-5	6.030481774	2.795971041	NA	NA	A0A140LIF8	4.38887693	8h LPS	4	NA	****
A0A140LIF8	2.604177007	0.283907266	12.66464253	5.96e-7	8.39e-6	6.225116218	2.604177007	NA	NA	A0A140LIF8	5.076256418	24h LPS	5	NA	****
A0A171EBK7	-2.576331123	0.217504464	12.66464253	3.21e-8	2.84e-6	7.493407011	2.576331123	NA	NA	A0A171EBK7	5.545973289	8h LPS	4	NA	****
A0A171EBK7	-1.152108444	0.194541906	12.66464253	5.62e-5	3.27629e-4	4.250208164	1.152108444	NA	NA	A0A171EBK7	3.48461803	24h LPS	5	NA	***
A2ANX3	-1.23715657	0.162584862	12.66464253	4.52e-6	4.26e-5	5.345178737	1.23715657	Protein Atp8b4	NA	A2ANX3	4.370359215	24h LPS	5	Atp8b4	****
A2BFG8	-1.09978675	0.248184682	12.66464253	7.20636e-4	0.007338893	3.142283914	1.09978675	Protein Etohi1	NA	A2BFG8	2.134369445	8h LPS	4	Etohi1	**
A2BFG8	-1.015200018	0.221983128	12.66464253	5.5806e-4	0.002095091	3.253318845	1.015200018	Protein Etohi1	NA	A2BFG8	2.678797126	24h LPS	5	Etohi1	**
A3KMN2	-1.016166008	0.139732829	12.66464253	7.26e-6	6.25e-5	5.139293749	1.016166008	Ercc6 protein	NA	A3KMN2	4.204228505	24h LPS	5	Ercc6	****
A8DUN2	1.745057044	0.681006786	12.66464253	0.024026631	0.04592871	1.619307125	1.745057044	Beta-globin	NA	A8DUN2	1.337915748	24h LPS	5	Hbbt1	*
A9YVJ5	3.532956761	0.305861796	12.66464253	4.3e-8	1.07e-6	7.366031155	3.532956761	Guanylate binding protein 11	NA	A9YVJ5	5.970580999	24h LPS	5	Gbp11	****
A9YVJ5	2.630612897	0.341963884	12.66464253	4.03e-6	1.27892e-4	5.395159689	2.630612897	Guanylate binding protein 11	NA	A9YVJ5	3.893157179	8h LPS	4	Gbp11	***
AAAT	-1.119134756	0.115369832	12.66464253	3.18e-7	5.08e-6	6.497040499	1.119134756	Neutral amino acid transporter B(0)	NA	P51912	5.293971393	24h LPS	5	Slc1a5	****
ABCA2	-1.229079064	0.177802999	12.66464253	1.22e-5	3.0722e-4	4.912767143	1.229079064	ATP-binding cassette sub-family A member 2	NA	P41234	3.512550951	8h LPS	4	Abca2	***
ABCA2	-1.839409063	0.159031837	12.66464253	4.24e-8	1.06e-6	7.372797048	1.839409063	ATP-binding cassette sub-family A member 2	NA	P41234	5.9749115	24h LPS	5	Abca2	****
ABCBB	-1.244988782	0.120542912	12.66464253	1.56e-7	2.91e-6	6.805825425	1.244988782	Bile salt export pump	NA	Q9QY30	5.535592962	24h LPS	5	Abcb11	****
ABEC3	1.411325023	0.172405417	12.66464253	2.07e-6	2.27e-5	5.683645495	1.411325023	DNA dC->dU-editing enzyme APOBEC-3	NA	Q99J72	4.644696792	24h LPS	5	Apobec3	****
ABEC3	1.076676051	0.192755116	12.66464253	9.73e-5	0.001627051	4.011756743	1.076676051	DNA dC->dU-editing enzyme APOBEC-3	NA	Q99J72	2.788598891	8h LPS	4	Apobec3	**
ABHD4	-1.023167001	0.130955031	12.66464253	3.41e-6	3.42e-5	5.466734367	1.023167001	Abhydrolase domain-containing protein 4	NA	Q8VD66	4.466516457	24h LPS	5	Abhd4	****
ABRAL	1.809656972	0.316600601	12.66464253	7.86e-5	4.28149e-4	4.104836944	1.809656972	Costars family protein ABRACL	NA	Q4KML4	3.368405038	24h LPS	5	Abracl	***
ABTB2	3.059623254	0.323828603	12.66464253	4.28e-7	2.35e-5	6.368595853	3.059623254	Ankyrin repeat and BTB/POZ domain-containing protein 2	NA	Q7TQI7	4.628287624	8h LPS	4	Abtb2	****
ABTB2	2.854970765	0.289641107	12.66464253	2.66e-7	4.42e-6	6.575471777	2.854970765	Ankyrin repeat and BTB/POZ domain-containing protein 2	NA	Q7TQI7	5.354131059	24h LPS	5	Abtb2	****
ACV1B	-1.187294733	0.120804815	12.66464253	2.75e-7	4.55e-6	6.561154235	1.187294733	Activin receptor type-1B	NA	Q61271	5.34162308	24h LPS	5	Acvr1b	****
ADA10	-1.346480771	0.076558408	12.66464253	2.83e-10	3.95e-8	9.548897316	1.346480771	Disintegrin and metalloproteinase domain-containing protein 10	NA	O35598	7.40309594	24h LPS	5	Adam10	****
ADA15	-1.184093632	0.163135451	12.66464253	7.4e-6	2.06138e-4	5.130696399	1.184093632	Disintegrin and metalloproteinase domain-containing protein 15	NA	O88839	3.685841816	8h LPS	4	Adam15	***
ADAM8	-1.597005896	0.198439402	12.66464253	2.49e-6	8.7e-5	5.604056086	1.597005896	Disintegrin and metalloproteinase domain-containing protein 8	NA	Q05910	4.060314702	8h LPS	4	Adam8	****
ADCY3	-1.284804037	0.147372139	12.66464253	1.04e-6	1.31e-5	5.98124247	1.284804037	Adenylate cyclase type 3	NA	Q8VHH7	4.881655497	24h LPS	5	Adcy3	****
ADCY9	-1.537358408	0.163928691	12.66464253	4.65e-7	6.84e-6	6.332432231	1.537358408	Adenylate cyclase type 9	NA	P51830	5.164755286	24h LPS	5	Adcy9	****
ADH7	1.386722852	0.341355284	12.66464253	0.001415468	0.004373748	2.849099865	1.386722852	Alcohol dehydrogenase class 4 mu/sigma chain	NA	Q64437	2.359146279	24h LPS	5	Adh7	**
ADR1	-1.168529643	0.154133118	12.66464253	4.7e-6	4.39e-5	5.328311778	1.168529643	Adiponectin receptor protein 1	NA	Q91VH1	4.357075141	24h LPS	5	Adipor1	****
ADR1	-2.20288328	0.172326065	12.66464253	1.31e-8	1.58e-6	7.882496409	2.20288328	Adiponectin receptor protein 1	NA	Q91VH1	5.800364113	8h LPS	4	Adipor1	****
AES	-1.506207825	0.157934834	12.66464253	3.85e-7	5.91e-6	6.41403869	1.506207825	Amino-terminal enhancer of split	NA	P63002	5.228365803	24h LPS	5	Aes	****
AES	-1.334351234	0.176576513	12.66464253	4.86e-6	1.50352e-4	5.313508587	1.334351234	Amino-terminal enhancer of split	NA	P63002	3.822891628	8h LPS	4	Aes	***
AF1Q	1.484363451	0.20307324400000001	12.66464253	6.88e-6	5.98e-5	5.162373002	1.484363451	Protein AF1q	NA	P97783	4.223066107	24h LPS	5	Mllt11	****
AGRE1	1.167167769	0.122162607	12.66464253	3.78e-7	5.83e-6	6.422882636	1.167167769	NA	NA	Q61549	5.234696947	24h LPS	5	NA	****
AGRIN	1.01266218	0.148002836	12.66464253	1.36e-5	3.35937e-4	4.867562824	1.01266218	Agrin	NA	A2ASQ1	3.473742465	8h LPS	4	Agrn	***
AKNA	2.2330187440000002	0.13082787	12.66464253	4.07e-10	4.64e-8	9.390285391	2.2330187440000002	AT-hook-containing transcription factor	NA	Q80VW7	7.3337072	24h LPS	5	Akna	****
AKNA	1.957498254	0.146270005	12.66464253	7.61e-9	1.07e-6	8.118388002	1.957498254	AT-hook-containing transcription factor	NA	Q80VW7	5.972586626	8h LPS	4	Akna	****
ALAT2	-1.105148701	0.083985418	12.66464253	9.3e-9	3.47e-7	8.03137185	1.105148701	Alanine aminotransferase 2	NA	Q8BGT5	6.459906891	24h LPS	5	Gpt2	****
ALBU	1.443046209	0.341086183	12.66464253	0.001038295	0.003449734	2.983679399	1.443046209	Serum albumin	NA	P07724	2.46221441	24h LPS	5	Alb	**
ALBU	1.559191199	0.381345946	12.66464253	0.001348437	0.011724105	2.870169357	1.559191199	Serum albumin	NA	P07724	1.930920314	8h LPS	4	Alb	*
ALKB7	-1.326588941	0.250629564	12.66464253	1.58957e-4	0.002428205	3.798720317	1.326588941	Alpha-ketoglutarate-dependent dioxygenase alkB homolog 7, mitochondrial	NA	Q9D6Z0	2.614714589	8h LPS	4	Alkbh7	**
ALKB7	-1.217638334	0.224169897	12.66464253	1.25792e-4	6.29669e-4	3.900347951	1.217638334	Alpha-ketoglutarate-dependent dioxygenase alkB homolog 7, mitochondrial	NA	Q9D6Z0	3.200887495	24h LPS	5	Alkbh7	***
AMPN	-1.134189579	0.134143576	12.66464253	1.46e-6	1.73e-5	5.835786061	1.134189579	Aminopeptidase N	NA	P97449	4.762124894	24h LPS	5	Anpep	****
AMZ1	-1.413739374	0.106514514	12.66464253	8.4e-9	3.25e-7	8.075796116	1.413739374	Archaemetzincin-1	NA	Q8BVF9	6.487987105	24h LPS	5	Amz1	****
AN13B	-1.821497552	0.187512668	12.66464253	3.13e-7	5.03e-6	6.503888006	1.821497552	Ankyrin repeat domain-containing protein 13B	NA	Q5F259	5.298568163	24h LPS	5	Ankrd13b	****
ANKH	-1.172864922	0.340510275	12.66464253	0.004510301	0.011496038	2.345794443	1.172864922	Progressive ankylosis protein	NA	Q9JHZ2	1.93945182	24h LPS	5	Ankh	*
ANKH	-1.452971292	0.380702061	12.66464253	0.00223666	0.016590816	2.650400029	1.452971292	Progressive ankylosis protein	NA	Q9JHZ2	1.780132261	8h LPS	4	Ankh	*
ANTR2	-1.902686841	0.161738016	12.66464253	3.48e-8	9.03e-7	7.458618298	1.902686841	Anthrax toxin receptor 2	NA	Q6DFX2	6.044080442	24h LPS	5	Antxr2	****
ANTR2	-1.440630076	0.180828599	12.66464253	2.77e-6	9.42e-5	5.556982023	1.440630076	Anthrax toxin receptor 2	NA	Q6DFX2	4.026018082	8h LPS	4	Antxr2	****
ANXA1	1.493813552	0.112655374	12.66464253	8.49e-9	3.27e-7	8.070856405	1.493813552	Annexin A1	NA	P10107	6.485150519	24h LPS	5	Anxa1	****
APBA1	-1.364910476	0.166278807	12.66464253	2.01e-6	7.39e-5	5.69649832	1.364910476	Amyloid beta A4 precursor protein-binding family A member 1	NA	B2RUJ5	4.131281822	8h LPS	4	Apba1	****
APBB2	-1.238236949	0.110799063	12.66464253	6.32e-8	1.44e-6	7.199490663	1.238236949	Amyloid beta A4 precursor protein-binding family B member 2	NA	Q9DBR4	5.841882476	24h LPS	5	Apbb2	****
APLP2	-1.298795323	0.127664069	12.66464253	1.86e-7	3.33e-6	6.731175	1.298795323	Amyloid-like protein 2	NA	Q06335	5.477315747	24h LPS	5	Aplp2	****
APOA1	2.281820997	0.841937876	12.66464253	0.018191977	0.03654896	1.740120105	2.281820997	Apolipoprotein A-I	NA	Q00623	1.437124973	24h LPS	5	Apoa1	*
APOH	1.018219681	0.312389376	12.66464253	0.006408458	0.01534566	2.193246431	1.018219681	Beta-2-glycoprotein 1	NA	Q01339	1.814014434	24h LPS	5	Apoh	*
ARI5A	3.60083724	0.401491762	12.66464253	7.64e-7	3.52e-5	6.116815438	3.60083724	AT-rich interactive domain-containing protein 5A	NA	Q3U108	4.453185309	8h LPS	4	Arid5a	****
ARI5A	2.21208934	0.359105149	12.66464253	3.85e-5	2.43016e-4	4.414637643	2.21208934	AT-rich interactive domain-containing protein 5A	NA	Q3U108	3.614364762	24h LPS	5	Arid5a	***
ARL4C	-1.35656793	0.175994628	12.66464253	3.94e-6	3.81e-5	5.404319622	1.35656793	ADP-ribosylation factor-like protein 4C	NA	P61208	4.418570602	24h LPS	5	Arl4c	****
ARL4C	-1.085347066	0.196767976	12.66464253	1.09297e-4	0.001760682	3.961390118	1.085347066	ADP-ribosylation factor-like protein 4C	NA	P61208	2.754319085	8h LPS	4	Arl4c	**
ARMC1	-1.251569528	0.418659604	12.66464253	0.010711377	0.023458534	1.970154684	1.251569528	Armadillo repeat-containing protein 1	NA	Q9D7A8	1.629699131	24h LPS	5	Armc1	*
ARMC1	-1.654355558	0.468075667	12.66464253	0.003804055	0.024228063	2.419753202	1.654355558	Armadillo repeat-containing protein 1	NA	Q9D7A8	1.615681299	8h LPS	4	Armc1	*
AT133	-1.148114786	0.117090948	12.66464253	2.82e-7	4.67e-6	6.549722744	1.148114786	Probable cation-transporting ATPase 13A3	NA	Q5XF89	5.331093551	24h LPS	5	Atp13a3	****
ATAD2	-1.862990788	0.133275176	12.66464253	4.53e-9	2.01e-7	8.343778892	1.862990788	ATPase family AAA domain-containing protein 2	NA	Q8CDM1	6.697375166	24h LPS	5	Atad2	****
ATN1	-1.732899637	0.534193462	12.66464253	0.006600193	0.036196656	2.180443371	1.732899637	Atrophin-1	NA	O35126	1.441331546	8h LPS	4	Atn1	*
ATS1	-1.838880954	0.120011061	12.66464253	1.51e-9	9.68e-8	8.822418054	1.838880954	A disintegrin and metalloproteinase with thrombospondin motifs 1	NA	P97857	7.014163508	24h LPS	5	Adamts1	****
ATS4	4.069680806	0.222642157	12.66464253	1.76e-10	2.81e-8	9.753481511	4.069680806	A disintegrin and metalloproteinase with thrombospondin motifs 4	NA	Q8BNJ2	7.551752248	24h LPS	5	Adamts4	****
ATS4	5.25450459	0.248921499	12.66464253	3.01e-11	4e-8	10.52170439	5.25450459	A disintegrin and metalloproteinase with thrombospondin motifs 4	NA	Q8BNJ2	7.398179406	8h LPS	4	Adamts4	****
B1AR10	1.669641686	0.256868166	12.66464253	2.27e-5	1.58291e-4	4.643794003	1.669641686	Protein Mllt6	NA	B1AR10	3.800543796	24h LPS	5	Mllt6	***
B1ARD6	2.053825165	0.354730971	12.66464253	6.96e-5	0.001242059	4.157226511	2.053825165	Protein Slfn9	NA	B1ARD6	2.905857803	8h LPS	4	Slfn9	**
B1ARD6	1.294247281	0.317281026	12.66464253	0.001372235	0.00427764	2.862571485	1.294247281	Protein Slfn9	NA	B1ARD6	2.368795794	24h LPS	5	Slfn9	**
B1ARD8	1.998141643	0.152591052	12.66464253	9.86e-9	3.62e-7	8.00624118	1.998141643	Protein Slfn8	NA	B1ARD8	6.441024682	24h LPS	5	Slfn8	****
B1ARD8	2.962142405	0.170601983	12.66464253	3.31e-10	1.2e-7	9.480785907	2.962142405	Protein Slfn8	NA	B1ARD8	6.921532357	8h LPS	4	Slfn8	****
B1ASA5	-2.587102374	0.196182915	12.66464253	9.07e-9	3.44e-7	8.042469492	2.587102374	Protein Zfp362	NA	B1ASA5	6.463012555	24h LPS	5	Zfp362	****
B1ASA5	-1.328499281	0.219339167	12.66464253	4.53e-5	8.72869e-4	4.343726707	1.328499281	Protein Zfp362	NA	B1ASA5	3.059050817	8h LPS	4	Zfp362	***
B1ASZ3	1.268271306	0.281435842	12.66464253	6.29293e-4	0.002300772	3.201146916	1.268271306	Glycerol kinase	NA	B1ASZ3	2.63812635	24h LPS	5	Gyk	**
B2LA1	1.265607107	0.167529856	12.66464253	4.87e-6	4.55e-5	5.312135569	1.265607107	Bcl-2-related protein A1	NA	Q07440	4.341917209	24h LPS	5	Bcl2a1	****
B2LA1	2.838836297	0.187304073	12.66464253	1.72e-9	4.28e-7	8.765291181	2.838836297	Bcl-2-related protein A1	NA	Q07440	6.368764928	8h LPS	4	Bcl2a1	****
B2MG	1.630575218	0.261754284	12.66464253	3.45e-5	2.21247e-4	4.461978907	1.630575218	Beta-2-microglobulin	NA	P01887	3.655123056	24h LPS	5	B2m	***
B2RUJ6	-1.199083995	0.134528769	12.66464253	8.18e-7	1.09e-5	6.087067757	1.199083995	Rapgef6 protein	NA	B2RUJ6	4.962047418	24h LPS	5	Rapgef6	****
B2RWU7	-1.331539067	0.100168261	12.66464253	8.25e-9	3.21e-7	8.083671013	1.331539067	AI607873 protein	NA	B2RWU7	6.493748642	24h LPS	5	AI607873	****
B4GT5	1.682136546	0.147576589	12.66464253	5.02e-8	1.2e-6	7.298944013	1.682136546	Beta-1,4-galactosyltransferase 5	NA	Q9JMK0	5.919712015	24h LPS	5	B4galt5	****
B4GT5	1.362166091	0.164995643	12.66464253	1.89e-6	7.08e-5	5.723403197	1.362166091	Beta-1,4-galactosyltransferase 5	NA	Q9JMK0	4.150253178	8h LPS	4	B4galt5	****
B4XVQ1	2.722001796	0.346299972	11.66464253	5.37e-6	4.92e-5	5.269731141	2.722001796	Phf11-3	NA	B4XVQ1	4.308073064	24h LPS	5	Phf11b	****
B4XVQ1	2.36325319	0.379352612	11.66464253	4.97e-5	9.48727e-4	4.30335871	2.36325319	Phf11-3	NA	B4XVQ1	3.022858761	8h LPS	4	Phf11b	***
B9EJ74	1.627827784	0.22639027	12.66464253	8.16e-6	2.22043e-4	5.088372094	1.627827784	Guanylate binding protein 4	NA	B9EJ74	3.653563483	8h LPS	4	Gbp4	***
B9EJ74	2.865614566	0.202489613	12.66464253	3.91e-9	1.81e-7	8.407776772	2.865614566	Guanylate binding protein 4	NA	B9EJ74	6.741628988	24h LPS	5	Gbp4	****
BACH	1.638145517	0.094052954	12.66464253	3.18e-10	4.3e-8	9.49734228	1.638145517	Cytosolic acyl coenzyme A thioester hydrolase	NA	Q91V12	7.36651806	24h LPS	5	Acot7	****
BATF	2.15918804	0.365722837	12.66464253	5.79e-5	0.001080965	4.237436656	2.15918804	Basic leucine zipper transcriptional factor ATF-like	NA	O35284	2.966188299	8h LPS	4	Batf	**
BATF	2.422245578	0.32711245	12.66464253	6.01e-6	5.39e-5	5.221090943	2.422245578	Basic leucine zipper transcriptional factor ATF-like	NA	O35284	4.268524522	24h LPS	5	Batf	****
BCAP	2.130549911	0.231463402	12.66464253	5.73e-7	8.1e-6	6.241972744	2.130549911	Phosphoinositide 3-kinase adapter protein 1	NA	Q9EQ32	5.091575617	24h LPS	5	Pik3ap1	****
BCAP	1.543816996	0.25878395	12.66464253	5.24e-5	9.92792e-4	4.280536026	1.543816996	Phosphoinositide 3-kinase adapter protein 1	NA	Q9EQ32	3.003141891	8h LPS	4	Pik3ap1	***
BCAR3	-2.063194853	0.11293728	12.66464253	1.78e-10	2.81e-8	9.750422893	2.063194853	Breast cancer anti-estrogen resistance protein 3	NA	Q9QZK2	7.551752248	24h LPS	5	Bcar3	****
BCAR3	-1.05936737	0.126267717	12.66464253	1.59e-6	6.3e-5	5.799231616	1.05936737	Breast cancer anti-estrogen resistance protein 3	NA	Q9QZK2	4.200751442	8h LPS	4	Bcar3	****
BCL10	1.271328629	0.138388029	12.66464253	5.85e-7	8.26e-6	6.232515108	1.271328629	B-cell lymphoma/leukemia 10	NA	Q9Z0H7	5.082887324	24h LPS	5	Bcl10	****
BCL3	3.468154716	0.391555335	12.66464253	8.77e-7	1.15e-5	6.056962312	3.468154716	B-cell lymphoma 3 protein homolog	NA	Q9Z2F6	4.940615916	24h LPS	5	Bcl3	****
BCL3	3.117051002	0.437772174	12.66464253	9.03e-6	2.39138e-4	5.044461648	3.117051002	B-cell lymphoma 3 protein homolog	NA	Q9Z2F6	3.621351913	8h LPS	4	Bcl3	***
BCL7A	-1.226797806	0.122005554	12.66464253	2.12e-7	3.66e-6	6.673464814	1.226797806	B-cell CLL/lymphoma 7 protein family member A	NA	Q9CXE2	5.436430559	24h LPS	5	Bcl7a	****
BIG3	-1.268391548	0.180879332	12.66464253	1.06e-5	8.52e-5	4.976342623	1.268391548	Brefeldin A-inhibited guanine nucleotide-exchange protein 3	NA	Q3UGY8	4.069379513	24h LPS	5	Arfgef3	****
BIRC5	-4.432276638	0.461548737	12.66464253	3.57e-7	5.6e-6	6.447752983	4.432276638	Baculoviral IAP repeat-containing protein 5	NA	O70201	5.251940464	24h LPS	5	Birc5	****
BOREA	-3.210990474	0.206028698	12.66464253	1.23e-9	8.32e-8	8.911482341	3.210990474	Borealin	NA	Q8BHX3	7.080128337	24h LPS	5	Cdca8	****
BORG1	4.300224807	0.459426087	12.66464253	4.75e-7	6.98e-6	6.3229933	4.300224807	Cdc42 effector protein 2	NA	Q8JZX9	5.156116898	24h LPS	5	Cdc42ep2	****
BORG1	3.875316026	0.513653981	12.66464253	4.94e-6	1.50715e-4	5.306139405	3.875316026	Cdc42 effector protein 2	NA	Q8JZX9	3.82184398	8h LPS	4	Cdc42ep2	***
BST2	3.864757742	0.318157802	12.66464253	2.39e-8	7.03e-7	7.621578174	3.864757742	Bone marrow stromal antigen 2	NA	Q8R2Q8	6.152871234	24h LPS	5	Bst2	****
BST2	1.186537766	0.355711236	12.66464253	0.005544186	0.03183829	2.256162193	1.186537766	Bone marrow stromal antigen 2	NA	Q8R2Q8	1.497050263	8h LPS	4	Bst2	*
BUB1	-4.516198054	0.202434812	12.66464253	1.52e-11	7.12e-9	10.81846096	4.516198054	Mitotic checkpoint serine/threonine-protein kinase BUB1	NA	O08901	8.147233654	24h LPS	5	Bub1	****
BUB1B	-3.146812915	0.146674951	12.66464253	2.46e-11	8.04e-9	10.60867197	3.146812915	Mitotic checkpoint serine/threonine-protein kinase BUB1 beta	NA	Q9Z1S0	8.094613175	24h LPS	5	Bub1b	****
C170B	-1.342703074	0.160896735	12.66464253	1.68e-6	1.93e-5	5.774032991	1.342703074	Centrosomal protein of 170 kDa protein B	NA	Q80U49	4.714341564	24h LPS	5	Cep170b	****
C1QR1	-2.034334472	0.114709507	12.66464253	2.55e-10	3.63e-8	9.593023206	2.034334472	Complement component C1q receptor	NA	O89103	7.439535002	24h LPS	5	Cd93	****
C6EQG6	3.425010301	0.928848556	11.66464253	0.003252251	0.021756249	2.487815961	3.425010301	ASL1/Ifi205 fusion protein	NA	C6EQG6	1.662415985	8h LPS	4	NA	*
CA021	-1.304193391	0.086455711	12.66464253	1.82e-9	1.08e-7	8.740661384	1.304193391	Uncharacterized protein C1orf21 homolog	NA	Q8K207	6.966089951	24h LPS	5	NA	****
CAD11	1.254111559	0.295352549	12.66464253	0.0010094	0.009458233	2.99593665	1.254111559	Cadherin-11	NA	P55288	2.024189979	8h LPS	4	Cdh11	**
CAD13	1.257754712	0.375522395	12.66464253	0.005402087	0.013352834	2.267438411	1.257754712	Cadherin-13	NA	Q9WTR5	1.874426543	24h LPS	5	Cdh13	*
CADH1	1.376134095	0.367872074	12.66464253	0.00257802	0.018338205	2.588713789	1.376134095	Cadherin-1	NA	P09803	1.73664317	8h LPS	4	Cdh1	*
CADH1	1.218788923	0.329034786	12.66464253	0.002761875	0.007636335	2.558796018	1.218788923	Cadherin-1	NA	P09803	2.117115043	24h LPS	5	Cdh1	**
CADM1	-1.659462811	0.139190142	12.66464253	2.98e-8	8.21e-7	7.526445254	1.659462811	Cell adhesion molecule 1	NA	Q8R5M8	6.085666865	24h LPS	5	Cadm1	****
CAH13	2.737090669	0.170880189	12.66464253	8.81e-10	7.02e-8	9.055240346	2.737090669	Carbonic anhydrase 13	NA	Q9D6N1	7.153564115	24h LPS	5	Ca13	****
CAH13	1.04362551	0.19104986	12.66464253	1.19464e-4	0.001893847	3.922763268	1.04362551	Carbonic anhydrase 13	NA	Q9D6N1	2.722655021	8h LPS	4	Ca13	**
CASP2	-1.446612032	0.304762452	12.66464253	4.09818e-4	0.001643807	3.387408974	1.446612032	Caspase-2	NA	P29594	2.784149123	24h LPS	5	Casp2	**
CASP4	3.09374436	0.340365368	12.66464253	6.59e-7	9.19e-6	6.181190495	3.09374436	Caspase-4	NA	P70343	5.036910293	24h LPS	5	Casp4	****
CASP4	3.315365437	0.38054005	12.66464253	1.05e-6	4.49e-5	5.978054292	3.315365437	Caspase-4	NA	P70343	4.348219667	8h LPS	4	Casp4	****
CATL1	-1.255723862	0.137257384	12.66464253	6.13e-7	8.61e-6	6.212494052	1.255723862	Cathepsin L1	NA	P06797	5.065166156	24h LPS	5	Ctsl	****
CAV2	-1.256897086	0.150005275	12.66464253	1.61e-6	6.36e-5	5.793137978	1.256897086	Caveolin-2	NA	Q9WVC3	4.196813116	8h LPS	4	Cav2	****
CAV2	-1.747841672	0.134168797	12.66464253	1.05e-8	3.78e-7	7.979621684	1.747841672	Caveolin-2	NA	Q9WVC3	6.422648957	24h LPS	5	Cav2	****
CBX8	-1.281048179	0.143024138	12.66464253	7.75e-7	1.05e-5	6.110505743	1.281048179	Chromobox protein homolog 8	NA	Q9QXV1	4.978206838	24h LPS	5	Cbx8	****
CCL2	2.792660044	0.216228792	12.66464253	1.16e-8	4.06e-7	7.935276293	2.792660044	C-C motif chemokine 2	NA	P10148	6.391534908	24h LPS	5	Ccl2	****
CCL2	2.568929844	0.241751138	12.66464253	1.13e-7	7.44e-6	6.947254392	2.568929844	C-C motif chemokine 2	NA	P10148	5.128363531	8h LPS	4	Ccl2	****
CCL3	4.991774125	0.369593434	11.66464253	1.77e-8	1.81e-6	7.751246921	4.991774125	C-C motif chemokine 3	NA	P10855	5.741665292	8h LPS	4	Ccl3	****
CCL3	6.277345503	0.330574417	11.66464253	3.92e-10	4.57e-8	9.406530091	6.277345503	C-C motif chemokine 3	NA	P10855	7.340458563	24h LPS	5	Ccl3	****
CCL4	5.2817704	0.206152757	9.664642526	3.29e-10	1.2e-7	9.482702022	5.2817704	C-C motif chemokine 4	NA	P14097	6.921532357	8h LPS	4	Ccl4	****
CCL4	5.956322368	0.188190859	9.664642526	4.36e-11	1.05e-8	10.36018993	5.956322368	C-C motif chemokine 4	NA	P14097	7.977027641	24h LPS	5	Ccl4	****
CCL5	3.18304837	0.539653267	12.66464253	5.84e-5	0.001086574	4.233538447	3.18304837	C-C motif chemokine 5	NA	P30882	2.963940671	8h LPS	4	Ccl5	**
CCL5	5.118427725	0.482680556	12.66464253	1.16e-7	2.33e-6	6.936850595	5.118427725	C-C motif chemokine 5	NA	P30882	5.631771459	24h LPS	5	Ccl5	****
CCL7	4.987592293	0.596028947	11.66464253	2.87e-6	2.96e-5	5.542504048	4.987592293	C-C motif chemokine 7	NA	Q03366	4.528222097	24h LPS	5	Ccl7	****
CCL7	4.09532173	0.666380622	11.66464253	5.63e-5	0.001056401	4.249458502	4.09532173	C-C motif chemokine 7	NA	Q03366	2.976171201	8h LPS	4	Ccl7	**
CCL9	1.852111461	0.2137154	12.66464253	1.11e-6	1.38e-5	5.952832511	1.852111461	C-C motif chemokine 9	NA	P51670	4.860715994	24h LPS	5	Ccl9	****
CCNA2	-4.515327398	0.158639696	12.66464253	7.35e-13	1.76e-9	12.13360369	4.515327398	Cyclin-A2	NA	P51943	8.754991935	24h LPS	5	Ccna2	****
CCNA2	-1.376613823	0.177364573	12.66464253	3.66e-6	1.1778e-4	5.436151164	1.376613823	Cyclin-A2	NA	P51943	3.928926614	8h LPS	4	Ccna2	***
CCND1	-2.783036089	0.223663598	12.66464253	1.8e-8	5.71e-7	7.744309972	2.783036089	G1/S-specific cyclin-D1	NA	P25322	6.24304716	24h LPS	5	Ccnd1	****
CCND1	-1.434026009	0.250063504	12.66464253	7.62e-5	0.001332152	4.118157597	1.434026009	G1/S-specific cyclin-D1	NA	P25322	2.875446208	8h LPS	4	Ccnd1	**
CD032	1.033068943	0.231184058	12.66464253	6.73699e-4	0.002431904	3.17153407	1.033068943	Uncharacterized protein C4orf32 homolog	NA	Q9CZL2	2.614053554	24h LPS	5	NA	**
CD032	1.133230216	0.258471635	12.66464253	7.84654e-4	0.007746709	3.105321672	1.133230216	Uncharacterized protein C4orf32 homolog	NA	Q9CZL2	2.110882762	8h LPS	4	NA	**
CD109	-1.176257807	0.255075579	12.66464253	5.21291e-4	0.001987938	3.282919436	1.176257807	CD109 antigen	NA	Q8R422	2.701597237	24h LPS	5	Cd109	**
CD14	1.729404048	0.188127214	12.66464253	5.81e-7	2.96e-5	6.235691463	1.729404048	Monocyte differentiation antigen CD14	NA	P10810	4.528736556	8h LPS	4	Cd14	****
CD14	1.751292336	0.168266095	12.66464253	1.43e-7	2.74e-6	6.843947303	1.751292336	Monocyte differentiation antigen CD14	NA	P10810	5.562407126	24h LPS	5	Cd14	****
CD244	2.198886701	0.353578604	12.66464253	3.51e-5	2.24723e-4	4.45485979	2.198886701	Natural killer cell receptor 2B4	NA	Q07763	3.64835291	24h LPS	5	Cd244	***
CD34	-1.102800628	0.192595504	12.66464253	7.73e-5	4.22868e-4	4.112011895	1.102800628	Hematopoietic progenitor cell antigen CD34	NA	Q64314	3.373795216	24h LPS	5	Cd34	***
CD44	1.015222005	0.160745583	12.66464253	3.02e-5	1.99642e-4	4.520436903	1.015222005	CD44 antigen	NA	P15379	3.699747719	24h LPS	5	Cd44	***
CD44	1.273517918	0.179719026	12.66464253	9.48e-6	2.47954e-4	5.023004859	1.273517918	CD44 antigen	NA	P15379	3.605628467	8h LPS	4	Cd44	***
CD47	1.424982033	0.178543325	12.66464253	2.72e-6	2.87e-5	5.565333583	1.424982033	Leukocyte surface antigen CD47	NA	Q61735	4.541905207	24h LPS	5	Cd47	****
CD63	-1.066150708	0.260675677	12.66464253	0.001345208	0.004221445	2.871210416	1.066150708	CD63 antigen	NA	P41731	2.37453885	24h LPS	5	Cd63	**
CD63	-1.139429424	0.291444267	12.66464253	0.00187986	0.014681687	2.725874525	1.139429424	CD63 antigen	NA	P41731	1.833224036	8h LPS	4	Cd63	*
CD69	4.938536159	0.474775954	12.66464253	1.44e-7	8.98e-6	6.841061763	4.938536159	Early activation antigen CD69	NA	P37217	5.046595501	8h LPS	4	Cd69	****
CD69	4.630547872	0.424652523	12.66464253	8.39e-8	1.78e-6	7.0762353	4.630547872	Early activation antigen CD69	NA	P37217	5.748590336	24h LPS	5	Cd69	****
CD81	-1.215091779	0.144966077	12.66464253	1.6e-6	1.85e-5	5.79476151	1.215091779	CD81 antigen	NA	P35762	4.732563326	24h LPS	5	Cd81	****
CD82	2.08767986	0.55930612	12.66464253	0.002617882	0.007288754	2.582049901	2.08767986	CD82 antigen	NA	P40237	2.137346683	24h LPS	5	Cd82	**
CD83	3.433807325	0.736078543	11.66464253	5.88749e-4	0.006439895	3.230069934	3.433807325	CD83 antigen	NA	O88324	2.191121231	8h LPS	4	Cd83	**
CD83	-2.6487592	0.736078543	11.66464253	0.0038181	0.00997887	2.41815267	2.6487592	CD83 antigen	NA	O88324	2.000918647	24h LPS	5	Cd83	**
CD9	-1.555048209	0.247074021	12.66464253	3.12e-5	2.05013e-4	4.505676407	1.555048209	CD9 antigen	NA	P40240	3.688218862	24h LPS	5	Cd9	***
CD9	-1.040955836	0.276237153	12.66464253	0.002448137	0.017698497	2.61116434	1.040955836	CD9 antigen	NA	P40240	1.752063621	8h LPS	4	Cd9	*
CDCA2	-4.18026471	0.253736039	12.66464253	6.26e-10	5.46e-8	9.203445392	4.18026471	Cell division cycle-associated protein 2	NA	Q14B71	7.262556041	24h LPS	5	Cdca2	****
CDCA2	-1.506505915	0.283685516	12.66464253	1.54323e-4	0.002366491	3.81156806	1.506505915	Cell division cycle-associated protein 2	NA	Q14B71	2.625895172	8h LPS	4	Cdca2	**
CDCA3	-5.310898286	0.245816344	12.66464253	2.26e-11	8.04e-9	10.64624599	5.310898286	Cell division cycle-associated protein 3	NA	Q99M54	8.094613175	24h LPS	5	Cdca3	****
CDCA3	-1.193063932	0.274831028	12.66464253	8.48837e-4	0.008244365	3.071175838	1.193063932	Cell division cycle-associated protein 3	NA	Q99M54	2.083842764	8h LPS	4	Cdca3	**
CDK1	-2.457676651	0.175386766	12.66464253	4.4e-9	1.97e-7	8.356520784	2.457676651	Cyclin-dependent kinase 1	NA	P11440	6.705264555	24h LPS	5	Cdk1	****
CDK16	-1.028949361	0.146926733	12.66464253	1.07e-5	8.61e-5	4.970493147	1.028949361	Cyclin-dependent kinase 16	NA	Q04735	4.06489057	24h LPS	5	Cdk16	****
CDK18	-1.454146115	0.137049862	12.66464253	1.15e-7	2.33e-6	6.939748685	1.454146115	Cyclin-dependent kinase 18	NA	Q04899	5.633568676	24h LPS	5	Cdk18	****
CDK4	-1.61019203	0.13817509	12.66464253	3.88e-8	3.33e-6	7.410703164	1.61019203	Cyclin-dependent kinase 4	NA	P30285	5.477909167	8h LPS	4	Cdk4	****
CDK4	-1.849788114	0.123587558	12.66464253	2e-9	1.16e-7	8.699720688	1.849788114	Cyclin-dependent kinase 4	NA	P30285	6.934765024	24h LPS	5	Cdk4	****
CDN1A	-1.090707648	0.17397063	12.66464253	3.24e-5	2.10392e-4	4.489186028	1.090707648	Cyclin-dependent kinase inhibitor 1	NA	P39689	3.676971285	24h LPS	5	Cdkn1a	***
CE030	1.001742754	0.116706125	12.66464253	1.24e-6	5.14e-5	5.907203742	1.001742754	UNC119-binding protein C5orf30 homolog	NA	Q8VEB3	4.288828739	8h LPS	4	D1Ertd622e	****
CE128	-1.14463133	0.118006988	12.66464253	3.19e-7	5.08e-6	6.49667762	1.14463133	Centrosomal protein of 128 kDa	NA	Q8BI22	5.293971393	24h LPS	5	Cep128	****
CEBPB	2.161021	0.145067002	12.66464253	2.11e-9	4.96e-7	8.674976256	2.161021	CCAAT/enhancer-binding protein beta	NA	P28033	6.304778941	8h LPS	4	Cebpb	****
CEBPB	2.556718481	0.129751871	12.66464253	7.02e-11	1.57e-8	10.15346666	2.556718481	CCAAT/enhancer-binding protein beta	NA	P28033	7.804634839	24h LPS	5	Cebpb	****
CEND	-1.018307036	0.310822222	12.66464253	0.006207986	0.014973527	2.207049262	1.018307036	Cell cycle exit and neuronal differentiation protein 1	NA	Q9JKC6	1.82467588	24h LPS	5	Cend1	*
CENPE	-2.86545115	0.173757144	12.66464253	6.19e-10	5.46e-8	9.208649459	2.86545115	Centromere-associated protein E	NA	Q6RT24	7.262556041	24h LPS	5	Cenpe	****
CENPQ	-1.027658839	0.150253316	12.66464253	1.36e-5	1.04625e-4	4.865841488	1.027658839	Centromere protein Q	NA	Q9CPQ5	3.98036261	24h LPS	5	Cenpq	***
CENPT	-1.199205248	0.259141549	12.66464253	5.06426e-4	0.001943072	3.295483995	1.199205248	Centromere protein T	NA	Q3TJM4	2.711511191	24h LPS	5	Cenpt	**
CEP55	-2.14372119	0.102719262	12.66464253	3.46e-11	9.86e-9	10.46061072	2.14372119	Centrosomal protein of 55 kDa	NA	Q8BT07	8.006092517	24h LPS	5	Cep55	****
CEP83	1.214491318	0.139299437	12.66464253	1.04e-6	1.31e-5	5.981500974	1.214491318	Centrosomal protein of 83 kDa	NA	Q9D5R3	4.881655497	24h LPS	5	Cep83	****
CERK1	-1.004546216	0.199109016	12.66464253	2.43042e-4	0.003335659	3.614318465	1.004546216	Ceramide kinase	NA	Q8K4Q7	2.476818366	8h LPS	4	Cerk	**
CERK1	-1.287297714	0.178088518	12.66464253	7.73e-6	6.57e-5	5.11209396	1.287297714	Ceramide kinase	NA	Q8K4Q7	4.18215732	24h LPS	5	Cerk	****
CERU	1.323386791	0.289912427	12.66464253	5.66668e-4	0.006284572	3.246671607	1.323386791	Ceruloplasmin	NA	Q61147	2.201724266	8h LPS	4	Cp	**
CERU	2.758496246	0.259305558	12.66464253	1.11e-7	2.26e-6	6.952726151	2.758496246	Ceruloplasmin	NA	Q61147	5.645442471	24h LPS	5	Cp	****
CFAB	1.296342023	0.36594015	12.66464253	0.003746087	0.009822854	2.426422143	1.296342023	Complement factor B	NA	P04186	2.007762331	24h LPS	5	Cfb	**
CFLAR	1.816368005	0.201749565	12.66464253	7.32e-7	1.01e-5	6.135227956	1.816368005	CASP8 and FADD-like apoptosis regulator	NA	O35732	4.997727857	24h LPS	5	Cflar	****
CFLAR	3.189490317	0.225562871	12.66464253	3.95e-9	7.32e-7	8.403454331	3.189490317	CASP8 and FADD-like apoptosis regulator	NA	O35732	6.135246556	8h LPS	4	Cflar	****
CHK2	-1.400558812	0.118727465	12.66464253	3.37e-8	8.92e-7	7.472571761	1.400558812	Serine/threonine-protein kinase Chk2	NA	Q9Z265	6.049462025	24h LPS	5	Chek2	****
CHSP1	1.813247489	0.314398718	12.66464253	7.22e-5	4.01313e-4	4.141341374	1.813247489	Calcium-regulated heat stable protein 1	NA	Q9CR86	3.396517044	24h LPS	5	Carhsp1	***
CHST7	1.345892546	0.216636056	12.66464253	3.54e-5	2.26091e-4	4.450599392	1.345892546	Carbohydrate sulfotransferase 7	NA	Q9EP78	3.645717483	24h LPS	5	Chst7	***
CHSTB	-1.171105403	0.359124333	12.66464253	0.006389648	0.035309117	2.194523045	1.171105403	Carbohydrate sulfotransferase 11	NA	Q9JME2	1.452113145	8h LPS	4	Chst11	*
CIP2A	-2.24409155	0.214186254	12.66464253	1.33e-7	2.58e-6	6.876961099	2.24409155	Protein CIP2A	NA	Q8BWY9	5.588068725	24h LPS	5	Kiaa1524	****
CKAP2	1.599413381	0.452666756	12.66464253	0.003811712	0.009968707	2.418879977	1.599413381	Cytoskeleton-associated protein 2	NA	Q3V1H1	2.00136117	24h LPS	5	Ckap2	**
CKP2L	-5.037816776	0.330131941	12.66464253	1.58e-9	1.01e-7	8.800984686	5.037816776	Cytoskeleton-associated protein 2-like	NA	Q7TS74	6.996218468	24h LPS	5	Ckap2l	****
CKS1	-2.457628907	0.153800721	12.66464253	9.06e-10	7.09e-8	9.042653651	2.457628907	Cyclin-dependent kinases regulatory subunit 1	NA	P61025	7.149577592	24h LPS	5	Cks1b	****
CLC2D	2.091905409	0.160119003	12.66464253	1.01e-8	3.69e-7	7.994413676	2.091905409	C-type lectin domain family 2 member D	NA	Q91V08	6.432981034	24h LPS	5	Clec2d	****
CLC2D	2.069144947	0.179018487	12.66464253	4.27e-8	3.44e-6	7.369290102	2.069144947	C-type lectin domain family 2 member D	NA	Q91V08	5.462851703	8h LPS	4	Clec2d	****
CLC4D	2.081599132	0.160602815	12.66464253	1.11e-8	1.41e-6	7.953493664	2.081599132	C-type lectin domain family 4 member D	NA	Q9Z2H6	5.851157982	8h LPS	4	Clec4d	****
CLC4D	2.296122286	0.143647525	12.66464253	9.03e-10	7.09e-8	9.044335699	2.296122286	C-type lectin domain family 4 member D	NA	Q9Z2H6	7.149577592	24h LPS	5	Clec4d	****
CLC7A	-1.97933068	0.240293946	12.66464253	1.94e-6	2.15e-5	5.712787872	1.97933068	C-type lectin domain family 7 member A	NA	Q6QLQ4	4.666682593	24h LPS	5	Clec7a	****
CLIC4	1.459576179	0.112002063	12.66464253	1.04e-8	1.34e-6	7.981400581	1.459576179	Chloride intracellular channel protein 4	NA	Q9QYB1	5.872116039	8h LPS	4	Clic4	****
CLIC4	1.096125941	0.10017769	12.66464253	8.06e-8	1.73e-6	7.093425763	1.096125941	Chloride intracellular channel protein 4	NA	Q9QYB1	5.762292471	24h LPS	5	Clic4	****
CLIC5	2.72056091	0.137523186	12.66464253	6.69e-11	5.64e-8	10.17452795	2.72056091	Chloride intracellular channel protein 5	NA	Q8BXK9	7.248898837	8h LPS	4	Clic5	****
CLIC5	3.3396156870000002	0.123004477	12.66464253	1.32e-12	2.11e-9	11.87785875	3.3396156870000002	Chloride intracellular channel protein 5	NA	Q8BXK9	8.675152526	24h LPS	5	Clic5	****
CLM7	-2.609190265	0.627379442	12.66464253	0.001184729	0.010567142	2.926381151	2.609190265	CMRF35-like molecule 7	NA	Q3U497	1.976042439	8h LPS	4	Cd300lb	*
CLM7	-5.538275325	0.561145232	12.66464253	2.62e-7	4.39e-6	6.581777088	5.538275325	CMRF35-like molecule 7	NA	Q3U497	5.357743684	24h LPS	5	Cd300lb	****
CLM8	-1.832460072	0.166862265	12.66464253	7.73e-8	1.68e-6	7.111736701	1.832460072	CMRF35-like molecule 8	NA	Q6SJQ0	5.774726534	24h LPS	5	Cd300a	****
CMPK2	3.736414272	0.403673398	12.66464253	5.38e-7	2.81e-5	6.268871054	3.736414272	UMP-CMP kinase 2, mitochondrial	NA	Q3U5Q7	4.551886253	8h LPS	4	Cmpk2	****
CMPK2	4.472542228	0.361056463	12.66464253	1.9e-8	5.87e-7	7.721430498	4.472542228	UMP-CMP kinase 2, mitochondrial	NA	Q3U5Q7	6.231373972	24h LPS	5	Cmpk2	****
CNBP1	-1.085576926	0.137611594	12.66464253	3.08e-6	3.16e-5	5.511264114	1.085576926	Beta-catenin-interacting protein 1	NA	Q9JJN6	4.500008902	24h LPS	5	Ctnnbip1	****
CNDD3	-1.248531142	0.085982736	12.66464253	2.87e-9	1.44e-7	8.541621094	1.248531142	Condensin-2 complex subunit D3	NA	Q6ZQK0	6.841503161	24h LPS	5	Ncapd3	****
CNDG2	-1.493999289	0.134246503	12.66464253	6.63e-8	1.51e-6	7.178424529	1.493999289	Condensin-2 complex subunit G2	NA	Q6DFV1	5.822055414	24h LPS	5	Ncapg2	****
CNDH2	-1.435567445	0.141981174	12.66464253	1.99e-7	3.5e-6	6.70071333	1.435567445	Condensin-2 complex subunit H2	NA	Q8BSP2	5.456092952	24h LPS	5	Ncaph2	****
CNNM3	-1.003867934	0.165006345	12.66464253	4.34e-5	2.66726e-4	4.362336384	1.003867934	Metal transporter CNNM3	NA	Q32NY4	3.573934845	24h LPS	5	Cnnm3	***
CO039	-2.585507217	0.271966884	12.66464253	3.99e-7	2.21e-5	6.39859067	2.585507217	Uncharacterized protein C15orf39 homolog	NA	Q3TEI4	4.655246276	8h LPS	4	NA	****
CO1A1	1.055632412	0.330080355	12.66464253	0.007201675	0.038489381	2.142566481	1.055632412	Collagen alpha-1(I) chain	NA	P11087	1.414659073	8h LPS	4	Col1a1	*
CO1A1	1.095563912	0.295232844	12.66464253	0.002727235	0.007561534	2.564277423	1.095563912	Collagen alpha-1(I) chain	NA	P11087	2.121390074	24h LPS	5	Col1a1	**
CO1A2	1.279477966	0.381274088	12.66464253	0.00533633	0.030942926	2.272757285	1.279477966	Collagen alpha-2(I) chain	NA	Q01149	1.509438624	8h LPS	4	Col1a2	*
CO1A2	1.283076765	0.341021912	12.66464253	0.002475356	0.006955747	2.606362328	1.283076765	Collagen alpha-2(I) chain	NA	Q01149	2.157656224	24h LPS	5	Col1a2	**
CO3	2.851169021	0.17245523200000001	12.66464253	6e-10	1.91e-7	9.2219586	2.851169021	Complement C3	NA	P01027	6.718222377	8h LPS	4	C3	****
CO3	2.411391303	0.154248649	12.66464253	1.18e-9	8.32e-8	8.927611148	2.411391303	Complement C3	NA	P01027	7.080128337	24h LPS	5	C3	****
CO3A1	1.638027698	0.410713949	12.66464253	0.00162399	0.004895915	2.789416672	1.638027698	Collagen alpha-1(III) chain	NA	P08121	2.310166117	24h LPS	5	Col3a1	**
CO4B	-1.005780941	0.280415662	12.66464253	0.003445611	0.009170662	2.462733752	1.005780941	Complement C4-B	NA	P01029	2.03759933	24h LPS	5	C4b	**
CO5	1.190256397	0.413349592	12.66464253	0.0131999	0.027986174	1.879429372	1.190256397	Complement C5	NA	P06684	1.553056474	24h LPS	5	C5	*
COBA1	1.034193308	0.402174622	12.66464253	0.023622622	0.045310166	1.626671908	1.034193308	Collagen alpha-1(XI) chain	NA	Q61245	1.34380435	24h LPS	5	Col11a1	*
COEA1	-1.452846613	0.148863302	12.66464253	2.97e-7	4.85e-6	6.526817797	1.452846613	Collagen alpha-1(XIV) chain	NA	Q80X19	5.314450425	24h LPS	5	Col14a1	****
COL12	-2.006154081	0.086531565	12.66464253	9.43e-12	5.37e-9	11.02527231	2.006154081	Collectin-12	NA	Q8K4Q8	8.269724113	24h LPS	5	Colec12	****
COMD6	-1.100963166	0.325030032	12.66464253	0.005026855	0.02958239	2.298703675	1.100963166	COMM domain-containing protein 6	NA	Q3V4B5	1.528966739	8h LPS	4	Commd6	*
COPT2	1.652136476	0.261850666	12.66464253	3.05e-5	2.00803e-4	4.516220453	1.652136476	Probable low affinity copper uptake protein 2	NA	Q9CPU9	3.697230797	24h LPS	5	Slc31a2	***
COR2A	1.574885545	0.129959924	12.66464253	2.46e-8	7.15e-7	7.609378098	1.574885545	Coronin-2A	NA	Q8C0P5	6.145452429	24h LPS	5	Coro2a	****
CP27A	-1.095410035	0.148623444	12.66464253	6.31e-6	5.6e-5	5.199884057	1.095410035	Sterol 26-hydroxylase, mitochondrial	NA	Q9DBG1	4.251967517	24h LPS	5	Cyp27a1	****
CP4V2	-1.103207228	0.130451343	12.66464253	1.46e-6	1.73e-5	5.836796016	1.103207228	Cytochrome P450 4V2	NA	Q9DBW0	4.762489058	24h LPS	5	Cyp4v2	****
CP51A	-1.750184762	0.234205827	12.66464253	5.46e-6	4.98e-5	5.262577307	1.750184762	Lanosterol 14-alpha demethylase	NA	Q8K0C4	4.302383308	24h LPS	5	Cyp51a1	****
CPEB1	-3.2193118	0.360054559	12.66464253	7.91e-7	3.58e-5	6.102091352	3.2193118	Cytoplasmic polyadenylation element-binding protein 1	NA	P70166	4.445927788	8h LPS	4	Cpeb1	****
CPEB1	-4.051679916	0.322042588	12.66464253	1.58e-8	5.15e-7	7.800837708	4.051679916	Cytoplasmic polyadenylation element-binding protein 1	NA	P70166	6.288327561	24h LPS	5	Cpeb1	****
CPEB4	1.42027213	0.140018082	12.66464253	1.92e-7	3.42e-6	6.716564781	1.42027213	Cytoplasmic polyadenylation element-binding protein 4	NA	Q7TN98	5.466166564	24h LPS	5	Cpeb4	****
CPEB4	1.4367535	0.156544975	12.66464253	5.92e-7	2.97e-5	6.227886575	1.4367535	Cytoplasmic polyadenylation element-binding protein 4	NA	Q7TN98	4.527607468	8h LPS	4	Cpeb4	****
CREB5	1.654143337	0.24346399	12.66464253	1.46e-5	3.55249e-4	4.836595774	1.654143337	Cyclic AMP-responsive element-binding protein 5	NA	Q8K1L0	3.449467296	8h LPS	4	Creb5	***
CREB5	1.476811497	0.217760812	12.66464253	1.48e-5	1.12269e-4	4.828573894	1.476811497	Cyclic AMP-responsive element-binding protein 5	NA	Q8K1L0	3.949738273	24h LPS	5	Creb5	***
CRIM1	1.552193543	0.303233602	12.66464253	2.1406e-4	0.003048068	3.669463503	1.552193543	Cysteine-rich motor neuron 1 protein	NA	Q9JLL0	2.515975298	8h LPS	4	Crim1	**
CRYAB	-2.070301373	0.345599171	12.66464253	5.04e-5	2.99324e-4	4.297782426	2.070301373	Alpha-crystallin B chain	NA	P23927	3.52385871	24h LPS	5	Cryab	***
CSF1	-1.839909507	0.198139835	12.66464253	5.19e-7	7.44e-6	6.284474817	1.839909507	Macrophage colony-stimulating factor 1	NA	P07141	5.128653781	24h LPS	5	Csf1	****
CSF1R	-3.256091752	0.176090567	12.66464253	1.53e-10	2.59e-8	9.81476595	3.256091752	Macrophage colony-stimulating factor 1 receptor	NA	P09581	7.586015561	24h LPS	5	Csf1r	****
CSF1R	-2.492938091	0.196875238	12.66464253	1.47e-8	1.66e-6	7.833846971	2.492938091	Macrophage colony-stimulating factor 1 receptor	NA	P09581	5.780637224	8h LPS	4	Csf1r	****
CSF2R	1.15944507	0.216320505	12.66464253	1.41967e-4	6.98793e-4	3.847812833	1.15944507	Granulocyte-macrophage colony-stimulating factor receptor subunit alpha	NA	Q00941	3.155651616	24h LPS	5	Csf2ra	***
CSPRS	2.279889014	0.134038121	12.66464253	4.25e-10	4.64e-8	9.371946784	2.279889014	Component of Sp100-rs	NA	Q99388	7.333158449	24h LPS	5	Csprs	****
CT194	1.014565919	0.370771213	12.66464253	0.017314216	0.035089468	1.761597159	1.014565919	Uncharacterized protein C20orf194 homolog	NA	Q7TT23	1.454823219	24h LPS	5	NA	*
CTL2	-1.199242307	0.253200105	12.66464253	4.17394e-4	0.001666932	3.37945422	1.199242307	Choline transporter-like protein 2	NA	Q8BY89	2.778082063	24h LPS	5	Slc44a2	**
CTR2	2.69079332	0.331755134	12.66464253	2.29e-6	8.04e-5	5.640415035	2.69079332	Cationic amino acid transporter 2	NA	P18581	4.094764661	8h LPS	4	Slc7a2	****
CTR2	4.393565081	0.296730813	12.66464253	2.27e-9	1.23e-7	8.643282978	4.393565081	Cationic amino acid transporter 2	NA	P18581	6.909615119	24h LPS	5	Slc7a2	****
CTRB1	1.400210001	0.391863103	12.66464253	0.003534839	0.023014453	2.451630325	1.400210001	Chymotrypsinogen B	NA	Q9CR35	1.637999352	8h LPS	4	Ctrb1	*
CTRB1	1.084439004	0.350493015	12.66464253	0.008778907	0.019926844	2.056559562	1.084439004	Chymotrypsinogen B	NA	Q9CR35	1.70056148	24h LPS	5	Ctrb1	*
CTRO	-2.665803677	0.154670019	12.66464253	3.62e-10	4.57e-8	9.44179486	2.665803677	Citron Rho-interacting kinase	NA	P49025	7.340458563	24h LPS	5	Cit	****
CU059	-1.399323016	0.147695499	12.66464253	4.15e-7	6.27e-6	6.382013539	1.399323016	UPF0769 protein C21orf59 homolog	NA	Q8BL95	5.202721876	24h LPS	5	NA	****
CX3C1	-2.6779884	0.33343116	12.66464253	2.54e-6	2.72e-5	5.59465702	2.6779884	CX3C chemokine receptor 1	NA	Q9Z0D9	4.565719616	24h LPS	5	Cx3cr1	****
CX3C1	-2.714771701	0.37278737	12.66464253	7.15e-6	2.00804e-4	5.14558492	2.714771701	CX3C chemokine receptor 1	NA	Q9Z0D9	3.697227029	8h LPS	4	Cx3cr1	***
CXCL2	2.833275717	0.735099801	12.66464253	0.002084326	0.015798877	2.681034279	2.833275717	C-X-C motif chemokine 2	NA	P10889	1.801373788	8h LPS	4	Cxcl2	*
CXCL2	3.698157754	0.657493251	12.66464253	9.13e-5	4.8196e-4	4.039687868	3.698157754	C-X-C motif chemokine 2	NA	P10889	3.316988584	24h LPS	5	Cxcl2	***
CXCL9	5.169414515	0.32241485	12.66464253	8.7e-10	2.48e-7	9.060433682	5.169414515	C-X-C motif chemokine 9	NA	P18340	6.605915482	8h LPS	4	Cxcl9	****
CXCL9	3.800840446	0.288376609	12.66464253	9.13e-9	3.45e-7	8.039707581	3.800840446	C-X-C motif chemokine 9	NA	P18340	6.462313805	24h LPS	5	Cxcl9	****
CXL10	5.29732964	0.278546307	12.66464253	1.09e-10	6.18e-8	9.964256107	5.29732964	C-X-C motif chemokine 10	NA	P17515	7.208707911	8h LPS	4	Cxcl10	****
CXL10	5.873080076	0.249139391	12.66464253	7.67e-12	5.25e-9	11.11495193	5.873080076	C-X-C motif chemokine 10	NA	P17515	8.279736579	24h LPS	5	Cxcl10	****
CXL16	2.00570762	0.250586255	12.66464253	2.64e-6	9.15e-5	5.57866227	2.00570762	C-X-C motif chemokine 16	NA	Q8BSU2	4.038713875	8h LPS	4	Cxcl16	****
CXL16	1.136135304	0.22413116	12.66464253	2.33223e-4	0.001033176	3.632229362	1.136135304	C-X-C motif chemokine 16	NA	Q8BSU2	2.985825636	24h LPS	5	Cxcl16	**
CYH4	1.117423163	0.187696602	12.66464253	5.35e-5	3.14278e-4	4.271963701	1.117423163	Cytohesin-4	NA	Q80YW0	3.502685549	24h LPS	5	Cyth4	***
CYLD	-1.058810495	0.117677394	12.66464253	7.37e-7	3.46e-5	6.132283661	1.058810495	Ubiquitin carboxyl-terminal hydrolase CYLD	NA	Q80TQ2	4.461056351	8h LPS	4	Cyld	****
CYLD	-1.675247148	0.105253861	12.66464253	9.51e-10	7.18e-8	9.021868985	1.675247148	Ubiquitin carboxyl-terminal hydrolase CYLD	NA	Q80TQ2	7.143582166	24h LPS	5	Cyld	****
D3YXJ0	2.042107993	0.187718158	12.66464253	8.62e-8	1.83e-6	7.064407493	2.042107993	Diacylglycerol kinase	NA	D3YXJ0	5.737919107	24h LPS	5	Dgkh	****
D3Z1T4	1.462335361	0.469505905	12.66464253	0.008441607	0.042780696	2.073574891	1.462335361	Guanine nucleotide-binding protein G(I)/G(S)/G(T) subunit beta-2	NA	D3Z1T4	1.36875215	8h LPS	4	Gnb2	*
D3Z2E7	-1.218026572	0.30465084	12.66464253	0.001594531	0.004816209	2.797366973	1.218026572	Protein AI607873	NA	D3Z2E7	2.317294669	24h LPS	5	AI607873	**
D3Z5S8	1.431833385	0.238132769	12.66464253	4.86e-5	2.91026e-4	4.313240258	1.431833385	MCG11933	NA	D3Z5S8	3.536068252	24h LPS	5	Fam46a	***
D3Z645	1.725103634	0.61257354	12.66464253	0.014886478	0.030920754	1.827208037	1.725103634	Vacuolar protein sorting-associated protein 29	NA	D3Z645	1.509749918	24h LPS	5	Vps29	*
D3Z6F0	5.092151143	0.411874819	12.66464253	1.94e-8	1.94e-6	7.711511239	5.092151143	Protein Gm14446	NA	D3Z6F0	5.712924995	8h LPS	4	Gm14446	****
D3Z6F0	6.065459338	0.368392037	12.66464253	6.31e-10	5.46e-8	9.200190388	6.065459338	Protein Gm14446	NA	D3Z6F0	7.262556041	24h LPS	5	Gm14446	****
DAPK3	1.162833308	0.202489798	12.66464253	7.52e-5	4.13764e-4	4.123855342	1.162833308	Death-associated protein kinase 3	NA	O54784	3.383247496	24h LPS	5	Dapk3	***
DAXX	2.431011505	0.172342781	12.66464253	4.07e-9	7.37e-7	8.390779958	2.431011505	Death domain-associated protein 6	NA	O35613	6.132556403	8h LPS	4	Daxx	****
DAXX	2.405149938	0.154148069	12.66464253	1.21e-9	8.32e-8	8.917435074	2.405149938	Death domain-associated protein 6	NA	O35613	7.080128337	24h LPS	5	Daxx	****
DCBD2	2.063514272	0.28876585	12.66464253	8.7e-6	2.34305e-4	5.060603146	2.063514272	Discoidin, CUB and LCCL domain-containing protein 2	NA	Q91ZV3	3.630218625	8h LPS	4	Dcbld2	***
DCBD2	1.539275231	0.258280028	12.66464253	5.29e-5	3.11645e-4	4.276397722	1.539275231	Discoidin, CUB and LCCL domain-containing protein 2	NA	Q91ZV3	3.506340155	24h LPS	5	Dcbld2	***
DCNL3	1.128398561	0.170820456	12.66464253	1.93e-5	1.38889e-4	4.713684362	1.128398561	DCN1-like protein 3	NA	Q8K0V2	3.85733111	24h LPS	5	Dcun1d3	***
DDHD1	1.83819996	0.073192547	12.66464253	3.5e-12	1.39e-8	11.45645676	1.83819996	Phospholipase DDHD1	NA	Q80YA3	7.855810525	8h LPS	4	Ddhd1	****
DDHD1	1.135924119	0.065465404	12.66464253	3.33e-10	4.43e-8	9.477319614	1.135924119	Phospholipase DDHD1	NA	Q80YA3	7.353794633	24h LPS	5	Ddhd1	****
DDX24	1.026144202	0.088022332	12.66464253	3.87e-8	3.33e-6	7.412657059	1.026144202	ATP-dependent RNA helicase DDX24	NA	Q9ESV0	5.477909167	8h LPS	4	Ddx24	****
DDX24	1.036870486	0.078729567	12.66464253	9.21e-9	3.46e-7	8.035758085	1.036870486	ATP-dependent RNA helicase DDX24	NA	Q9ESV0	6.460417715	24h LPS	5	Ddx24	****
DDX28	-1.728173844	0.111117707	12.66464253	1.26e-9	8.37e-8	8.900525498	1.728173844	Probable ATP-dependent RNA helicase DDX28	NA	Q9CWT6	7.077346292	24h LPS	5	Ddx28	****
DDX56	-1.116519208	0.204091267	12.66464253	1.17856e-4	0.001875098	3.928648376	1.116519208	Probable ATP-dependent RNA helicase DDX56	NA	Q9D0R4	2.726976091	8h LPS	4	Ddx56	**
DDX58	2.206468713	0.176507043	12.66464253	1.71e-8	5.46e-7	7.768004776	2.206468713	Probable ATP-dependent RNA helicase DDX58	NA	Q6Q899	6.262527892	24h LPS	5	Ddx58	****
DDX58	1.315255091	0.197340874	12.66464253	1.77e-5	4.11643e-4	4.752474527	1.315255091	Probable ATP-dependent RNA helicase DDX58	NA	Q6Q899	3.385479178	8h LPS	4	Ddx58	***
DHRS3	-1.605395779	0.201648423	12.66464253	2.79e-6	2.93e-5	5.553793404	1.605395779	Short-chain dehydrogenase/reductase 3	NA	O88876	4.532930765	24h LPS	5	Dhrs3	****
DHRS3	-1.470814571	0.225449791	12.66464253	2.19e-5	4.91693e-4	4.659656458	1.470814571	Short-chain dehydrogenase/reductase 3	NA	O88876	3.308305581	8h LPS	4	Dhrs3	***
DHX58	1.036856566	0.230815718	12.66464253	6.457e-4	0.006855172	3.189969387	1.036856566	Probable ATP-dependent RNA helicase DHX58	NA	Q99J87	2.163981657	8h LPS	4	Dhx58	**
DHX58	1.904868865	0.206447854	12.66464253	5.58e-7	7.96e-6	6.253608775	1.904868865	Probable ATP-dependent RNA helicase DHX58	NA	Q99J87	5.099344351	24h LPS	5	Dhx58	****
DIAP3	-3.548411443	0.180196366	12.66464253	7.08e-11	1.57e-8	10.15000857	3.548411443	Protein diaphanous homolog 3	NA	Q9Z207	7.804634839	24h LPS	5	Diaph3	****
DLG3	-1.068816099	0.142177378	12.66464253	5.13e-6	4.74e-5	5.289707013	1.068816099	Disks large homolog 3	NA	P70175	4.324544524	24h LPS	5	Dlg3	****
DLGP5	-2.422830973	0.211839674	12.66464253	4.83e-8	1.17e-6	7.316047491	2.422830973	Disks large-associated protein 5	NA	Q8K4R9	5.931567157	24h LPS	5	Dlgap5	****
DNJB6	1.044215248	0.217550321	12.66464253	3.73065e-4	0.004590777	3.428215042	1.044215248	DnaJ homolog subfamily B member 6	NA	O54946	2.338113816	8h LPS	4	Dnajb6	**
DNJC1	1.16483924	0.115605731	12.66464253	2.07e-7	3.61e-6	6.683604974	1.16483924	DnaJ homolog subfamily C member 1	NA	Q61712	5.442794221	24h LPS	5	Dnajc1	****
DNJC9	-1.127054402	0.162827741	12.66464253	1.21e-5	9.46e-5	4.918633819	1.127054402	DnaJ homolog subfamily C member 9	NA	Q91WN1	4.024006942	24h LPS	5	Dnajc9	****
DNLI1	-1.946740241	0.127949055	12.66464253	1.64e-9	1.03e-7	8.785508608	1.946740241	DNA ligase 1	NA	P37913	6.987636098	24h LPS	5	Lig1	****
DNMT1	-1.442200415	0.137319555	12.66464253	1.29e-7	2.53e-6	6.888913079	1.442200415	DNA (cytosine-5)-methyltransferase 1	NA	P13864	5.596831257	24h LPS	5	Dnmt1	****
DOCK5	-1.082466182	0.098353969	12.66464253	7.54e-8	1.65e-6	7.122658472	1.082466182	Dedicator of cytokinesis protein 5	NA	B2RY04	5.782083624	24h LPS	5	Dock5	****
DPTOR	-3.63182524	0.244218344	12.66464253	2.16e-9	1.22e-7	8.666032481	3.63182524	DEP domain-containing mTOR-interacting protein	NA	Q570Y9	6.913575362	24h LPS	5	Deptor	****
DPTOR	-1.079708752	0.273044409	12.66464253	0.00172962	0.013903212	2.762049421	1.079708752	DEP domain-containing mTOR-interacting protein	NA	Q570Y9	1.856884861	8h LPS	4	Deptor	*
DSRAD	1.158426901	0.151958257	12.66464253	4.43e-6	1.38523e-4	5.35361336	1.158426901	Double-stranded RNA-specific adenosine deaminase	NA	Q99MU3	3.85847731	8h LPS	4	Adar	***
DSRAD	1.484213612	0.135915597	12.66464253	8.25e-8	1.76e-6	7.083480742	1.484213612	Double-stranded RNA-specific adenosine deaminase	NA	Q99MU3	5.754181379	24h LPS	5	Adar	****
DTX3	-1.41486441	0.103230277	12.66464253	5.73e-9	2.42e-7	8.241711742	1.41486441	Probable E3 ubiquitin-protein ligase DTX3	NA	Q80V91	6.616497315	24h LPS	5	Dtx3	****
DTX3L	1.358802807	0.107210772	12.66464253	1.45e-8	1.66e-6	7.838539195	1.358802807	E3 ubiquitin-protein ligase DTX3L	NA	Q3UIR3	5.780637224	8h LPS	4	Dtx3l	****
DTX3L	2.053347331	0.09589223	12.66464253	2.52e-11	8.04e-9	10.5983494	2.053347331	E3 ubiquitin-protein ligase DTX3L	NA	Q3UIR3	8.094613175	24h LPS	5	Dtx3l	****
DUS7	-1.479027676	0.209233039	12.66464253	9.73e-6	2.51656e-4	5.012058653	1.479027676	Dual specificity protein phosphatase 7	NA	Q91Z46	3.599193391	8h LPS	4	Dusp7	***
DVL2	-1.313323501	0.163583582	12.66464253	2.55e-6	2.73e-5	5.59282846	1.313323501	Segment polarity protein dishevelled homolog DVL-2	NA	Q60838	4.564472831	24h LPS	5	Dvl2	****
DYRK2	1.020001061	0.195945412	12.66464253	1.84486e-4	0.002734364	3.734037672	1.020001061	Dual specificity tyrosine-phosphorylation-regulated kinase 2	NA	Q5U4C9	2.563143716	8h LPS	4	Dyrk2	**
DYST	1.162577572	0.110402032	12.66464253	1.25e-7	2.49e-6	6.902100598	1.162577572	Dystonin	NA	Q91ZU6	5.604559241	24h LPS	5	Dst	****
E0CXM5	-1.055429034	0.211825298	12.66464253	2.70947e-4	0.001163453	3.567115651	1.055429034	FXYD domain-containing ion transport regulator 5	NA	E0CXM5	2.934251324	24h LPS	5	Fxyd5	**
E2AK2	1.484596311	0.111048506	12.66464253	7.71e-9	3.06e-7	8.113034825	1.484596311	Interferon-induced, double-stranded RNA-activated protein kinase	NA	Q03963	6.514554651	24h LPS	5	Eif2ak2	****
E9PVA6	-1.492791047	0.121925892	12.66464253	2.18e-8	6.55e-7	7.661761657	1.492791047	ARF GTPase-activating protein GIT2	NA	E9PVA6	6.184007521	24h LPS	5	Git2	****
E9PVP1	2.509737904	0.305214645	12.66464253	1.97e-6	7.3e-5	5.704658357	2.509737904	Aurora kinase B	NA	E9PVP1	4.136644147	8h LPS	4	Aim1	****
E9PVP1	1.623449093	0.272992278	12.66464253	5.4e-5	3.1673e-4	4.267448464	1.623449093	Aurora kinase B	NA	E9PVP1	3.499311141	24h LPS	5	Aim1	***
E9PVP4	1.282843016	0.277434497	12.66464253	5.09744e-4	0.001951367	3.292647945	1.282843016	Ena/VASP-like protein	NA	E9PVP4	2.709660984	24h LPS	5	Evl	**
E9PWL0	2.954562216	0.223937039	12.66464253	9.02e-9	3.44e-7	8.045017473	2.954562216	Protein Trim30d	NA	E9PWL0	6.463487527	24h LPS	5	Trim30d	****
E9PWL0	2.049019646	0.250369221	12.66464253	2.08e-6	7.56e-5	5.68244881	2.049019646	Protein Trim30d	NA	E9PWL0	4.121564709	8h LPS	4	Trim30d	****
E9Q305	-1.421088475	0.403236868	12.66464253	0.003877961	0.02450306	2.411396548	1.421088475	Protein Sbf2	NA	E9Q305	1.610779672	8h LPS	4	Sbf2	*
E9Q359	-1.461362355	0.262674875	12.66464253	1.00998e-4	0.001660537	3.995685944	1.461362355	Disintegrin and metalloproteinase domain-containing protein 8	NA	E9Q359	2.779751451	8h LPS	4	Adam8	**
E9Q8L9	3.436558128	0.251277479	12.66464253	5.88e-9	2.46e-7	8.230537982	3.436558128	Rab11 family-interacting protein 1	NA	E9Q8L9	6.609895118	24h LPS	5	Rab11fip1	****
E9Q8L9	2.733725146	0.280936763	12.66464253	3.07e-7	1.8e-5	6.512320422	2.733725146	Rab11 family-interacting protein 1	NA	E9Q8L9	4.744183099	8h LPS	4	Rab11fip1	****
E9QAF4	-1.029752582	0.183616396	12.66464253	9.38e-5	0.001574337	4.027885025	1.029752582	Protein Phldb3	NA	E9QAF4	2.802902403	8h LPS	4	Phldb3	**
E9QAN9	2.43144943	0.417009762	12.66464253	6.52e-5	0.00118079	4.186050737	2.43144943	Interferon-activable protein 203	NA	E9QAN9	2.927827182	8h LPS	4	Ifi203	**
E9QAN9	1.54485086	0.37298487	12.66464253	0.00122241	0.003914658	2.912783005	1.54485086	Interferon-activable protein 203	NA	E9QAN9	2.40730612	24h LPS	5	Ifi203	**
E9QKH0	-1.018169873	0.16750363	12.66464253	4.38e-5	2.6816e-4	4.358671554	1.018169873	CLIP-associating protein 1	NA	E9QKH0	3.571606307	24h LPS	5	Clasp1	***
E9QKH0	-1.039380044	0.187274751	12.66464253	1.03263e-4	0.001689936	3.986056314	1.039380044	CLIP-associating protein 1	NA	E9QKH0	2.772129747	8h LPS	4	Clasp1	**
E9QLH9	2.907633013	0.280168277	12.66464253	1.48e-7	2.79e-6	6.829764284	2.907633013	Tyrosine-protein kinase SgK223	NA	E9QLH9	5.55442842	24h LPS	5	D8Ertd82e	****
E9QLH9	2.414397917	0.313237656	12.66464253	3.94e-6	1.25746e-4	5.404242841	2.414397917	Tyrosine-protein kinase SgK223	NA	E9QLH9	3.900506618	8h LPS	4	D8Ertd82e	***
E9QLZ1	-1.137713736	0.118250946	12.66464253	3.49e-7	5.5e-6	6.456959889	1.137713736	TSC22 domain family protein 1	NA	E9QLZ1	5.259882834	24h LPS	5	Tsc22d1	****
ECI3	1.069397254	0.321758946	12.66464253	0.005672887	0.032311144	2.246195854	1.069397254	NA	NA	Q78JN3	1.490647659	8h LPS	4	NA	*
EFNB1	-1.04918006	0.126061568	12.66464253	1.73e-6	1.97e-5	5.761397335	1.04918006	Ephrin-B1	NA	P52795	4.705439121	24h LPS	5	Efnb1	****
EFNB2	2.013052693	0.303176752	12.66464253	1.84e-5	1.32865e-4	4.736083449	2.013052693	Ephrin-B2	NA	P52800	3.876588813	24h LPS	5	Efnb2	***
EHD1	1.06757887	0.141291496	12.66464253	4.86e-6	1.50352e-4	5.312948153	1.06757887	EH domain-containing protein 1	NA	Q9WVK4	3.822891628	8h LPS	4	Ehd1	***
EHD1	1.730125399	0.126374956	12.66464253	5.81e-9	2.44e-7	8.235857991	1.730125399	EH domain-containing protein 1	NA	Q9WVK4	6.612935361	24h LPS	5	Ehd1	****
EKI1	1.462298165	0.20274083	12.66464253	7.9e-6	6.7e-5	5.102274684	1.462298165	Ethanolamine kinase 1	NA	Q9D4V0	4.1741741	24h LPS	5	Etnk1	****
EKI1	1.874184314	0.226671139	12.66464253	1.86e-6	7.03e-5	5.730524783	1.874184314	Ethanolamine kinase 1	NA	Q9D4V0	4.153131007	8h LPS	4	Etnk1	****
ELL2	1.123365485	0.234298752	12.66464253	3.76564e-4	0.001533565	3.42416147	1.123365485	RNA polymerase II elongation factor ELL2	NA	Q3UKU1	2.814297926	24h LPS	5	Ell2	**
ELP2	-1.019608917	0.13890617	12.66464253	6.59e-6	5.78e-5	5.181360857	1.019608917	Elongator complex protein 2	NA	Q91WG4	4.237770474	24h LPS	5	Elp2	****
ENV1	-1.354225401	0.164730047	12.66464253	1.98e-6	2.19e-5	5.703525785	1.354225401	MLV-related proviral Env polyprotein	NA	P10404	4.65918205	24h LPS	5	NA	****
EPCR	2.968779245	0.197058102	12.66464253	1.85e-9	4.46e-7	8.733861561	2.968779245	Endothelial protein C receptor	NA	Q64695	6.35069927	8h LPS	4	Procr	****
EPCR	4.979384276	0.176254125	12.66464253	8.07e-13	1.76e-9	12.09315044	4.979384276	Endothelial protein C receptor	NA	Q64695	8.754991935	24h LPS	5	Procr	****
EPHA4	1.050683132	0.27157861	12.66464253	0.002028529	0.01550847	2.692818787	1.050683132	Ephrin type-A receptor 4	NA	Q03137	1.809431041	8h LPS	4	Epha4	*
ERF	-1.158142467	0.096225899	12.66464253	2.66e-8	7.61e-7	7.574571753	1.158142467	ETS domain-containing transcription factor ERF	NA	P70459	6.118574968	24h LPS	5	Erf	****
ERRFI	2.528520878	0.128390388	12.66464253	7.07e-11	5.64e-8	10.15057507	2.528520878	ERBB receptor feedback inhibitor 1	NA	Q99JZ7	7.248898837	8h LPS	4	Errfi1	****
ERRFI	1.142470479	0.114835854	12.66464253	2.39e-7	4.06e-6	6.621020101	1.142470479	ERBB receptor feedback inhibitor 1	NA	Q99JZ7	5.391298218	24h LPS	5	Errfi1	****
ESIP1	2.575088323	0.187282278	12.66464253	5.52e-9	2.35e-7	8.258254881	2.575088323	Epithelial-stromal interaction protein 1	NA	Q8VDI1	6.628420256	24h LPS	5	Epsti1	****
ESIP1	2.517789582	0.209387952	12.66464253	2.69e-8	2.44e-6	7.569859458	2.517789582	Epithelial-stromal interaction protein 1	NA	Q8VDI1	5.612665899	8h LPS	4	Epsti1	****
ETS2	3.60467617	0.395743554	12.66464253	6.44e-7	3.15e-5	6.19132596	3.60467617	Protein C-ets-2	NA	P15037	4.501837334	8h LPS	4	Ets2	****
ETS2	3.416073799	0.353963796	12.66464253	3.37e-7	5.33e-6	6.472030763	3.416073799	Protein C-ets-2	NA	P15037	5.27364591	24h LPS	5	Ets2	****
EXT2	-1.087410712	0.184591203	12.66464253	5.91e-5	0.001092402	4.228351148	1.087410712	Exostosin-2	NA	P70428	2.961617505	8h LPS	4	Ext2	**
F102A	-2.25738186	0.297643207	12.66464253	4.68e-6	4.38e-5	5.330052381	2.25738186	Protein FAM102A	NA	Q78T81	4.35830571	24h LPS	5	Fam102a	****
F111A	-2.369581922	0.158937355	12.66464253	2.09e-9	1.2e-7	8.679250823	2.369581922	Protein FAM111A	NA	Q9D2L9	6.919120423	24h LPS	5	Fam111a	****
F13B	2.338112401	0.804078478	12.66464253	0.012509767	0.026729069	1.902750765	2.338112401	Coagulation factor XIII B chain	NA	Q07968	1.573016169	24h LPS	5	F13b	*
F168A	-2.122041204	0.288193574	10.66464253	1.69e-5	1.25147e-4	4.771235583	2.122041204	Protein FAM168A (isoform 2)	NA	Q8BGZ2-2	3.902580796	24h LPS	5	Fam168a	***
F168B	-3.124630673	0.499337777	12.66464253	3.3e-5	6.66792e-4	4.481088571	3.124630673	Myelin-associated neurite-outgrowth inhibitor	NA	Q80XQ8	3.176009435	8h LPS	4	Fam168b	***
F168B	-2.255342244	0.446621286	12.66464253	2.41124e-4	0.001058769	3.617759239	2.255342244	Myelin-associated neurite-outgrowth inhibitor	NA	Q80XQ8	2.975198852	24h LPS	5	Fam168b	**
F174A	-1.236956394	0.119535784	12.66464253	1.53e-7	2.86e-6	6.815329141	1.236956394	Membrane protein FAM174A	NA	Q9D3L0	5.543136693	24h LPS	5	Fam174a	****
F177A	1.330884309	0.139961918	12.66464253	3.98e-7	2.21e-5	6.399719701	1.330884309	Protein FAM177A1	NA	Q8BR63	4.655246276	8h LPS	4	Fam177a1	****
F2Z4A3	-1.053634779	0.228587497	12.66464253	5.23234e-4	0.001992845	3.281304348	1.053634779	Protein Fat1	NA	F2Z4A3	2.700526544	24h LPS	5	Fat1	**
F6RJQ8	1.828798674	0.174871074	12.66464253	1.36e-7	2.62e-6	6.867796354	1.828798674	Signal peptide peptidase-like 2A	NA	F6RJQ8	5.582070174	24h LPS	5	Sppl2a	****
F6RJQ8	1.041950253	0.195511805	12.66464253	1.49473e-4	0.00230541	3.825437595	1.041950253	Signal peptide peptidase-like 2A	NA	F6RJQ8	2.637251906	8h LPS	4	Sppl2a	**
F6S4K9	-1.213723916	0.07790005	12.66464253	1.23e-9	8.32e-8	8.909922561	1.213723916	Protein 4.1	NA	F6S4K9	7.080128337	24h LPS	5	Epb4.1	****
F6X2N3	1.582089089	0.477389706	12.66464253	0.005776839	0.032762814	2.238309717	1.582089089	Protein Zc3h7a	NA	F6X2N3	1.484618807	8h LPS	4	Zc3h7a	*
F7C528	-1.568109112	0.136802328	12.66464253	4.71e-8	1.15e-6	7.327287832	1.568109112	Protein Chd3	NA	F7C528	5.9396774	24h LPS	5	Chd3	****
F7CB97	1.036152126	0.200606246	12.66464253	1.97701e-4	9.09677e-4	3.703990248	1.036152126	CAP-Gly domain-containing linker protein 1	NA	F7CB97	3.041112579	24h LPS	5	Clip1	***
F8WIJ5	1.356741023	0.122238342	12.66464253	6.84e-8	5.05e-6	7.165031897	1.356741023	Phospholipase DDHD1	NA	F8WIJ5	5.296779421	8h LPS	4	Ddhd1	****
FA49A	1.269757802	0.200206172	12.66464253	2.9e-5	6.07524e-4	4.538328982	1.269757802	Protein FAM49A	NA	Q8BHZ0	3.216436347	8h LPS	4	Fam49a	***
FA49A	1.663699339	0.179069844	12.66464253	5.16e-7	7.41e-6	6.287014435	1.663699339	Protein FAM49A	NA	Q8BHZ0	5.130412995	24h LPS	5	Fam49a	****
FACD2	-3.237526471	0.191430081	12.66464253	4.55e-10	4.64e-8	9.341745898	3.237526471	Fanconi anemia group D2 protein homolog	NA	Q80V62	7.333158449	24h LPS	5	Fancd2	****
FADS1	-2.136129544	0.244310827	12.66464253	1.01e-6	1.28e-5	5.995115671	2.136129544	Fatty acid desaturase 1	NA	Q920L1	4.892090085	24h LPS	5	Fads1	****
FADS1	-1.603305813	0.273147808	12.66464253	6.12e-5	0.001119116	4.213505458	1.603305813	Fatty acid desaturase 1	NA	Q920L1	2.951124958	8h LPS	4	Fads1	**
FARP2	1.00514798	0.19845917	12.66464253	2.34963e-4	0.001039156	3.62899994	1.00514798	FERM, RhoGEF and pleckstrin domain-containing protein 2	NA	Q91VS8	2.983319436	24h LPS	5	Farp2	**
FBLI1	-1.330469212	0.0960593	12.66464253	5.06e-9	2.18e-7	8.296067447	1.330469212	Filamin-binding LIM protein 1	NA	Q71FD7	6.661562944	24h LPS	5	Fblim1	****
FBP1L	1.129289918	0.166231522	12.66464253	1.46e-5	1.10544e-4	4.836126914	1.129289918	Formin-binding protein 1-like	NA	Q8K012	3.956466423	24h LPS	5	Fnbp1l	***
FBW1A	1.364776346	0.100047417	12.66464253	6.06e-9	2.49e-7	8.217259533	1.364776346	F-box/WD repeat-containing protein 1A	NA	Q3ULA2	6.603385031	24h LPS	5	Btrc	****
FBW1A	1.209987713	0.111856412	12.66464253	9.2e-8	6.27e-6	7.036163776	1.209987713	F-box/WD repeat-containing protein 1A	NA	Q3ULA2	5.202778395	8h LPS	4	Btrc	****
FBW1B	1.209133199	0.103634616	12.66464253	3.83e-8	9.73e-7	7.416781656	1.209133199	F-box/WD repeat-containing protein 11	NA	Q5SRY7	6.012035073	24h LPS	5	Fbxw11	****
FBW1B	1.254729498	0.115867023	12.66464253	9.09e-8	6.27e-6	7.041576668	1.254729498	F-box/WD repeat-containing protein 11	NA	Q5SRY7	5.202778395	8h LPS	4	Fbxw11	****
FBX21	-1.795465905	0.151445622	12.66464253	3.18e-8	8.62e-7	7.497929383	1.795465905	F-box only protein 21	NA	Q8VDH1	6.064442235	24h LPS	5	Fbxo21	****
FCERG	1.805128516	0.16733826	12.66464253	9.5e-8	1.99e-6	7.02227106	1.805128516	High affinity immunoglobulin epsilon receptor subunit gamma	NA	P20491	5.701519804	24h LPS	5	Fcer1g	****
FCGR1	1.650431469	0.136184789	12.66464253	2.46e-8	7.15e-7	7.609722241	1.650431469	High affinity immunoglobulin gamma Fc receptor I	NA	P26151	6.145452429	24h LPS	5	Fcgr1	****
FCGR2	1.780981938	0.167096477	12.66464253	1.09e-7	2.22e-6	6.962271747	1.780981938	Low affinity immunoglobulin gamma Fc region receptor II	NA	P08101	5.652772273	24h LPS	5	Fcgr2	****
FCGR2	1.718590473	0.164134939	12.66464253	1.34e-7	2.59e-6	6.873784595	1.718590473	Low affinity immunoglobulin gamma Fc region receptor II (isoform 3)	NA	P08101-3	5.587005579	24h LPS	5	Fcgr2	****
FCGR4	2.194873264	0.540913818	12.66464253	0.001427801	0.012189814	2.845332293	2.194873264	NA	NA	A0A0B4J1G0	1.914002938	8h LPS	4	NA	*
FCGR4	3.223617085	0.483808027	12.66464253	1.77e-5	1.29709e-4	4.751243939	3.223617085	NA	NA	A0A0B4J1G0	3.887029567	24h LPS	5	NA	***
FCSD2	1.076310912	0.167238584	12.66464253	2.51e-5	5.41315e-4	4.601039494	1.076310912	F-BAR and double SH3 domains protein 2	NA	Q3USJ8	3.266550144	8h LPS	4	Fchsd2	***
FCSD2	1.318846514	0.149582737	12.66464253	9.23e-7	1.19e-5	6.035012923	1.318846514	F-BAR and double SH3 domains protein 2	NA	Q3USJ8	4.92502734	24h LPS	5	Fchsd2	****
FETUA	1.934817774	0.602693153	12.66464253	0.007036721	0.016655036	2.152629641	1.934817774	Alpha-2-HS-glycoprotein	NA	P29699	1.778454421	24h LPS	5	Ahsg	*
FGD3	-1.305892354	0.163909714	12.66464253	2.77e-6	9.42e-5	5.557167408	1.305892354	FYVE, RhoGEF and PH domain-containing protein 3	NA	O88842	4.026018082	8h LPS	4	Fgd3	****
FGFR1	1.172007005	0.302950464	12.66464253	0.002029123	0.01550847	2.692691528	1.172007005	Fibroblast growth factor receptor 1	NA	P16092	1.809431041	8h LPS	4	Fgfr1	*
FGL2	2.791176299	0.129402462	12.66464253	2.3e-11	8.04e-9	10.63744496	2.791176299	Fibroleukin	NA	P12804	8.094613175	24h LPS	5	Fgl2	****
FGL2	1.814559635	0.144676351	12.66464253	1.64e-8	1.77e-6	7.784947	1.814559635	Fibroleukin	NA	P12804	5.752502489	8h LPS	4	Fgl2	****
FIL1L	1.37625387	0.30546191	12.66464253	6.30367e-4	0.002302586	3.2004066	1.37625387	Filamin A-interacting protein 1-like	NA	Q6P6L0	2.637784104	24h LPS	5	Filip1l	**
FIL1L	1.508900789	0.341516798	12.66464253	7.37914e-4	0.007457384	3.131994282	1.508900789	Filamin A-interacting protein 1-like	NA	Q6P6L0	2.127413467	8h LPS	4	Filip1l	**
FLCN	-1.111113848	0.090340053	12.66464253	2.07e-8	2.01e-6	7.684966577	1.111113848	Folliculin	NA	Q8QZS3	5.697104198	8h LPS	4	Flcn	****
FLI1	-1.090414905	0.147957723	12.66464253	6.32e-6	1.81182e-4	5.19951636	1.090414905	Friend leukemia integration 1 transcription factor	NA	P26323	3.741884924	8h LPS	4	Fli1	***
FLI1	-1.409906153	0.132337411	12.66464253	1.1e-7	2.23e-6	6.960152055	1.409906153	Friend leukemia integration 1 transcription factor	NA	P26323	5.65176189	24h LPS	5	Fli1	****
FLNB	1.112968967	0.134450345	12.66464253	1.84e-6	6.97e-5	5.735989197	1.112968967	Filamin-B	NA	Q80X90	4.15653226	8h LPS	4	Flnb	****
FLNB	1.441206376	0.120256045	12.66464253	2.8e-8	7.86e-7	7.552896785	1.441206376	Filamin-B	NA	Q80X90	6.104538894	24h LPS	5	Flnb	****
FLRT2	-1.169592874	0.218837764	12.66464253	1.45677e-4	7.13969e-4	3.836609036	1.169592874	NA	NA	Q8BLU0	3.146320357	24h LPS	5	NA	***
FLRT3	2.665153522	0.26416375	12.66464253	2.04e-7	3.56e-6	6.689991372	2.665153522	NA	NA	Q8BGT1	5.448231341	24h LPS	5	NA	****
FLRT3	1.051515105	0.295344052	12.66464253	0.003622091	0.023424621	2.441040585	1.051515105	NA	NA	Q8BGT1	1.630327431	8h LPS	4	NA	*
FMNL2	1.243191185	0.112624621	12.66464253	7.29e-8	5.33e-6	7.137466614	1.243191185	Formin-like protein 2	NA	A2APV2	5.273216881	8h LPS	4	Fmnl2	****
FMNL2	1.012174327	0.100734523	12.66464253	2.14e-7	3.68e-6	6.669873959	1.012174327	Formin-like protein 2	NA	A2APV2	5.433778719	24h LPS	5	Fmnl2	****
FND3A	1.238221471	0.123541031	12.66464253	2.2e-7	3.78e-6	6.657509291	1.238221471	Fibronectin type-III domain-containing protein 3A	NA	Q8BX90	5.422351041	24h LPS	5	Fndc3a	****
FOG1	-1.619043011	0.146154427	12.66464253	6.99e-8	1.57e-6	7.155284283	1.619043011	Zinc finger protein ZFPM1	NA	O35615	5.805058049	24h LPS	5	Zfpm1	****
FOS	1.937772114	0.382034494	12.66464253	2.31946e-4	0.003205433	3.634613726	1.937772114	Proto-oncogene c-Fos	NA	P01101	2.494113308	8h LPS	4	Fos	**
FOS	1.234675806	0.34170204	12.66464253	0.003277147	0.008807539	2.484504105	1.234675806	Proto-oncogene c-Fos	NA	P01101	2.05514542	24h LPS	5	Fos	**
FOSL1	1.628574795	0.380894688	12.66464253	9.56382e-4	0.00321916	3.019368594	1.628574795	Fos-related antigen 1	NA	P48755	2.492257424	24h LPS	5	Fosl1	**
FOSL2	1.645300134	0.146168559	12.66464253	5.81e-8	1.35e-6	7.235674293	1.645300134	Fos-related antigen 2	NA	P47930	5.870085203	24h LPS	5	Fosl2	****
FOSL2	1.039386503	0.163421417	12.66464253	2.82e-5	5.97188e-4	4.550377473	1.039386503	Fos-related antigen 2	NA	P47930	3.223889087	8h LPS	4	Fosl2	***
FOXO3	-1.120644051	0.32367199	12.66464253	0.004360281	0.011161759	2.360485555	1.120644051	Forkhead box protein O3	NA	Q9WVH4	1.952267375	24h LPS	5	Foxo3	*
FOXO3	-1.80149122	0.361876286	12.66464253	2.73004e-4	0.003625863	3.563831531	1.80149122	Forkhead box protein O3	NA	Q9WVH4	2.440588593	8h LPS	4	Foxo3	**
FOXP1	1.385148094	0.279491357	12.66464253	2.83778e-4	0.003727923	3.547020549	1.385148094	Forkhead box protein P1	NA	P58462	2.428533009	8h LPS	4	Foxp1	**
FOXP1	1.227050993	0.249984669	12.66464253	3.08285e-4	0.00130136	3.511046976	1.227050993	Forkhead box protein P1	NA	P58462	2.885602702	24h LPS	5	Foxp1	**
FOXP4	1.39623282	0.151274313	12.66464253	5.56e-7	2.86e-5	6.255144783	1.39623282	Forkhead box protein P4	NA	Q9DBY0	4.54380025	8h LPS	4	Foxp4	****
FPR1	2.136814666	0.340066063	10.66464253	6.85e-5	0.001228089	4.164086508	2.136814666	fMet-Leu-Phe receptor	NA	P33766	2.910770287	8h LPS	4	Fpr1	**
FPR1	5.513768488	0.304164334	10.66464253	2.35e-9	1.26e-7	8.628742301	5.513768488	fMet-Leu-Phe receptor	NA	P33766	6.900252338	24h LPS	5	Fpr1	****
FPR2	5.201597109	0.326288241	12.66464253	9.33e-10	7.15e-8	9.03027401	5.201597109	Formyl peptide receptor 2	NA	O88536	7.145631118	24h LPS	5	Fpr2	****
FPR2	3.765922355	0.364801343	12.66464253	1.57e-7	9.72e-6	6.803442591	3.765922355	Formyl peptide receptor 2	NA	O88536	5.01235607	8h LPS	4	Fpr2	****
FPRP	-1.419582047	0.239191175	12.66464253	5.51e-5	3.21915e-4	4.259120447	1.419582047	Prostaglandin F2 receptor negative regulator	NA	Q9WV91	3.492258586	24h LPS	5	Ptgfrn	***
FRMD6	1.291915203	0.214594493	11.66464253	6.79e-5	0.00122168	4.168314984	1.291915203	FERM domain-containing protein 6	NA	Q8C0V9	2.913042479	8h LPS	4	Frmd6	**
FRRS1	-1.53076949	0.208534968	12.66464253	6.58e-6	5.78e-5	5.181556871	1.53076949	Ferric-chelate reductase 1	NA	Q8K385	4.237770474	24h LPS	5	FRRS1	****
FRRS1	-1.694009347	0.233149182	12.66464253	7.32e-6	2.04893e-4	5.135305156	1.694009347	Ferric-chelate reductase 1	NA	Q8K385	3.688473785	8h LPS	4	FRRS1	***
FSCN1	2.583599088	0.25571699	12.66464253	2.01e-7	3.52e-6	6.696994652	2.583599088	Fascin	NA	Q61553	5.453329817	24h LPS	5	Fscn1	****
FSCN1	1.839557141	0.285900286	12.66464253	2.51e-5	5.41315e-4	4.600024651	1.839557141	Fascin	NA	Q61553	3.266550144	8h LPS	4	Fscn1	***
FUCO	-1.53500225	0.132898443	12.66464253	4.31e-8	1.07e-6	7.365752198	1.53500225	Tissue alpha-L-fucosidase	NA	Q99LJ1	5.970580999	24h LPS	5	Fuca1	****
FUCO2	-1.432265956	0.119069914	12.66464253	2.68e-8	7.61e-7	7.571662057	1.432265956	Plasma alpha-L-fucosidase	NA	Q99KR8	6.118574968	24h LPS	5	Fuca2	****
FXRD1	-1.049258981	0.14625656	12.66464253	8.35e-6	7.03e-5	5.078210018	1.049258981	FAD-dependent oxidoreductase domain-containing protein 1	NA	Q3TQB2	4.152883765	24h LPS	5	Foxred1	****
FXYD5	-1.048507594	0.203925372	12.66464253	2.05828e-4	9.38404e-4	3.686496517	1.048507594	FXYD domain-containing ion transport regulator 5	NA	P97808	3.027610095	24h LPS	5	Fxyd5	***
FZD5	1.020451753	0.154081867	12.66464253	1.88e-5	4.35491e-4	4.724877948	1.020451753	Frizzled-5	NA	Q9EQD0	3.361020812	8h LPS	4	Fzd5	***
G3UXW2	1.536767018	0.125052291	12.66464253	2.09e-8	6.37e-7	7.680714366	1.536767018	H-2 class I histocompatibility antigen, K-K alpha chain	NA	G3UXW2	6.195678642	24h LPS	5	H2-K1	****
G3UZR1	2.022732889	0.63791958	12.66464253	0.007585362	0.040083286	2.120023679	2.022732889	Tubulin beta-5 chain	NA	G3UZR1	1.397036687	8h LPS	4	Tubb5	*
G3UZV2	3.043997995	0.537461047	11.66464253	1.16869e-4	5.92822e-4	3.932299648	3.043997995	Protein Gm4955	NA	G3UZV2	3.227075958	24h LPS	5	Gm4955	***
G3UZV2	4.326240574	0.588759078	11.66464253	1.04e-5	2.67456e-4	4.981664053	4.326240574	Protein Gm4955	NA	G3UZV2	3.572748211	8h LPS	4	Gm4955	***
G3X9F7	1.812459902	0.175102698	12.66464253	1.53e-7	2.86e-6	6.816688921	1.812459902	MCG11385	NA	G3X9F7	5.54340162	24h LPS	5	Ddx60	****
G3X9F7	1.243895978	0.195770768	12.66464253	2.84e-5	5.99871e-4	4.546126862	1.243895978	MCG11385	NA	G3X9F7	3.221942431	8h LPS	4	Ddx60	***
G5E8J0	1.124952941	0.167651352	12.66464253	1.65e-5	3.93236e-4	4.781978325	1.124952941	Neurogenic locus notch homolog protein 2	NA	G5E8J0	3.405346901	8h LPS	4	Notch2	***
G5E8J0	1.355084083	0.149951928	12.66464253	7.03e-7	9.71e-6	6.153199157	1.355084083	Neurogenic locus notch homolog protein 2	NA	G5E8J0	5.012698739	24h LPS	5	Notch2	****
GAPR1	1.069790935	0.260601287	12.66464253	0.001308142	0.004118092	2.883345	1.069790935	Golgi-associated plant pathogenesis-related protein 1	NA	Q9CYL5	2.385303959	24h LPS	5	Glipr2	**
GAS6	-2.667157259	0.155879372	12.66464253	3.95e-10	4.57e-8	9.403285703	2.667157259	Growth arrest-specific protein 6	NA	Q61592	7.340458563	24h LPS	5	Gas6	****
GAS6	-1.616529585	0.174278436	12.66464253	5.26e-7	2.76e-5	6.27907075	1.616529585	Growth arrest-specific protein 6	NA	Q61592	4.559238106	8h LPS	4	Gas6	****
GAS7	1.661233536	0.2029654	12.66464253	2.08e-6	2.27e-5	5.682917945	1.661233536	Growth arrest-specific protein 7	NA	Q60780	4.644564573	24h LPS	5	Gas7	****
GBGT2	-1.029053969	0.152824984	12.66464253	1.59e-5	1.19418e-4	4.797257749	1.029053969	Guanine nucleotide-binding protein G(I)/G(S)/G(O) subunit gamma-T2	NA	Q61017	3.922931125	24h LPS	5	Gngt2	***
GBP1	3.882952657	0.602059124	12.66464253	2.45e-5	5.36068e-4	4.610163615	3.882952657	Interferon-induced guanylate-binding protein 1	NA	Q01514	3.270780249	8h LPS	4	Gbp1	***
GBP1	4.25127868	0.538498051	12.66464253	3.06e-6	3.14e-5	5.514782824	4.25127868	Interferon-induced guanylate-binding protein 1	NA	Q01514	4.502968314	24h LPS	5	Gbp1	****
GBP2	5.065295709	0.303203222	12.66464253	5.29e-10	4.99e-8	9.276916728	5.065295709	Interferon-induced guanylate-binding protein 2	NA	Q9Z0E6	7.301498903	24h LPS	5	Gbp2	****
GBP2	4.235105169	0.338991508	12.66464253	1.72e-8	1.78e-6	7.764938111	4.235105169	Interferon-induced guanylate-binding protein 2	NA	Q9Z0E6	5.749150951	8h LPS	4	Gbp2	****
GBP4	4.24725202	0.37926305	12.66464253	6.17e-8	4.68e-6	7.209910011	4.24725202	Guanylate-binding protein 4	NA	Q61107	5.329423079	8h LPS	4	Gbp4	****
GBP4	4.823635366	0.339223184	12.66464253	3.69e-9	1.73e-7	8.432592378	4.823635366	Guanylate-binding protein 4	NA	Q61107	6.76087654	24h LPS	5	Gbp4	****
GBP5	5.413702841	0.493500785	12.66464253	7.83e-8	5.68e-6	7.106314464	5.413702841	Guanylate-binding protein 5	NA	Q8CFB4	5.246030918	8h LPS	4	Gbp5	****
GBP5	5.259804081	0.441400521	12.66464253	2.99e-8	8.23e-7	7.523844531	5.259804081	Guanylate-binding protein 5	NA	Q8CFB4	6.084566298	24h LPS	5	Gbp5	****
GCH1	2.900027756	0.433595661	12.66464253	1.71e-5	4.02688e-4	4.767790513	2.900027756	GTP cyclohydrolase 1	NA	Q05915	3.395030982	8h LPS	4	Gch1	***
GCH1	4.747350547	0.387819749	12.66464253	2.18e-8	6.55e-7	7.660802116	4.747350547	GTP cyclohydrolase 1	NA	Q05915	6.184007521	24h LPS	5	Gch1	****
GDF15	-1.427164029	0.353491148	11.66464253	0.001741964	0.005196566	2.758960846	1.427164029	Growth/differentiation factor 15	NA	Q9Z0J7	2.284283573	24h LPS	5	Gdf15	**
GGA2	-1.395084922	0.104529541	12.66464253	7.86e-9	3.1e-7	8.104312739	1.395084922	ADP-ribosylation factor-binding protein GGA2	NA	Q6P5E6	6.507987877	24h LPS	5	Gga2	****
GHC1	1.142794653	0.148664909	12.66464253	4.06e-6	3.91e-5	5.391806256	1.142794653	Mitochondrial glutamate carrier 1	NA	Q9D6M3	4.407635534	24h LPS	5	Slc25a22	****
GLPK	1.265282858	0.152092299	12.66464253	1.74e-6	1.98e-5	5.759371595	1.265282858	Glycerol kinase	NA	Q64516	4.704032476	24h LPS	5	Gk	****
GLPK2	1.151125719	0.256555186	12.66464253	6.5188e-4	0.002368151	3.185832349	1.151125719	Glycerol kinase 2	NA	Q9WU65	2.625590642	24h LPS	5	Gk2	**
GLRX1	1.36373785	0.224071692	12.66464253	4.33e-5	2.66348e-4	4.363957085	1.36373785	Glutaredoxin-1	NA	Q9QUH0	3.574550622	24h LPS	5	Glrx	***
GNDS	1.539428614	0.185906796	12.66464253	1.83e-6	2.05e-5	5.737538372	1.539428614	Ral guanine nucleotide dissociation stimulator	NA	Q03385	4.687731742	24h LPS	5	Ralgds	****
GNDS	1.000422517	0.207850117	12.66464253	3.64416e-4	0.004505195	3.438402909	1.000422517	Ral guanine nucleotide dissociation stimulator	NA	Q03385	2.346286392	8h LPS	4	Ralgds	**
GOLI	-1.237065869	0.126709458	12.66464253	2.96e-7	1.76e-5	6.528528465	1.237065869	E3 ubiquitin-protein ligase RNF130	NA	Q8VEM1	4.753957032	8h LPS	4	Rnf130	****
GP183	-1.839538123	0.14008525	12.66464253	9.53e-9	3.52e-7	8.020694111	1.839538123	G-protein coupled receptor 183	NA	Q3U6B2	6.45347163	24h LPS	5	Gpr183	****
GPC5B	-2.377981496	0.326775511	12.66464253	7.21e-6	6.22e-5	5.142333052	2.377981496	G-protein coupled receptor family C group 5 member B	NA	Q923Z0	4.206048	24h LPS	5	Gprc5b	****
GPCP1	-1.179725842	0.107718984	12.66464253	7.98e-8	5.73e-6	7.098033138	1.179725842	Glycerophosphocholine phosphodiesterase GPCPD1	NA	Q8C0L9	5.241679885	8h LPS	4	Gpcpd1	****
GPR84	2.646926792	0.12731077700000001	12.66464253	3.63e-11	9.91e-9	10.44039405	2.646926792	G-protein coupled receptor 84	NA	Q8CIM5	8.004056685	24h LPS	5	Gpr84	****
GPR84	1.859240851	0.142337775	12.66464253	1.02e-8	1.33e-6	7.993422073	1.859240851	G-protein coupled receptor 84	NA	Q8CIM5	5.877075677	8h LPS	4	Gpr84	****
GRAP	1.243925364	0.217634438	12.66464253	7.86e-5	0.001371165	4.104670163	1.243925364	GRB2-related adapter protein	NA	Q9CX99	2.862910131	8h LPS	4	Grap	**
GRAP	2.477874399	0.194658159	12.66464253	1.38e-8	4.74e-7	7.86083517	2.477874399	GRB2-related adapter protein	NA	Q9CX99	6.324079286	24h LPS	5	Grap	****
GRM1A	1.57479356	0.314017298	12.66464253	2.56103e-4	0.003437992	3.5915849	1.57479356	GRAM domain-containing protein 1A	NA	Q8VEF1	2.463695113	8h LPS	4	Gramd1a	**
GRM1A	3.161178899	0.28086561	12.66464253	5.82e-8	1.35e-6	7.235202992	3.161178899	GRAM domain-containing protein 1A	NA	Q8VEF1	5.870085203	24h LPS	5	Gramd1a	****
GRN	-1.236529994	0.121640433	12.66464253	1.87e-7	3.35e-6	6.727246468	1.236529994	Granulins	NA	P28798	5.474905096	24h LPS	5	Grn	****
GRSF1	-1.96729905	0.383357187	12.66464253	2.09343e-4	0.003007751	3.679141399	1.96729905	G-rich sequence factor 1	NA	Q8C5Q4	2.521758151	8h LPS	4	Grsf1	**
GTF2I	-1.291649056	0.144611827	12.66464253	8e-7	1.07e-5	6.097075768	1.291649056	General transcription factor II-I	NA	Q9ESZ8	4.969916502	24h LPS	5	Gtf2i	****
GTPB8	-1.120234414	0.142657428	12.66464253	3.24e-6	3.28e-5	5.490042766	1.120234414	GTP-binding protein 8	NA	Q9CY28	4.48378908	24h LPS	5	Gtpbp8	****
GTSE1	-2.666295199	0.141134065	12.66464253	1.18e-10	2.18e-8	9.928900121	2.666295199	G2 and S phase-expressed protein 1	NA	Q8R080	7.660692345	24h LPS	5	Gtse1	****
GVIN1	1.214744434	0.219966672	12.66464253	1.08116e-4	0.001748711	3.966111221	1.214744434	Interferon-induced very large GTPase 1	NA	Q80SU7	2.757281909	8h LPS	4	Gvin1	**
GVIN1	1.711029486	0.196744173	12.66464253	1.07e-6	1.34e-5	5.969546103	1.711029486	Interferon-induced very large GTPase 1	NA	Q80SU7	4.873530571	24h LPS	5	Gvin1	****
H2A2B	-1.286318061	0.2814172	12.66464253	5.60529e-4	0.006251265	3.251402301	1.286318061	Histone H2A type 2-B	NA	Q64522	2.204032111	8h LPS	4	Hist2h2ab	**
HA10	1.765948946	0.149646698	12.66464253	3.35e-8	8.91e-7	7.474450478	1.765948946	H-2 class I histocompatibility antigen, Q10 alpha chain	NA	P01898	6.049895502	24h LPS	5	H2-Q10	****
HA11	1.703006934	0.139299352	12.66464253	2.22e-8	6.6e-7	7.654295657	1.703006934	H-2 class I histocompatibility antigen, D-B alpha chain	NA	P01899	6.18075422	24h LPS	5	H2-D1	****
HA12	1.196905569	0.182996722	12.66464253	2.13e-5	4.83548e-4	4.670694359	1.196905569	H-2 class I histocompatibility antigen, D-D alpha chain	NA	P01900	3.315560791	8h LPS	4	H2-D1	***
HA12	1.472389827	0.163677244	12.66464253	7.39e-7	1.01e-5	6.131280056	1.472389827	H-2 class I histocompatibility antigen, D-D alpha chain	NA	P01900	4.995272379	24h LPS	5	H2-D1	****
HA13	1.931332937	0.224095561	12.66464253	1.18e-6	1.44e-5	5.926467945	1.931332937	H-2 class I histocompatibility antigen, D-K alpha chain	NA	P14426	4.840369462	24h LPS	5	H2-D1	****
HA15	1.793561049	0.216661274	12.66464253	1.84e-6	2.06e-5	5.736137862	1.793561049	H-2 class I histocompatibility antigen, D-37 alpha chain	NA	P06339	4.686941624	24h LPS	5	H2-T23	****
HA15	1.847767451	0.242234668	12.66464253	4.4e-6	1.38171e-4	5.356427034	1.847767451	H-2 class I histocompatibility antigen, D-37 alpha chain	NA	P06339	3.85958452	8h LPS	4	H2-T23	***
HA17	3.479736458	0.44813861	12.66464253	3.65e-6	3.59e-5	5.438154089	3.479736458	H-2 class I histocompatibility antigen, Q7 alpha chain	NA	P14429	4.445498712	24h LPS	5	H2-Q7	****
HA18	1.537280974	0.421776198	12.66464253	0.003088366	0.020994567	2.510271297	1.537280974	H-2 class I histocompatibility antigen, Q8 alpha chain	NA	P14430	1.677893078	8h LPS	4	H2-Q8	*
HA18	1.383946222	0.3772481	12.66464253	0.002953237	0.008070291	2.529701722	1.383946222	H-2 class I histocompatibility antigen, Q8 alpha chain	NA	P14430	2.093110779	24h LPS	5	H2-Q8	**
HA1B	1.16571464	0.18440618	12.66464253	2.99e-5	6.24167e-4	4.524312249	1.16571464	H-2 class I histocompatibility antigen, K-B alpha chain	NA	P01901	3.204699381	8h LPS	4	H2-K1	***
HA1B	2.086133612	0.164937902	12.66464253	1.49e-8	4.98e-7	7.827962178	2.086133612	H-2 class I histocompatibility antigen, K-B alpha chain	NA	P01901	6.302765789	24h LPS	5	H2-K1	****
HA1K	1.57697491	0.20035226	5.664642526	2.95206e-4	0.001252113	3.529875	1.57697491	H-2 class I histocompatibility antigen, K-K alpha chain	NA	P04223	2.9023566180000002	24h LPS	5	H2-K1	**
HA1K	1.875815694	0.237801365	12.66464253	3.08e-6	1.02451e-4	5.510946741	1.875815694	H-2 class I histocompatibility antigen, K-K alpha chain (isoform 2)	NA	P04223-2	3.989481751	8h LPS	4	H2-K1	***
HA1K	2.767202972	0.212696007	12.66464253	1.06e-8	3.81e-7	7.972884017	2.767202972	H-2 class I histocompatibility antigen, K-K alpha chain (isoform 2)	NA	P04223-2	6.419512649	24h LPS	5	H2-K1	****
HA1Z	1.580629938	0.16918676	12.66464253	4.85e-7	7.07e-6	6.313926816	1.580629938	H-2 class I histocompatibility antigen, alpha chain	NA	P01896	5.150758487	24h LPS	5	NA	****
HAUS1	-1.131178133	0.113750822	12.66464253	2.41e-7	4.07e-6	6.618856914	1.131178133	HAUS augmin-like complex subunit 1	NA	Q8BHX1	5.390829801	24h LPS	5	Haus1	****
HBP1	-1.182632182	0.099558073	12.66464253	3.11e-8	8.48e-7	7.507898483	1.182632182	HMG box-containing protein 1	NA	Q8R316	6.071605103	24h LPS	5	Hbp1	****
HCK	1.969583461	0.225977038	12.66464253	1.05e-6	1.31e-5	5.980019397	1.969583461	Tyrosine-protein kinase HCK	NA	P08103	4.881116891	24h LPS	5	Hck	****
HDAC3	-1.039380276	0.345665662	12.66464253	0.010362165	0.048776801	1.984549514	1.039380276	Histone deacetylase 3	NA	O88895	1.311786688	8h LPS	4	Hdac3	*
HDAC5	-1.956023727	0.15046656	12.66464253	1.07e-8	3.83e-7	7.968768309	1.956023727	Histone deacetylase 5	NA	Q9Z2V6	6.417340096	24h LPS	5	Hdac5	****
HDAC5	-1.062259214	0.168226728	12.66464253	3.02e-5	6.29286e-4	4.519588395	1.062259214	Histone deacetylase 5	NA	Q9Z2V6	3.201152213	8h LPS	4	Hdac5	***
HELLS	-2.93360787	0.17782343	12.66464253	6.16e-10	5.46e-8	9.210625058	2.93360787	Lymphocyte-specific helicase	NA	Q60848	7.262556041	24h LPS	5	Hells	****
HELZ2	2.330179177	0.166560205	12.66464253	4.49e-9	2e-7	8.348039342	2.330179177	Helicase with zinc finger domain 2	NA	E9QAM5	6.699216141	24h LPS	5	Helz2	****
HELZ2	2.543826435	0.18621997	12.66464253	5.96e-9	9.15e-7	8.224474375	2.543826435	Helicase with zinc finger domain 2	NA	E9QAM5	6.038801487	8h LPS	4	Helz2	****
HEM1	1.821765517	0.271215292	12.66464253	1.63e-5	1.21949e-4	4.786520202	1.821765517	5-aminolevulinate synthase, nonspecific, mitochondrial	NA	Q8VC19	3.913821675	24h LPS	5	Alas1	***
HERC6	3.679007668	0.332008105	12.66464253	6.97e-8	1.57e-6	7.156851796	3.679007668	E3 ISG15--protein ligase Herc6	NA	F2Z461	5.805403918	24h LPS	5	Herc6	****
HERC6	3.045676969	0.371196346	12.66464253	2.02e-6	7.39e-5	5.694478531	3.045676969	E3 ISG15--protein ligase Herc6	NA	F2Z461	4.131258793	8h LPS	4	Herc6	****
HGF	-1.862052525	0.110293518	12.66464253	4.65e-10	4.64e-8	9.33248718	1.862052525	Hepatocyte growth factor	NA	Q08048	7.333158449	24h LPS	5	Hgf	****
HIF1A	1.375021313	0.225997202	12.66464253	4.34e-5	2.66726e-4	4.362629985	1.375021313	Hypoxia-inducible factor 1-alpha	NA	Q61221	3.573934845	24h LPS	5	Hif1a	***
HIRP3	-1.207879128	0.228759088	12.66464253	1.62473e-4	7.76635e-4	3.789219056	1.207879128	HIRA-interacting protein 3	NA	Q8BLH7	3.109783044	24h LPS	5	Hirip3	***
HJURP	-2.281582437	0.204441442	12.66464253	6.42e-8	4.83e-6	7.192539999	2.281582437	Holliday junction recognition protein	NA	Q6PG16	5.316169633	8h LPS	4	Hjurp	****
HJURP	-3.047148207	0.182857984	12.66464253	5.45e-10	4.99e-8	9.263655882	3.047148207	Holliday junction recognition protein	NA	Q6PG16	7.301498903	24h LPS	5	Hjurp	****
HMDH	-1.250449003	0.191742574	12.66464253	2.2e-5	1.54391e-4	4.658057707	1.250449003	3-hydroxy-3-methylglutaryl-coenzyme A reductase	NA	Q01237	3.811377337	24h LPS	5	Hmgcr	***
HS71A	1.568747579	0.089910889	12.66464253	3.11e-10	1.2e-7	9.506617509	1.568747579	Heat shock 70 kDa protein 1A	NA	Q61696	6.921532357	8h LPS	4	Hspa1a	****
HS71A	2.136415959	0.080418744	12.66464253	1.74e-12	2.27e-9	11.76013947	2.136415959	Heat shock 70 kDa protein 1A	NA	Q61696	8.643224462	24h LPS	5	Hspa1a	****
HS71B	2.864944911	0.193575028	12.66464253	2.29e-9	1.23e-7	8.641029635	2.864944911	Heat shock 70 kDa protein 1B	NA	P17879	6.909615119	24h LPS	5	Hspa1b	****
HS71B	2.355487885	0.21642346	12.66464253	8.58e-8	6e-6	7.06675959	2.355487885	Heat shock 70 kDa protein 1B	NA	P17879	5.22198821	8h LPS	4	Hspa1b	****
HSPB6	-1.207516086	0.385948564	12.66464253	0.008218557	0.018892585	2.085204431	1.207516086	Heat shock protein beta-6	NA	Q5EBG6	1.723708604	24h LPS	5	Hspb6	*
I17RA	1.543995224	0.182398607	12.66464253	1.44e-6	1.72e-5	5.841324328	1.543995224	Interleukin-17 receptor A	NA	Q60943	4.765722899	24h LPS	5	Il17ra	****
I2BP2	-2.289568057	0.088132848	12.66464253	2.3e-12	2.29e-9	11.63919654	2.289568057	Interferon regulatory factor 2-binding protein 2	NA	E9Q1P8	8.640610293	24h LPS	5	Irf2bp2	****
I5P2	1.409148032	0.137324053	12.66464253	1.68e-7	3.08e-6	6.773738002	1.409148032	Type II inositol 1,4,5-trisphosphate 5-phosphatase	NA	Q8K337	5.51154826	24h LPS	5	Inpp5b	****
ICAM1	3.098793923	0.185035555	12.66464253	5.13e-10	4.99e-8	9.289878515	3.098793923	Intercellular adhesion molecule 1	NA	P13597	7.302016136	24h LPS	5	Icam1	****
ICAM1	3.617922448	0.20687604	12.66464253	3.03e-10	1.2e-7	9.518912683	3.617922448	Intercellular adhesion molecule 1	NA	P13597	6.921532357	8h LPS	4	Icam1	****
ICOSL	3.495413538	0.164249577	12.66464253	2.72e-11	4e-8	10.56520559	3.495413538	ICOS ligand	NA	Q9JHJ8	7.398179406	8h LPS	4	Icoslg	****
ICOSL	1.730301504	0.146909288	12.66464253	3.43e-8	9.03e-7	7.464658422	1.730301504	ICOS ligand	NA	Q9JHJ8	6.044427867	24h LPS	5	Icoslg	****
IEX1	2.439172455	0.439956149	11.66464253	1.40783e-4	6.9382e-4	3.851450614	2.439172455	Radiation-inducible immediate-early gene IEX-1	NA	P46694	3.1587529	24h LPS	5	Ier3	***
IEX1	3.065393568	0.481947814	11.66464253	4.11e-5	8.04919e-4	4.386329509	3.065393568	Radiation-inducible immediate-early gene IEX-1	NA	P46694	3.094247687	8h LPS	4	Ier3	***
IF2B2	1.835229807	0.141689578	12.66464253	1.12e-8	3.96e-7	7.950044583	1.835229807	Insulin-like growth factor 2 mRNA-binding protein 2	NA	Q5SF07	6.402476791	24h LPS	5	Igf2bp2	****
IFI3	1.387529405	0.245994355	12.66464253	8.89e-5	4.70766e-4	4.051046065	1.387529405	Interferon-activable protein 203	NA	O35368	3.327194806	24h LPS	5	Ifi203	***
IFI3	1.967386541	0.27503005	12.66464253	8.61e-6	2.32611e-4	5.065224128	1.967386541	Interferon-activable protein 203	NA	O35368	3.633369912	8h LPS	4	Ifi203	***
IFI4	1.501480612	0.180268875	12.66464253	1.72e-6	6.62e-5	5.764992198	1.501480612	NA	NA	P0DOV2	4.179286312	8h LPS	4	NA	****
IFI4	1.190380232	0.161237383	12.66464253	6.2e-6	5.52e-5	5.207505764	1.190380232	NA	NA	P0DOV2	4.258137542	24h LPS	5	NA	****
IFI44	2.485972136	0.299662051	12.66464253	1.79e-6	6.84e-5	5.746200777	2.485972136	Interferon-induced protein 44	NA	Q8BV66	4.164670832	8h LPS	4	Ifi44	****
IFI44	3.380845015	0.268025887	12.66464253	1.53e-8	5.06e-7	7.814123662	3.380845015	Interferon-induced protein 44	NA	Q8BV66	6.296262797	24h LPS	5	Ifi44	****
IFI5A	2.970195742	0.200463009	12.66464253	2.26e-9	1.23e-7	8.646845883	2.970195742	Interferon-activable protein 205-A	NA	Q8CGE8	6.909615119	24h LPS	5	Ifi205a	****
IFI5A	3.235341526	0.224124458	12.66464253	3.08e-9	6.41e-7	8.51095489	3.235341526	Interferon-activable protein 205-A	NA	Q8CGE8	6.192860224	8h LPS	4	Ifi205a	****
IFI5B	1.81051009	0.266387324	12.66464253	1.45e-5	3.55104e-4	4.838103441	1.81051009	NA	NA	P0DOV1	3.44964481	8h LPS	4	NA	***
IFI5B	1.552062296	0.238264066	12.66464253	2.22e-5	1.55747e-4	4.653115076	1.552062296	NA	NA	P0DOV1	3.807581107	24h LPS	5	NA	***
IFIH1	3.250040572	0.188801197	12.66464253	3.67e-10	4.57e-8	9.435241478	3.250040572	Interferon-induced helicase C domain-containing protein 1	NA	Q8R5F7	7.340458563	24h LPS	5	Ifih1	****
IFIH1	3.0047284420000002	0.211086155	12.66464253	3.65e-9	6.92e-7	8.43805682	3.0047284420000002	Interferon-induced helicase C domain-containing protein 1	NA	Q8R5F7	6.159629879	8h LPS	4	Ifih1	****
IFIT1	3.707974533	0.436885226	12.66464253	1.4e-6	5.71e-5	5.853797041	3.707974533	Interferon-induced protein with tetratricopeptide repeats 1	NA	Q64282	4.243111399	8h LPS	4	Ifit1	****
IFIT1	4.266743719	0.390762025	12.66464253	8.26e-8	1.76e-6	7.082986008	4.266743719	Interferon-induced protein with tetratricopeptide repeats 1	NA	Q64282	5.754181379	24h LPS	5	Ifit1	****
IFIT2	3.513760804	0.458408527	12.66464253	4.18e-6	1.31784e-4	5.378692859	3.513760804	Interferon-induced protein with tetratricopeptide repeats 2	NA	Q64112	3.880137149	8h LPS	4	Ifit2	***
IFIT2	3.89698399	0.410013051	12.66464253	4e-7	6.11e-6	6.397483026	3.89698399	Interferon-induced protein with tetratricopeptide repeats 2	NA	Q64112	5.214308484	24h LPS	5	Ifit2	****
IFIT3	4.197204574	0.438620039	12.66464253	3.71e-7	5.76e-6	6.430479838	4.197204574	Interferon-induced protein with tetratricopeptide repeats 3	NA	Q64345	5.239766726	24h LPS	5	Ifit3	****
IFIT3	3.979603068	0.490392111	12.66464253	2.28e-6	8.03e-5	5.64292792	3.979603068	Interferon-induced protein with tetratricopeptide repeats 3	NA	Q64345	4.095360128	8h LPS	4	Ifit3	****
IFIX	4.009522205	0.664665204	12.66464253	4.71e-5	9.03113e-4	4.326840817	4.009522205	Pyrin and HIN domain-containing protein 1	NA	Q8BV49	3.044257917	8h LPS	4	Pyhin1	***
IFIX	4.252045556	0.594494631	12.66464253	8.62e-6	7.2e-5	5.064609384	4.252045556	Pyrin and HIN domain-containing protein 1	NA	Q8BV49	4.142936525	24h LPS	5	Pyhin1	****
IFIXL	3.814595425	0.355740996	12.66464253	1.02e-7	2.11e-6	6.992392926	3.814595425	Pyrin and HIN domain-containing protein 1-like	NA	Q504N7	5.676264058	24h LPS	5	NA	****
IFIXL	2.654025705	0.397730525	12.66464253	1.75e-5	4.1057e-4	4.757729743	2.654025705	Pyrin and HIN domain-containing protein 1-like	NA	Q504N7	3.386612937	8h LPS	4	NA	***
IFM2	2.252128365	0.237781944	12.66464253	4.16e-7	6.28e-6	6.380484828	2.252128365	Interferon-induced transmembrane protein 2	NA	Q99J93	5.202264268	24h LPS	5	Ifitm2	****
IFM3	1.862033238	0.204615969	12.66464253	6.5e-7	9.08e-6	6.186836528	1.862033238	Interferon-induced transmembrane protein 3	NA	Q9CQW9	5.041796405	24h LPS	5	Ifitm3	****
IFM3	1.102081197	0.228767608	12.66464253	3.6168e-4	0.004492274	3.441674943	1.102081197	Interferon-induced transmembrane protein 3	NA	Q9CQW9	2.347533739	8h LPS	4	Ifitm3	**
IFRD1	1.228485967	0.110198613	12.66464253	6.5e-8	4.84e-6	7.18706391	1.228485967	Interferon-related developmental regulator 1	NA	P19182	5.314771456	8h LPS	4	Ifrd1	****
IFRD1	1.994141797	0.098564636	12.66464253	5.08e-11	1.19e-8	10.29450722	1.994141797	Interferon-related developmental regulator 1	NA	P19182	7.924309906	24h LPS	5	Ifrd1	****
IGEB	-1.696132558	0.335673369	12.66464253	2.39819e-4	0.001057112	3.620116801	1.696132558	IgE-binding protein	NA	P03975	2.975879137	24h LPS	5	Iap	**
IGF1	-2.744951143	0.182367737	12.66464253	1.87e-9	1.1e-7	8.729081649	2.744951143	Insulin-like growth factor I	NA	P05017	6.957739186	24h LPS	5	Igf1	****
IGF1	-1.533679051	0.203893328	12.66464253	5.1e-6	1.53463e-4	5.292426723	1.533679051	Insulin-like growth factor I	NA	P05017	3.813996366	8h LPS	4	Igf1	***
IIGP1	4.453946891	0.305900712	12.66464253	2.78e-9	5.99e-7	8.555735155	4.453946891	Interferon-inducible GTPase 1	NA	Q9QZ85	6.222260648	8h LPS	4	Iigp1	****
IIGP1	4.689262749	0.273605914	12.66464253	3.87e-10	4.57e-8	9.412041551	4.689262749	Interferon-inducible GTPase 1	NA	Q9QZ85	7.340458563	24h LPS	5	Iigp1	****
IKBB	-1.556472534	0.126365414	12.66464253	2.03e-8	6.25e-7	7.692430338	1.556472534	NF-kappa-B inhibitor beta	NA	Q60778	6.204053871	24h LPS	5	Nfkbib	****
IKBB	-1.505690589	0.141280828	12.66464253	1.09e-7	7.32e-6	6.961815797	1.505690589	NF-kappa-B inhibitor beta	NA	Q60778	5.135686527	8h LPS	4	Nfkbib	****
IKBD	3.079160871	0.474293636	12.66464253	2.3e-5	5.09125e-4	4.63854958	3.079160871	NF-kappa-B inhibitor delta	NA	Q2TB02	3.29317585	8h LPS	4	Nfkbid	***
IKBD	2.290214474	0.424221125	12.66464253	1.32989e-4	6.61544e-4	3.87618422	2.290214474	NF-kappa-B inhibitor delta	NA	Q2TB02	3.179441511	24h LPS	5	Nfkbid	***
IKBZ	5.053666894	0.319166678	12.66464253	1.01e-9	2.78e-7	8.99462297	5.053666894	NF-kappa-B inhibitor zeta	NA	Q9EST8	6.555344737	8h LPS	4	Nfkbiz	****
IKBZ	5.104528224	0.285471355	12.66464253	2.31e-10	3.41e-8	9.636619066	5.104528224	NF-kappa-B inhibitor zeta	NA	Q9EST8	7.467336595	24h LPS	5	Nfkbiz	****
IKKE	1.996303617	0.271665659	12.66464253	6.51e-6	5.74e-5	5.186358361	1.996303617	Inhibitor of nuclear factor kappa-B kinase subunit epsilon	NA	Q9R0T8	4.241330709	24h LPS	5	Ikbke	****
IKKE	1.18938816	0.30373144	12.66464253	0.001857834	0.014566737	2.730992999	1.18938816	Inhibitor of nuclear factor kappa-B kinase subunit epsilon	NA	Q9R0T8	1.836637721	8h LPS	4	Ikbke	*
IKZF1	1.541634385	0.187513135	12.66464253	1.98e-6	7.3e-5	5.703866627	1.541634385	DNA-binding protein Ikaros	NA	Q03267	4.136644147	8h LPS	4	Ikzf1	****
IKZF1	1.018884649	0.167716847	12.66464253	4.4e-5	2.68813e-4	4.356283052	1.018884649	DNA-binding protein Ikaros	NA	Q03267	3.570549998	24h LPS	5	Ikzf1	***
IL12B	3.656503277	0.330572305	12.66464253	7.12e-8	1.58e-6	7.147807141	3.656503277	Interleukin-12 subunit beta	NA	P43432	5.800013937	24h LPS	5	Il12b	****
IL12B	5.191871508	0.369591073	12.66464253	4.27e-9	7.51e-7	8.369362515	5.191871508	Interleukin-12 subunit beta	NA	P43432	6.124496553	8h LPS	4	Il12b	****
IL18	3.338351681	0.222843789	12.66464253	1.98e-9	1.16e-7	8.704345341	3.338351681	Interleukin-18	NA	P70380	6.936208018	24h LPS	5	Il18	****
IL18	2.648985554	0.24914693	12.66464253	1.12e-7	7.44e-6	6.950011988	2.648985554	Interleukin-18	NA	P70380	5.128363531	8h LPS	4	Il18	****
IL19	6.163391749	0.528151873	10.66464253	2.08e-7	3.62e-6	6.681564429	6.163391749	Interleukin-19	NA	Q8CJ70	5.441700883	24h LPS	5	Il19	****
IL19	3.173023382	0.590491745	10.66464253	2.5093e-4	0.003397136	3.600447953	3.173023382	Interleukin-19	NA	Q8CJ70	2.468887017	8h LPS	4	Il19	**
IL1A	5.67392601	0.487304006	12.66464253	3.92e-8	3.33e-6	7.406457545	5.67392601	Interleukin-1 alpha	NA	P01582	5.477909167	8h LPS	4	Il1a	****
IL1A	5.506165221	0.435857953	12.66464253	1.51e-8	5.03e-7	7.8218583	5.506165221	Interleukin-1 alpha	NA	P01582	6.29857997	24h LPS	5	Il1a	****
IL1B	5.662012522	0.401317519	12.66464253	4.06e-9	1.87e-7	8.391841708	5.662012522	Interleukin-1 beta	NA	P10749	6.72821158	24h LPS	5	Il1b	****
IL1B	6.171860424	0.448686627	12.66464253	5.49e-9	8.58e-7	8.260371597	6.171860424	Interleukin-1 beta	NA	P10749	6.066265542	8h LPS	4	Il1b	****
IL1RA	5.760422731	0.24030884	10.66464253	1.28e-10	2.26e-8	9.893930595	5.760422731	Interleukin-1 receptor antagonist protein	NA	P25085	7.645466877	24h LPS	5	Il1rn	****
IL1RA	2.235948843	0.268673451	10.66464253	5.49e-6	1.61484e-4	5.260577739	2.235948843	Interleukin-1 receptor antagonist protein	NA	P25085	3.791870798	8h LPS	4	Il1rn	***
IL2RG	2.199320202	0.184083934	12.66464253	2.9e-8	8.04e-7	7.537133889	2.199320202	Cytokine receptor common subunit gamma	NA	P34902	6.094850146	24h LPS	5	Il2rg	****
IL2RG	2.16163568	0.205812095	12.66464253	1.29e-7	8.3e-6	6.889123484	2.16163568	Cytokine receptor common subunit gamma	NA	P34902	5.080868938	8h LPS	4	Il2rg	****
IL3B2	-2.134324655	0.186875826	12.66464253	4.91e-8	3.84e-6	7.308976699	2.134324655	Interleukin-3 receptor class 2 subunit beta	NA	P26954	5.41590064	8h LPS	4	Csf2rb2	****
IL3B2	-2.491275374	0.16714682	12.66464253	2.1e-9	1.2e-7	8.677781854	2.491275374	Interleukin-3 receptor class 2 subunit beta	NA	P26954	6.919120423	24h LPS	5	Csf2rb2	****
IL4RA	2.725420606	0.263426696	12.66464253	1.53e-7	2.86e-6	6.814385049	2.725420606	Interleukin-4 receptor subunit alpha	NA	P16382	5.543136693	24h LPS	5	Il4r	****
IL6	2.993827758	0.227192254	12.66464253	9.15e-9	1.22e-6	8.038683666	2.993827758	Interleukin-6	NA	P08505	5.915158685	8h LPS	4	Il6	****
IL6	1.962717211	0.203206929	12.66464253	3.34e-7	5.29e-6	6.475977997	1.962717211	Interleukin-6	NA	P08505	5.276582143	24h LPS	5	Il6	****
IL6RA	-3.111426846	0.344162265	12.66464253	6.99e-7	3.36e-5	6.155217197	3.111426846	Interleukin-6 receptor subunit alpha	NA	P22272	4.473649054	8h LPS	4	Il6ra	****
IL6RA	-1.405587752	0.307828088	12.66464253	5.65284e-4	0.002113441	3.24773366	1.405587752	Interleukin-6 receptor subunit alpha	NA	P22272	2.675009875	24h LPS	5	Il6ra	**
IN35	1.160452231	0.132257587	12.66464253	9.73e-7	4.22e-5	6.011840792	1.160452231	Interferon-induced 35 kDa protein homolog	NA	Q9D8C4	4.374982384	8h LPS	4	Ifi35	****
IN35	1.643812793	0.118294782	12.66464253	4.86e-9	2.11e-7	8.313032275	1.643812793	Interferon-induced 35 kDa protein homolog	NA	Q9D8C4	6.676173867	24h LPS	5	Ifi35	****
IQCE	-1.016919365	0.243139788	12.66464253	0.001134476	0.003685381	2.945204551	1.016919365	IQ domain-containing protein E	NA	Q6PCQ0	2.433517601	24h LPS	5	Iqce	**
IRAK2	1.707543354	0.242161278	12.66464253	9.98e-6	2.56647e-4	5.000978417	1.707543354	Interleukin-1 receptor-associated kinase-like 2	NA	Q8CFA1	3.59066388	8h LPS	4	Irak2	***
IRAK2	1.878432663	0.216595632	12.66464253	1.11e-6	1.37e-5	5.956281111	1.878432663	Interleukin-1 receptor-associated kinase-like 2	NA	Q8CFA1	4.863315084	24h LPS	5	Irak2	****
IRAK3	1.723901485	0.181708656	12.66464253	4.09e-7	6.2e-6	6.388581258	1.723901485	Interleukin-1 receptor-associated kinase 3	NA	Q8K4B2	5.207884377	24h LPS	5	Irak3	****
IRAK4	-2.292314056	0.081117835	12.66464253	8.04e-13	1.76e-9	12.09466572	2.292314056	Interleukin-1 receptor-associated kinase 4	NA	Q8R4K2	8.754991935	24h LPS	5	Irak4	****
IRF2	-1.172110635	0.328505335	12.66464253	0.003569741	0.009434908	2.447363261	1.172110635	Interferon regulatory factor 2	NA	P23906	2.02526234	24h LPS	5	Irf2	**
IRF7	2.579946643	0.323778217	12.66464253	2.77e-6	2.91e-5	5.557813728	2.579946643	Interferon regulatory factor 7	NA	P70434	4.535806703	24h LPS	5	Irf7	****
IRF7	3.508827495	0.361995051	12.66464253	3.21e-7	1.87e-5	6.493315621	3.508827495	Interferon regulatory factor 7	NA	P70434	4.728359957	8h LPS	4	Irf7	****
IRF9	1.376119341	0.140421106	12.66464253	2.84e-7	4.68e-6	6.547032841	1.376119341	Interferon regulatory factor 9	NA	Q61179	5.32930374	24h LPS	5	Irf9	****
IRG1	4.45682795	0.428247023	12.66464253	1.43e-7	8.98e-6	6.843598588	4.45682795	Cis-aconitate decarboxylase	NA	P54987	5.046595501	8h LPS	4	Irg1	****
IRG1	5.562596969	0.383035782	12.66464253	2.87e-9	1.44e-7	8.542222459	5.562596969	Cis-aconitate decarboxylase	NA	P54987	6.841503161	24h LPS	5	Irg1	****
IRGM1	1.385370216	0.108884342	12.66464253	1.39e-8	4.74e-7	7.858399596	1.385370216	Immunity-related GTPase family M protein 1	NA	Q60766	6.324079286	24h LPS	5	Irgm1	****
ISG15	4.245395422	0.301305157	12.66464253	4.12e-9	1.88e-7	8.385012506	4.245395422	Ubiquitin-like protein ISG15	NA	Q64339	6.726374323	24h LPS	5	Isg15	****
ISG15	2.992313186	0.336869406	12.66464253	8.5e-7	3.79e-5	6.070636728	2.992313186	Ubiquitin-like protein ISG15	NA	Q64339	4.421813528	8h LPS	4	Isg15	****
ISG20	4.010339125	0.535883088	12.66464253	5.38e-6	1.59513e-4	5.26912682	4.010339125	Interferon-stimulated gene 20 kDa protein	NA	Q9JL16	3.797202869	8h LPS	4	Isg20	***
ISG20	5.777558573	0.479308405	12.66464253	2.62e-8	7.55e-7	7.582296476	5.777558573	Interferon-stimulated gene 20 kDa protein	NA	Q9JL16	6.122035384	24h LPS	5	Isg20	****
ITA3	-1.171605604	0.194189743	12.66464253	4.7e-5	2.82919e-4	4.327470046	1.171605604	Integrin alpha-3	NA	Q62470	3.548337339	24h LPS	5	Itga3	***
ITA4	1.058169511	0.097043868	12.66464253	8.39e-8	5.92e-6	7.076102469	1.058169511	Integrin alpha-4	NA	Q00651	5.227504681	8h LPS	4	Itga4	****
ITA5	1.306312401	0.090970211	12.66464253	3.28e-9	1.6e-7	8.483593129	1.306312401	Integrin alpha-5	NA	P11688	6.796760746	24h LPS	5	Itga5	****
ITA6	-1.257480259	0.086170246	12.66464253	2.71e-9	1.39e-7	8.567487216	1.257480259	Integrin alpha-6	NA	Q61739	6.856142683	24h LPS	5	Itga6	****
ITAL	2.573728866	0.109437212	12.66464253	7.9e-12	5.25e-9	11.10223156	2.573728866	Integrin alpha-L	NA	P24063	8.279736579	24h LPS	5	Itgal	****
JAK2	1.545947477	0.144063216	12.66464253	1.01e-7	2.1e-6	6.996152056	1.545947477	Tyrosine-protein kinase JAK2	NA	Q62120	5.678807049	24h LPS	5	Jak2	****
JAK2	1.806776385	0.161067571	12.66464253	6.05e-8	4.64e-6	7.218351665	1.806776385	Tyrosine-protein kinase JAK2	NA	Q62120	5.333708773	8h LPS	4	Jak2	****
JUNB	2.096741909	0.127164819	12.66464253	6.2e-10	5.46e-8	9.207771307	2.096741909	Transcription factor jun-B	NA	P09450	7.262556041	24h LPS	5	Junb	****
JUNB	2.962544579	0.14217459	12.66464253	3.53e-11	4.02e-8	10.45230606	2.962544579	Transcription factor jun-B	NA	P09450	7.39572787	8h LPS	4	Junb	****
K1024	-2.195441556	0.130841455	12.66464253	5.01e-10	4.93e-8	9.300077113	2.195441556	UPF0258 protein KIAA1024	NA	Q8K3V7	7.3068859	24h LPS	5	Kiaa1024	****
K1522	-1.109111817	0.123230875	12.66464253	7.35e-7	1.01e-5	6.133729	1.109111817	Uncharacterized protein KIAA1522	NA	A2A7S8	4.996975753	24h LPS	5	Kiaa1522	****
K1522	-1.21435042	0.199269513	12.66464253	4.27e-5	2.64282e-4	4.36935569	1.21435042	Uncharacterized protein KIAA1522 (isoform 2)	NA	A2A7S8-2	3.577932376	24h LPS	5	Kiaa1522	***
K1551	2.100679683	0.215587361	12.66464253	3.03e-7	1.79e-5	6.518974261	2.100679683	Uncharacterized protein KIAA1551	NA	Q5DTW7	4.747631799	8h LPS	4	Kiaa1551	****
K1551	1.739277065	0.192827198	12.66464253	7.17e-7	9.9e-6	6.144186732	1.739277065	Uncharacterized protein KIAA1551	NA	Q5DTW7	5.004438339	24h LPS	5	Kiaa1551	****
K1671	-1.020892271	0.104898875	12.66464253	3.07e-7	4.94e-6	6.513028384	1.020892271	Uncharacterized protein KIAA1671	NA	Q8BRV5	5.305957352	24h LPS	5	Kiaa1671	****
KANK2	-1.194976537	0.137146092	12.66464253	1.05e-6	1.32e-5	5.978547167	1.194976537	KN motif and ankyrin repeat domain-containing protein 2	NA	Q8BX02	4.880328052	24h LPS	5	Kank2	****
KCD12	2.318145429	0.189489427	12.66464253	2.2e-8	6.57e-7	7.657681959	2.318145429	BTB/POZ domain-containing protein KCTD12	NA	Q6WVG3	6.182516989	24h LPS	5	Kctd12	****
KCNJ2	-3.532136622	0.168802253	12.66464253	3.35e-11	9.86e-9	10.47470422	3.532136622	Inward rectifier potassium channel 2	NA	P35561	8.006092517	24h LPS	5	Kcnj2	****
KCNJ2	-1.745095813	0.188726657	12.66464253	5.45e-7	2.82e-5	6.263981374	1.745095813	Inward rectifier potassium channel 2	NA	P35561	4.549825864	8h LPS	4	Kcnj2	****
KCT2	1.198243826	0.150754802	12.66464253	2.84e-6	2.96e-5	5.546166291	1.198243826	Keratinocyte-associated transmembrane protein 2	NA	Q8K201	4.529285423	24h LPS	5	Kct2	****
KDM2B	-1.113759929	0.169049317	12.66464253	1.98e-5	1.41577e-4	4.702241068	1.113759929	Lysine-specific demethylase 2B	NA	Q6P1G2	3.84900664	24h LPS	5	Kdm2b	***
KDM4A	1.201897809	0.123896	12.66464253	3.18e-7	5.08e-6	6.497267302	1.201897809	Lysine-specific demethylase 4A	NA	Q8BW72	5.293971393	24h LPS	5	Kdm4a	****
KI20B	-3.116190917	0.150211451	12.66464253	3.73e-11	9.91e-9	10.42861166	3.116190917	Kinesin-like protein KIF20B	NA	Q80WE4	8.004056685	24h LPS	5	Kif20b	****
KI67	-3.941930955	0.192167213	12.66464253	4.28e-11	1.05e-8	10.36833381	3.941930955	NA	NA	E9PVX6	7.977027641	24h LPS	5	NA	****
KIF11	-3.800702843	0.173882452	12.66464253	1.96e-11	8.04e-9	10.70865708	3.800702843	Kinesin-like protein KIF11	NA	Q6P9P6	8.094613175	24h LPS	5	Kif11	****
KIF15	-1.469601455	0.164880478	12.66464253	8.18e-7	1.09e-5	6.087022465	1.469601455	Kinesin-like protein KIF15	NA	Q6P9L6	4.962047418	24h LPS	5	Kif15	****
KIF23	-1.041908395	0.245533275	12.66464253	0.001014401	0.00948281	2.993790141	1.041908395	Kinesin-like protein KIF23	NA	E9Q5G3	2.023062941	8h LPS	4	Kif23	**
KIF23	-4.269830942	0.219611637	12.66464253	8.28e-11	1.65e-8	10.0820312	4.269830942	Kinesin-like protein KIF23	NA	E9Q5G3	7.782414957	24h LPS	5	Kif23	****
KIF2C	-3.826580329	0.204580708	12.66464253	1.33e-10	2.31e-8	9.875828025	3.826580329	Kinesin-like protein KIF2C	NA	Q922S8	7.636909626	24h LPS	5	Kif2c	****
KIF3C	1.07841002	0.221821299	12.66464253	3.34676e-4	0.001391402	3.47537515	1.07841002	Kinesin-like protein KIF3C	NA	O35066	2.856547522	24h LPS	5	Kif3c	**
KIF4	-3.000023374	0.177394444	12.66464253	4.55e-10	4.64e-8	9.341520637	3.000023374	Chromosome-associated kinesin KIF4	NA	P33174	7.333158449	24h LPS	5	Kif4	****
KIFC1	-2.261433715	0.10707477	12.66464253	2.99e-11	9.17e-9	10.52450947	2.261433715	Kinesin-like protein KIFC1	NA	Q9QWT9	8.037806591	24h LPS	5	Kifc1	****
KIFC3	-1.39312426	0.099006602	12.66464253	4.19e-9	1.9e-7	8.378007842	1.39312426	Kinesin-like protein KIFC3	NA	O35231	6.721844279	24h LPS	5	Kifc3	****
KITH	-2.912510287	0.222938577	12.66464253	1.01e-8	3.69e-7	7.99421315	2.912510287	Thymidine kinase, cytosolic	NA	P04184	6.432981034	24h LPS	5	Tk1	****
KITH	-2.614768346	0.249252907	12.66464253	1.31e-7	8.35e-6	6.883186899	2.614768346	Thymidine kinase, cytosolic	NA	P04184	5.07842068	8h LPS	4	Tk1	****
KLH22	-1.192544709	0.084129995	12.66464253	3.83e-9	1.79e-7	8.416256301	1.192544709	Kelch-like protein 22	NA	Q99JN2	6.74757618	24h LPS	5	Klhl22	****
KMT5C	-1.297137312	0.143081129	12.66464253	6.78e-7	9.44e-6	6.168597449	1.297137312	NA	NA	Q6Q783	5.02507584	24h LPS	5	NA	****
KNOP1	-1.349331961	0.091977287	12.66464253	2.54e-9	1.33e-7	8.595031521	1.349331961	Lysine-rich nucleolar protein 1	NA	Q9Z2Q2	6.875749021	24h LPS	5	Knop1	****
KREM2	1.673073842	0.231238672	12.66464253	7.65e-6	2.09922e-4	5.116357663	1.673073842	Kremen protein 2	NA	Q8K1S7	3.677942435	8h LPS	4	Kremen2	***
KREM2	2.881785272	0.206826156	12.66464253	4.71e-9	2.05e-7	8.326994485	2.881785272	Kremen protein 2	NA	Q8K1S7	6.687769344	24h LPS	5	Kremen2	****
KS6A5	-1.367473625	0.147162963	12.66464253	5.15e-7	7.41e-6	6.287773385	1.367473625	Ribosomal protein S6 kinase alpha-5	NA	Q8C050	5.130412995	24h LPS	5	Rps6ka5	****
KSYK	1.257648111	0.086535279	12.66464253	2.84e-9	1.44e-7	8.546153592	1.257648111	Tyrosine-protein kinase SYK	NA	P48025	6.841503161	24h LPS	5	Syk	****
LACC1	1.812232385	0.209249682	12.66464253	1.12e-6	1.39e-5	5.949739757	1.812232385	Laccase domain-containing protein 1	NA	Q8BZT9	4.858296044	24h LPS	5	Lacc1	****
LACC1	1.466717785	0.233948257	12.66464253	3.24e-5	6.59568e-4	4.489130478	1.466717785	Laccase domain-containing protein 1	NA	Q8BZT9	3.180740313	8h LPS	4	Lacc1	***
LAD1	5.01267715	0.311423254	10.66464253	8.01e-9	1.1e-6	8.096141176	5.01267715	Ladinin-1	NA	P57016	5.957892938	8h LPS	4	Lad1	****
LAD1	6.394740007	0.278545427	10.66464253	2.01e-10	3.02e-8	9.697390373	6.394740007	Ladinin-1	NA	P57016	7.519990011	24h LPS	5	Lad1	****
LAIR1	-1.427914034	0.127429761	12.66464253	6.12e-8	1.4e-6	7.212964096	1.427914034	Leukocyte-associated immunoglobulin-like receptor 1	NA	Q8BG84	5.852867109	24h LPS	5	Lair1	****
LAMB2	-1.003886265	0.18965872	12.66464253	1.58932e-4	7.62071e-4	3.798788773	1.003886265	Laminin subunit beta-2	NA	Q61292	3.118004791	24h LPS	5	Lamb2	***
LAT2	-2.244883656	0.233346785	12.66464253	3.5e-7	5.5e-6	6.456551106	2.244883656	Large neutral amino acids transporter small subunit 2	NA	Q9QXW9	5.259882834	24h LPS	5	Slc7a8	****
LAT4	-2.277007769	0.352488076	12.66464253	2.42e-5	1.6573e-4	4.617070231	2.277007769	Large neutral amino acids transporter small subunit 4	NA	Q8CGA3	3.780600127	24h LPS	5	Slc43a2	***
LBH	-1.045066175	0.172866882	12.66464253	4.61e-5	2.78953e-4	4.335901011	1.045066175	Protein LBH	NA	Q9CX60	3.554469576	24h LPS	5	Lbh	***
LCP2	1.48481173	0.162852463	12.66464253	6.37e-7	3.13e-5	6.196040156	1.48481173	Lymphocyte cytosolic protein 2	NA	Q60787	4.503878939	8h LPS	4	Lcp2	****
LCP2	2.271154942	0.145659671	12.66464253	1.22e-9	8.32e-8	8.913851696	2.271154942	Lymphocyte cytosolic protein 2	NA	Q60787	7.080128337	24h LPS	5	Lcp2	****
LEG9	1.811401264	0.10174406	12.66464253	2.43e-10	3.53e-8	9.613567435	1.811401264	Galectin-9	NA	O08573	7.452253894	24h LPS	5	Lgals9	****
LGMN	-1.107324287	0.20580762	12.66464253	1.37137e-4	0.002131631	3.8628469	1.107324287	Legumain	NA	O89017	2.671288033	8h LPS	4	Lgmn	**
LGMN	-1.280892914	0.184079931	12.66464253	1.14e-5	9.08e-5	4.941996908	1.280892914	Legumain	NA	O89017	4.042054389	24h LPS	5	Lgmn	****
LIPB2	2.163680268	0.091485298	12.66464253	7.37e-12	5.25e-9	11.13254181	2.163680268	Liprin-beta-2	NA	O35711	8.279736579	24h LPS	5	Ppfibp2	****
LIPB2	2.453801532	0.234793081	12.66464253	1.37e-7	2.63e-6	6.864436068	2.453801532	Liprin-beta-2 (isoform 2)	NA	O35711-2	5.579760178	24h LPS	5	Ppfibp2	****
LIPL	-2.054875943	0.181504801	12.66464253	5.44e-8	1.29e-6	7.264740131	2.054875943	Lipoprotein lipase	NA	P11152	5.8906938	24h LPS	5	Lpl	****
LMBL3	-1.264816381	0.107449621	12.66464253	3.45e-8	9.03e-7	7.461740106	1.264816381	Lethal(3)malignant brain tumor-like protein 3	NA	Q8BLB7	6.044427867	24h LPS	5	L3mbtl3	****
LMTK1	-2.999525859	0.114174402	12.66464253	2e-12	2.27e-9	11.69980265	2.999525859	Serine/threonine-protein kinase LMTK1	NA	Q80YE4	8.643224462	24h LPS	5	Aatk	****
LPAR6	-1.278509713	0.160641768	12.66464253	2.8e-6	2.93e-5	5.552277491	1.278509713	Lysophosphatidic acid receptor 6	NA	Q8BMC0	4.532556231	24h LPS	5	Lpar6	****
LRC25	1.337411668	0.190725332	12.66464253	1.06e-5	8.52e-5	4.9762641	1.337411668	Leucine-rich repeat-containing protein 25	NA	Q8K1T1	4.069379513	24h LPS	5	Lrrc25	****
LRC58	-1.680040733	0.200382122	12.66464253	1.6e-6	1.85e-5	5.796044579	1.680040733	Leucine-rich repeat-containing protein 58	NA	Q3UGP9	4.733217439	24h LPS	5	Lrrc58	****
LRC8C	1.169632654	0.133078518	12.66464253	9.55e-7	1.22e-5	6.019922636	1.169632654	Volume-regulated anion channel subunit LRRC8C	NA	Q8R502	4.912036789	24h LPS	5	Lrrc8c	****
LRC8D	1.542414639	0.100234212	12.66464253	1.43e-9	9.27e-8	8.844768282	1.542414639	Volume-regulated anion channel subunit LRRC8D	NA	Q8BGR2	7.032997162	24h LPS	5	Lrrc8d	****
LRIG3	1.421652348	0.548487235	12.66464253	0.022732631	0.043848573	1.643350298	1.421652348	Leucine-rich repeats and immunoglobulin-like domains protein 3	NA	Q6P1C6	1.358044538	24h LPS	5	Lrig3	*
LRP1	-1.335486637	0.05813121	12.66464253	1.06e-11	5.53e-9	10.97621162	1.335486637	Prolow-density lipoprotein receptor-related protein 1	NA	Q91ZX7	8.257006913	24h LPS	5	Lrp1	****
LRP10	1.217351784	0.299432046	12.66464253	0.001407291	0.00435299	2.85161594	1.217351784	Low-density lipoprotein receptor-related protein 10	NA	Q7TQH7	2.361212299	24h LPS	5	Lrp10	**
LRP6	-1.053384326	0.155271227	12.66464253	1.48e-5	3.59506e-4	4.8300960570000004	1.053384326	Low-density lipoprotein receptor-related protein 6	NA	O88572	3.444293669	8h LPS	4	Lrp6	***
LRP6	-2.063530078	0.138878807	12.66464253	2.18e-9	1.22e-7	8.661561297	2.063530078	Low-density lipoprotein receptor-related protein 6	NA	O88572	6.91217341	24h LPS	5	Lrp6	****
LRRC1	-1.384739108	0.214111757	12.66464253	2.39e-5	1.64387e-4	4.622099741	1.384739108	Leucine-rich repeat-containing protein 1	NA	Q80VQ1	3.784132069	24h LPS	5	Lrrc1	***
LSMD1	-1.144819404	0.357136318	12.66464253	0.007100377	0.038084101	2.148718582	1.144819404	N-alpha-acetyltransferase 38, NatC auxiliary subunit	NA	Q9D2U5	1.419256286	8h LPS	4	Naa38	*
LTBP1	1.259032707	0.38539487	12.66464253	0.006318827	0.015185752	2.199363557	1.259032707	Latent-transforming growth factor beta-binding protein 1	NA	Q8CG19	1.818563707	24h LPS	5	Ltbp1	*
LUM	1.259645849	0.377949919	12.66464253	0.005574167	0.013717796	2.253820032	1.259645849	Lumican	NA	P51885	1.862715649	24h LPS	5	Lum	*
LYN	1.45699202	0.15506393500000001	12.66464253	4.55e-7	6.74e-6	6.341669355	1.45699202	Tyrosine-protein kinase Lyn (isoform 2)	NA	P25911-2	5.171581889	24h LPS	5	Lyn	****
LYZ2	-1.326093475	0.194958971	12.66464253	1.44e-5	1.09372e-4	4.841580429	1.326093475	Lysozyme C-2	NA	P08905	3.961093496	24h LPS	5	Lyz2	***
LZTL1	1.023517512	0.076869942	12.66464253	8.09e-9	3.16e-7	8.092161818	1.023517512	Leucine zipper transcription factor-like protein 1	NA	Q9JHQ5	6.500115754	24h LPS	5	Lztfl1	****
M4A6C	4.473140208	0.379347873	11.66464253	7.81e-8	1.69e-6	7.107182514	4.473140208	Membrane-spanning 4-domains subfamily A member 6C	NA	Q99N08	5.772004715	24h LPS	5	Ms4a6c	****
M4A6C	3.571383268	0.424123816	11.66464253	2.69e-6	9.25e-5	5.570051269	3.571383268	Membrane-spanning 4-domains subfamily A member 6C	NA	Q99N08	4.033863023	8h LPS	4	Ms4a6c	****
M4A6D	2.864021735	0.157157816	12.66464253	1.83e-10	2.81e-8	9.737425136	2.864021735	Membrane-spanning 4-domains subfamily A member 6D	NA	Q99N07	7.551752248	24h LPS	5	Ms4a6d	****
M4A6D	2.163702817	0.17570778	12.66464253	2.04e-8	2e-6	7.691177077	2.163702817	Membrane-spanning 4-domains subfamily A member 6D	NA	Q99N07	5.697985865	8h LPS	4	Ms4a6d	****
MABP1	2.112164439	0.175617321	12.66464253	2.69e-8	7.61e-7	7.570944566	2.112164439	Mitogen-activated protein kinase-binding protein 1	NA	Q6NS57	6.118574968	24h LPS	5	Mapkbp1	****
MABP1	2.269244304	0.196346134	12.66464253	4.28e-8	3.44e-6	7.36889274	2.269244304	Mitogen-activated protein kinase-binding protein 1	NA	Q6NS57	5.462851703	8h LPS	4	Mapkbp1	****
MAFK	1.490046615	0.183474214	12.66464253	2.26e-6	8e-5	5.646462852	1.490046615	Transcription factor MafK	NA	Q61827	4.096969139	8h LPS	4	Mafk	****
MALT1	1.327061848	0.177987176	12.66464253	5.59e-6	1.63997e-4	5.252272354	1.327061848	Mucosa-associated lymphoid tissue lymphoma translocation protein 1 homolog	NA	Q2TBA3	3.785165027	8h LPS	4	Malt1	***
MALT1	1.874666213	0.15919657	12.66464253	3.44e-8	9.03e-7	7.463697621	1.874666213	Mucosa-associated lymphoid tissue lymphoma translocation protein 1 homolog	NA	Q2TBA3	6.044427867	24h LPS	5	Malt1	****
MARCO	3.429335175	0.363701421	10.66464253	1.68e-6	6.53e-5	5.77496597	3.429335175	Macrophage receptor MARCO	NA	Q60754	4.185043599	8h LPS	4	Marco	****
MARCO	6.428301586	0.332012454	10.66464253	1.19e-9	8.32e-8	8.925475524	6.428301586	Macrophage receptor MARCO	NA	Q60754	7.080128337	24h LPS	5	Marco	****
MATK	-1.100607963	0.179026268	12.66464253	3.92e-5	2.46586e-4	4.406246078	1.100607963	Megakaryocyte-associated tyrosine-protein kinase	NA	P41242	3.608031469	24h LPS	5	Matk	***
MAZ	-1.407296082	0.159749293	12.66464253	9.31e-7	1.2e-5	6.030981269	1.407296082	Myc-associated zinc finger protein	NA	P56671	4.922396638	24h LPS	5	Maz	****
MBP	-1.227918772	0.097418568	12.66464253	1.55e-8	5.08e-7	7.810342421	1.227918772	Myelin basic protein	NA	P04370	6.294272463	24h LPS	5	Mbp	****
MCLN2	1.481567317	0.129408329	12.66464253	4.77e-8	1.16e-6	7.321200511	1.481567317	Mucolipin-2	NA	Q8K595	5.935398123	24h LPS	5	Mcoln2	****
MCM3	-1.037263922	0.090475659	12.66464253	4.7e-8	1.15e-6	7.328156672	1.037263922	DNA replication licensing factor MCM3	NA	P25206	5.9396774	24h LPS	5	Mcm3	****
MCRI2	-1.322850982	0.129600547	12.66464253	1.79e-7	3.22e-6	6.747472645	1.322850982	NA	NA	Q9CQB2	5.491525303	24h LPS	5	NA	****
MDM2	1.728456612	0.093030654	12.66464253	1.44e-10	7.2e-8	9.840135856	1.728456612	E3 ubiquitin-protein ligase Mdm2	NA	P23804	7.142579607	8h LPS	4	Mdm2	****
MDM2	1.184007542	0.083209146	12.66464253	3.66e-9	1.73e-7	8.4361168030000009	1.184007542	E3 ubiquitin-protein ligase Mdm2	NA	P23804	6.76087654	24h LPS	5	Mdm2	****
MDR1B	-1.165573682	0.097908299	12.66464253	3.03e-8	8.29e-7	7.518972842	1.165573682	Multidrug resistance protein 1B	NA	P06795	6.081189599	24h LPS	5	Abcb1b	****
MED19	-2.651255639	0.856793543	12.66464253	0.008772998	0.043882565	2.05685197	2.651255639	Mediator of RNA polymerase II transcription subunit 19	NA	Q8C1S0	1.357707994	8h LPS	4	Med19	*
MED30	-1.0305847909999999	0.181491438	12.66464253	8.35e-5	4.49451e-4	4.078145381	1.0305847909999999	Mediator of RNA polymerase II transcription subunit 30	NA	Q9CQI9	3.347317353	24h LPS	5	Med30	***
MERTK	-1.888424019	0.111475932	12.66464253	4.46e-10	4.64e-8	9.350446965	1.888424019	Tyrosine-protein kinase Mer	NA	Q60805	7.333158449	24h LPS	5	Mertk	****
MFS12	-1.102271752	0.304783828	11.66464253	0.003695256	0.023801266	2.432355522	1.102271752	Major facilitator superfamily domain-containing protein 12	NA	Q3U481	1.623399936	8h LPS	4	Mfsd12	*
MFTC	-1.08294357	0.239040989	12.66464253	6.02776e-4	0.006531266	3.219844021	1.08294357	Mitochondrial folate transporter/carrier	NA	Q8BMG8	2.185002605	8h LPS	4	Slc25a32	**
MGME1	-1.234317952	0.138009224	12.66464253	7.88e-7	1.06e-5	6.103463718	1.234317952	Mitochondrial genome maintenance exonuclease 1	NA	Q9CXC3	4.973374967	24h LPS	5	Mgme1	****
MIB2	-1.024787474	0.095827198	12.66464253	1.05e-7	2.16e-6	6.978954922	1.024787474	E3 ubiquitin-protein ligase MIB2	NA	Q8R516	5.666110417	24h LPS	5	Mib2	****
MIC26	-1.349591083	0.432195042	12.66464253	0.008313782	0.042360447	2.080201357	1.349591083	NA	NA	Q9DCZ4	1.373039467	8h LPS	4	NA	*
MIF	1.574262104	0.472365609	12.66464253	0.005575421	0.031961473	2.25372232	1.574262104	Macrophage migration inhibitory factor	NA	P34884	1.495373219	8h LPS	4	Mif	*
MILK2	1.826654203	0.229639299	12.66464253	2.82e-6	2.94e-5	5.549759754	1.826654203	MICAL-like protein 2	NA	Q3TN34	4.531620575	24h LPS	5	Micall2	****
MILR1	1.627832026	0.143731746	12.66464253	5.41e-8	1.29e-6	7.266589605	1.627832026	Allergin-1	NA	Q3TB92	5.8906938	24h LPS	5	Milr1	****
MITD1	1.028111525	0.190178066	12.66464253	1.31342e-4	6.54985e-4	3.881596489	1.028111525	MIT domain-containing protein 1	NA	Q8VDV8	3.183768722	24h LPS	5	Mitd1	***
MKL1	-1.543531529	0.071962314	12.66464253	2.47e-11	8.04e-9	10.6073805	1.543531529	MKL/myocardin-like protein 1	NA	Q8K4J6	8.094613175	24h LPS	5	Mkl1	****
MKL1	-1.123352148	0.080456312	12.66464253	4.59e-9	7.63e-7	8.337738856	1.123352148	MKL/myocardin-like protein 1	NA	Q8K4J6	6.117303863	8h LPS	4	Mkl1	****
MKS3	1.134065907	0.180766158	12.66464253	3.22e-5	2.10181e-4	4.492010899	1.134065907	Meckelin	NA	Q8BR76	3.677405874	24h LPS	5	Tmem67	***
MKS3	1.734969876	0.202102709	12.66464253	1.24e-6	5.14e-5	5.907829489	1.734969876	Meckelin	NA	Q8BR76	4.288828739	8h LPS	4	Tmem67	****
MLKL	1.686297307	0.15918963	12.66464253	1.17e-7	7.65e-6	6.931605212	1.686297307	Mixed lineage kinase domain-like protein	NA	Q9D2Y4	5.116288811	8h LPS	4	Mlkl	****
MLKL	2.779711324	0.142383534	12.66464253	7.87e-11	1.62e-8	10.10395232	2.779711324	Mixed lineage kinase domain-like protein	NA	Q9D2Y4	7.790681087	24h LPS	5	Mlkl	****
MMP13	5.783853984	0.376783077	12.66464253	1.47e-9	3.79e-7	8.831989913	5.783853984	Collagenase 3	NA	P33435	6.421675376	8h LPS	4	Mmp13	****
MMP13	5.727600582	0.337005029	12.66464253	4.29e-10	4.64e-8	9.367699338	5.727600582	Collagenase 3	NA	P33435	7.333158449	24h LPS	5	Mmp13	****
MMP14	3.733997676	0.396154719	12.66464253	4.4e-7	6.55e-6	6.356914798	3.733997676	Matrix metalloproteinase-14	NA	P53690	5.183592349	24h LPS	5	Mmp14	****
MMP14	2.228097293	0.44291444	12.66464253	2.49294e-4	0.003387805	3.603287994	2.228097293	Matrix metalloproteinase-14	NA	P53690	2.470081636	8h LPS	4	Mmp14	**
MMP9	3.990529776	0.499181318	12.66464253	2.67e-6	9.23e-5	5.572897758	3.990529776	Matrix metalloproteinase-9	NA	P41245	4.034833506	8h LPS	4	Mmp9	****
MMP9	5.541771148	0.446481344	12.66464253	1.86e-8	5.78e-7	7.73161918	5.541771148	Matrix metalloproteinase-9	NA	P41245	6.238182914	24h LPS	5	Mmp9	****
MORC3	1.07658097	0.156262544	12.66464253	1.26e-5	9.81e-5	4.898016138	1.07658097	NA	NA	F7BJB9	4.008333021	24h LPS	5	NA	****
MPRI	-1.207893901	0.097433495	12.66464253	1.88e-8	5.84e-7	7.72544449	1.207893901	Cation-independent mannose-6-phosphate receptor	NA	Q07113	6.233701382	24h LPS	5	Igf2r	****
MPU1	-1.294750117	0.369790773	12.66464253	0.004049681	0.02522825	2.39257914	1.294750117	Mannose-P-dolichol utilization defect 1 protein	NA	Q9R0Q9	1.598112878	8h LPS	4	Mpdu1	*
MRM2	-1.183644529	0.208656387	12.66464253	8.43e-5	4.5213e-4	4.074061477	1.183644529	rRNA methyltransferase 2, mitochondrial	NA	Q9CPY0	3.344736948	24h LPS	5	Ftsj2	***
MRP	3.401292428	0.357019612	12.66464253	3.9e-7	2.21e-5	6.408933086	3.401292428	MARCKS-related protein	NA	P28667	4.655246276	8h LPS	4	Marcksl1	****
MRP	4.038782732	0.319328049	12.66464253	1.49e-8	4.98e-7	7.827865063	4.038782732	MARCKS-related protein	NA	P28667	6.302765789	24h LPS	5	Marcksl1	****
MSRE	1.189980359	0.232699586	12.66464253	2.1591e-4	9.75447e-4	3.665727752	1.189980359	Macrophage scavenger receptor types I and II	NA	P30204	3.01079623	24h LPS	5	Msr1	***
MTCL1	-1.319228341	0.125280379	12.66464253	1.25e-7	2.49e-6	6.902009419	1.319228341	Microtubule cross-linking factor 1	NA	Q3UHU5	5.604559241	24h LPS	5	Mtcl1	****
MTHR	1.302885714	0.153129826	12.66464253	1.36e-6	1.63e-5	5.865539444	1.302885714	Methylenetetrahydrofolate reductase	NA	Q9WU20	4.787989046	24h LPS	5	Mthfr	****
MTND	-1.400900171	0.221925906	12.66464253	3.03e-5	2.00483e-4	4.518250742	1.400900171	1,2-dihydroxy-3-keto-5-methylthiopentene dioxygenase	NA	Q99JT9	3.697921818	24h LPS	5	Adi1	***
MTSS1	-1.444896436	0.099628357	12.66464253	2.92e-9	1.44e-7	8.535211425	1.444896436	Metastasis suppressor protein 1	NA	Q8R1S4	6.841503161	24h LPS	5	Mtss1	****
MYL9	-1.952229595	0.438795778	12.66464253	6.97892e-4	0.002502243	3.156211905	1.952229595	Myosin regulatory light polypeptide 9	NA	Q9CQ19	2.601670456	24h LPS	5	Myl9	**
MYPT2	-1.064255385	0.203407931	12.66464253	1.76302e-4	8.29401e-4	3.753742055	1.064255385	Protein phosphatase 1 regulatory subunit 12B	NA	Q8BG95	3.081235527	24h LPS	5	Ppp1r12b	***
N4BP1	1.207820939	0.134846839	12.66464253	7.75e-7	1.05e-5	6.110568281	1.207820939	NEDD4-binding protein 1	NA	Q6A037	4.978206838	24h LPS	5	N4bp1	****
NADK	1.50339179	0.174721472	12.66464253	1.21e-6	1.47e-5	5.9188312	1.50339179	NAD kinase	NA	P58058	4.833396268	24h LPS	5	Nadk	****
NANO1	-1.593403045	0.406520575	12.66464253	0.001845099	0.014517715	2.733980284	1.593403045	Nanos homolog 1	NA	Q80WY3	1.83810174	8h LPS	4	Nanos1	*
NANO1	-3.442090666	0.363603056	12.66464253	4.19e-7	6.29e-6	6.378026042	3.442090666	Nanos homolog 1	NA	Q80WY3	5.201444332	24h LPS	5	Nanos1	****
NAPEP	2.249469475	0.136879604	12.66464253	6.45e-10	5.47e-8	9.190334136	2.249469475	N-acyl-phosphatidylethanolamine-hydrolyzing phospholipase D	NA	Q8BH82	7.261785758	24h LPS	5	Napepld	****
NAV1	-1.088025422	0.141624207	12.66464253	4.08e-6	3.93e-5	5.389075395	1.088025422	Neuron navigator 1	NA	Q8CH77	4.405429501	24h LPS	5	Nav1	****
NCAM1	-1.097268603	0.187410139	12.66464253	6.26e-5	3.56826e-4	4.203091177	1.097268603	Neural cell adhesion molecule 1 (isoform 2)	NA	P13595-2	3.447542981	24h LPS	5	Ncam1	***
NCS1	-1.061893398	0.09962773	12.66464253	1.09e-7	2.22e-6	6.96236888	1.061893398	Neuronal calcium sensor 1	NA	Q8BNY6	5.652772273	24h LPS	5	Ncs1	****
NDC80	-3.998068882	0.184788511	12.66464253	2.22e-11	8.04e-9	10.65388128	3.998068882	Kinetochore protein NDC80 homolog	NA	Q9D0F1	8.094613175	24h LPS	5	Ndc80	****
NDC80	-1.052876795	0.206599836	12.66464253	2.22551e-4	0.003140925	3.652570274	1.052876795	Kinetochore protein NDC80 homolog	NA	Q9D0F1	2.50294249	8h LPS	4	Ndc80	**
NECT2	1.763444356	0.194980623	12.66464253	6.96e-7	3.36e-5	6.157144712	1.763444356	NA	NA	P32507	4.473649054	8h LPS	4	NA	****
NEIL2	-1.131297443	0.173400925	12.66464253	2.19e-5	1.53899e-4	4.659828726	1.131297443	Endonuclease 8-like 2	NA	Q6R2P8	3.81276555	24h LPS	5	Neil2	***
NELL2	1.047646138	0.334985928	12.66464253	0.008238345	0.01892612	2.084160024	1.047646138	Protein kinase C-binding protein NELL2	NA	Q61220	1.722938406	24h LPS	5	Nell2	*
NEO1	-2.133158991	0.176630082	12.66464253	2.56e-8	2.37e-6	7.592014783	2.133158991	Neogenin	NA	P97798	5.624837003	8h LPS	4	Neo1	****
NEO1	-2.703720466	0.157982748	12.66464253	3.94e-10	4.57e-8	9.404407636	2.703720466	Neogenin	NA	P97798	7.340458563	24h LPS	5	Neo1	****
NEUL2	-1.504729744	0.193250482	12.66464253	3.54e-6	3.52e-5	5.450936774	1.504729744	Neuralized-like protein 2	NA	Q9D0S4	4.452893059	24h LPS	5	Neurl2	****
NEUR1	-1.057771572	0.1605512	12.66464253	1.98e-5	1.41577e-4	4.702242723	1.057771572	Sialidase-1	NA	O35657	3.84900664	24h LPS	5	Neu1	***
NFIA	-1.037879123	0.129458653	12.66464253	2.59e-6	2.76e-5	5.586220728	1.037879123	Nuclear factor 1 A-type	NA	Q02780	4.558598149	24h LPS	5	Nfia	****
NFKB2	1.764717774	0.103360966	12.66464253	4.06e-10	1.35e-7	9.391826516	1.764717774	Nuclear factor NF-kappa-B p100 subunit	NA	Q9WTK5	6.870361527	8h LPS	4	Nfkb2	****
NFKB2	2.59327954	0.092448858	12.66464253	8.82e-13	1.76e-9	12.05460818	2.59327954	Nuclear factor NF-kappa-B p100 subunit	NA	Q9WTK5	8.754991935	24h LPS	5	Nfkb2	****
NGAL	5.748583945	0.323572218	10.66464253	2.9e-9	1.44e-7	8.538176599	5.748583945	Neutrophil gelatinase-associated lipocalin	NA	P11672	6.841503161	24h LPS	5	Lcn2	****
NGAL	2.573050321	0.361764738	10.66464253	2.31e-5	5.10915e-4	4.635820582	2.573050321	Neutrophil gelatinase-associated lipocalin	NA	P11672	3.291651552	8h LPS	4	Lcn2	***
NGBR	1.217672022	0.229354631	12.66464253	1.54678e-4	7.46564e-4	3.810570874	1.217672022	Dehydrodolichyl diphosphate syntase complex subunit Nus1	NA	Q99LJ8	3.126932666	24h LPS	5	Nus1	***
NLRC5	1.940069131	0.185461855	12.66464253	1.35e-7	8.55e-6	6.869108248	1.940069131	Protein NLRC5	NA	C3VPR6	5.067802562	8h LPS	4	Nlrc5	****
NLRC5	2.237296514	0.165882126	12.66464253	6.94e-9	2.78e-7	8.158552151	2.237296514	Protein NLRC5	NA	C3VPR6	6.555728996	24h LPS	5	Nlrc5	****
NLRP3	3.348659716	0.234256548	12.66464253	3.47e-9	6.74e-7	8.460012616	3.348659716	NA	NA	Q8R4B8	6.171120242	8h LPS	4	NA	****
NLRP3	3.408491807	0.209525426	12.66464253	7.3e-10	6e-8	9.136767011	3.408491807	NA	NA	Q8R4B8	7.221862513	24h LPS	5	NA	****
NMES1	2.266939628	0.254139845	12.66464253	8.11e-7	3.65e-5	6.090741733	2.266939628	Normal mucosa of esophagus-specific gene 1 protein	NA	Q810Q5	4.437727624	8h LPS	4	Nmes1	****
NMES1	2.854865321	0.227309588	12.66464253	1.61e-8	5.23e-7	7.791949826	2.854865321	Normal mucosa of esophagus-specific gene 1 protein	NA	Q810Q5	6.281208702	24h LPS	5	Nmes1	****
NMI	1.254649169	0.193708893	12.66464253	2.35e-5	5.16737e-4	4.628500312	1.254649169	N-myc-interactor	NA	O35309	3.286730706	8h LPS	4	Nmi	***
NMI	1.627327082	0.173258501	12.66464253	4.57e-7	6.75e-6	6.339812312	1.627327082	N-myc-interactor	NA	O35309	5.170529841	24h LPS	5	Nmi	****
NOCT	1.867159517	0.218314525	12.66464253	1.29e-6	1.56e-5	5.89011806	1.867159517	Nocturnin	NA	O35710	4.807783861	24h LPS	5	Ccrn4l	****
NOCT	2.016638998	0.244083059	12.66464253	1.87e-6	7.05e-5	5.727003542	2.016638998	Nocturnin	NA	O35710	4.151663172	8h LPS	4	Ccrn4l	****
NOD1	2.020950274	0.208540897	12.66464253	3.22e-7	5.12e-6	6.492245892	2.020950274	Nucleotide-binding oligomerization domain-containing protein 1	NA	Q8BHB0	5.290407387	24h LPS	5	Nod1	****
NOD1	2.136535188	0.233155811	12.66464253	6.02e-7	3e-5	6.220333616	2.136535188	Nucleotide-binding oligomerization domain-containing protein 1	NA	Q8BHB0	4.522777367	8h LPS	4	Nod1	****
NOP10	-1.084724351	0.203586887	12.66464253	1.49797e-4	7.28787e-4	3.824496563	1.084724351	H/ACA ribonucleoprotein complex subunit 3	NA	Q9CQS2	3.137399285	24h LPS	5	Nop10	***
NOS2	6.208990816	0.658141678	12.66464253	4.35e-7	2.36e-5	6.361306599	6.208990816	Nitric oxide synthase, inducible	NA	P29477	4.626947703	8h LPS	4	Nos2	****
NOS2	6.636537062	0.588659813	12.66464253	5.71e-8	1.34e-6	7.243626671	6.636537062	Nitric oxide synthase, inducible	NA	P29477	5.874108497	24h LPS	5	Nos2	****
NOTC1	2.170201227	0.226687244	12.66464253	3.69e-7	5.74e-6	6.432739872	2.170201227	Neurogenic locus notch homolog protein 1	NA	Q01705	5.241181006	24h LPS	5	Notch1	****
NOTC1	2.266858231	0.253444044	12.66464253	7.88e-7	3.58e-5	6.103721601	2.266858231	Neurogenic locus notch homolog protein 1	NA	Q01705	4.445927788	8h LPS	4	Notch1	****
NOTC2	1.314615052	0.086763157	12.66464253	1.72e-9	1.05e-7	8.763726498	1.314615052	Neurogenic locus notch homolog protein 2	NA	O35516	6.978566521	24h LPS	5	Notch2	****
NOTC2	1.220679109	0.097004159	12.66464253	1.58e-8	1.72e-6	7.801890983	1.220679109	Neurogenic locus notch homolog protein 2	NA	O35516	5.763537612	8h LPS	4	Notch2	****
NPAT	-1.36186154	0.142735196	12.66464253	3.84e-7	5.89e-6	6.416225821	1.36186154	Protein NPAT	NA	Q8BMA5	5.229716948	24h LPS	5	Npat	****
NRADD	-1.325928434	0.128525721	12.66464253	1.58e-7	2.94e-6	6.800192138	1.325928434	Death domain-containing membrane protein NRADD	NA	Q8CJ26	5.531349248	24h LPS	5	Nradd	****
NRAM1	1.619441253	0.182389651	12.66464253	8.54e-7	1.12e-5	6.068646194	1.619441253	Natural resistance-associated macrophage protein 1	NA	P41251	4.949354914	24h LPS	5	Slc11a1	****
NRCAM	-1.657252693	0.248767782	12.66464253	1.78e-5	1.29709e-4	4.75048316	1.657252693	Neuronal cell adhesion molecule	NA	Q810U4	3.887029567	24h LPS	5	Nrcam	***
NRCAM	-1.953464347	0.182257389	12.66464253	1.02e-7	2.11e-6	6.99016087	1.953464347	Neuronal cell adhesion molecule (isoform 2)	NA	Q810U4-2	5.676195604	24h LPS	5	Nrcam	****
NRP1	-1.555921648	0.099248842	12.66464253	1.14e-9	8.32e-8	8.942305381	1.555921648	Neuropilin-1	NA	P97333	7.080128337	24h LPS	5	Nrp1	****
NSE3	-1.028006635	0.152381284	12.66464253	1.56e-5	1.17384e-4	4.805533574	1.028006635	NA	NA	Q9CPR8	3.930390607	24h LPS	5	NA	***
NSUN3	-1.376380844	0.304917908	12.66464253	6.20848e-4	0.002274067	3.207014552	1.376380844	Putative methyltransferase NSUN3	NA	Q8CCT7	2.64319675	24h LPS	5	Nsun3	**
NTNG2	3.152280336	0.201441065	12.66464253	1.17e-9	8.32e-8	8.932813136	3.152280336	Netrin-G2	NA	Q8R4F1	7.080128337	24h LPS	5	Ntng2	****
NU4LM	-1.053062563	0.220082663	12.66464253	3.83088e-4	0.004682163	3.41670177	1.053062563	NADH-ubiquinone oxidoreductase chain 4L	NA	P03903	2.329553475	8h LPS	4	Mtnd4l	**
O55179	2.841673221	0.159571382	12.66464253	2.43e-10	1.08e-7	9.614953718	2.841673221	A1-d protein	NA	O55179	6.968549992	8h LPS	4	Bcl2a1d	****
O55179	1.685231042	0.142724983	12.66464253	3.33e-8	8.91e-7	7.47735248	1.685231042	A1-d protein	NA	O55179	6.049895502	24h LPS	5	Bcl2a1d	****
OAS1A	2.138462411	0.192894548	12.66464253	6.93e-8	1.56e-6	7.15916005	2.138462411	2'-5'-oligoadenylate synthase 1A	NA	P11928	5.806487081	24h LPS	5	Oas1a	****
OAS2	2.672521437	0.387835361	12.66464253	1.26e-5	9.8e-5	4.898850293	2.672521437	2'-5'-oligoadenylate synthase 2	NA	E9Q9A9	4.008744505	24h LPS	5	Oas2	****
OAS2	1.460077147	0.433613116	12.66464253	0.005221675	0.030459132	2.282190189	1.460077147	2'-5'-oligoadenylate synthase 2	NA	E9Q9A9	1.516282472	8h LPS	4	Oas2	*
OAS3	2.935624927	0.396964968	12.66464253	6.09e-6	5.44e-5	5.215109485	2.935624927	2'-5'-oligoadenylate synthase 3	NA	Q8VI93	4.264284713	24h LPS	5	Oas3	****
OASL1	3.840944774	0.274502708	12.66464253	4.48e-9	7.6e-7	8.348915764	3.840944774	2'-5'-oligoadenylate synthase-like protein 1	NA	Q8VI94	6.119337391	8h LPS	4	Oasl1	****
OASL1	4.618521972	0.245522686	12.66464253	1.24e-10	2.25e-8	9.906038193	4.618521972	2'-5'-oligoadenylate synthase-like protein 1	NA	Q8VI94	7.647814638	24h LPS	5	Oasl1	****
OASL2	1.875798803	0.353544032	12.66464253	1.55578e-4	7.49594e-4	3.80805238	1.875798803	2'-5'-oligoadenylate synthase-like protein 2	NA	Q9Z2F2	3.125174147	24h LPS	5	Oasl2	***
OASL2	2.186223561	0.395274245	12.66464253	1.06597e-4	0.001727657	3.972253696	2.186223561	2'-5'-oligoadenylate synthase-like protein 2	NA	Q9Z2F2	2.762542567	8h LPS	4	Oasl2	**
OBRG	-1.078339968	0.297172365	12.66464253	0.003183591	0.008599578	2.497082733	1.078339968	Leptin receptor gene-related protein	NA	O89013	2.065522855	24h LPS	5	Leprot	**
OBRG	-1.363672356	0.332248805	12.66464253	0.001309872	0.0114531	2.882771263	1.363672356	Leptin receptor gene-related protein	NA	O89013	1.941076965	8h LPS	4	Leprot	*
ODBA	-1.042536708	0.120632569	12.66464253	1.15e-6	1.41e-5	5.939636384	1.042536708	2-oxoisovalerate dehydrogenase subunit alpha, mitochondrial	NA	P50136	4.850599106	24h LPS	5	Bckdha	****
OGFR	1.153933745	0.090968844	12.66464253	1.44e-8	4.89e-7	7.842908304	1.153933745	Opioid growth factor receptor	NA	Q99PG2	6.31044793	24h LPS	5	Ogfr	****
OPTN	-1.611807505	0.10606143	12.66464253	1.66e-9	1.04e-7	8.779299307	1.611807505	Optineurin	NA	Q8K3K8	6.984833045	24h LPS	5	Optn	****
OTUD5	1.635399886	0.129013484	12.66464253	1.45e-8	1.66e-6	7.839375321	1.635399886	OTU domain-containing protein 5	NA	Q3U2S4	5.780637224	8h LPS	4	Otud5	****
PA216	1.314968927	0.174320532	12.66464253	4.95e-6	4.61e-5	5.305408576	1.314968927	NA	NA	Q8R3U1	4.336206109	24h LPS	5	NA	****
PAI1	1.048890084	0.251149701	12.66464253	0.00114725	0.003719954	2.9403421	1.048890084	Plasminogen activator inhibitor 1	NA	P22777	2.429462473	24h LPS	5	Serpine1	**
PAI1	1.871805211	0.280793902	12.66464253	1.76e-5	4.11643e-4	4.753278169	1.871805211	Plasminogen activator inhibitor 1	NA	P22777	3.385479178	8h LPS	4	Serpine1	***
PAI2	6.931724846	0.725873562	12.66464253	3.8e-7	5.85e-6	6.420473196	6.931724846	Plasminogen activator inhibitor 2, macrophage	NA	P12388	5.233126725	24h LPS	5	Serpinb2	****
PAI2	2.827837298	0.811551314	12.66464253	0.004180723	0.025842703	2.378748588	2.827837298	Plasminogen activator inhibitor 2, macrophage	NA	P12388	1.587662067	8h LPS	4	Serpinb2	*
PAR12	1.255105678	0.132574837	12.66464253	4.19e-7	6.29e-6	6.378299512	1.255105678	Poly [ADP-ribose] polymerase 12	NA	Q8BZ20	5.201444332	24h LPS	5	Parp12	****
PAR12	1.119246805	0.148223173	12.66464253	4.9e-6	1.50715e-4	5.310064423	1.119246805	Poly [ADP-ribose] polymerase 12	NA	Q8BZ20	3.82184398	8h LPS	4	Parp12	***
PAR14	2.200769724	0.176177444	12.66464253	1.72e-8	1.78e-6	7.764336457	2.200769724	Poly [ADP-ribose] polymerase 14	NA	Q2EMV9	5.749150951	8h LPS	4	Parp14	****
PAR14	2.057822698	0.157577896	12.66464253	1.02e-8	3.69e-7	7.992203768	2.057822698	Poly [ADP-ribose] polymerase 14	NA	Q2EMV9	6.432950217	24h LPS	5	Parp14	****
PARP9	1.844549636	0.128621435	12.66464253	3.34e-9	1.61e-7	8.476754017	1.844549636	Poly [ADP-ribose] polymerase 9	NA	Q8CAS9	6.792561729	24h LPS	5	Parp9	****
PARP9	1.321622066	0.143803136	12.66464253	5.83e-7	2.96e-5	6.234513135	1.321622066	Poly [ADP-ribose] polymerase 9	NA	Q8CAS9	4.528736556	8h LPS	4	Parp9	****
PASK	-1.04564362	0.134225479	12.66464253	3.52e-6	3.51e-5	5.453176219	1.04564362	PAS domain-containing serine/threonine-protein kinase	NA	Q8CEE6	4.454589975	24h LPS	5	Pask	****
PCLI1	-1.377740157	0.363943613	12.66464253	0.002370243	0.017260566	2.625207068	1.377740157	PTB-containing, cubilin and LRP1-interacting protein	NA	Q3UBG2	1.762944956	8h LPS	4	Pid1	*
PCMD1	-1.17970953	0.120682767	12.66464253	2.92e-7	4.78e-6	6.534688127	1.17970953	Protein-L-isoaspartate O-methyltransferase domain-containing protein 1	NA	P59913	5.320540857	24h LPS	5	Pcmtd1	****
PCMD2	-1.059967068	0.148102499	12.66464253	8.56e-6	7.17e-5	5.067499025	1.059967068	Protein-L-isoaspartate O-methyltransferase domain-containing protein 2	NA	Q8BHD8	4.144459742	24h LPS	5	Pcmtd2	****
PD1L1	2.511746618	0.268438458	12.66464253	4.77e-7	2.55e-5	6.321379858	2.511746618	Programmed cell death 1 ligand 1	NA	Q9EP73	4.592889895	8h LPS	4	Cd274	****
PD1L1	4.55628461	0.240098656	12.66464253	1.11e-10	2.12e-8	9.952746186	4.55628461	Programmed cell death 1 ligand 1	NA	Q9EP73	7.674319245	24h LPS	5	Cd274	****
PDCD4	-3.038235436	0.261856032	12.66464253	4.09e-8	3.37e-6	7.388689431	3.038235436	Programmed cell death protein 4	NA	Q61823	5.471945174	8h LPS	4	Pdcd4	****
PDCD4	-2.911779505	0.234211155	12.66464253	1.82e-8	5.74e-7	7.739923817	2.911779505	Programmed cell death protein 4	NA	Q61823	6.2413681070000004	24h LPS	5	Pdcd4	****
PEDF	1.073501035	0.388993322	12.66464253	0.016566907	0.033807125	1.780758565	1.073501035	Pigment epithelium-derived factor	NA	P97298	1.470991757	24h LPS	5	Serpinf1	*
PELI1	1.867903125	0.148465508	12.66464253	1.58e-8	5.15e-7	7.800919735	1.867903125	E3 ubiquitin-protein ligase pellino homolog 1	NA	Q8C669	6.288327561	24h LPS	5	Peli1	****
PELI1	3.591869443	0.165989485	12.66464253	2.21e-11	4e-8	10.65468007	3.591869443	E3 ubiquitin-protein ligase pellino homolog 1	NA	Q8C669	7.398179406	8h LPS	4	Peli1	****
PGAP2	1.414052026	0.162560773	12.66464253	1.07e-6	1.34e-5	5.970577486	1.414052026	Post-GPI attachment to proteins factor 2	NA	Q3TQR0	4.873721934	24h LPS	5	Pgap2	****
PGDH	-7.073678613	0.264431302	12.66464253	1.59e-12	1.27e-8	11.7975624	7.073678613	15-hydroxyprostaglandin dehydrogenase [NAD(+)]	NA	Q8VCC1	7.895886169	8h LPS	4	Hpgd	****
PGDH	-5.526102989	0.236514546	12.66464253	8.57e-12	5.26e-9	11.06706065	5.526102989	15-hydroxyprostaglandin dehydrogenase [NAD(+)]	NA	Q8VCC1	8.279327767	24h LPS	5	Hpgd	****
PGH2	5.82083104	0.487113121	12.66464253	2.9e-8	2.6e-6	7.538100377	5.82083104	Prostaglandin G/H synthase 2	NA	Q05769	5.585814152	8h LPS	4	Ptgs2	****
PGH2	6.79079669	0.435687221	12.66464253	1.22e-9	8.32e-8	8.911900395	6.79079669	Prostaglandin G/H synthase 2	NA	Q05769	7.080128337	24h LPS	5	Ptgs2	****
PGRP2	1.17605303	0.340690933	12.66464253	0.004446377	0.011356632	2.351993763	1.17605303	N-acetylmuramoyl-L-alanine amidase	NA	Q8VCS0	1.94475043	24h LPS	5	Pglyrp2	*
PH11A	3.805185456	0.4458085	12.66464253	1.32e-6	5.44e-5	5.88060545	3.805185456	PHD finger protein 11A	NA	Q8BVM9	4.264486528	8h LPS	4	Phf11a	****
PH11A	4.677356897	0.398743244	12.66464253	3.6e-8	9.25e-7	7.444051395	4.677356897	PHD finger protein 11A	NA	Q8BVM9	6.033736858	24h LPS	5	Phf11a	****
PHF11	3.434160061	0.423044956	12.66464253	2.27e-6	2.45e-5	5.644409742	3.434160061	PHD finger protein 11	NA	A6H5X4	4.611377949	24h LPS	5	Phf11	****
PHF11	2.639011423	0.47297864	12.66464253	9.83e-5	0.001639297	4.007324967	2.639011423	PHD finger protein 11	NA	A6H5X4	2.785342478	8h LPS	4	Phf11	**
PHF2	-1.281765773	0.152403328	12.66464253	1.55e-6	1.8e-5	5.810749484	1.281765773	Lysine-specific demethylase PHF2	NA	Q9WTU0	4.744129354	24h LPS	5	Phf2	****
PHF8	-1.953608075	0.335132593	12.66464253	6.53e-5	3.7005e-4	4.185122111	1.953608075	Histone lysine demethylase PHF8	NA	Q80TJ7	3.431739977	24h LPS	5	Phf8	***
PHLA1	4.410824565	0.323838022	12.66464253	6.18e-9	2.53e-7	8.209354543	4.410824565	Pleckstrin homology-like domain family A member 1	NA	Q62392	6.597712923	24h LPS	5	Phlda1	****
PHLA1	3.228425986	0.362061916	12.66464253	8.15e-7	3.65e-5	6.088983853	3.228425986	Pleckstrin homology-like domain family A member 1	NA	Q62392	4.437727624	8h LPS	4	Phlda1	****
PHOP2	1.673545087	0.191367686	12.66464253	1.01e-6	1.28e-5	5.996037783	1.673545087	Pyridoxal phosphate phosphatase PHOSPHO2	NA	Q9D9M5	4.892090085	24h LPS	5	Phospho2	****
PI3R5	1.59489836	0.130132838	12.66464253	2.15e-8	6.53e-7	7.666965273	1.59489836	Phosphoinositide 3-kinase regulatory subunit 5	NA	Q5SW28	6.18524479	24h LPS	5	Pik3r5	****
PI51C	-1.105215796	0.091352975	12.66464253	2.51e-8	7.27e-7	7.600992397	1.105215796	Phosphatidylinositol 4-phosphate 5-kinase type-1 gamma	NA	O70161	6.13864886	24h LPS	5	Pip5k1c	****
PILRA	2.289220205	0.362873509	11.66464253	4.43e-5	8.55414e-4	4.353549846	2.289220205	Paired immunoglobulin-like type 2 receptor alpha	NA	Q2YFS3	3.067823666	8h LPS	4	Pilra	***
PILRA	4.36875242	0.324563933	11.66464253	1.84e-8	5.78e-7	7.735020103	4.36875242	Paired immunoglobulin-like type 2 receptor alpha	NA	Q2YFS3	6.238182914	24h LPS	5	Pilra	****
PIM1	3.078882769	0.255543737	12.66464253	2.63e-8	7.55e-7	7.579936576	3.078882769	Serine/threonine-protein kinase pim-1	NA	P06803	6.122035384	24h LPS	5	Pim1	****
PIM1	4.118384394	0.285706584	12.66464253	3.14e-9	6.41e-7	8.503471848	4.118384394	Serine/threonine-protein kinase pim-1	NA	P06803	6.192860224	8h LPS	4	Pim1	****
PJA1	-1.727164291	0.174030596	12.66464253	2.46e-7	1.48e-5	6.609025476	1.727164291	E3 ubiquitin-protein ligase Praja-1	NA	O55176	4.831200886	8h LPS	4	Pja1	****
PKHM1	-1.446110836	0.092265529	12.66464253	1.15e-9	8.32e-8	8.941094744	1.446110836	Pleckstrin homology domain-containing family M member 1	NA	Q7TSI1	7.080128337	24h LPS	5	Plekhm1	****
PLCD	1.222925668	0.135248042	12.66464253	6.98e-7	9.67e-6	6.156023012	1.222925668	1-acyl-sn-glycerol-3-phosphate acyltransferase delta	NA	Q8K4X7	5.014769264	24h LPS	5	Agpat4	****
PLDX1	-1.488811529	0.17700521	12.66464253	1.54e-6	1.8e-5	5.811178352	1.488811529	Plexin domain-containing protein 1	NA	Q91ZV7	4.744129354	24h LPS	5	Plxdc1	****
PLEC	-1.339406768	0.110368783	12.66464253	2.42e-8	7.09e-7	7.616728098	1.339406768	Plectin (isoform 6)	NA	Q9QXS1-6	6.149620771	24h LPS	5	Plec	****
PLIN2	-1.564284023	0.116024555	12.66464253	6.97e-9	9.93e-7	8.156669606	1.564284023	Perilipin-2	NA	P43883	6.003181402	8h LPS	4	Plin2	****
PLXA2	-1.35105948	0.154840819	12.66464253	1.03e-6	1.31e-5	5.985276983	1.35105948	Plexin-A2	NA	P70207	4.883932892	24h LPS	5	Plxna2	****
PLXC1	-1.129406151	0.082653362	12.66464253	5.94e-9	2.46e-7	8.226004231	1.129406151	Plexin-C1	NA	Q9QZC2	6.608628618	24h LPS	5	Plxnc1	****
PMF1	-1.634728935	0.185297169	12.66464253	9.16e-7	1.18e-5	6.037921633	1.634728935	Polyamine-modulated factor 1	NA	Q9CPV5	4.926895005	24h LPS	5	Pmf1	****
PML	1.474793012	0.12134924	12.66464253	2.38e-8	7.02e-7	7.624092388	1.474793012	Protein PML	NA	Q60953	6.153779921	24h LPS	5	Pml	****
PNPH	1.059183323	0.099194808	12.66464253	1.07e-7	2.19e-6	6.971342102	1.059183323	Purine nucleoside phosphorylase	NA	P23492	5.659615472	24h LPS	5	Pnp	****
PO2F2	1.479276724	0.34838666	12.66464253	0.001009536	0.00337104	2.995878041	1.479276724	POU domain, class 2, transcription factor 2	NA	Q00196	2.472236133	24h LPS	5	Pou2f2	**
PPARD	2.418552821	0.588878139	12.66464253	0.001303409	0.011435074	2.884919228	2.418552821	Peroxisome proliferator-activated receptor delta	NA	P35396	1.941761039	8h LPS	4	Ppard	*
PPIP2	1.173233869	0.139739489	12.66464253	1.58e-6	1.83e-5	5.802612177	1.173233869	Proline-serine-threonine phosphatase-interacting protein 2	NA	Q99M15	4.737747706	24h LPS	5	Pstpip2	****
PPM1F	1.056750815	0.27582364	12.66464253	0.002175984	0.006273065	2.662344263	1.056750815	Protein phosphatase 1F	NA	Q8CGA0	2.202520207	24h LPS	5	Ppm1f	**
PRAG1	1.254716217	0.154059347	12.66464253	2.19e-6	7.86e-5	5.659732624	1.254716217	NA	NA	Q571I4	4.104409367	8h LPS	4	NA	****
PRAG1	1.409860567	0.137794869	12.66464253	1.74e-7	3.16e-6	6.75930416	1.409860567	NA	NA	Q571I4	5.500092449	24h LPS	5	NA	****
PRC1	-4.742383004	0.185899926	12.66464253	2.88e-12	2.55e-9	11.54091499	4.742383004	Protein regulator of cytokinesis 1	NA	Q99K43	8.593481272	24h LPS	5	Prc1	****
PRC1	-2.185396086	0.207842436	12.66464253	1.27e-7	8.26e-6	6.894668792	2.185396086	Protein regulator of cytokinesis 1	NA	Q99K43	5.082897672	8h LPS	4	Prc1	****
PRDX5	1.704348201	0.178373206	12.66464253	3.77e-7	5.83e-6	6.423261116	1.704348201	Peroxiredoxin-5, mitochondrial	NA	P99029	5.234696947	24h LPS	5	Prdx5	****
PRKX	1.887447771	0.242801279	12.66464253	3.6e-6	3.55e-5	5.443355094	1.887447771	cAMP-dependent protein kinase catalytic subunit PRKX	NA	Q922R0	4.450163882	24h LPS	5	Prkx	****
PRKX	1.247905511	0.271460083	12.66464253	5.34884e-4	0.00600727	3.271740711	1.247905511	cAMP-dependent protein kinase catalytic subunit PRKX	NA	Q922R0	2.221322829	8h LPS	4	Prkx	**
PROP	1.817750639	0.327362101	12.66464253	1.02802e-4	5.34034e-4	3.987998903	1.817750639	Properdin	NA	P11680	3.272431052	24h LPS	5	Cfp	***
PROS	-1.454598859	0.181454397	12.66464253	2.6e-6	2.76e-5	5.585792562	1.454598859	Vitamin K-dependent protein S	NA	Q08761	4.558598149	24h LPS	5	Pros1	****
PRR12	-1.111449999	0.178325751	12.66464253	3.43e-5	2.2029e-4	4.464211094	1.111449999	NA	NA	E9PYL2	3.657005991	24h LPS	5	NA	***
PSB10	1.273209231	0.143426316	12.66464253	8.56e-7	1.12e-5	6.067608705	1.273209231	Proteasome subunit beta type-10	NA	O35955	4.949121165	24h LPS	5	Psmb10	****
PSB10	1.143262514	0.160355496	12.66464253	8.91e-6	2.38321e-4	5.050297323	1.143262514	Proteasome subunit beta type-10	NA	O35955	3.622837356	8h LPS	4	Psmb10	***
PSD4	1.278630249	0.142793866	12.66464253	7.78e-7	1.05e-5	6.109171587	1.278630249	PH and SEC7 domain-containing protein 4	NA	Q8BLR5	4.977610651	24h LPS	5	Psd4	****
PTN18	-1.336666742	0.168311024	12.66464253	2.87e-6	2.96e-5	5.542281028	1.336666742	Tyrosine-protein phosphatase non-receptor type 18	NA	Q61152	4.528222097	24h LPS	5	Ptpn18	****
PTPRM	1.676343049	0.369537665	12.66464253	5.96358e-4	0.002201555	3.224492882	1.676343049	Receptor-type tyrosine-protein phosphatase mu	NA	P28828	2.657270402	24h LPS	5	Ptprm	**
PXDC2	-1.142790945	0.142836391	12.66464253	2.65e-6	2.81e-5	5.576707601	1.142790945	Plexin domain-containing protein 2	NA	Q9DC11	4.55124921	24h LPS	5	Plxdc2	****
Q000W5	4.635189118	0.543364582	12.66464253	1.32e-6	1.59e-5	5.877862251	4.635189118	Guanylate-binding protein 10	NA	Q000W5	4.799007665	24h LPS	5	Gbp10	****
Q000W5	3.795021311	0.607500071	12.66464253	3.36e-5	6.74515e-4	4.473894257	3.795021311	Guanylate-binding protein 10	NA	Q000W5	3.171008532	8h LPS	4	Gbp10	***
Q0GUM3	3.118717013	0.277530784	12.66464253	5.93e-8	1.37e-6	7.227255942	3.118717013	Interferon-gamma-inducible p47 GTPase	NA	Q0GUM3	5.863398806	24h LPS	5	Gm12250	****
Q0GUM3	2.952964693	0.310288849	12.66464253	3.95e-7	2.21e-5	6.403775519	2.952964693	Interferon-gamma-inducible p47 GTPase	NA	Q0GUM3	4.655246276	8h LPS	4	Gm12250	****
Q0VGU4	1.434917781	0.206681302	12.66464253	1.17e-5	2.95122e-4	4.931986885	1.434917781	MCG18019	NA	Q0VGU4	3.529997736	8h LPS	4	Vgf	***
Q0WXI6	1.48936329	0.404473681	12.66464253	0.002878078	0.007894667	2.540897377	1.48936329	MHC class I like protein GS9	NA	Q0WXI6	2.102666177	24h LPS	5	H2-Q4	**
Q155P7	-1.018914945	0.163006677	12.66464253	3.34e-5	6.72205e-4	4.47647922	1.018914945	LEK1	NA	Q155P7	3.172498175	8h LPS	4	Cenpf	***
Q155P7	-1.898723347	0.145797605	12.66464253	1.05e-8	3.78e-7	7.977972214	1.898723347	LEK1	NA	Q155P7	6.422648957	24h LPS	5	Cenpf	****
Q2V6D6	1.575497498	0.303115077	12.66464253	1.86977e-4	0.002755761	3.728212227	1.575497498	Guanylate binding protein 8	NA	Q2V6D6	2.559758477	8h LPS	4	Gbp8	**
Q2V6D6	1.928706401	0.271114367	12.66464253	9.11e-6	7.53e-5	5.040525446	1.928706401	Guanylate binding protein 8	NA	Q2V6D6	4.122926249	24h LPS	5	Gbp8	****
Q31615	2.381892958	0.807328274	12.66464253	0.011538663	0.025009323	1.937844499	2.381892958	MHC class I H2-TL-27-129 mRNA (b haplotype)	NA	Q31615	1.601898056	24h LPS	5	H2-T22	*
Q3SXA6	3.321717105	0.475922674	12.66464253	1.11e-5	8.87e-5	4.955484472	3.321717105	Protein Tnip3	NA	Q3SXA6	4.052067579	24h LPS	5	Tnip3	****
Q3SXA6	3.654059441	0.532097726	12.66464253	1.31e-5	3.25703e-4	4.883704131	3.654059441	Protein Tnip3	NA	Q3SXA6	3.487177878	8h LPS	4	Tnip3	***
Q3TAS3	2.072209295	0.150279891	12.66464253	5.3300000000000004e-09	8.51e-7	8.273010069	2.072209295	Stx11 protein	NA	Q3TAS3	6.070303842	8h LPS	4	Stx11	****
Q3TAS3	2.268959562	0.134414421	12.66464253	4.66e-10	4.64e-8	9.331744693	2.268959562	Stx11 protein	NA	Q3TAS3	7.333158449	24h LPS	5	Stx11	****
Q3TDC6	1.058577742	0.141627254	12.66464253	5.45e-6	4.98e-5	5.263517566	1.058577742	Putative uncharacterized protein	NA	Q3TDC6	4.302383308	24h LPS	5	Ddhd1	****
Q3TDC6	1.333688786	0.158344083	12.66464253	1.52e-6	6.07e-5	5.817690778	1.333688786	Putative uncharacterized protein	NA	Q3TDC6	4.216501996	8h LPS	4	Ddhd1	****
Q3TEE9	1.118390205	0.151532174	12.66464253	6.22e-6	5.53e-5	5.206133934	1.118390205	Protein Osgin2	NA	Q3TEE9	4.257250146	24h LPS	5	Osgin2	****
Q3TEE9	1.244788585	0.169418121	12.66464253	6.52e-6	1.86033e-4	5.185773749	1.244788585	Protein Osgin2	NA	Q3TEE9	3.730410424	8h LPS	4	Osgin2	***
Q3TIQ4	1.03487862	0.137805915	12.66464253	5.19e-6	1.55482e-4	5.284972883	1.03487862	Putative uncharacterized protein	NA	Q3TIQ4	3.808320227	8h LPS	4	Zc3h7a	***
Q3TKC5	-1.374788786	0.147662305	12.66464253	5.04e-7	7.29e-6	6.297210244	1.374788786	Putative uncharacterized protein	NA	Q3TKC5	5.13747309	24h LPS	5	Ppat	****
Q3TML0	1.77270215	0.479888412	12.66464253	0.002815081	0.007751194	2.550509062	1.77270215	Protein disulfide-isomerase A6	NA	Q3TML0	2.110631388	24h LPS	5	Pdia6	**
Q3TMS7	1.35765164	0.261910498	12.66464253	1.91521e-4	8.86414e-4	3.717782667	1.35765164	Putative uncharacterized protein	NA	Q3TMS7	3.05236324	24h LPS	5	Gm5431	***
Q3TMS7	1.322594232	0.292824839	12.66464253	6.17801e-4	0.006621437	3.20915106	1.322594232	Putative uncharacterized protein	NA	Q3TMS7	2.179047764	8h LPS	4	Gm5431	**
Q3TNB8	-1.095932169	0.111173587	12.66464253	2.66e-7	4.42e-6	6.57593054	1.095932169	FYVE, RhoGEF and PH domain containing 3, isoform CRA_b	NA	Q3TNB8	5.354131059	24h LPS	5	Fgd3	****
Q3TNB8	-1.445438634	0.124295849	12.66464253	3.98e-8	3.34e-6	7.40015649	1.445438634	FYVE, RhoGEF and PH domain containing 3, isoform CRA_b	NA	Q3TNB8	5.476203864	8h LPS	4	Fgd3	****
Q3TNW3	1.374102498	0.12711917	12.66464253	9.28e-8	6.27e-6	7.032572619	1.374102498	Protein Trim30d	NA	Q3TNW3	5.202778395	8h LPS	4	Trim30d	****
Q3TNW3	2.457947408	0.113698842	12.66464253	2.24e-11	8.04e-9	10.64944934	2.457947408	Protein Trim30d	NA	Q3TNW3	8.094613175	24h LPS	5	Trim30d	****
Q3TRI2	-2.587958254	0.849230287	12.66464253	0.009593355	0.046644763	2.018029492	2.587958254	Putative uncharacterized protein	NA	Q3TRI2	1.331197108	8h LPS	4	Dab2	*
Q3U3S6	1.772683114	0.394214891	12.66464253	6.40368e-4	0.006813921	3.193570663	1.772683114	6-phosphofructo-2-kinase/fructose-2, 6-biphosphatase 3 splice variant 4	NA	Q3U3S6	2.166602926	8h LPS	4	Pfkfb3	**
Q3U3S6	3.280233775	0.352596518	12.66464253	5.09e-7	7.34e-6	6.293421583	3.280233775	6-phosphofructo-2-kinase/fructose-2, 6-biphosphatase 3 splice variant 4	NA	Q3U3S6	5.134470483	24h LPS	5	Pfkfb3	****
Q3U687	5.491718364	0.998364052	11.66464253	1.50704e-4	7.31862e-4	3.821874002	5.491718364	Protein 2010002M12Rik	NA	Q3U687	3.135570924	24h LPS	5	2010002M12Rik	***
Q3U687	5.021005232	1.116204943	11.66464253	7.81562e-4	0.007732239	3.10703677	5.021005232	Protein 2010002M12Rik	NA	Q3U687	2.111694726	8h LPS	4	2010002M12Rik	**
Q3U6X5	4.7838946	0.340381775	12.66464253	4.25e-9	1.91e-7	8.371906575	4.7838946	Putative uncharacterized protein	NA	Q3U6X5	6.71820361	24h LPS	5	Cxcl10	****
Q3U6X5	4.816206493	0.380558394	12.66464253	1.48e-8	1.66e-6	7.831055107	4.816206493	Putative uncharacterized protein	NA	Q3U6X5	5.780637224	8h LPS	4	Cxcl10	****
Q3U6Y9	-1.95360276	0.320736572	12.66464253	4.29e-5	2.65139e-4	4.367276148	1.95360276	Putative uncharacterized protein	NA	Q3U6Y9	3.576526159	24h LPS	5	Cd36	***
Q3U7K7	1.362573569	0.2652894	11.66464253	2.69812e-4	0.003591791	3.568938379	1.362573569	E3 ubiquitin-protein ligase TRIM21	NA	Q3U7K7	2.44468897	8h LPS	4	Trim21	**
Q3U7K7	1.579813463	0.242174981	11.66464253	3.25e-5	2.10392e-4	4.488389464	1.579813463	E3 ubiquitin-protein ligase TRIM21	NA	Q3U7K7	3.676971285	24h LPS	5	Trim21	***
Q3U8E7	1.539659889	0.467930765	12.66464253	0.0060428	0.03390942	2.218761796	1.539659889	Putative uncharacterized protein	NA	Q3U8E7	1.469679643	8h LPS	4	Mthfd2	*
Q3U8S1	3.016509901	0.223563381	12.66464253	6.91e-9	9.93e-7	8.160695094	3.016509901	CD44 antigen	NA	Q3U8S1	6.003181402	8h LPS	4	Cd44	****
Q3U8S1	1.664242901	0.199961167	12.66464253	1.73e-6	1.97e-5	5.76143773	1.664242901	CD44 antigen	NA	Q3U8S1	4.705439121	24h LPS	5	Cd44	****
Q3UAB1	5.567651528	0.442640862	10.66464253	9.84e-8	2.05e-6	7.007105336	5.567651528	Putative uncharacterized protein	NA	Q3UAB1	5.687492468	24h LPS	5	I830012O16Rik	****
Q3UAB1	2.682515581	0.494887528	10.66464253	2.34022e-4	0.003228528	3.630743803	2.682515581	Putative uncharacterized protein	NA	Q3UAB1	2.49099541	8h LPS	4	I830012O16Rik	**
Q3UDL6	-1.032665534	0.17585075	12.66464253	6.09e-5	0.001118959	4.215372214	1.032665534	Putative uncharacterized protein	NA	Q3UDL6	2.951185712	8h LPS	4	Aplp2	**
Q3UDL6	-2.217712533	0.157285692	12.66464253	4.09e-9	1.87e-7	8.388652844	2.217712533	Putative uncharacterized protein	NA	Q3UDL6	6.727525861	24h LPS	5	Aplp2	****
Q3UHH3	1.334367837	0.47039904	12.66464253	0.014318533	0.029904657	1.844101482	1.334367837	Putative uncharacterized protein	NA	Q3UHH3	1.524261175	24h LPS	5	Hspg2	*
Q3UIZ3	-1.298551446	0.128361129	12.66464253	1.98e-7	1.2e-5	6.703358613	1.298551446	Putative uncharacterized protein	NA	Q3UIZ3	4.922256313	8h LPS	4	Spryd3	****
Q3UJK0	-1.682844864	0.632454764	12.66464253	0.019969054	0.039463009	1.699642501	1.682844864	Putative uncharacterized protein	NA	Q3UJK0	1.403809809	24h LPS	5	NA	*
Q3UKR0	2.926345351	0.215604477	12.66464253	6.44e-9	9.69e-7	8.191205646	2.926345351	Death domain-associated protein 6	NA	Q3UKR0	6.013805284	8h LPS	4	Daxx	****
Q3UKR0	2.648261983	0.192842507	12.66464253	5.6e-9	2.38e-7	8.251849293	2.648261983	Death domain-associated protein 6	NA	Q3UKR0	6.624330911	24h LPS	5	Daxx	****
Q3UQ19	-1.098280006	0.100109903	12.66464253	7.82e-8	1.69e-6	7.10665458	1.098280006	Protein Phactr2	NA	Q3UQ19	5.772004715	24h LPS	5	Phactr2	****
Q3UQP1	-1.084582034	0.171596774	12.66464253	2.99e-5	1.98317e-4	4.523688929	1.084582034	Protein Iqgap3	NA	Q3UQP1	3.7026391850000002	24h LPS	5	Iqgap3	***
Q3UV66	2.001735041	0.238717458	12.66464253	1.6e-6	1.85e-5	5.796713279	2.001735041	Protein Slfn4	NA	Q3UV66	4.733256269	24h LPS	5	Slfn4	****
Q3UV66	1.593166094	0.266894232	12.66464253	5.21e-5	9.89402e-4	4.283054123	1.593166094	Protein Slfn4	NA	Q3UV66	3.004627182	8h LPS	4	Slfn4	***
Q4FZE5	1.229686592	0.293914184	12.66464253	0.001131601	0.010207452	2.94630662	1.229686592	Eef1a1 protein	NA	Q4FZE5	1.991082654	8h LPS	4	Eef1a1	*
Q4FZE5	1.187989425	0.262884838	12.66464253	6.15168e-4	0.002261571	3.211006454	1.187989425	Eef1a1 protein	NA	Q4FZE5	2.645589775	24h LPS	5	Eef1a1	**
Q504M2	-1.074919878	0.120759401	12.66464253	8.3e-7	1.1e-5	6.080673416	1.074919878	MCG53395	NA	Q504M2	4.958593676	24h LPS	5	Pdp2	****
Q571B4	1.564060311	0.52294443	12.66464253	0.010682798	0.049990982	1.971314969	1.564060311	MKIAA4008 protein	NA	Q571B4	1.301108328	8h LPS	4	Gnpda2	*
Q59IW5	1.005356134	0.351926112	12.66464253	0.013784048	0.028987415	1.860623234	1.005356134	Protein Abi3bp	NA	Q59IW5	1.537790504	24h LPS	5	Abi3bp	*
Q5NCB2	1.073851785	0.248355238	12.66464253	8.75882e-4	0.008445106	3.05755448	1.073851785	Protein Gm12185	NA	Q5NCB2	2.073394873	8h LPS	4	Gm12185	**
Q5NCB2	1.035463369	0.222135678	12.66464253	4.76814e-4	0.001857409	3.321650887	1.035463369	Protein Gm12185	NA	Q5NCB2	2.731092498	24h LPS	5	Gm12185	**
Q5SSJ1	2.22406588	0.477350107	12.66464253	4.78693e-4	0.001862908	3.319942819	2.22406588	Activated macrophage/microglia WAP domain protein	NA	Q5SSJ1	2.729808546	24h LPS	5	Wfdc17	**
Q5U4H9	-1.489515694	0.191886585	12.66464253	3.66e-6	1.1778e-4	5.436737146	1.489515694	Nuclear receptor coactivator 4	NA	Q5U4H9	3.928926614	8h LPS	4	Ncoa4	***
Q5U4H9	-1.053322077	0.171628579	12.66464253	3.99e-5	2.49928e-4	4.399032642	1.053322077	Nuclear receptor coactivator 4	NA	Q5U4H9	3.602184814	24h LPS	5	Ncoa4	***
Q61635	2.229248112	0.17609405	12.66464253	1.47e-8	4.98e-7	7.832588248	2.229248112	GTP-binding protein	NA	Q61635	6.302765789	24h LPS	5	Ifi47	****
Q61635	3.818169865	0.196879133	12.66464253	8.54e-11	6.18e-8	10.06852482	3.818169865	GTP-binding protein	NA	Q61635	7.208707911	8h LPS	4	Ifi47	****
Q61876	-1.789411463	0.171976984	12.66464253	1.44e-7	2.74e-6	6.842551464	1.789411463	Endogenous murine leukemia virus polytropic provirus DNA, complete cds	NA	Q61876	5.562051515	24h LPS	5	NA	****
Q66JU6	3.399008022	0.614508146	12.66464253	1.06533e-4	5.51262e-4	3.972515802	3.399008022	H2-K1 protein	NA	Q66JU6	3.258642209	24h LPS	5	H2-K1	***
Q66JU6	2.648431532	0.687040993	12.66464253	0.00208213	0.015797246	2.681492127	2.648431532	H2-K1 protein	NA	Q66JU6	1.801418611	8h LPS	4	H2-K1	*
Q6GTM0	4.307603133	0.387522464	11.66464253	1.48e-7	2.79e-6	6.830824669	4.307603133	Ifit2 protein	NA	Q6GTM0	5.554460888	24h LPS	5	Ifit2	****
Q6GTM0	4.112406666	0.433263286	11.66464253	7.86e-7	3.58e-5	6.104814277	4.112406666	Ifit2 protein	NA	Q6GTM0	4.445927788	8h LPS	4	Ifit2	****
Q6IE28	1.994824499	0.299156154	12.66464253	1.76e-5	1.28951e-4	4.754621547	1.994824499	Protein Gm5416	NA	Q6IE28	3.889574211	24h LPS	5	Gm5416	***
Q6NSQ5	2.618439587	0.226808779	12.66464253	4.33e-8	3.45e-6	7.36334934	2.618439587	Protein Sp140	NA	Q6NSQ5	5.461673108	8h LPS	4	Sp140	****
Q6NSQ5	1.744085498	0.202863939	12.66464253	1.22e-6	1.48e-5	5.914861208	1.744085498	Protein Sp140	NA	Q6NSQ5	4.830088816	24h LPS	5	Sp140	****
Q6NZH9	-2.01209182	0.129389875	12.66464253	1.26e-9	8.37e-8	8.899841278	2.01209182	Protein Rasgrp3	NA	Q6NZH9	7.077346292	24h LPS	5	Rasgrp3	****
Q6QX36	1.521113579	0.160812451	12.66464253	4.23e-7	6.33e-6	6.37407432	1.521113579	CRKD-binding protein	NA	Q6QX36	5.198309721	24h LPS	5	B430306N03Rik	****
Q6W9L1	2.983526886	0.392859145	12.66464253	4.61e-6	4.34e-5	5.336204524	2.983526886	MHC class Ib antigen	NA	Q6W9L1	4.362411703	24h LPS	5	H2-M2	****
Q6W9L1	3.70717167	0.439229877	12.66464253	1.49e-6	6e-5	5.827460731	3.70717167	MHC class Ib antigen	NA	Q6W9L1	4.221710466	8h LPS	4	H2-M2	****
Q6ZPW1	-1.354161381	0.205050505	12.66464253	1.94e-5	1.39001e-4	4.712553301	1.354161381	MCG140111, isoform CRA_b	NA	Q6ZPW1	3.856981857	24h LPS	5	Znf512b	***
Q6ZQB7	-1.646549516	0.397863648	12.66464253	0.001230049	0.003931225	2.910077754	1.646549516	MKIAA0429 protein	NA	Q6ZQB7	2.405472073	24h LPS	5	Mtss1	**
Q6ZQL8	3.673888058	0.316756119	12.66464253	4.1e-8	3.37e-6	7.386849671	3.673888058	Guanylate binding protein 6	NA	Q6ZQL8	5.471945174	8h LPS	4	Mpa2l	****
Q6ZQL8	4.277653452	0.28331528499999997	12.66464253	1.8e-9	1.08e-7	8.745325315	4.277653452	Guanylate binding protein 6	NA	Q6ZQL8	6.967500724	24h LPS	5	Mpa2l	****
Q71F55	1.426209096	0.20523015	12.66464253	1.16e-5	9.18e-5	4.936234746	1.426209096	Herpes virus entry mediator	NA	Q71F55	4.037156496	24h LPS	5	Tnfrsf14	****
Q7TNL9	-1.488203824	0.366134814	12.66464253	0.001409642	0.004358468	2.850891065	1.488203824	Coiled-coil-helix-coiled-coil-helix domain containing 10	NA	Q7TNL9	2.360666175	24h LPS	5	Chchd10	**
Q80UI7	2.232334272	0.565883904	12.66464253	0.001760364	0.005238835	2.754397543	2.232334272	C-type lectin domain family 4, member a1	NA	Q80UI7	2.280765308	24h LPS	5	Clec4a1	**
Q8BLB2	1.0429958	0.262929106	12.66464253	0.001689889	0.013680377	2.772141931	1.0429958	MCG4787, isoform CRA_b	NA	Q8BLB2	1.86390193	8h LPS	4	B230307C23Rik	*
Q8BNX5	-1.270196377	0.201426565	12.66464253	3.06e-5	2.01506e-4	4.513884927	1.270196377	Putative uncharacterized protein	NA	Q8BNX5	3.695711316	24h LPS	5	NA	***
Q8BSJ6	1.841083551	0.358862445	12.66464253	2.09859e-4	9.52429e-4	3.678071864	1.841083551	Putative uncharacterized protein	NA	Q8BSJ6	3.021167395	24h LPS	5	Pml	***
Q8BTS3	1.051587955	0.243415493	12.66464253	8.81835e-4	0.008482212	3.054612599	1.051587955	Guanylate-binding protein 9	NA	Q8BTS3	2.071490898	8h LPS	4	Gbp9	**
Q8BTS3	1.232310179	0.217717436	12.66464253	8.61e-5	4.57838e-4	4.06509145	1.232310179	Guanylate-binding protein 9	NA	Q8BTS3	3.339287922	24h LPS	5	Gbp9	***
Q8BW36	-1.414671676	0.137145415	12.66464253	1.59e-7	2.94e-6	6.799557024	1.414671676	Putative uncharacterized protein	NA	Q8BW36	5.531349248	24h LPS	5	AI607873	****
Q8BXB3	-1.017789307	0.102726682	12.66464253	2.51e-7	4.22e-6	6.600725557	1.017789307	Putative uncharacterized protein	NA	Q8BXB3	5.374827667	24h LPS	5	Slc8a1	****
Q8BZG4	1.186313505	0.197505995	12.66464253	4.91e-5	2.93299e-4	4.308883923	1.186313505	Putative uncharacterized protein	NA	Q8BZG4	3.532688958	24h LPS	5	Samd9l	***
Q8BZG4	1.148379954	0.220818416	12.66464253	1.8606e-4	0.002752588	3.730346214	1.148379954	Putative uncharacterized protein	NA	Q8BZG4	2.560258748	8h LPS	4	Samd9l	**
Q8C2B1	-1.727775196	0.136952856	12.66464253	1.53e-8	5.06e-7	7.814921198	1.727775196	Putative uncharacterized protein	NA	Q8C2B1	6.296262797	24h LPS	5	BC094435	****
Q8C2B1	-1.228102467	0.153117948	12.66464253	2.58e-6	8.99e-5	5.588287652	1.228102467	Putative uncharacterized protein	NA	Q8C2B1	4.046446903	8h LPS	4	BC094435	****
Q8C2M4	-1.082461957	0.156734241	12.66464253	1.23e-5	9.64e-5	4.908774648	1.082461957	Putative uncharacterized protein	NA	Q8C2M4	4.016124159	24h LPS	5	NA	****
Q8C2M8	2.916739263	0.254481532	12.66464253	4.71e-8	1.15e-6	7.326805879	2.916739263	Interferon gamma induced GTPase	NA	Q8C2M8	5.9396774	24h LPS	5	Igtp	****
Q8C2M8	2.498136018	0.284519002	12.66464253	9.66e-7	4.21e-5	6.01511916	2.498136018	Interferon gamma induced GTPase	NA	Q8C2M8	4.375894019	8h LPS	4	Igtp	****
Q8C5R8	1.093596219	0.422289153	12.66464253	0.022829617	0.044014354	1.641501369	1.093596219	Protein Prps1l1	NA	Q8C5R8	1.356405668	24h LPS	5	Prps1l1	*
Q8C7E4	-1.186747402	0.221824198	12.66464253	1.4436e-4	7.10131e-4	3.840554604	1.186747402	Ribonuclease 4	NA	Q8C7E4	3.148661387	24h LPS	5	Rnase4	***
Q8C9P2	1.133054764	0.273553614	12.66464253	0.001222129	0.003914658	2.912882918	1.133054764	Putative uncharacterized protein	NA	Q8C9P2	2.40730612	24h LPS	5	Gm8995	**
Q8C9P2	1.599159627	0.305842239	12.66464253	1.77332e-4	0.002643076	3.751212838	1.599159627	Putative uncharacterized protein	NA	Q8C9P2	2.577890389	8h LPS	4	Gm8995	**
Q8CF60	1.32782518	0.168507002	12.66464253	3.12e-6	1.03041e-4	5.506117287	1.32782518	Protein Zfp263	NA	Q8CF60	3.986990692	8h LPS	4	Zfp263	***
Q8CIE4	1.599749086	0.133036849	12.66464253	2.69e-8	7.61e-7	7.570002091	1.599749086	Plec1 protein	NA	Q8CIE4	6.118574968	24h LPS	5	Parp10	****
Q8CIH9	-1.96655342	0.210506899	12.66464253	4.86e-7	7.07e-6	6.31365416	1.96655342	MCG15865, isoform CRA_a	NA	Q8CIH9	5.150758487	24h LPS	5	Ppat	****
Q8K357	6.321721716	0.257028683	8.664642526	2.56e-9	5.66e-7	8.592303941	6.321721716	Procr protein	NA	Q8K357	6.246930211	8h LPS	4	Procr	****
Q8K357	6.450083931	0.242328966	8.664642526	1.3e-9	8.5e-8	8.886032389	6.450083931	Procr protein	NA	Q8K357	7.070715988	24h LPS	5	Procr	****
Q8N7N6	2.108954221	0.213720083	12.66464253	2.62e-7	4.39e-6	6.580901537	2.108954221	Protein Traf3ip2	NA	Q8N7N6	5.357743684	24h LPS	5	Traf3ip2	****
Q8VBU5	4.179505407	0.371303161	11.66464253	1.29e-7	2.53e-6	6.889448097	4.179505407	Phosphodiesterase 4B	NA	Q8VBU5	5.596831257	24h LPS	5	Pde4b	****
Q8VBU5	4.82533205	0.415129555	11.66464253	9.12e-8	6.27e-6	7.039784361	4.82533205	Phosphodiesterase 4B	NA	Q8VBU5	5.202778395	8h LPS	4	Pde4b	****
Q8VCG1	-1.12329564	0.117167363	12.66464253	3.63e-7	5.66e-6	6.439641976	1.12329564	Deoxyuridine triphosphatase, isoform CRA_b	NA	Q8VCG1	5.247235706	24h LPS	5	Dut	****
Q91YU9	1.625273292	0.196388739	12.66464253	1.84e-6	2.06e-5	5.734784665	1.625273292	Prdx5 protein	NA	Q91YU9	4.686806646	24h LPS	5	Prdx5	****
Q91Z40	3.740623995	0.338406246	12.66464253	7.17e-8	1.59e-6	7.14441179	3.740623995	Gbp6 protein	NA	Q91Z40	5.797830008	24h LPS	5	Gbp7	****
Q91Z40	2.649562982	0.378349685	12.66464253	1.07e-5	2.73624e-4	4.970367146	2.649562982	Gbp6 protein	NA	Q91Z40	3.562845509	8h LPS	4	Gbp7	***
Q922G6	-1.166153673	0.159613438	12.66464253	6.91e-6	1.94809e-4	5.160280697	1.166153673	Spryd3 protein	NA	Q922G6	3.710390901	8h LPS	4	Spryd3	***
Q925T4	1.815377489	0.21919314	12.66464253	1.83e-6	2.05e-5	5.738357615	1.815377489	PLAGL2	NA	Q925T4	4.687939733	24h LPS	5	Plagl2	****
Q925T4	2.162417468	0.245065381	12.66464253	9.15e-7	4.05e-5	6.038809261	2.162417468	PLAGL2	NA	Q925T4	4.392405535	8h LPS	4	Plagl2	****
Q99K94	1.31736037	0.147451339	12.66464253	7.97e-7	1.07e-5	6.098347804	1.31736037	Signal transducer and activator of transcription 1	NA	Q99K94	4.970458017	24h LPS	5	Stat1	****
Q9CX25	-1.497889551	0.126349314	12.66464253	3.18e-8	8.62e-7	7.497771135	1.497889551	MCG1046832, isoform CRA_a	NA	Q9CX25	6.064442235	24h LPS	5	9430038I01Rik	****
Q9D0C0	-2.446482594	0.608815399	12.66464253	0.001535541	0.012741317	2.813738524	2.446482594	Putative uncharacterized protein	NA	Q9D0C0	1.89478568	8h LPS	4	Ctsl	*
Q9D0C0	-1.857951935	0.544541047	12.66464253	0.004796764	0.012123423	2.319051606	1.857951935	Putative uncharacterized protein	NA	Q9D0C0	1.916374738	24h LPS	5	Ctsl	*
Q9D9G7	2.748524919	0.8406648	12.66464253	0.006287645	0.034963516	2.201511974	2.748524919	1700074P13Rik protein	NA	Q9D9G7	1.456384894	8h LPS	4	1700074P13Rik	*
Q9DBK7	1.229952574	0.107663823	12.66464253	4.89e-8	1.18e-6	7.310268944	1.229952574	MCG18845, isoform CRA_d	NA	Q9DBK7	5.927106653	24h LPS	5	Uba7	****
Q9DCE9	3.315526754	0.248767036	12.66464253	8e-9	3.14e-7	8.097162303	3.315526754	Protein Igtp	NA	Q9DCE9	6.50298211	24h LPS	5	Igtp	****
Q9DCE9	2.098953125	0.278130001	12.66464253	4.93e-6	1.50715e-4	5.307384595	2.098953125	Protein Igtp	NA	Q9DCE9	3.82184398	8h LPS	4	Igtp	***
Q9ESU7	-1.047297674	0.103291474	12.66464253	1.93e-7	3.43e-6	6.714498057	1.047297674	Neutral amino acid transporter ASCT2	NA	Q9ESU7	5.465068166	24h LPS	5	Slc1a5	****
Q9JM45	-1.338184284	0.177905399	12.66464253	5.1e-6	4.71e-5	5.292377631	1.338184284	CIP7	NA	Q9JM45	4.326712195	24h LPS	5	cip7	****
Q9QXJ2	1.059986963	0.179978994	12.66464253	5.92e-5	0.001092402	4.227364049	1.059986963	Signal transducer and activator of transcription 2	NA	Q9QXJ2	2.961617505	8h LPS	4	Stat2	**
Q9QXJ2	1.928395516	0.160978106	12.66464253	2.81e-8	7.87e-7	7.550672868	1.928395516	Signal transducer and activator of transcription 2	NA	Q9QXJ2	6.103841497	24h LPS	5	Stat2	****
Q9Z0I6	1.137404598	0.149374716	12.66464253	4.48e-6	4.24e-5	5.348271662	1.137404598	Protein Slfn2	NA	Q9Z0I6	4.372937878	24h LPS	5	Slfn2	****
Q9Z0I6	2.044948123	0.16700601	12.66464253	2.18e-8	2.09e-6	7.662315002	2.044948123	Protein Slfn2	NA	Q9Z0I6	5.679716863	8h LPS	4	Slfn2	****
Q9Z0I7	5.768438273	0.43343936	10.66464253	5.57e-8	1.31e-6	7.254054006	5.768438273	Protein Slfn1	NA	Q9Z0I7	5.882577473	24h LPS	5	Slfn1	****
Q9Z0I7	3.043926378	0.484599936	10.66464253	6.87e-5	0.001229034	4.162777345	3.043926378	Protein Slfn1	NA	Q9Z0I7	2.910435973	8h LPS	4	Slfn1	**
Q9Z1M2	2.350278863	0.270894882	12.66464253	1.1e-6	1.37e-5	5.958173821	2.350278863	Interferon-g induced GTPase	NA	Q9Z1M2	4.864032618	24h LPS	5	Irgm2	****
Q9Z1M2	2.237465874	0.302869686	12.66464253	6.16e-6	1.77363e-4	5.210434833	2.237465874	Interferon-g induced GTPase	NA	Q9Z1M2	3.751137201	8h LPS	4	Irgm2	***
QPCT	-1.502474632	0.135699788	12.66464253	7.03e-8	1.57e-6	7.152759389	1.502474632	Glutaminyl-peptide cyclotransferase	NA	Q9CYK2	5.803751373	24h LPS	5	Qpct	****
QPCTL	-1.059344006	0.234958774	12.66464253	6.26799e-4	0.006704364	3.202871662	1.059344006	Glutaminyl-peptide cyclotransferase-like protein	NA	Q8BH73	2.17364241	8h LPS	4	Qpctl	**
R3GEF	-1.192301246	0.128903816	12.66464253	5.43e-7	7.75e-6	6.265476413	1.192301246	Guanine nucleotide exchange factor for Rab-3A	NA	Q8VDV3	5.110434381	24h LPS	5	Rab3il1	****
R3HC1	-1.10811912	0.129129089	12.66464253	1.24e-6	1.51e-5	5.906108467	1.10811912	R3H and coiled-coil domain-containing protein 1	NA	Q8BSI6	4.821997606	24h LPS	5	R3hcc1	****
R3HD4	-1.386734173	0.208364779	12.66464253	1.79e-5	1.30633e-4	4.746210521	1.386734173	R3H domain-containing protein 4	NA	Q4VBF2	3.883948409	24h LPS	5	R3hdm4	***
R3HD4	-1.074594086	0.232958905	12.66464253	5.19992e-4	0.005856522	3.284003179	1.074594086	R3H domain-containing protein 4	NA	Q4VBF2	2.232360205	8h LPS	4	R3hdm4	**
RAB20	1.798192085	0.1473084	12.66464253	2.26e-8	2.12e-6	7.646561309	1.798192085	Ras-related protein Rab-20	NA	P35295	5.674304003	8h LPS	4	Rab20	****
RAB20	2.201506807	0.131756639	12.66464253	5.27e-10	4.99e-8	9.277846781	2.201506807	Ras-related protein Rab-20	NA	P35295	7.301498903	24h LPS	5	Rab20	****
RAB43	1.174959995	0.140874368	12.66464253	1.69e-6	1.94e-5	5.771412156	1.174959995	Ras-related protein Rab-43	NA	Q8CG50	4.712345165	24h LPS	5	Rab43	****
RAB7B	-1.205985136	0.149852227	12.66464253	2.49e-6	2.67e-5	5.604057621	1.205985136	Ras-related protein Rab-7b	NA	Q8VEA8	4.573370204	24h LPS	5	Rab7b	****
RAI1	-1.274551177	0.195456274	12.66464253	2.2e-5	1.54396e-4	4.657661983	1.274551177	Retinoic acid-induced protein 1	NA	Q61818	3.811364083	24h LPS	5	Rai1	***
RAP2C	1.10924867	0.13965494	12.66464253	2.86e-6	2.96e-5	5.542944085	1.10924867	Ras-related protein Rap-2c	NA	Q8BU31	4.528222097	24h LPS	5	Rap2c	****
RASF1	1.2287919	0.144178749	12.66464253	1.34e-6	1.6e-5	5.873508079	1.2287919	Ras association domain-containing protein 1	NA	Q99MK9	4.795306077	24h LPS	5	Rassf1	****
RASF4	2.134112622	0.125741288	12.66464253	4.36e-10	4.64e-8	9.360436043	2.134112622	Ras association domain-containing protein 4	NA	Q8CB96	7.333158449	24h LPS	5	Rassf4	****
RASF4	1.63947429	0.140583033	12.66464253	3.85e-8	3.33e-6	7.414477812	1.63947429	Ras association domain-containing protein 4	NA	Q8CB96	5.477909167	8h LPS	4	Rassf4	****
RASF5	-1.160728912	0.169968809	12.66464253	1.38e-5	1.0574e-4	4.85911396	1.160728912	Ras association domain-containing protein 5	NA	Q5EBH1	3.975760312	24h LPS	5	Rassf5	***
RASF8	-1.178140273	0.086788768	12.66464253	6.43e-9	2.6e-7	8.191987551	1.178140273	Ras association domain-containing protein 8	NA	Q8CJ96	6.584777546	24h LPS	5	Rassf8	****
RBFA	-1.099779527	0.115587959	12.66464253	3.96e-7	6.06e-6	6.402664679	1.099779527	Putative ribosome-binding factor A, mitochondrial	NA	Q6P3B9	5.217826171	24h LPS	5	Rbfa	****
RBFA	-1.659200601	0.129231267	12.66464253	1.24e-8	1.53e-6	7.904843014	1.659200601	Putative ribosome-binding factor A, mitochondrial	NA	Q6P3B9	5.815292396	8h LPS	4	Rbfa	****
RBL1	-1.02750638	0.146543752	12.66464253	1.06e-5	8.52e-5	4.975859452	1.02750638	Retinoblastoma-like protein 1	NA	Q64701	4.069379513	24h LPS	5	Rbl1	****
RBM43	1.019050723	0.148985543	12.66464253	1.36e-5	3.36016e-4	4.866113155	1.019050723	RNA-binding protein 43	NA	Q99J64	3.473639446	8h LPS	4	Rbm43	***
RDH10	-1.34523532	0.204459285	12.66464253	2.01e-5	1.43245e-4	4.696379231	1.34523532	Retinol dehydrogenase 10	NA	Q8VCH7	3.843921022	24h LPS	5	Rdh10	***
RDH11	-1.242508755	0.387627821	12.66464253	0.007102217	0.038084101	2.148606081	1.242508755	Retinol dehydrogenase 11	NA	Q9QYF1	1.419256286	8h LPS	4	Rdh11	*
RECK	1.064142038	0.218122375	12.66464253	3.24828e-4	0.004124491	3.488346275	1.064142038	Reversion-inducing cysteine-rich protein with Kazal motifs	NA	Q9Z0J1	2.384629687	8h LPS	4	Reck	**
RECQ1	-1.00318464	0.109574489	12.66464253	6.08e-7	8.55e-6	6.215972235	1.00318464	ATP-dependent DNA helicase Q1	NA	Q9Z129	5.067879063	24h LPS	5	Recql	****
REEP5	-1.138082863	0.298093381	12.66464253	0.002231157	0.016590816	2.651469925	1.138082863	Receptor expression-enhancing protein 5	NA	Q60870	1.780132261	8h LPS	4	Reep5	*
RELB	2.237221954	0.122762594	12.66464253	1.83e-10	2.81e-8	9.737458085	2.237221954	Transcription factor RelB	NA	Q04863	7.551752248	24h LPS	5	Relb	****
RELB	1.965416117	0.137252752	12.66464253	3.4e-9	6.74e-7	8.469045122	1.965416117	Transcription factor RelB	NA	Q04863	6.171120242	8h LPS	4	Relb	****
RELL1	-1.602212581	0.105150522	12.66464253	1.61e-9	1.02e-7	8.79319585	1.602212581	RELT-like protein 1	NA	Q8K2J7	6.991890164	24h LPS	5	Rell1	****
RFC1	-1.36258379	0.175242081	12.66464253	3.59e-6	3.55e-5	5.444425761	1.36258379	Replication factor C subunit 1	NA	P35601	4.450163882	24h LPS	5	Rfc1	****
RFIP1	2.408313042	0.23631868	12.66464253	1.82e-7	1.12e-5	6.739627734	2.408313042	Rab11 family-interacting protein 1	NA	Q9D620	4.951894855	8h LPS	4	Rab11fip1	****
RFIP1	3.147738821	0.211369853	12.66464253	2.12e-9	1.21e-7	8.673356117	3.147738821	Rab11 family-interacting protein 1	NA	Q9D620	6.917807922	24h LPS	5	Rab11fip1	****
RFWD2	1.662659961	0.264790885	12.66464253	3.19e-5	6.52964e-4	4.495722407	1.662659961	E3 ubiquitin-protein ligase RFWD2	NA	Q9R1A8	3.185110783	8h LPS	4	Rfwd2	***
RGAP1	-3.471055902	0.228651871	12.66464253	1.68e-9	1.04e-7	8.77364959	3.471055902	Rac GTPase-activating protein 1	NA	Q9WVM1	6.982563069	24h LPS	5	Racgap1	****
RGAP1	-1.20577278	0.255640564	12.66464253	4.32202e-4	0.005075671	3.36431297	1.20577278	Rac GTPase-activating protein 1	NA	Q9WVM1	2.294506513	8h LPS	4	Racgap1	**
RGF1B	-1.080910917	0.172280155	12.66464253	3.22e-5	2.10181e-4	4.492338518	1.080910917	Ras-GEF domain-containing family member 1B	NA	Q8JZL7	3.677405874	24h LPS	5	Rasgef1b	***
RGL1	1.99233274	0.377263315	12.66464253	1.62231e-4	7.76023e-4	3.789866212	1.99233274	Ral guanine nucleotide dissociation stimulator-like 1	NA	Q60695	3.110125581	24h LPS	5	Rgl1	***
RGPS2	-1.031435061	0.338880953	12.66464253	0.009662347	0.046865753	2.014917359	1.031435061	Ras-specific guanine nucleotide-releasing factor RalGPS2	NA	Q9ERD6	1.329144404	8h LPS	4	Ralgps2	*
RGS1	-2.497352424	0.175643348	12.66464253	3.7e-9	1.73e-7	8.43210385	2.497352424	Regulator of G-protein signaling 1	NA	Q9JL25	6.76087654	24h LPS	5	Rgs1	****
RHG26	1.480592881	0.175768751	12.66464253	1.52e-6	1.79e-5	5.818140227	1.480592881	Rho GTPase-activating protein 26	NA	Q6ZQ82	4.74833377	24h LPS	5	Arhgap26	****
RIF1	-1.349695188	0.194942331	12.66464253	1.2e-5	9.45e-5	4.919786241	1.349695188	Telomere-associated protein RIF1	NA	Q6PR54	4.024576052	24h LPS	5	Rif1	****
RIOX1	-1.19340909	0.097420837	12.66464253	2.17e-8	6.54e-7	7.664514736	1.19340909	NA	NA	Q9JJF3	6.184442431	24h LPS	5	NA	****
RIOX2	1.330028506	0.114081845	12.66464253	3.86e-8	9.75e-7	7.412993835	1.330028506	NA	NA	Q8CD15	6.011004686	24h LPS	5	NA	****
RIPK2	1.779490952	0.079131779	12.66464253	1.38e-11	3.66e-8	10.86123881	1.779490952	Receptor-interacting serine/threonine-protein kinase 2	NA	P58801	7.436683834	8h LPS	4	Ripk2	****
RIPK2	1.619490593	0.070777615	12.66464253	1.11e-11	5.53e-9	10.95456316	1.619490593	Receptor-interacting serine/threonine-protein kinase 2	NA	P58801	8.257006913	24h LPS	5	Ripk2	****
RIPL2	2.13429148	0.205514542	12.66464253	1.47e-7	2.78e-6	6.833083024	2.13429148	RILP-like protein 2	NA	Q99LE1	5.555688888	24h LPS	5	Rilpl2	****
RIPL2	1.551337497	0.229772243	12.66464253	1.55e-5	3.73972e-4	4.809009542	1.551337497	RILP-like protein 2	NA	Q99LE1	3.427161305	8h LPS	4	Rilpl2	***
RIR1	-1.961860525	0.129573936	12.66464253	1.74e-9	1.05e-7	8.759958491	1.961860525	Ribonucleoside-diphosphate reductase large subunit	NA	P07742	6.978566521	24h LPS	5	Rrm1	****
RIR2	-1.574969022	0.397579077	12.66464253	0.001707048	0.013777325	2.767754392	1.574969022	Ribonucleoside-diphosphate reductase subunit M2	NA	P11157	1.860835106	8h LPS	4	Rrm2	*
RIR2	-3.769610948	0.355605537	12.66464253	1.16e-7	2.34e-6	6.935144567	3.769610948	Ribonucleoside-diphosphate reductase subunit M2	NA	P11157	5.631163522	24h LPS	5	Rrm2	****
RL24	1.158809869	0.286445305	12.66464253	0.001460483	0.004486091	2.83550348	1.158809869	60S ribosomal protein L24	NA	Q8BP67	2.348131936	24h LPS	5	Rpl24	**
RL35	1.003756838	0.327007936	12.66464253	0.009198261	0.020742911	2.036294268	1.003756838	60S ribosomal protein L35	NA	Q6ZWV7	1.683130293	24h LPS	5	Rpl35	*
RM10	-1.116137969	0.258477723	12.66464253	8.85079e-4	0.008503156	3.053017977	1.116137969	39S ribosomal protein L10, mitochondrial	NA	Q3TBW2	2.070419838	8h LPS	4	Mrpl10	**
RM23	-1.03428935	0.281787983	12.66464253	0.002942571	0.020350445000000002	2.531273018	1.03428935	39S ribosomal protein L23, mitochondrial	NA	O35972	1.691426094	8h LPS	4	Mrpl23	*
RN114	1.040868931	0.139561001	12.66464253	5.58e-6	5.07e-5	5.253628617	1.040868931	E3 ubiquitin-protein ligase RNF114	NA	Q9ET26	4.294951979	24h LPS	5	Rnf114	****
RN135	1.021675819	0.088514603	12.66464253	4.34e-8	1.08e-6	7.362365677	1.021675819	E3 ubiquitin-protein ligase RNF135	NA	Q9CWS1	5.968545317	24h LPS	5	Rnf135	****
RN149	1.16515158	0.15858492	12.66464253	6.52e-6	5.74e-5	5.18561544	1.16515158	E3 ubiquitin-protein ligase RNF149	NA	Q3U2C5	4.241067406	24h LPS	5	Rnf149	****
RN166	-1.028123718	0.114441576	12.66464253	7.5e-7	3.48e-5	6.124940946	1.028123718	RING finger protein 166	NA	Q3U9F6	4.458793161	8h LPS	4	Rnf166	****
RN166	-1.002683946	0.102359657	12.66464253	2.85e-7	4.7e-6	6.544905414	1.002683946	RING finger protein 166	NA	Q3U9F6	5.328074544	24h LPS	5	Rnf166	****
RN180	-1.357791954	0.418650559	12.66464253	0.006608945	0.015761731	2.179867885	1.357791954	E3 ubiquitin-protein ligase RNF180	NA	Q3U827	1.802396078	24h LPS	5	Rnf180	*
RN19B	2.342080616	0.136053967	12.66464253	3.67e-10	1.27e-7	9.435321748	2.342080616	E3 ubiquitin-protein ligase RNF19B	NA	A2A7Q9	6.895373352	8h LPS	4	Rnf19b	****
RN19B	2.060629268	0.121690368	12.66464253	4.48e-10	4.64e-8	9.348321114	2.060629268	E3 ubiquitin-protein ligase RNF19B	NA	A2A7Q9	7.333158449	24h LPS	5	Rnf19b	****
RN213	1.487003278	0.149541363	12.66464253	2.41e-7	4.07e-6	6.618564034	1.487003278	E3 ubiquitin-protein ligase RNF213	NA	E9Q555	5.390829801	24h LPS	5	Rnf213	****
RN213	1.064560724	0.167192326	12.66464253	2.79e-5	5.93802e-4	4.555162892	1.064560724	E3 ubiquitin-protein ligase RNF213	NA	E9Q555	3.226358263	8h LPS	4	Rnf213	***
RNAS4	-1.189145636	0.197329197	12.66464253	4.76e-5	9.0988e-4	4.322556003	1.189145636	Ribonuclease 4	NA	Q9JJH1	3.041015827	8h LPS	4	Rnase4	***
RNAS4	-1.590918734	0.1764966	12.66464253	7.23e-7	9.94e-6	6.140988779	1.590918734	Ribonuclease 4	NA	Q9JJH1	5.002740541	24h LPS	5	Rnase4	****
RO52	1.955259462	0.165469768	12.66464253	3.3e-8	8.9e-7	7.48116414	1.955259462	E3 ubiquitin-protein ligase TRIM21	NA	Q62191	6.050779619	24h LPS	5	Trim21	****
RO52	1.662664412	0.185000824	12.66464253	7.47e-7	3.48e-5	6.126814829	1.662664412	E3 ubiquitin-protein ligase TRIM21	NA	Q62191	4.458793161	8h LPS	4	Trim21	****
RP9	-1.17278816	0.084028037	12.66464253	4.62e-9	2.03e-7	8.335822531	1.17278816	Retinitis pigmentosa 9 protein homolog	NA	P97762	6.691824875	24h LPS	5	rp9	****
RPE	-2.233475803	0.717402186	12.66464253	0.008463217	0.042820871	2.072464526	2.233475803	Ribulose-phosphate 3-epimerase	NA	Q8VEE0	1.368344508	8h LPS	4	Rpe	*
RPGF2	1.577936795	0.228390307	12.66464253	1.23e-5	3.0722e-4	4.910436499	1.577936795	Rap guanine nucleotide exchange factor 2	NA	Q8CHG7	3.512550951	8h LPS	4	Rapgef2	***
RPGF5	2.058569715	0.301984683	12.66464253	1.41e-5	1.07385e-4	4.85119907	2.058569715	Rap guanine nucleotide exchange factor 5	NA	Q8C0Q9	3.969054524	24h LPS	5	Rapgef5	***
RS23	1.266703547	0.434907623	12.66464253	0.012397053	0.026559404000000002	1.906681543	1.266703547	40S ribosomal protein S23	NA	P62267	1.57578168	24h LPS	5	Rps23	*
RSAD2	4.562335755	0.604721009	12.66464253	4.94e-6	4.61e-5	5.306094408	4.562335755	Radical S-adenosyl methionine domain-containing protein 2	NA	Q8CBB9	4.336384291	24h LPS	5	Rsad2	****
RSAD2	6.20780445	0.676098642	12.66464253	5.89e-7	2.97e-5	6.229942088	6.20780445	Radical S-adenosyl methionine domain-containing protein 2	NA	Q8CBB9	4.527607468	8h LPS	4	Rsad2	****
RSRP1	-1.057412765	0.241855779	12.66464253	8.02328e-4	0.002791347	3.095647795	1.057412765	Arginine/serine-rich protein 1	NA	Q3UC65	2.554186177	24h LPS	5	Rsrp1	**
RTP4	1.621784286	0.340415084	12.66464253	3.97362e-4	0.004786353	3.400813552	1.621784286	Receptor-transporting protein 4	NA	Q9ER80	2.31999531	8h LPS	4	Rtp4	**
RUFY3	-1.101298252	0.127715423	12.66464253	1.18e-6	4.99e-5	5.929069495	1.101298252	Protein RUFY3 (isoform 2)	NA	Q9D394-2	4.301551113	8h LPS	4	Rufy3	****
RUSD3	-1.264871247	0.125318155	12.66464253	2.03e-7	3.55e-6	6.692073526	1.264871247	RNA pseudouridylate synthase domain-containing protein 3	NA	Q14AI6	5.449362137	24h LPS	5	Rpusd3	****
S10A4	-1.544292529	0.255612604	12.66464253	4.64e-5	2.8008e-4	4.333162822	1.544292529	Protein S100-A4	NA	P07091	3.552718045	24h LPS	5	S100a4	***
S13A3	8.243838736	0.801452411	10.66464253	7.23e-7	9.94e-6	6.141103353	8.243838736	Solute carrier family 13 member 3	NA	Q91Y63	5.002740541	24h LPS	5	Slc13a3	****
S15A3	1.490392272	0.128063295	12.66464253	3.94e-8	9.92e-7	7.404035981	1.490392272	Solute carrier family 15 member 3	NA	Q8BPX9	6.003419012	24h LPS	5	Slc15a3	****
S1PR2	-1.089118963	0.19903428	12.66464253	1.17594e-4	5.9574e-4	3.929614672	1.089118963	Sphingosine 1-phosphate receptor 2	NA	P52592	3.224943169	24h LPS	5	S1pr2	***
S28A2	5.43228831	0.652359779	12.66464253	1.72e-6	1.96e-5	5.763871939	5.43228831	Sodium/nucleoside cotransporter 2	NA	O88627	4.706672884	24h LPS	5	Slc28a2	****
S39A6	-1.168795022	0.155791316	12.66464253	5.24e-6	1.55971e-4	5.280497307	1.168795022	Zinc transporter ZIP6	NA	Q8C145	3.80695587	8h LPS	4	Slc39a6	***
S39A6	-1.475116733	0.139343989	12.66464253	1.18e-7	2.37e-6	6.92838069	1.475116733	Zinc transporter ZIP6	NA	Q8C145	5.625688452	24h LPS	5	Slc39a6	****
S39AA	-1.47340223	0.151593062	12.66464253	3.11e-7	5.01e-6	6.506637462	1.47340223	Zinc transporter ZIP10	NA	Q6P5F6	5.300442908	24h LPS	5	Slc39a10	****
S39AE	1.379216404	0.116431511	12.66464253	3.21e-8	8.67e-7	7.493738629	1.379216404	Zinc transporter ZIP14	NA	Q75N73	6.061884414	24h LPS	5	Slc39a14	****
S4A7	1.698422977	0.101873342	12.66464253	5.42e-10	4.99e-8	9.266154533	1.698422977	Sodium bicarbonate cotransporter 3	NA	Q8BTY2	7.301498903	24h LPS	5	Slc4a7	****
S4A7	1.438228305	0.113897859	12.66464253	1.51e-8	1.68e-6	7.819593519	1.438228305	Sodium bicarbonate cotransporter 3	NA	Q8BTY2	5.775249784	8h LPS	4	Slc4a7	****
S4A7	1.30773821	0.292829877	12.66464253	6.77034e-4	0.007057084	3.169389517	1.30773821	Sodium bicarbonate cotransporter 3 (isoform 2)	NA	Q8BTY2-2	2.151374721	8h LPS	4	Slc4a7	**
S4A7	1.175816444	0.261915004	12.66464253	6.49007e-4	0.002358787	3.187750929	1.175816444	Sodium bicarbonate cotransporter 3 (isoform 2)	NA	Q8BTY2-2	2.627311321	24h LPS	5	Slc4a7	**
SAA3	2.408587812	0.466346951	12.66464253	1.97805e-4	0.002888824	3.703762482	2.408587812	Serum amyloid A-3 protein	NA	P04918	2.539278893	8h LPS	4	Saa3	**
SAA3	5.266777995	0.417113393	12.66464253	1.52e-8	5.04e-7	7.819341185	5.266777995	Serum amyloid A-3 protein	NA	P04918	6.297876196	24h LPS	5	Saa3	****
SAM9L	1.82465043	0.243924248	12.66464253	5.41e-6	1.59639e-4	5.267173209	1.82465043	Sterile alpha motif domain-containing protein 9-like	NA	Q69Z37	3.796860742	8h LPS	4	Samd9l	***
SAM9L	2.0864281669999998	0.21817248	12.66464253	3.74e-7	5.79e-6	6.427468372	2.0864281669999998	Sterile alpha motif domain-containing protein 9-like	NA	Q69Z37	5.23759937	24h LPS	5	Samd9l	****
SAMH1	1.973438817	0.164420491	12.66464253	2.75e-8	7.75e-7	7.560489674	1.973438817	Deoxynucleoside triphosphate triphosphohydrolase SAMHD1	NA	Q60710	6.110599878	24h LPS	5	Samhd1	****
SAMH1	1.367221065	0.183827698	12.66464253	5.74e-6	1.67683e-4	5.241024213	1.367221065	Deoxynucleoside triphosphate triphosphohydrolase SAMHD1	NA	Q60710	3.775510629	8h LPS	4	Samhd1	***
SAMN1	2.646051778	0.23786521	12.66464253	6.66e-8	1.51e-6	7.176342224	2.646051778	SAM domain-containing protein SAMSN-1	NA	P57725	5.821208656	24h LPS	5	Samsn1	****
SAMN1	1.181194097	0.26594139	12.66464253	7.07422e-4	0.007260379	3.150321679	1.181194097	SAM domain-containing protein SAMSN-1	NA	P57725	2.139040686	8h LPS	4	Samsn1	**
SAP	-1.024951088	0.118694172	12.66464253	1.16e-6	1.42e-5	5.935770579	1.024951088	Prosaposin	NA	Q61207	4.847675336	24h LPS	5	Psap	****
SBNO2	1.286865374	0.192680253	12.66464253	1.73e-5	1.27263e-4	4.761544867	1.286865374	Protein strawberry notch homolog 2	NA	Q7TNB8	3.895298374	24h LPS	5	Sbno2	***
SBP2L	1.442657362	0.188527608	12.66464253	4.26e-6	4.07e-5	5.370966596	1.442657362	Selenocysteine insertion sequence-binding protein 2-like	NA	Q6A098	4.390456416	24h LPS	5	Secisbp2l	****
SC5D	-1.027682123	0.15111288	12.66464253	1.44e-5	1.09456e-4	4.840835414	1.027682123	Lathosterol oxidase	NA	O88822	3.960761899	24h LPS	5	Sc5d	***
SDC3	1.282607533	0.165283439	12.66464253	3.67e-6	3.6e-5	5.435293772	1.282607533	Syndecan-3	NA	Q64519	4.443708086	24h LPS	5	Sdc3	****
SDC4	2.850368966	0.31649767	12.66464253	7.3e-7	3.44e-5	6.136770087	2.850368966	Syndecan-4	NA	O35988	4.46298056	8h LPS	4	Sdc4	****
SDCB1	-1.09324142	0.272455364	12.66464253	0.001552369	0.012814276	2.809005039	1.09324142	Syntenin-1	NA	O08992	1.892305934	8h LPS	4	Sdcbp	*
SELW	1.021118036	0.277538787	12.66464253	0.002894565	0.007931706	2.538416637	1.021118036	Selenoprotein W	NA	P63300	2.100633395	24h LPS	5	Sepw1	**
SEM4C	2.594893358	0.33863544	12.66464253	4.19e-6	4.03e-5	5.377293661	2.594893358	Semaphorin-4C	NA	Q64151	4.395218453	24h LPS	5	Sema4c	****
SEM4D	-2.094172888	0.134129663	12.66464253	1.2e-9	8.32e-8	8.920861726	2.094172888	Semaphorin-4D	NA	O09126	7.080128337	24h LPS	5	Sema4d	****
SETB2	1.335354333	0.175412828	12.66464253	4.5e-6	1.40039e-4	5.347188512	1.335354333	Histone-lysine N-methyltransferase SETDB2	NA	Q8C267	3.853752246	8h LPS	4	Setdb2	***
SETX	-1.308067245	0.234856385	12.66464253	1e-4	5.2231e-4	4.000193271	1.308067245	Probable helicase senataxin	NA	A2AKX3	3.282071573	24h LPS	5	Setx	***
SFT2B	-1.132690896	0.205780851	12.66464253	1.11415e-4	0.001783981	3.95305657	1.132690896	Vesicle transport protein SFT2B	NA	Q8VD57	2.748609681	8h LPS	4	Sft2d2	**
SFT2B	-1.383113657	0.184055989	12.66464253	5.15e-6	4.75e-5	5.287979068	1.383113657	Vesicle transport protein SFT2B	NA	Q8VD57	4.323318944	24h LPS	5	Sft2d2	****
SGK3	1.030920523	0.2830412	12.66464253	0.003102836	0.008404216	2.508241219	1.030920523	Serine/threonine-protein kinase Sgk3	NA	Q9ERE3	2.075502793	24h LPS	5	Sgk3	**
SGSM3	-1.219382229	0.221138919	12.66464253	1.0962e-4	0.001762325	3.960108507	1.219382229	Small G protein signaling modulator 3	NA	Q8VCZ6	2.753913952	8h LPS	4	Sgsm3	**
SGTA	-1.091482325	0.165104829	12.66464253	1.92e-5	4.42151e-4	4.717029139	1.091482325	Small glutamine-rich tetratricopeptide repeat-containing protein alpha	NA	Q8BJU0	3.354429007	8h LPS	4	Sgta	***
SH319	-1.125269336	0.141627858	12.66464253	2.86e-6	2.96e-5	5.544389079	1.125269336	SH3 domain-containing protein 19	NA	Q91X43	4.528349428	24h LPS	5	Sh3d19	****
SH3B4	1.395436953	0.213970827	12.66464253	2.2e-5	4.91693e-4	4.658139525	1.395436953	SH3 domain-binding protein 4	NA	Q921I6	3.308305581	8h LPS	4	Sh3bp4	***
SH3B4	1.926107752	0.191381326	12.66464253	2.1e-7	3.63e-6	6.67786472	1.926107752	SH3 domain-binding protein 4	NA	Q921I6	5.439889414	24h LPS	5	Sh3bp4	****
SHPRH	-1.170124294	0.11493087	12.66464253	1.84e-7	1.12e-5	6.734853045	1.170124294	E3 ubiquitin-protein ligase SHPRH	NA	Q7TPQ3	4.95044811	8h LPS	4	Shprh	****
SHRM4	1.751199174	0.238800431	12.66464253	6.65e-6	1.88754e-4	5.1770744	1.751199174	Protein Shroom4	NA	Q1W617	3.724104488	8h LPS	4	Shroom4	***
SHRM4	3.318802486	0.213589599	12.66464253	1.27e-9	8.38e-8	8.895660391	3.318802486	Protein Shroom4	NA	Q1W617	7.07676953	24h LPS	5	Shroom4	****
SHRPN	-1.10552138	0.25313764	12.66464253	8.09363e-4	0.007928573	3.091856776	1.10552138	Sharpin	NA	Q91WA6	2.100804949	8h LPS	4	Sharpin	**
SIA4A	1.543262737	0.183247097	12.66464253	1.52e-6	6.07e-5	5.817148231	1.543262737	CMP-N-acetylneuraminate-beta-galactosamide-alpha-2,3-sialyltransferase 1	NA	P54751	4.216501996	8h LPS	4	St3gal1	****
SIA4A	2.669831548	0.163901186	12.66464253	7.18e-10	5.97e-8	9.143754605	2.669831548	CMP-N-acetylneuraminate-beta-galactosamide-alpha-2,3-sialyltransferase 1	NA	P54751	7.224349607	24h LPS	5	St3gal1	****
SIG12	3.348419992	0.400251387	12.66464253	1.64e-6	1.88e-5	5.785689449	3.348419992	Sialic acid-binding Ig-like lectin 12	NA	Q91Y57	4.724746452	24h LPS	5	Siglec12	****
SIK3	1.001968976	0.124697127	12.66464253	2.53e-6	2.71e-5	5.596751963	1.001968976	Serine/threonine-protein kinase SIK3	NA	Q6P4S6	4.566648667	24h LPS	5	Sik3	****
SKIL	1.407987732	0.169570485	12.66464253	1.78e-6	6.81e-5	5.750360304	1.407987732	Ski-like protein	NA	Q60665	4.166747407	8h LPS	4	Skil	****
SL9A9	-1.635872992	0.185554768	12.66464253	9.23e-7	4.07e-5	6.034624115	1.635872992	Sodium/hydrogen exchanger 9	NA	Q8BZ00	4.390626459	8h LPS	4	Slc9a9	****
SL9A9	-1.086977034	0.16596523	12.66464253	2.11e-5	1.49141e-4	4.67654106	1.086977034	Sodium/hydrogen exchanger 9	NA	Q8BZ00	3.826403219	24h LPS	5	Slc9a9	***
SLAF7	4.320101806	0.262324005	12.66464253	6.29e-10	1.93e-7	9.201434346	4.320101806	SLAM family member 7	NA	Q8BHK6	6.714731462	8h LPS	4	Slamf7	****
SLAF7	4.596421147	0.234629723	12.66464253	7.54e-11	1.62e-8	10.12234313	4.596421147	SLAM family member 7	NA	Q8BHK6	7.790681087	24h LPS	5	Slamf7	****
SLBP	-1.542710723	0.312520183	12.66464253	2.93647e-4	0.001246162	3.532174889	1.542710723	Histone RNA hairpin-binding protein	NA	P97440	2.904425437	24h LPS	5	Slbp	**
SLFN5	2.596064735	0.202232456	12.66464253	1.25e-8	1.53e-6	7.904055271	2.596064735	Schlafen family member 5	NA	Q8CBA2	5.815292396	8h LPS	4	Slfn5	****
SLFN5	2.264154458	0.180882207	12.66464253	1.68e-8	5.42e-7	7.77477226	2.264154458	Schlafen family member 5	NA	Q8CBA2	6.265792982	24h LPS	5	Slfn5	****
SMC6	-1.036573769	0.18843094	12.66464253	1.12025e-4	5.72925e-4	3.950685642	1.036573769	Structural maintenance of chromosomes protein 6	NA	Q924W5	3.241902154	24h LPS	5	Smc6	***
SMYD2	-1.023662189	0.149633125	12.66464253	1.36e-5	1.04472e-4	4.866896855	1.023662189	N-lysine methyltransferase SMYD2	NA	Q8R5A0	3.98099938	24h LPS	5	Smyd2	***
SMYD3	-1.644725603	0.183348346	12.66464253	7.62e-7	1.04e-5	6.117806242	1.644725603	Histone-lysine N-methyltransferase SMYD3	NA	Q9CWR2	4.983285876	24h LPS	5	Smyd3	****
SNX20	1.140064477	0.141310068	12.66464253	2.42e-6	2.61e-5	5.615625779	1.140064477	Sorting nexin-20	NA	Q9D2Y5	4.583767756	24h LPS	5	Snx20	****
SNX20	1.258578288	0.157989459	12.66464253	2.78e-6	9.42e-5	5.556626451	1.258578288	Sorting nexin-20	NA	Q9D2Y5	4.026018082	8h LPS	4	Snx20	****
SNX33	-1.095798362	0.163356739	12.66464253	1.66e-5	1.22809e-4	4.780632231	1.095798362	Sorting nexin-33	NA	Q4VAA7	3.910768271	24h LPS	5	Snx33	***
SO2B1	-1.380806992	0.22711094	12.66464253	4.37e-5	2.67777e-4	4.359625466	1.380806992	Solute carrier organic anion transporter family member 2B1	NA	Q8BXB6	3.572226531	24h LPS	5	Slco2b1	***
SOCS6	-1.367452733	0.138256051	12.66464253	2.56e-7	4.29e-6	6.592281257	1.367452733	Suppressor of cytokine signaling 6	NA	Q9JLY0	5.367298635	24h LPS	5	Socs6	****
SODM	1.572790343	0.112801294	12.66464253	4.67e-9	2.05e-7	8.330584219	1.572790343	Superoxide dismutase [Mn], mitochondrial	NA	P09671	6.688979376	24h LPS	5	Sod2	****
SOGA1	-1.363384342	0.1158361	12.66464253	3.46e-8	9.03e-7	7.461177114	1.363384342	Protein SOGA1	NA	E1U8D0	6.044427867	24h LPS	5	Soga1	****
SP100	1.798537741	0.232373708	12.66464253	3.77e-6	3.68e-5	5.423288795	1.798537741	Nuclear autoantigen Sp-100	NA	O35892	4.434365868	24h LPS	5	Sp100	****
SP100	1.245890553	0.259801704	12.66464253	3.75928e-4	0.004616084	3.424895472	1.245890553	Nuclear autoantigen Sp-100	NA	O35892	2.335726323	8h LPS	4	Sp100	**
SP110	1.554459597	0.275886057	12.66464253	8.98e-5	0.00152038	4.046703293	1.554459597	Sp110 nuclear body protein	NA	Q8BVK9	2.818047969	8h LPS	4	Sp110	**
SP110	1.246571514	0.246759991	12.66464253	2.40304e-4	0.00105856	3.619239155	1.246571514	Sp110 nuclear body protein	NA	Q8BVK9	2.975284317	24h LPS	5	Sp110	**
SPAG5	-4.378248202	0.258437258	12.66464253	4.46e-10	4.64e-8	9.350773601	4.378248202	Sperm-associated antigen 5	NA	Q7TME2	7.333158449	24h LPS	5	Spag5	****
SPC25	-3.701797681	0.179451913	12.66464253	4e-11	1.03e-8	10.39833531	3.701797681	Kinetochore protein Spc25	NA	Q3UA16	7.988020776	24h LPS	5	Spc25	****
SPDLY	-2.709097745	0.169862285	12.66464253	9.28e-10	7.15e-8	9.032603198	2.709097745	Protein Spindly	NA	Q923A2	7.145631118	24h LPS	5	Spdl1	****
SPDLY	-1.27882893	0.189911808	12.66464253	1.59e-5	3.81774e-4	4.797426024	1.27882893	Protein Spindly	NA	Q923A2	3.418194026	8h LPS	4	Spdl1	***
SPICE	-1.330173736	0.162668966	12.66464253	2.1e-6	2.29e-5	5.678550169	1.330173736	Spindle and centriole-associated protein 1	NA	Q8C804	4.640791315	24h LPS	5	Spice1	****
SPOP	1.435691864	0.159152373	12.66464253	7.17e-7	3.42e-5	6.144714259	1.435691864	Speckle-type POZ protein	NA	Q6ZWS8	4.465754499	8h LPS	4	Spop	****
SPP2A	1.025439158	0.325846101	12.66464253	0.007937149	0.018371794	2.100335442	1.025439158	Signal peptide peptidase-like 2A	NA	Q9JJF9	1.735848437	24h LPS	5	Sppl2a	*
SPPL3	-1.059111878	0.23555228	12.66464253	6.40888e-4	0.006813921	3.193217894	1.059111878	Signal peptide peptidase-like 3	NA	Q9CUS9	2.166602926	8h LPS	4	Sppl3	**
SPRE1	1.114380121	0.355179583	12.66464253	0.008081838	0.041814783	2.092489845	1.114380121	Sprouty-related, EVH1 domain-containing protein 1	NA	Q924S8	1.378670149	8h LPS	4	Spred1	*
SPT13	1.150375863	0.123448132	12.66464253	4.99e-7	7.23e-6	6.301550228	1.150375863	Spermatogenesis-associated protein 13	NA	Q5DU57	5.141025595	24h LPS	5	Spata13	****
SPTB2	-1.319935949	0.158965584	12.66464253	1.78e-6	2.01e-5	5.750372646	1.319935949	Spectrin beta chain, non-erythrocytic 1 (isoform 2)	NA	Q62261-2	4.696885532	24h LPS	5	Sptbn1	****
SPTB2	-1.262160628	0.177728925	12.66464253	9.27e-6	2.44063e-4	5.032731563	1.262160628	Spectrin beta chain, non-erythrocytic 1 (isoform 2)	NA	Q62261-2	3.61249796	8h LPS	4	Sptbn1	***
SQSTM	1.628906016	0.199665571	12.66464253	2.15e-6	7.76e-5	5.667654591	1.628906016	Sequestosome-1	NA	Q64337	4.110370633	8h LPS	4	Sqstm1	****
SQSTM	1.879958215	0.178586316	12.66464253	1.26e-7	2.49e-6	6.900441484	1.879958215	Sequestosome-1	NA	Q64337	5.604070299	24h LPS	5	Sqstm1	****
SRC	2.004173457	0.127611594	12.66464253	1.12e-9	8.32e-8	8.951768332	2.004173457	Neuronal proto-oncogene tyrosine-protein kinase Src	NA	P05480	7.080128337	24h LPS	5	Src	****
SRC	1.786218115	0.142674099	12.66464253	1.68e-8	1.78e-6	7.775704767	1.786218115	Neuronal proto-oncogene tyrosine-protein kinase Src	NA	P05480	5.749150951	8h LPS	4	Src	****
SRGN	3.230417221	0.188571844	12.66464253	3.89e-10	4.57e-8	9.409638915	3.230417221	Serglycin	NA	P13609	7.340458563	24h LPS	5	Srgn	****
SRGN	2.919341343	0.210829731	12.66464253	5.07e-9	8.26e-7	8.294726301	2.919341343	Serglycin	NA	P13609	6.08324615	8h LPS	4	Srgn	****
ST14	-1.263192497	0.126973979	12.66464253	2.39e-7	4.06e-6	6.620876591	1.263192497	Suppressor of tumorigenicity 14 protein homolog	NA	P56677	5.391298218	24h LPS	5	St14	****
ST17B	-1.316279041	0.264624321	12.66464253	2.74936e-4	0.003635718	3.56076872	1.316279041	Serine/threonine-protein kinase 17B	NA	Q8BG48	2.439409801	8h LPS	4	Stk17b	**
STA5A	1.028537065	0.122654385	12.66464253	1.6e-6	1.85e-5	5.796870315	1.028537065	Signal transducer and activator of transcription 5A	NA	P42230	4.733256269	24h LPS	5	Stat5a	****
STAB1	-1.701077845	0.11467784	12.66464253	2.22e-9	1.23e-7	8.65278272	1.701077845	Stabilin-1	NA	Q8R4Y4	6.909615119	24h LPS	5	Stab1	****
STAB1	-1.01906252	0.128213723	12.66464253	2.84e-6	9.57e-5	5.54608367	1.01906252	Stabilin-1	NA	Q8R4Y4	4.019155784	8h LPS	4	Stab1	****
STAR5	1.480912771	0.12971984	12.66464253	4.93e-8	1.18e-6	7.306835509	1.480912771	StAR-related lipid transfer protein 5	NA	Q9EPQ7	5.926297362	24h LPS	5	Stard5	****
STAR9	-1.141747726	0.127590697	12.66464253	7.83e-7	1.06e-5	6.106029734	1.141747726	StAR-related lipid transfer protein 9	NA	Q80TF6	4.975205514	24h LPS	5	Stard9	****
STAT1	1.374533503	0.180310343	12.66464253	4.43e-6	4.2e-5	5.353511682	1.374533503	Signal transducer and activator of transcription 1	NA	P42225	4.377147542	24h LPS	5	Stat1	****
STAT2	1.144951792	0.158165605	12.66464253	7.61e-6	2.09922e-4	5.118642694	1.144951792	Signal transducer and activator of transcription 2	NA	Q9WVL2	3.677942435	8h LPS	4	Stat2	***
STAT2	2.05107625	0.141467618	12.66464253	2.93e-9	1.44e-7	8.533664378	2.05107625	Signal transducer and activator of transcription 2	NA	Q9WVL2	6.841503161	24h LPS	5	Stat2	****
STEA3	-1.575463097	0.137999398	12.66464253	4.93e-8	1.18e-6	7.306928084	1.575463097	Metalloreductase STEAP3	NA	Q8CI59	5.926297362	24h LPS	5	Steap3	****
STEA3	-1.032186198	0.154288018	12.66464253	1.7e-5	4.02688e-4	4.768882774	1.032186198	Metalloreductase STEAP3	NA	Q8CI59	3.395030982	8h LPS	4	Steap3	***
STF1	1.754731865	0.410586401	12.66464253	9.59769e-4	0.003227836	3.01783316	1.754731865	Steroidogenic factor 1	NA	P33242	2.491088483	24h LPS	5	Nr5a1	**
STIM2	1.396639203	0.12396209	12.66464253	5.75e-8	1.34e-6	7.240359552	1.396639203	Stromal interaction molecule 2	NA	P83093	5.872709426	24h LPS	5	Stim2	****
STRBP	-1.803368727	0.173388548	12.66464253	1.44e-7	2.75e-6	6.840543014	1.803368727	Spermatid perinuclear RNA-binding protein	NA	Q91WM1	5.561080806	24h LPS	5	Strbp	****
STX11	2.39755286	0.164765331	12.66464253	2.8e-9	1.43e-7	8.552589195	2.39755286	Syntaxin-11	NA	Q9D3G5	6.844037562	24h LPS	5	Stx11	****
STX11	2.216667485	0.184213241	12.66464253	2.67e-8	2.44e-6	7.573513874	2.216667485	Syntaxin-11	NA	Q9D3G5	5.612665899	8h LPS	4	Stx11	****
STYX	-1.078931061	0.097715679	12.66464253	7.26e-8	1.6e-6	7.138909113	1.078931061	Serine/threonine/tyrosine-interacting protein	NA	Q60969	5.795884454	24h LPS	5	Styx	****
SUCO	1.531087763	0.181892868	12.66464253	1.53e-6	1.79e-5	5.814773998	1.531087763	SUN domain-containing ossification factor	NA	Q8C341	4.746244879	24h LPS	5	Suco	****
SUMO2	1.469837511	0.549346415	12.66464253	0.019419526	0.038501069	1.711761373	1.469837511	Small ubiquitin-related modifier 2	NA	P61957	1.414527208	24h LPS	5	Sumo2	*
SUN2	-1.020625708	0.185786035	12.66464253	1.1344e-4	5.78739e-4	3.945234237	1.020625708	SUN domain-containing protein 2	NA	Q8BJS4	3.237516983	24h LPS	5	Sun2	***
T106A	1.055651643	0.160946582	12.66464253	2.08e-5	1.47504e-4	4.682879168	1.055651643	Transmembrane protein 106A	NA	Q8VC04	3.831195793	24h LPS	5	Tmem106a	***
T176B	1.09887424	0.323696714	12.66464253	0.004955825	0.012433923	2.304884036	1.09887424	Transmembrane protein 176B	NA	Q9R1Q6	1.905391832	24h LPS	5	Tmem176b	*
T229B	1.650961642	0.271088747	12.66464253	4.3e-5	2.65301e-4	4.366674895	1.650961642	Transmembrane protein 229B	NA	Q8BFQ2	3.576261177	24h LPS	5	TMEM229B	***
T22D3	-2.785961146	0.33759192	12.66464253	1.9e-6	7.08e-5	5.721515636	2.785961146	TSC22 domain family protein 3 (isoform 3)	NA	Q9Z2S7-3	4.150253178	8h LPS	4	Tsc22d3	****
T22D3	-2.642110157	0.301951393	12.66464253	1e-6	1.28e-5	5.998730309	2.642110157	TSC22 domain family protein 3 (isoform 3)	NA	Q9Z2S7-3	4.892934095	24h LPS	5	Tsc22d3	****
TACC3	-2.78221297	0.193061889	12.66464253	3.15e-9	1.54e-7	8.502119656	2.78221297	Transforming acidic coiled-coil-containing protein 3	NA	Q9JJ11	6.81263103	24h LPS	5	Tacc3	****
TAGL	-1.307668985	0.421891117	12.66464253	0.008687456	0.019764273	2.061107366	1.307668985	Transgelin	NA	P37804	1.704119157	24h LPS	5	Tagln	*
TAP1	1.1459748	0.181966109	12.66464253	3.1e-5	6.40897e-4	4.508300742	1.1459748	Antigen peptide transporter 1	NA	P21958	3.193211815	8h LPS	4	Tap1	***
TAP1	1.912733783	0.162755435	12.66464253	3.52e-8	9.08e-7	7.453526555	1.912733783	Antigen peptide transporter 1	NA	P21958	6.041808803	24h LPS	5	Tap1	****
TAP2	1.474251599	0.193248856	12.66464253	4.4e-6	4.18e-5	5.356887755	1.474251599	Antigen peptide transporter 2	NA	P36371	4.378525332	24h LPS	5	Tap2	****
TBKB1	-1.09821891	0.172731428	12.66464253	2.83e-5	5.9764e-4	4.548895561	1.09821891	TANK-binding kinase 1-binding protein 1	NA	A2A9T0	3.22356068	8h LPS	4	Tbkbp1	***
TCAL9	-1.093624444	0.145238561	12.66464253	5.04e-6	1.52938e-4	5.297204114	1.093624444	NA	NA	Q9DD24	3.815483631	8h LPS	4	NA	***
TCAL9	-1.966769036	0.129905318	12.66464253	1.74e-9	1.05e-7	8.759668821	1.966769036	NA	NA	Q9DD24	6.978566521	24h LPS	5	NA	****
TCAM1	-1.127389607	0.273914883	12.66464253	0.001282452	0.011312247	2.891958927	1.127389607	TIR domain-containing adapter molecule 1	NA	Q80UF7	1.946451126	8h LPS	4	Ticam1	*
TDRD7	1.004198749	0.1440233	12.66464253	1.12e-5	8.92e-5	4.950993301	1.004198749	Tudor domain-containing protein 7	NA	Q8K1H1	4.049751147	24h LPS	5	Tdrd7	****
TE2IP	-1.209893632	0.176675377	12.66464253	1.34e-5	1.03598e-4	4.87138484	1.209893632	Telomeric repeat-binding factor 2-interacting protein 1	NA	Q91VL8	3.984648958	24h LPS	5	Terf2ip	***
TESK1	-1.259700028	0.122324729	12.66464253	1.62e-7	2.98e-6	6.791327458	1.259700028	Dual specificity testis-specific protein kinase 1	NA	O70146	5.525134974	24h LPS	5	Tesk1	****
TFEB	-1.446346285	0.112399476	12.66464253	1.21e-8	4.22e-7	7.916391452	1.446346285	Transcription factor EB	NA	Q9R210	6.374550703	24h LPS	5	Tfeb	****
TGFR1	-1.873120074	0.112228235	12.66464253	5.35e-10	4.99e-8	9.271964827	1.873120074	TGF-beta receptor type-1	NA	Q64729	7.301498903	24h LPS	5	Tgfbr1	****
TGFR2	-1.262002041	0.180389519	12.66464253	1.08e-5	2.75542e-4	4.96594408	1.262002041	TGF-beta receptor type-2	NA	Q62312	3.559812186	8h LPS	4	Tgfbr2	***
TGTP1	4.271413705	0.446687895	12.66464253	3.74e-7	2.16e-5	6.427064014	4.271413705	NA	NA	Q62293	4.665266869	8h LPS	4	NA	****
TGTP1	4.313344008	0.399529799	12.66464253	9.41e-8	1.98e-6	7.026321723	4.313344008	NA	NA	Q62293	5.703284702	24h LPS	5	NA	****
TIF1A	-1.153307303	0.167449216	12.66464253	1.27e-5	9.83e-5	4.896694766	1.153307303	Transcription intermediary factor 1-alpha	NA	Q64127	4.00743391	24h LPS	5	Trim24	****
TIM	-1.263817367	0.189084753	12.66464253	1.72e-5	1.26522e-4	4.764880765	1.263817367	Protein timeless homolog	NA	Q9R1X4	3.89783299	24h LPS	5	Timeless	***
TIM23	-1.629650868	0.448001326	12.66464253	0.003130418	0.021118406	2.504397617	1.629650868	Mitochondrial import inner membrane translocase subunit Tim23	NA	Q9WTQ8	1.675338862	8h LPS	4	Timm23	*
TISD	-1.535605976	0.140475117	12.66464253	8.15e-8	5.8e-6	7.088707845	1.535605976	Zinc finger protein 36, C3H1 type-like 2	NA	P23949	5.236249636	8h LPS	4	Zfp36l2	****
TISD	-1.65327139	0.125644764	12.66464253	9.31e-9	3.47e-7	8.031169349	1.65327139	Zinc finger protein 36, C3H1 type-like 2	NA	P23949	6.459906891	24h LPS	5	Zfp36l2	****
TLK2	1.605576708	0.139876837	12.66464253	4.63e-8	3.66e-6	7.334293101	1.605576708	Serine/threonine-protein kinase tousled-like 2	NA	O55047	5.436938244	8h LPS	4	Tlk2	****
TLK2	1.16663303	0.125109646	12.66464253	4.96e-7	7.19e-6	6.304767441	1.16663303	Serine/threonine-protein kinase tousled-like 2	NA	O55047	5.1434539	24h LPS	5	Tlk2	****
TLR2	1.235470621	0.088049641	12.66464253	4.33e-9	7.51e-7	8.363414952	1.235470621	Toll-like receptor 2	NA	Q9QUN7	6.124496553	8h LPS	4	Tlr2	****
TLR4	-2.648148237	0.143436929	12.66464253	1.56e-10	2.59e-8	9.806450555	2.648148237	Toll-like receptor 4	NA	Q9QUK6	7.586015561	24h LPS	5	Tlr4	****
TLR4	-1.95874995	0.160367362	12.66464253	2.24e-8	2.12e-6	7.649548518	1.95874995	Toll-like receptor 4	NA	Q9QUK6	5.674304003	8h LPS	4	Tlr4	****
TLR8	-1.42102907	0.314308744	12.66464253	6.12875e-4	0.006595233	3.212627863	1.42102907	Toll-like receptor 8	NA	P58682	2.18076984	8h LPS	4	Tlr8	**
TM104	-1.035125206	0.235623989	12.66464253	7.72266e-4	0.007707192	3.112233257	1.035125206	Transmembrane protein 104	NA	Q3TB48	2.113103805	8h LPS	4	Tmem104	**
TM109	-1.103260162	0.265717102	12.66464253	0.001199779	0.003862349	2.920898672	1.103260162	Transmembrane protein 109	NA	Q3UBX0	2.413148447	24h LPS	5	Tmem109	**
TM128	1.030663726	0.260559019	12.66464253	0.001725595	0.013884858	2.763061139	1.030663726	Transmembrane protein 128	NA	Q9CZB9	1.857458562	8h LPS	4	Tmem128	*
TM154	-1.455039651	0.120773024	12.66464253	2.63e-8	7.55e-7	7.57966682	1.455039651	Transmembrane protein 154	NA	Q8C4Q9	6.122035384	24h LPS	5	Tmem154	****
TM2D2	-1.248621005	0.256187872	12.66464253	3.27572e-4	0.00413955	3.48469377	1.248621005	TM2 domain-containing protein 2	NA	Q8R0I4	2.383046898	8h LPS	4	Tm2d2	**
TM55B	-1.080013422	0.20439595	12.66464253	1.6143e-4	0.002451897	3.792014781	1.080013422	Type 1 phosphatidylinositol 4,5-bisphosphate 4-phosphatase	NA	Q3TWL2	2.610497853	8h LPS	4	Tmem55b	**
TMA16	1.717894759	0.127299846	12.66464253	6.9e-9	2.78e-7	8.161463511	1.717894759	Translation machinery-associated protein 16	NA	Q9CR02	6.55645247	24h LPS	5	Tma16	****
TMEM2	2.179500114	0.172247585	12.66464253	1.48e-8	4.98e-7	7.830110708	2.179500114	Transmembrane protein 2	NA	Q5FWI3	6.302765789	24h LPS	5	Tmem2	****
TMEM9	-1.253149071	0.167179024	12.66464253	5.29e-6	4.85e-5	5.276571769	1.253149071	Transmembrane protein 9	NA	Q9CR23	4.313915314	24h LPS	5	Tmem9	****
TMLH	-1.022240899	0.085412642	12.66464253	2.84e-8	7.9e-7	7.546011447	1.022240899	Trimethyllysine dioxygenase, mitochondrial	NA	Q91ZE0	6.102217112	24h LPS	5	Tmlhe	****
TMOD1	-1.640580407	0.211042631	12.66464253	3.6e-6	3.55e-5	5.443390723	1.640580407	Tropomodulin-1	NA	P49813	4.450163882	24h LPS	5	Tmod1	****
TMUB2	1.03870207	0.172888941	12.66464253	4.9e-5	2.92842e-4	4.309887049	1.03870207	Transmembrane and ubiquitin-like domain-containing protein 2	NA	Q3V209	3.533366647	24h LPS	5	Tmub2	***
TNAP2	2.732541203	0.142140131	12.66464253	9.51e-11	6.18e-8	10.02180476	2.732541203	Tumor necrosis factor alpha-induced protein 2	NA	Q61333	7.208707911	8h LPS	4	Tnfaip2	****
TNAP2	1.709004853	0.127133998	12.66464253	7.22e-9	2.88e-7	8.141397166	1.709004853	Tumor necrosis factor alpha-induced protein 2	NA	Q61333	6.540750931	24h LPS	5	Tnfaip2	****
TNAP3	1.578954832	0.09598031	12.66464253	6.37e-10	5.46e-8	9.195749323	1.578954832	Tumor necrosis factor alpha-induced protein 3	NA	Q60769	7.262556041	24h LPS	5	Tnfaip3	****
TNAP3	2.202734826	0.107309249	12.66464253	4.25e-11	4.23e-8	10.37197243	2.202734826	Tumor necrosis factor alpha-induced protein 3	NA	Q60769	7.373386186	8h LPS	4	Tnfaip3	****
TNFA	4.098343933	0.297673657	12.66464253	5.43e-9	2.33e-7	8.265082136	4.098343933	Tumor necrosis factor	NA	P06804	6.632918849	24h LPS	5	Tnf	****
TNFA	5.417081556	0.332809266	12.66464253	7.25e-10	2.14e-7	9.139731065	5.417081556	Tumor necrosis factor	NA	P06804	6.669418597	8h LPS	4	Tnf	****
TNFL9	3.335443607	0.18639475	12.66464253	2.29e-10	1.07e-7	9.640611639	3.335443607	Tumor necrosis factor ligand superfamily member 9	NA	P41274	6.96938433	8h LPS	4	Tnfsf9	****
TNFL9	1.955059714	0.166716533	12.66464253	3.61e-8	9.25e-7	7.442583261	1.955059714	Tumor necrosis factor ligand superfamily member 9	NA	P41274	6.033667418	24h LPS	5	Tnfsf9	****
TNIP2	-1.658334994	0.146476533	12.66464253	5.43e-8	1.29e-6	7.264818136	1.658334994	TNFAIP3-interacting protein 2	NA	Q99JG7	5.8906938	24h LPS	5	Tnip2	****
TNIP2	-3.128714863	0.163765742	12.66464253	1.03e-10	6.18e-8	9.988585719	3.128714863	TNFAIP3-interacting protein 2	NA	Q99JG7	7.208707911	8h LPS	4	Tnip2	****
TNR1B	3.154478712	0.17998183	12.66464253	2.95e-10	4.05e-8	9.530497617	3.154478712	Tumor necrosis factor receptor superfamily member 1B	NA	P25119	7.39224938	24h LPS	5	Tnfrsf1b	****
TNR1B	2.721240369	0.201225803	12.66464253	6.72e-9	9.93e-7	8.172345302	2.721240369	Tumor necrosis factor receptor superfamily member 1B	NA	P25119	6.003181402	8h LPS	4	Tnfrsf1b	****
TNR23	-1.093918413	0.201019462	12.66464253	1.23682e-4	6.2067e-4	3.907691885	1.093918413	Tumor necrosis factor receptor superfamily member 23	NA	Q9ER63	3.20713955	24h LPS	5	Tnfrsf23	***
TNR5	5.337697035	0.402135426	12.66464253	8.39e-9	1.13e-6	8.076045717	5.337697035	Tumor necrosis factor receptor superfamily member 5	NA	P27512	5.945221497	8h LPS	4	Cd40	****
TNR5	5.815377886	0.35968086	12.66464253	7.86e-10	6.33e-8	9.104462177	5.815377886	Tumor necrosis factor receptor superfamily member 5	NA	P27512	7.19842114	24h LPS	5	Cd40	****
TONSL	-1.257688967	0.15183949	12.66464253	1.82e-6	2.05e-5	5.738882809	1.257688967	Tonsoku-like protein	NA	Q6NZL6	4.687939733	24h LPS	5	Tonsl	****
TOP2A	-2.964351834	0.171335204	12.66464253	3.45e-10	4.51e-8	9.462033433	2.964351834	DNA topoisomerase 2-alpha	NA	Q01320	7.345687037	24h LPS	5	Top2a	****
TOPB1	-1.703556205	0.10707152	12.66464253	9.55e-10	7.18e-8	9.019952532	1.703556205	DNA topoisomerase 2-binding protein 1	NA	Q6ZQF0	7.143582166	24h LPS	5	Topbp1	****
TOPK	-2.020463752	0.123506731	12.66464253	6.82e-10	5.72e-8	9.166298499	2.020463752	Lymphokine-activated killer T-cell-originated protein kinase	NA	Q9JJ78	7.242345873	24h LPS	5	Pbk	****
TOR3A	2.010752879	0.105121818	12.66464253	1.01e-10	1.97e-8	9.995001439	2.010752879	Torsin-3A	NA	Q9ER38	7.706109064	24h LPS	5	Tor3a	****
TOX3	1.370398317	0.477437511	12.66464253	0.013432956	0.028394551	1.871828422	1.370398317	TOX high mobility group box family member 3	NA	Q80W03	1.546764995	24h LPS	5	Tox3	*
TPP1	-1.235649065	0.173788838	12.66464253	9.16e-6	7.57e-5	5.038050837	1.235649065	Tripeptidyl-peptidase 1	NA	O89023	4.120901919	24h LPS	5	Tpp1	****
TPPC2	-1.597898778	0.480060107	12.66464253	0.005619878	0.032146993	2.250273095	1.597898778	Trafficking protein particle complex subunit 2	NA	Q9CQP2	1.492859638	8h LPS	4	Trappc2	*
TPSN	2.121689249	0.161395375	12.66464253	9.41e-9	3.49e-7	8.026318223	2.121689249	Tapasin	NA	Q9R233	6.457080452	24h LPS	5	Tapbp	****
TPST1	1.205533529	0.186685209	12.66464253	2.42e-5	1.66088e-4	4.615576812	1.205533529	Protein-tyrosine sulfotransferase 1	NA	O70281	3.779661855	24h LPS	5	Tpst1	***
TPST1	1.185936893	0.208720409	12.66464253	8.31e-5	0.001430342	4.080655412	1.185936893	Protein-tyrosine sulfotransferase 1	NA	O70281	2.844560172	8h LPS	4	Tpst1	**
TPX2	-1.323771545	0.418571324	12.66464253	0.007705127	0.040394928	2.113220184	1.323771545	Targeting protein for Xklp2	NA	A2APB8	1.393673166	8h LPS	4	Tpx2	*
TPX2	-4.220269352	0.374381574	12.66464253	5.71e-8	1.34e-6	7.24303035	4.220269352	Targeting protein for Xklp2	NA	A2APB8	5.874108497	24h LPS	5	Tpx2	****
TR12A	1.265629502	0.124881187	12.66464253	1.94e-7	3.44e-6	6.712268795	1.265629502	Tripartite motif-containing protein 12A	NA	Q99PQ1	5.463805078	24h LPS	5	Trim12a	****
TR30A	2.602169578	0.17561324	12.66464253	2.25e-9	1.23e-7	8.647176612	2.602169578	Tripartite motif-containing protein 30A	NA	P15533	6.909615119	24h LPS	5	Trim30a	****
TR30A	2.881063312	0.196341571	12.66464253	2.53e-9	5.66e-7	8.59626035	2.881063312	Tripartite motif-containing protein 30A	NA	P15533	6.246930211	8h LPS	4	Trim30a	****
TR34A	1.133766959	0.162537931	12.66464253	1.11e-5	8.92e-5	4.95285518	1.133766959	Tripartite motif-containing protein 34A	NA	Q99PP6	4.049874107	24h LPS	5	Trim34a	****
TRAD1	2.228922432	0.14391242	12.66464253	1.32e-9	3.51e-7	8.87870033	2.228922432	TRAF-type zinc finger domain-containing protein 1	NA	Q3UDK1	6.454145353	8h LPS	4	Trafd1	****
TRAD1	2.511693862	0.128719182	12.66464253	7.92e-11	1.62e-8	10.10129271	2.511693862	TRAF-type zinc finger domain-containing protein 1	NA	Q3UDK1	7.790681087	24h LPS	5	Trafd1	****
TRAF1	4.61953041	0.402666009	12.66464253	4.66e-8	1.15e-6	7.331590688	4.61953041	TNF receptor-associated factor 1	NA	P39428	5.940459467	24h LPS	5	Traf1	****
TRAF1	5.124152235	0.450194284	12.66464253	5.11e-8	3.95e-6	7.291723056	5.124152235	TNF receptor-associated factor 1	NA	P39428	5.40288405	8h LPS	4	Traf1	****
TREX1	2.745876731	0.220447262	12.66464253	1.78e-8	5.68e-7	7.749640573	2.745876731	Three-prime repair exonuclease 1	NA	Q91XB0	6.24590435	24h LPS	5	Trex1	****
TRFE	-1.087740556	0.184432199	12.66464253	5.85e-5	0.001086574	4.23315961	1.087740556	Serotransferrin	NA	Q921I1	2.963940671	8h LPS	4	Tf	**
TRFE	-1.821652754	0.164961174	12.66464253	7.25e-8	1.6e-6	7.139537803	1.821652754	Serotransferrin	NA	Q921I1	5.795884454	24h LPS	5	Tf	****
TRI37	-1.464047791	0.150403667	12.66464253	3.06e-7	4.94e-6	6.514017394	1.464047791	E3 ubiquitin-protein ligase TRIM37	NA	Q6PCX9	5.305957352	24h LPS	5	Trim37	****
TRPC7	2.831963395	0.933836989	12.66464253	0.009867452	0.047370901	2.005794956	2.831963395	Short transient receptor potential channel 7	NA	Q9WVC5	1.324488357	8h LPS	4	Trpc7	*
TSN33	-1.556294967	0.215229337	12.66464253	7.7e-6	6.56e-5	5.11362047	1.556294967	Tetraspanin-33	NA	Q8R3S2	4.183220087	24h LPS	5	Tspan33	****
TSN4	-2.232141275	0.401051472	12.66464253	1.00608e-4	0.001657539	3.997367228	2.232141275	Tetraspanin-4	NA	Q9DCK3	2.780536358	8h LPS	4	Tspan4	**
TSN7	-1.010902685	0.317598847	12.66464253	0.007412329	0.017348374	2.130045319	1.010902685	Tetraspanin-7	NA	Q62283	1.760741221	24h LPS	5	Tspan7	*
TSP3	1.886584657	0.661488774	12.66464253	0.01390744	0.029160644	1.856752792	1.886584657	Thrombospondin-3	NA	Q05895	1.535202886	24h LPS	5	Thbs3	*
TTP	3.319342242	0.519490727	12.66464253	2.69e-5	1.80598e-4	4.570146168	3.319342242	Tristetraprolin	NA	P22893	3.743286377	24h LPS	5	Zfp36	***
TTP	4.532303806	0.580808289	12.66464253	3.46e-6	1.13051e-4	5.461013158	4.532303806	Tristetraprolin	NA	P22893	3.946726753	8h LPS	4	Zfp36	***
TUSC1	-1.015884431	0.190934629	12.66464253	1.51705e-4	7.3627e-4	3.819001485	1.015884431	Tumor suppressor candidate gene 1 protein homolog	NA	Q673H1	3.132962817	24h LPS	5	Tusc1	***
TXD16	-1.146582089	0.16791166	12.66464253	1.38e-5	1.0574e-4	4.858736045	1.146582089	Thioredoxin domain-containing protein 16	NA	Q7TN22	3.975760312	24h LPS	5	Txndc16	***
TXLNB	1.396602272	0.210984321	12.66464253	1.89e-5	1.36531e-4	4.722691119	1.396602272	Beta-taxilin	NA	Q8VBT1	3.864770015	24h LPS	5	Txlnb	***
TYDP2	-1.039586315	0.108357119	12.66464253	3.6e-7	5.64e-6	6.443188685	1.039586315	Tyrosyl-DNA phosphodiesterase 2	NA	Q9JJX7	5.24908263	24h LPS	5	Tdp2	****
TYDP2	-1.031628157	0.121146942	12.66464253	1.35e-6	5.55e-5	5.869511539	1.031628157	Tyrosyl-DNA phosphodiesterase 2	NA	Q9JJX7	4.255637038	8h LPS	4	Tdp2	****
TYOBP	-1.247017093	0.21914958	12.66464253	8.19e-5	4.42779e-4	4.086583082	1.247017093	TYRO protein tyrosine kinase-binding protein	NA	O54885	3.35381259	24h LPS	5	Tyrobp	***
UB2E2	-1.152471426	0.178165511	12.66464253	2.38e-5	5.22024e-4	4.622883963	1.152471426	Ubiquitin-conjugating enzyme E2 E2	NA	Q91W82	3.282309115	8h LPS	4	Ube2e2	***
UB2L6	1.967890584	0.175539898	12.66464253	6.09e-8	1.4e-6	7.215210195	1.967890584	Ubiquitin/ISG15-conjugating enzyme E2 L6	NA	Q9QZU9	5.853863438	24h LPS	5	Ube2l6	****
UBE2C	-4.506557501	0.182239596	8.664642526	2.44e-9	1.3e-7	8.612392832	4.506557501	Ubiquitin-conjugating enzyme E2 C	NA	Q9D1C1	6.886807859	24h LPS	5	Ube2c	****
UBN1	-1.24970681	0.205643968	12.66464253	4.39e-5	2.68367e-4	4.357669949	1.24970681	Ubinuclein-1	NA	Q4G0F8	3.571271309	24h LPS	5	Ubn1	***
UBP18	4.483214909	0.324480412	11.66464253	1.38e-8	4.74e-7	7.8600996930000004	4.483214909	Ubl carboxyl-terminal hydrolase 18	NA	Q9WTV6	6.324079286	24h LPS	5	Usp18	****
UBP18	4.862755854	0.362780129	11.66464253	1.93e-8	1.94e-6	7.715005792	4.862755854	Ubl carboxyl-terminal hydrolase 18	NA	Q9WTV6	5.712924995	8h LPS	4	Usp18	****
UBP2	-1.038812471	0.146798301	12.66464253	9.62e-6	7.9e-5	5.016889189	1.038812471	Ubiquitin carboxyl-terminal hydrolase 2	NA	O88623	4.102268327	24h LPS	5	Usp2	****
UBP2	-1.21245871	0.164125491	12.66464253	6.16e-6	1.77363e-4	5.210333663	1.21245871	Ubiquitin carboxyl-terminal hydrolase 2	NA	O88623	3.751137201	8h LPS	4	Usp2	***
UBP25	1.283194048	0.122295798	12.66464253	1.31e-7	2.55e-6	6.88419199	1.283194048	Ubiquitin carboxyl-terminal hydrolase 25	NA	P57080	5.593175922	24h LPS	5	Usp25	****
UBQL2	-1.243020312	0.101090246	12.66464253	2.07e-8	6.35e-7	7.683682698	1.243020312	Ubiquilin-2	NA	Q9QZM0	6.196979815	24h LPS	5	Ubqln2	****
UBQL4	-1.164917162	0.382588692	12.66464253	0.009640698	0.021563794	2.015891514	1.164917162	Ubiquilin-4	NA	Q99NB8	1.666274817	24h LPS	5	Ubqln4	*
UBQL4	-1.546357614	0.427747162	12.66464253	0.00326598	0.021793239	2.485986543	1.546357614	Ubiquilin-4	NA	Q99NB8	1.661678217	8h LPS	4	Ubqln4	*
UBX2B	-1.227711941	0.130486122	12.66464253	4.49e-7	6.67e-6	6.348220896	1.227711941	UBX domain-containing protein 2B	NA	Q0KL01	5.176103392	24h LPS	5	Ubxn2b	****
UHRF1	-4.212688114	0.287195041	12.66464253	2.54e-9	1.33e-7	8.594360982	4.212688114	E3 ubiquitin-protein ligase UHRF1	NA	Q8VDF2	6.875749021	24h LPS	5	Uhrf1	****
UHRF1	-1.739881058	0.321093817	12.66464253	1.286e-4	0.002018616	3.890758747	1.739881058	E3 ubiquitin-protein ligase UHRF1	NA	Q8VDF2	2.694946228	8h LPS	4	Uhrf1	**
UHRF2	-1.511069438	0.087854548	12.66464253	3.71e-10	4.57e-8	9.430809444	1.511069438	E3 ubiquitin-protein ligase UHRF2	NA	Q7TMI3	7.340458563	24h LPS	5	Uhrf2	****
UPAR	3.966793208	0.881550887	12.66464253	6.36864e-4	0.006798332	3.195953268	3.966793208	Urokinase plasminogen activator surface receptor	NA	P35456	2.167597638	8h LPS	4	Plaur	**
UPAR	2.064321725	0.788483083	12.66464253	0.02164226	0.042132661	1.664697393	2.064321725	Urokinase plasminogen activator surface receptor	NA	P35456	1.37538111	24h LPS	5	Plaur	*
UPP1	5.506283344	0.45987124	12.66464253	2.83e-8	7.89e-7	7.548249679	5.506283344	Uridine phosphorylase 1	NA	P52624	6.102939481	24h LPS	5	Upp1	****
UROK	-2.149601215	0.258707374	12.66464253	1.76e-6	2e-5	5.753615043	2.149601215	Urokinase-type plasminogen activator	NA	P06869	4.698894136	24h LPS	5	Plau	****
V9GX91	-2.27219112	0.167177302	12.66464253	6.33e-9	2.58e-7	8.198346246	2.27219112	Protein Nav2	NA	V9GX91	6.588926086	24h LPS	5	Nav2	****
VASP	1.455305999	0.09924473	12.66464253	2.55e-9	1.33e-7	8.592733821	1.455305999	Vasodilator-stimulated phosphoprotein	NA	P70460	6.875749021	24h LPS	5	Vasp	****
VCAM1	2.522204378	0.407090998	12.66464253	3.64e-5	7.21847e-4	4.439005282	2.522204378	Vascular cell adhesion protein 1	NA	P29533	3.141555104	8h LPS	4	Vcam1	***
VCAM1	1.313595378	0.364113258	12.66464253	0.003312299	0.00888544	2.479870474	1.313595378	Vascular cell adhesion protein 1	NA	P29533	2.051321085	24h LPS	5	Vcam1	**
VGFR3	1.126075812	0.325026699	12.66464253	0.004341478	0.011127915	2.362362431	1.126075812	Vascular endothelial growth factor receptor 3	NA	P35917	1.953586211	24h LPS	5	Flt4	*
VGFR3	1.27580158	0.363390896	12.66464253	0.003977372	0.024972887	2.400403752	1.27580158	Vascular endothelial growth factor receptor 3	NA	P35917	1.602531241	8h LPS	4	Flt4	*
VGLL4	-1.477289373	0.164856824	12.66464253	7.71e-7	1.05e-5	6.112744479	1.477289373	Transcription cofactor vestigial-like protein 4	NA	Q80V24	4.978965863	24h LPS	5	Vgll4	****
VGLL4	-1.715289848	0.184315532	12.66464253	5.07e-7	2.68e-5	6.295081801	1.715289848	Transcription cofactor vestigial-like protein 4	NA	Q80V24	4.572382517	8h LPS	4	Vgll4	****
VNN1	1.058879268	0.387205517	12.66464253	0.01736985	0.035163032	1.760203938	1.058879268	Pantetheinase	NA	Q9Z0K8	1.453913688	24h LPS	5	Vnn1	*
VNN1	1.3884392	0.432908928	12.66464253	0.007077738	0.03800531	2.150105498	1.3884392	Pantetheinase	NA	Q9Z0K8	1.42015572	8h LPS	4	Vnn1	*
WDHD1	-1.517608587	0.144317164	12.66464253	1.27e-7	2.51e-6	6.895193829	1.517608587	WD repeat and HMG-box DNA-binding protein 1	NA	P59328	5.600972621	24h LPS	5	Wdhd1	****
XAF1	1.869383905	0.237298104	12.66464253	3.13e-6	1.03041e-4	5.504851558	1.869383905	XIAP-associated factor 1	NA	Q5NBU8	3.986990692	8h LPS	4	Xaf1	***
XAF1	2.604302896	0.212245876	12.66464253	2.12e-8	6.46e-7	7.672910886	2.604302896	XIAP-associated factor 1	NA	Q5NBU8	6.189535946	24h LPS	5	Xaf1	****
XCT	1.22827632	0.3047487	12.66464253	0.001501699	0.012593174	2.823417154	1.22827632	Cystine/glutamate transporter	NA	Q9WTR6	1.899864787	8h LPS	4	Slc7a11	*
XCT	2.235263101	0.272575524	12.66464253	2.03e-6	2.23e-5	5.691906091	2.235263101	Cystine/glutamate transporter	NA	Q9WTR6	4.65116648	24h LPS	5	Slc7a11	****
XPC	-1.296133532	0.17885778	12.66464253	7.53e-6	6.45e-5	5.12348082	1.296133532	DNA repair protein complementing XP-C cells homolog	NA	P51612	4.19075427	24h LPS	5	Xpc	****
XYLT2	1.35886251	0.210184449	12.66464253	2.4e-5	1.64794e-4	4.620587678	1.35886251	Xylosyltransferase 2	NA	Q9EPL0	3.783058706	24h LPS	5	Xylt2	***
YPEL5	1.100652181	0.430652302	12.66464253	0.024329913	0.04636872	1.613859446	1.100652181	Protein yippee-like 5	NA	P62700	1.333774891	24h LPS	5	Ypel5	*
Z4YJL0	1.268337773	0.151923624	12.66464253	1.68e-6	6.53e-5	5.775951372	1.268337773	Bromo adjacent homology domain-containing 1 protein	NA	Z4YJL0	4.185043599	8h LPS	4	Bahd1	****
ZBED3	-1.030556334	0.088731155	12.66464253	4.04e-8	1.01e-6	7.39377773	1.030556334	Zinc finger BED domain-containing protein 3	NA	Q9D0L1	5.994528618	24h LPS	5	Zbed3	****
ZBP1	2.081470527	0.229982254	12.66464253	6.91e-7	3.36e-5	6.160531574	2.081470527	Z-DNA-binding protein 1	NA	Q9QY24	4.473699191	8h LPS	4	Zbp1	****
ZBP1	3.338540571	0.205702382	12.66464253	7.51e-10	6.11e-8	9.12454351	3.338540571	Z-DNA-binding protein 1	NA	Q9QY24	7.214093354	24h LPS	5	Zbp1	****
ZCCHL	-1.862495279	0.143971388	12.66464253	1.14e-8	4e-7	7.943729997	1.862495279	Zinc finger CCCH-type antiviral protein 1-like	NA	Q8BFR1	6.398079623	24h LPS	5	Zc3hav1l	****
ZCHC2	1.464363001	0.223535601	12.66464253	2.1e-5	4.78721e-4	4.677525922	1.464363001	Zinc finger CCHC domain-containing protein 2	NA	Q69ZB8	3.319917735	8h LPS	4	Zcchc2	***
ZCHC2	1.709905056	0.199936319	12.66464253	1.29e-6	1.56e-5	5.889916157	1.709905056	Zinc finger CCHC domain-containing protein 2	NA	Q69ZB8	4.807783861	24h LPS	5	Zcchc2	****
ZCHC2	1.467671064	0.21795516	12.66464253	1.59e-5	3.81774e-4	4.797437045	1.467671064	Zinc finger CCHC domain-containing protein 2 (isoform 2)	NA	Q69ZB8-2	3.418194026	8h LPS	4	Zcchc2	***
ZCHC2	2.04470971	0.194945022	12.66464253	1.31e-7	2.56e-6	6.882345922	2.04470971	Zinc finger CCHC domain-containing protein 2 (isoform 2)	NA	Q69ZB8-2	5.592392999	24h LPS	5	Zcchc2	****
ZFAN3	1.060142657	0.191649826	12.66464253	1.06462e-4	0.001727657	3.972804055	1.060142657	AN1-type zinc finger protein 3	NA	Q497H0	2.762542567	8h LPS	4	Zfand3	**
ZFAN3	1.015498711	0.171416816	12.66464253	5.6e-5	3.26822e-4	4.251596696	1.015498711	AN1-type zinc finger protein 3	NA	Q497H0	3.485688979	24h LPS	5	Zfand3	***
ZFAN5	1.49861023	0.188354862	12.66464253	2.81e-6	9.5e-5	5.550847635	1.49861023	AN1-type zinc finger protein 5	NA	O88878	4.022083406	8h LPS	4	Zfand5	****
ZFAN5	1.016512887	0.16846971	12.66464253	4.7e-5	2.82908e-4	4.327815135	1.016512887	AN1-type zinc finger protein 5	NA	O88878	3.548354782	24h LPS	5	Zfand5	***
ZFN2A	-1.249914109	0.153738384	12.66464253	2.23e-6	7.94e-5	5.651553962	1.249914109	AN1-type zinc finger protein 2A	NA	Q9JII7	4.100125749	8h LPS	4	Zfand2a	****
ZFN2A	-1.426547469	0.137507791	12.66464253	1.49e-7	2.8e-6	6.827917338	1.426547469	AN1-type zinc finger protein 2A	NA	Q9JII7	5.553606963	24h LPS	5	Zfand2a	****
ZFP60	-1.040545868	0.154887296	12.66464253	1.63e-5	1.21873e-4	4.787196355	1.040545868	Zinc finger protein 60	NA	P16374	3.914091377	24h LPS	5	Zfp60	***
ZKSC3	-1.257210507	0.106516744	12.66464253	3.35e-8	8.91e-7	7.47537454	1.257210507	Zinc finger protein with KRAB and SCAN domains 3	NA	Q91VW9	6.049895502	24h LPS	5	Zkscan3	****
ZMYM3	-1.274830935	0.134256329	12.66464253	4.05e-7	6.16e-6	6.392851689	1.274830935	Zinc finger MYM-type protein 3	NA	Q9JLM4	5.210506744	24h LPS	5	Zmym3	****
ZN260	-1.138035287	0.153224057	12.66464253	5.82e-6	5.26e-5	5.23475859	1.138035287	Zinc finger protein 260	NA	Q62513	4.279043062	24h LPS	5	Znf260	****
ZN629	-2.127996332	0.190243995	12.66464253	6.25e-8	1.43e-6	7.204032137	2.127996332	Zinc finger protein 629	NA	Q6A085	5.845181333	24h LPS	5	Znf629	****
ZN710	-1.2030218	0.208430954	12.66464253	7.17e-5	3.98691e-4	4.144491034	1.2030218	Zinc finger protein 710	NA	Q3U288	3.399363954	24h LPS	5	Znf710	***
ZN787	-1.47071307	0.3116028	12.66464253	4.29787e-4	0.001706732	3.366747144	1.47071307	Zinc finger protein 787	NA	Q8BIF9	2.767834621	24h LPS	5	Znf787	**
ZNF24	-1.076164257	0.210705169	12.66464253	2.18288e-4	9.83406e-4	3.660970071	1.076164257	Zinc finger protein 24	NA	Q91VN1	3.007267106	24h LPS	5	Znf24	***
ZUFSP	2.505103134	0.132880313	12.66464253	1.21e-10	6.42e-8	9.917726842	2.505103134	Zinc finger with UFM1-specific peptidase domain protein	NA	Q3T9Z9	7.19214187	8h LPS	4	Zufsp	****
ZUFSP	1.741425938	0.118851765	12.66464253	2.58e-9	1.34e-7	8.588561331	1.741425938	Zinc finger with UFM1-specific peptidase domain protein	NA	Q3T9Z9	6.874405821	24h LPS	5	Zufsp	****
ZXDB	-1.177654739	0.213636699	12.66464253	1.09928e-4	0.001763716	3.958891245	1.177654739	Zinc finger X-linked protein ZXDB	NA	A2CE44	2.753571402	8h LPS	4	Zxdb	**
