# Supplementary material for: Polarized microtubule remodeling transforms the morphology of reactive microglia and drives cytokine release
Source: Nat Commun. 2023 Oct 9;14:6322. doi: 10.1038/s41467-023-41891-6 (PMC10562429; doi:10.1038/s41467-023-41891-6)
Supplement: Supplementary file 10 — Source Data [file 41467_2023_41891_MOESM10_ESM.zip › data/Fig 3/Fig3jk_phospho_volcanoplots.csv]

Timepoint	log2FC	SE	Tvalue	DF	pvalue	adj.pvalue	log10p	abslog2FC	protmeta_description	Protein_Name	Gene_Name	ReferenceOriginal	Uniprot	nPS	Phosphosites	P1	P2	P3	P4	P5	P6	P7	P8	P9	P10	P11	P12	P13	P14	Signif_Symbol
1h LPS	1.044662499	0.158359679	6.59677075	7	3e-4	0.0018	3.515384395	1.044662499	NA	2A5B	NA	2A5B_MOUSE	Q6PD28	2	S15S16	S15	S16	NA	NA	NA	NA	NA	NA	NA	NA	NA	NA	NA	NA	**
0.5h LPS	1.627923787	0.177051504	9.194634064	7	0	3e-4	4.430536142	1.627923787	NA	2A5B	NA	2A5B_MOUSE	Q6PD28	2	S15S16	S15	S16	NA	NA	NA	NA	NA	NA	NA	NA	NA	NA	NA	NA	***
0.5h LPS	-1.423297516	0.201171082	-7.075060185	7	2e-4	0.0012	3.703422682	1.423297516	NA	2A5B	NA	2A5B_MOUSE	Q6PD28	1	S47	S47	NA	NA	NA	NA	NA	NA	NA	NA	NA	NA	NA	NA	NA	**
4h LPS	1.285613605	0.070004469	18.3647362	7	0	0	6.453879633	1.285613605	SH3 domain-binding protein 1	3BP1	Sh3bp1	3BP1_MOUSE	P55194	1	S182	S182	NA	NA	NA	NA	NA	NA	NA	NA	NA	NA	NA	NA	NA	****
1h LPS	2.247260067	0.090592773	24.80617382	7	0	0	7.355428416	2.247260067	SH3 domain-binding protein 1	3BP1	Sh3bp1	3BP1_MOUSE	P55194	1	S598	S598	NA	NA	NA	NA	NA	NA	NA	NA	NA	NA	NA	NA	NA	****
1h LPS	1.20158897	0.123511091	9.728591647	7	0	2e-4	4.591052291	1.20158897	SH3 domain-binding protein 1	3BP1	Sh3bp1	3BP1_MOUSE	P55194	1	S553	S553	NA	NA	NA	NA	NA	NA	NA	NA	NA	NA	NA	NA	NA	***
0.5h LPS	1.857299036	0.078267376	23.73018158	7	0	0	7.222026389	1.857299036	SH3 domain-binding protein 1	3BP1	Sh3bp1	3BP1_MOUSE	P55194	1	S182	S182	NA	NA	NA	NA	NA	NA	NA	NA	NA	NA	NA	NA	NA	****
0.5h LPS	3.1745404759999998	0.101285799	31.34240443	7	0	0	8.060745461	3.1745404759999998	SH3 domain-binding protein 1	3BP1	Sh3bp1	3BP1_MOUSE	P55194	1	S598	S598	NA	NA	NA	NA	NA	NA	NA	NA	NA	NA	NA	NA	NA	****
4h LPS	1.967310655	0.090592773	21.71597795	7	0	0	6.955591875	1.967310655	SH3 domain-binding protein 1	3BP1	Sh3bp1	3BP1_MOUSE	P55194	1	S598	S598	NA	NA	NA	NA	NA	NA	NA	NA	NA	NA	NA	NA	NA	****
1h LPS	1.753508289	0.070004469	25.04851927	7	0	0	7.384691601	1.753508289	SH3 domain-binding protein 1	3BP1	Sh3bp1	3BP1_MOUSE	P55194	1	S182	S182	NA	NA	NA	NA	NA	NA	NA	NA	NA	NA	NA	NA	NA	****
0.5h LPS	1.477942146	0.138089598	10.70277681	7	0	2e-4	4.864890582	1.477942146	SH3 domain-binding protein 1	3BP1	Sh3bp1	3BP1_MOUSE	P55194	1	S553	S553	NA	NA	NA	NA	NA	NA	NA	NA	NA	NA	NA	NA	NA	***
4h LPS	1.310027942	0.12894644	10.1594735	7	0	2e-4	4.715042535	1.310027942	Protein 4.1	41	Epb41	41_MOUSE	P48193	2	S94S97	S94	S97	NA	NA	NA	NA	NA	NA	NA	NA	NA	NA	NA	NA	***
0.5h LPS	1.422085862	0.144166503	9.864190599	7	0	2e-4	4.630585993	1.422085862	Protein 4.1	41	Epb41	41_MOUSE	P48193	2	S94S97	S94	S97	NA	NA	NA	NA	NA	NA	NA	NA	NA	NA	NA	NA	***
1h LPS	1.268413386	0.12894644	9.836746049	7	0	2e-4	4.62262334	1.268413386	Protein 4.1	41	Epb41	41_MOUSE	P48193	2	S94S97	S94	S97	NA	NA	NA	NA	NA	NA	NA	NA	NA	NA	NA	NA	***
0.5h LPS	1.381302608	0.152092132	9.082012277	7	0	3e-4	4.395649682	1.381302608	Protein 4.1	41	Epb41	41_MOUSE	P48193	1	S97	S97	NA	NA	NA	NA	NA	NA	NA	NA	NA	NA	NA	NA	NA	***
1h LPS	1.075079084	0.136035338	7.902939773	7	1e-4	7e-4	4.006433119	1.075079084	Protein 4.1	41	Epb41	41_MOUSE	P48193	1	S97	S97	NA	NA	NA	NA	NA	NA	NA	NA	NA	NA	NA	NA	NA	***
1h LPS	1.140553395	0.260645654	4.37587728	7	0.0033	0.0128	2.488019714	1.140553395	Protein 4.1	41	Epb41	41_MOUSE	P48193	1	S706	S706	NA	NA	NA	NA	NA	NA	NA	NA	NA	NA	NA	NA	NA	*
0.5h LPS	1.066348082	0.139646866	7.636033007	7	1e-4	8e-4	3.911659907	1.066348082	Eukaryotic translation initiation factor 4E-binding protein 1	4EBP1	Eif4ebp1	4EBP1_MOUSE	Q60876	1	S100	S100	NA	NA	NA	NA	NA	NA	NA	NA	NA	NA	NA	NA	NA	***
0.5h LPS	2.929647427	0.145454734	20.14129998	7	0	0	6.729956747	2.929647427	Eukaryotic translation initiation factor 4E-binding protein 1	4EBP1	Eif4ebp1	4EBP1_MOUSE	Q60876	2	S100T84	S100	T84	NA	NA	NA	NA	NA	NA	NA	NA	NA	NA	NA	NA	****
1h LPS	1.216205338	0.168996871	7.196614552	7	2e-4	0.0012	3.749630802	1.216205338	Eukaryotic translation initiation factor 4E-binding protein 1	4EBP1	Eif4ebp1	4EBP1_MOUSE	Q60876	2	S100T81	S100	T81	NA	NA	NA	NA	NA	NA	NA	NA	NA	NA	NA	NA	**
0.5h LPS	3.651270752	0.136690862	26.71188623	7	0	0	7.578348671	3.651270752	Eukaryotic translation initiation factor 4E-binding protein 1	4EBP1	Eif4ebp1	4EBP1_MOUSE	Q60876	2	S93S99	S93	S99	NA	NA	NA	NA	NA	NA	NA	NA	NA	NA	NA	NA	****
4h LPS	-1.141723546	0.202233778	-5.645563051	7	8e-4	0.0037	3.108984665	1.141723546	Eukaryotic translation initiation factor 4E-binding protein 1	4EBP1	Eif4ebp1	4EBP1_MOUSE	Q60876	1	T45	T45	NA	NA	NA	NA	NA	NA	NA	NA	NA	NA	NA	NA	NA	**
1h LPS	1.884524713	0.130098669	14.48534968	7	0	0	5.749082295	1.884524713	Eukaryotic translation initiation factor 4E-binding protein 1	4EBP1	Eif4ebp1	4EBP1_MOUSE	Q60876	2	S100T84	S100	T84	NA	NA	NA	NA	NA	NA	NA	NA	NA	NA	NA	NA	****
4h LPS	-1.174653796	0.183577305	-6.398687433	7	4e-4	0.002	3.43445814	1.174653796	Eukaryotic translation initiation factor 4E-binding protein 1	4EBP1	Eif4ebp1	4EBP1_MOUSE	Q60876	1	T44	T44	NA	NA	NA	NA	NA	NA	NA	NA	NA	NA	NA	NA	NA	**
0.5h LPS	1.78100949	0.167607369	10.62608104	7	0	2e-4	4.844155362	1.78100949	Eukaryotic translation initiation factor 4E-binding protein 1	4EBP1	Eif4ebp1	4EBP1_MOUSE	Q60876	2	S99T81	S99	T81	NA	NA	NA	NA	NA	NA	NA	NA	NA	NA	NA	NA	***
0.5h LPS	1.044335435	0.116969906	8.92824035	7	0	4e-4	4.3474096	1.044335435	Eukaryotic translation initiation factor 4E-binding protein 1	4EBP1	Eif4ebp1	4EBP1_MOUSE	Q60876	1	S99	S99	NA	NA	NA	NA	NA	NA	NA	NA	NA	NA	NA	NA	NA	***
1h LPS	1.196221525	0.104621065	11.43384968	7	0	1e-4	5.056084827	1.196221525	Eukaryotic translation initiation factor 4E-binding protein 1	4EBP1	Eif4ebp1	4EBP1_MOUSE	Q60876	1	S99	S99	NA	NA	NA	NA	NA	NA	NA	NA	NA	NA	NA	NA	NA	****
4h LPS	-1.115053701	0.203432796	-5.481189464	7	9e-4	0.0042	3.033951224	1.115053701	Eukaryotic translation initiation factor 4E-binding protein 1	4EBP1	Eif4ebp1	4EBP1_MOUSE	Q60876	1	T49	T49	NA	NA	NA	NA	NA	NA	NA	NA	NA	NA	NA	NA	NA	**
1h LPS	2.440096109	0.120615405	20.23038523	7	0	0	6.743171844	2.440096109	Eukaryotic translation initiation factor 4E-binding protein 1	4EBP1	Eif4ebp1	4EBP1_MOUSE	Q60876	1	S85	S85	NA	NA	NA	NA	NA	NA	NA	NA	NA	NA	NA	NA	NA	****
0.5h LPS	2.966989202	0.132896017	22.32564427	7	0	0	7.038698805	2.966989202	Eukaryotic translation initiation factor 4E-binding protein 1	4EBP1	Eif4ebp1	4EBP1_MOUSE	Q60876	1	T84	T84	NA	NA	NA	NA	NA	NA	NA	NA	NA	NA	NA	NA	NA	****
4h LPS	1.372217098	0.130098669	10.54751066	7	0	2e-4	4.822773709	1.372217098	Eukaryotic translation initiation factor 4E-binding protein 1	4EBP1	Eif4ebp1	4EBP1_MOUSE	Q60876	2	S100T84	S100	T84	NA	NA	NA	NA	NA	NA	NA	NA	NA	NA	NA	NA	***
0.5h LPS	2.22474522	0.188944245	11.77461223	7	0	1e-4	5.141436931	2.22474522	Eukaryotic translation initiation factor 4E-binding protein 1	4EBP1	Eif4ebp1	4EBP1_MOUSE	Q60876	2	S100T81	S100	T81	NA	NA	NA	NA	NA	NA	NA	NA	NA	NA	NA	NA	****
1h LPS	2.153509844	0.118865811	18.11715094	7	0	0	6.41337221	2.153509844	Eukaryotic translation initiation factor 4E-binding protein 1	4EBP1	Eif4ebp1	4EBP1_MOUSE	Q60876	1	T84	T84	NA	NA	NA	NA	NA	NA	NA	NA	NA	NA	NA	NA	NA	****
1h LPS	1.17535867	0.124903955	9.410099744	7	0	3e-4	4.496261732	1.17535867	Eukaryotic translation initiation factor 4E-binding protein 1	4EBP1	Eif4ebp1	4EBP1_MOUSE	Q60876	1	S100	S100	NA	NA	NA	NA	NA	NA	NA	NA	NA	NA	NA	NA	NA	***
4h LPS	2.064350726	0.122260024	16.88492006	7	0	0	6.203499351	2.064350726	Eukaryotic translation initiation factor 4E-binding protein 1	4EBP1	Eif4ebp1	4EBP1_MOUSE	Q60876	2	S93S99	S93	S99	NA	NA	NA	NA	NA	NA	NA	NA	NA	NA	NA	NA	****
4h LPS	1.51720869	0.139716746	10.85917572	7	0	2e-4	4.906763615	1.51720869	Eukaryotic translation initiation factor 4E-binding protein 1	4EBP1	Eif4ebp1	4EBP1_MOUSE	Q60876	2	S100S82	S100	S82	NA	NA	NA	NA	NA	NA	NA	NA	NA	NA	NA	NA	***
0.5h LPS	3.091285419	0.15620807	19.7895372	7	0	0	6.677215784	3.091285419	Eukaryotic translation initiation factor 4E-binding protein 1	4EBP1	Eif4ebp1	4EBP1_MOUSE	Q60876	2	S100S82	S100	S82	NA	NA	NA	NA	NA	NA	NA	NA	NA	NA	NA	NA	****
0.5h LPS	3.438716167	0.134852122	25.49990394	7	0	0	7.43846368	3.438716167	Eukaryotic translation initiation factor 4E-binding protein 1	4EBP1	Eif4ebp1	4EBP1_MOUSE	Q60876	1	S85	S85	NA	NA	NA	NA	NA	NA	NA	NA	NA	NA	NA	NA	NA	****
1h LPS	2.527628712	0.122260024	20.67420434	7	0	0	6.808178698	2.527628712	Eukaryotic translation initiation factor 4E-binding protein 1	4EBP1	Eif4ebp1	4EBP1_MOUSE	Q60876	2	S93S99	S93	S99	NA	NA	NA	NA	NA	NA	NA	NA	NA	NA	NA	NA	****
4h LPS	1.946086102	0.118865811	16.37212654	7	0	0	6.11180148	1.946086102	Eukaryotic translation initiation factor 4E-binding protein 1	4EBP1	Eif4ebp1	4EBP1_MOUSE	Q60876	1	T84	T84	NA	NA	NA	NA	NA	NA	NA	NA	NA	NA	NA	NA	NA	****
1h LPS	1.983965575	0.139716746	14.1999126	7	0	0	5.690350425	1.983965575	Eukaryotic translation initiation factor 4E-binding protein 1	4EBP1	Eif4ebp1	4EBP1_MOUSE	Q60876	2	S100S82	S100	S82	NA	NA	NA	NA	NA	NA	NA	NA	NA	NA	NA	NA	****
4h LPS	2.309199584	0.120615405	19.14514637	7	0	0	6.578200838	2.309199584	Eukaryotic translation initiation factor 4E-binding protein 1	4EBP1	Eif4ebp1	4EBP1_MOUSE	Q60876	1	S85	S85	NA	NA	NA	NA	NA	NA	NA	NA	NA	NA	NA	NA	NA	****
4h LPS	-1.000188718	0.15734798	-6.356539933	7	4e-4	0.0021	3.416998144	1.000188718	Eukaryotic translation initiation factor 4E-binding protein 2	4EBP2	Eif4ebp2	4EBP2_MOUSE	P70445	1	T41	T41	NA	NA	NA	NA	NA	NA	NA	NA	NA	NA	NA	NA	NA	**
4h LPS	-1.238752113	0.163122132	-7.594016195	7	1e-4	9e-4	3.89649573	1.238752113	Eukaryotic translation initiation factor 4E-binding protein 2	4EBP2	Eif4ebp2	4EBP2_MOUSE	P70445	1	T45	T45	NA	NA	NA	NA	NA	NA	NA	NA	NA	NA	NA	NA	NA	***
4h LPS	-1.240277449	0.195830162	-6.333434214	7	4e-4	0.0021	3.407389956	1.240277449	Eukaryotic translation initiation factor 4E-binding protein 2	4EBP2	Eif4ebp2	4EBP2_MOUSE	P70445	1	S44	S44	NA	NA	NA	NA	NA	NA	NA	NA	NA	NA	NA	NA	NA	**
4h LPS	-1.194545385	0.176884411	-6.753254148	7	3e-4	0.0015	3.578027137	1.194545385	Eukaryotic translation initiation factor 4E-binding protein 2	4EBP2	Eif4ebp2	4EBP2_MOUSE	P70445	1	T46	T46	NA	NA	NA	NA	NA	NA	NA	NA	NA	NA	NA	NA	NA	**
1h LPS	1.581521267	0.133183322	11.87476967	7	0	1e-4	5.166094623	1.581521267	Eukaryotic translation initiation factor 4E-binding protein 2	4EBP2	Eif4ebp2	4EBP2_MOUSE	P70445	2	S65T70	S65	T70	NA	NA	NA	NA	NA	NA	NA	NA	NA	NA	NA	NA	****
4h LPS	1.748555666	0.133183322	13.12893871	7	0	1e-4	5.459639436	1.748555666	Eukaryotic translation initiation factor 4E-binding protein 2	4EBP2	Eif4ebp2	4EBP2_MOUSE	P70445	2	S65T70	S65	T70	NA	NA	NA	NA	NA	NA	NA	NA	NA	NA	NA	NA	****
4h LPS	1.653524825	0.15054581	10.98353266	7	0	1e-4	4.939672136	1.653524825	Protein Srcap	A0A087WP63	Srcap	A0A087WP63_MOUSE	A0A087WP63	1	S2595	S2595	NA	NA	NA	NA	NA	NA	NA	NA	NA	NA	NA	NA	NA	****
1h LPS	1.798805882	0.15054581	11.94856156	7	0	1e-4	5.1841398	1.798805882	Protein Srcap	A0A087WP63	Srcap	A0A087WP63_MOUSE	A0A087WP63	1	S2595	S2595	NA	NA	NA	NA	NA	NA	NA	NA	NA	NA	NA	NA	NA	****
0.5h LPS	2.054205169	0.168315333	12.2045041	7	0	1e-4	5.245945422	2.054205169	Protein Srcap	A0A087WP63	Srcap	A0A087WP63_MOUSE	A0A087WP63	1	S2595	S2595	NA	NA	NA	NA	NA	NA	NA	NA	NA	NA	NA	NA	NA	****
4h LPS	2.543695668	0.168089731	15.13296289	7	0	0	5.878386337	2.543695668	Uncharacterized protein C11orf96 homolog	A0A087WRN5	Gm13889	A0A087WRN5_MOUSE	A0A087WRN5	1	S236	S236	NA	NA	NA	NA	NA	NA	NA	NA	NA	NA	NA	NA	NA	****
4h LPS	1.589295857	0.138369245	11.4859039	7	0	1e-4	5.069271924	1.589295857	NA	A0A0G2JDV2	NA	A0A0G2JDV2_MOUSE	A0A0G2JDV2	1	S170	S170	NA	NA	NA	NA	NA	NA	NA	NA	NA	NA	NA	NA	NA	****
0.5h LPS	1.187413649	0.126015477	9.422760387	7	0	3e-4	4.500082921	1.187413649	NA	A0A0G2JE56	NA	A0A0G2JE56_MOUSE	A0A0G2JE56	1	S28	S28	NA	NA	NA	NA	NA	NA	NA	NA	NA	NA	NA	NA	NA	***
0.5h LPS	1.835175323	0.397700121	4.614470109	7	0.0024	0.0099	2.612247413	1.835175323	NA	A0A0N4SW73	NA	A0A0N4SW73_MOUSE	A0A0N4SW73	1	S626	S626	NA	NA	NA	NA	NA	NA	NA	NA	NA	NA	NA	NA	NA	**
4h LPS	1.342139323	0.355713803	3.77308756	7	0.007	0.0226	2.157715136	1.342139323	NA	A0A0N4SW73	NA	A0A0N4SW73_MOUSE	A0A0N4SW73	1	S626	S626	NA	NA	NA	NA	NA	NA	NA	NA	NA	NA	NA	NA	NA	*
1h LPS	1.559474081	0.355713803	4.384069638	7	0.0032	0.0127	2.492345796	1.559474081	NA	A0A0N4SW73	NA	A0A0N4SW73_MOUSE	A0A0N4SW73	1	S626	S626	NA	NA	NA	NA	NA	NA	NA	NA	NA	NA	NA	NA	NA	*
1h LPS	1.937859534	0.13298697	14.57180006	7	0	0	5.766655356	1.937859534	NA	A0A0N4SW73	NA	A0A0N4SW73_MOUSE	A0A0N4SW73	2	S890T886	S890	T886	NA	NA	NA	NA	NA	NA	NA	NA	NA	NA	NA	NA	****
4h LPS	1.978590017	0.13298697	14.87807429	7	0	0	5.828130659	1.978590017	NA	A0A0N4SW73	NA	A0A0N4SW73_MOUSE	A0A0N4SW73	2	S890T886	S890	T886	NA	NA	NA	NA	NA	NA	NA	NA	NA	NA	NA	NA	****
0.5h LPS	2.61644633	0.148683952	17.59736871	7	0	0	6.326568028	2.61644633	NA	A0A0N4SW73	NA	A0A0N4SW73_MOUSE	A0A0N4SW73	2	S890T886	S890	T886	NA	NA	NA	NA	NA	NA	NA	NA	NA	NA	NA	NA	****
1h LPS	1.806333371	0.121891969	14.81913364	7	0	0	5.816393585	1.806333371	NA	A0A0N4SW73	NA	A0A0N4SW73_MOUSE	A0A0N4SW73	2	S890T888	S890	T888	NA	NA	NA	NA	NA	NA	NA	NA	NA	NA	NA	NA	****
4h LPS	1.948452542	0.121891969	15.98507732	7	0	0	6.04075426	1.948452542	NA	A0A0N4SW73	NA	A0A0N4SW73_MOUSE	A0A0N4SW73	2	S890T888	S890	T888	NA	NA	NA	NA	NA	NA	NA	NA	NA	NA	NA	NA	****
0.5h LPS	2.392602524	0.136279364	17.5566018	7	0	0	6.319656027	2.392602524	NA	A0A0N4SW73	NA	A0A0N4SW73_MOUSE	A0A0N4SW73	2	S890T888	S890	T888	NA	NA	NA	NA	NA	NA	NA	NA	NA	NA	NA	NA	****
4h LPS	1.825388168	0.127232695	14.34684826	7	0	0	5.720721515	1.825388168	NA	A0A0N4SW73	NA	A0A0N4SW73_MOUSE	A0A0N4SW73	1	S930	S930	NA	NA	NA	NA	NA	NA	NA	NA	NA	NA	NA	NA	NA	****
1h LPS	1.814398499	0.127232695	14.26047369	7	0	0	5.702903856	1.814398499	NA	A0A0N4SW73	NA	A0A0N4SW73_MOUSE	A0A0N4SW73	1	S930	S930	NA	NA	NA	NA	NA	NA	NA	NA	NA	NA	NA	NA	NA	****
0.5h LPS	2.698376161	0.142250477	18.96918879	7	0	0	6.550603328	2.698376161	NA	A0A0N4SW73	NA	A0A0N4SW73_MOUSE	A0A0N4SW73	1	S930	S930	NA	NA	NA	NA	NA	NA	NA	NA	NA	NA	NA	NA	NA	****
4h LPS	1.968580415	0.071724596	27.44637853	7	0	0	7.66011865	1.968580415	NA	A0A0N4SW73	NA	A0A0N4SW73_MOUSE	A0A0N4SW73	1	T886	T886	NA	NA	NA	NA	NA	NA	NA	NA	NA	NA	NA	NA	NA	****
0.5h LPS	2.443875851	0.080190536	30.47586366	7	0	0	7.976062778	2.443875851	NA	A0A0N4SW73	NA	A0A0N4SW73_MOUSE	A0A0N4SW73	1	T886	T886	NA	NA	NA	NA	NA	NA	NA	NA	NA	NA	NA	NA	NA	****
1h LPS	2.11422966	0.071724596	29.47705214	7	0	0	7.875455445	2.11422966	NA	A0A0N4SW73	NA	A0A0N4SW73_MOUSE	A0A0N4SW73	1	T886	T886	NA	NA	NA	NA	NA	NA	NA	NA	NA	NA	NA	NA	NA	****
4h LPS	1.556825632	0.087573323	17.7773959	7	0	0	6.356908645	1.556825632	NA	A0A0N4SW73	NA	A0A0N4SW73_MOUSE	A0A0N4SW73	1	T888	T888	NA	NA	NA	NA	NA	NA	NA	NA	NA	NA	NA	NA	NA	****
1h LPS	1.48010675	0.087573323	16.90134278	7	0	0	6.206391832	1.48010675	NA	A0A0N4SW73	NA	A0A0N4SW73_MOUSE	A0A0N4SW73	1	T888	T888	NA	NA	NA	NA	NA	NA	NA	NA	NA	NA	NA	NA	NA	****
0.5h LPS	1.911766852	0.097909952	19.52576649	7	0	0	6.637068402	1.911766852	NA	A0A0N4SW73	NA	A0A0N4SW73_MOUSE	A0A0N4SW73	1	T888	T888	NA	NA	NA	NA	NA	NA	NA	NA	NA	NA	NA	NA	NA	****
4h LPS	-1.024039407	0.101017627	-10.13723479	7	0	2e-4	4.708758039	1.024039407	NA	A0A0R4J091	NA	A0A0R4J091_MOUSE	A0A0R4J091	1	S121	S121	NA	NA	NA	NA	NA	NA	NA	NA	NA	NA	NA	NA	NA	***
1h LPS	1.043833672	0.178209897	5.857327158	7	6e-4	0.0032	3.2034745	1.043833672	NA	A0A0R4J0M1	NA	A0A0R4J0M1_MOUSE	A0A0R4J0M1	1	S162	S162	NA	NA	NA	NA	NA	NA	NA	NA	NA	NA	NA	NA	NA	**
0.5h LPS	1.288617934	0.199244722	6.46751351	7	3e-4	0.0019	3.462786929	1.288617934	NA	A0A0R4J0M1	NA	A0A0R4J0M1_MOUSE	A0A0R4J0M1	1	S162	S162	NA	NA	NA	NA	NA	NA	NA	NA	NA	NA	NA	NA	NA	**
0.5h LPS	1.130702772	0.113051806	10.00163386	7	0	2e-4	4.670171636	1.130702772	NA	A0A171EBK7	NA	A0A171EBK7_MOUSE	A0A171EBK7	1	S232	S232	NA	NA	NA	NA	NA	NA	NA	NA	NA	NA	NA	NA	NA	***
0.5h LPS	1.038833431	0.088172565	11.78182155	7	0	1e-4	5.14321819	1.038833431	NA	A0A171EBK7	NA	A0A171EBK7_MOUSE	A0A171EBK7	1	S233	S233	NA	NA	NA	NA	NA	NA	NA	NA	NA	NA	NA	NA	NA	****
4h LPS	1.006487683	0.144391199	6.970561151	7	2e-4	0.0013	3.663197692	1.006487683	NA	A0A171EBK7	NA	A0A171EBK7_MOUSE	A0A171EBK7	2	S233T246	S233	T246	NA	NA	NA	NA	NA	NA	NA	NA	NA	NA	NA	NA	**
0.5h LPS	1.148388764	0.104602464	10.97860141	7	0	1e-4	4.938373596	1.148388764	NA	A0A171EBK7	NA	A0A171EBK7_MOUSE	A0A171EBK7	1	T245	T245	NA	NA	NA	NA	NA	NA	NA	NA	NA	NA	NA	NA	NA	****
1h LPS	1.290848351	0.100804619	12.80544849	7	0	1e-4	5.386492916	1.290848351	NA	A0A1B0GR85	NA	A0A1B0GR85_MOUSE	A0A1B0GR85	1	S1242	S1242	NA	NA	NA	NA	NA	NA	NA	NA	NA	NA	NA	NA	NA	****
0.5h LPS	1.5436723	0.11270299	13.69681765	7	0	0	5.584077954	1.5436723	NA	A0A1B0GR85	NA	A0A1B0GR85_MOUSE	A0A1B0GR85	1	S1242	S1242	NA	NA	NA	NA	NA	NA	NA	NA	NA	NA	NA	NA	NA	****
0.5h LPS	1.695000643	0.163012455	10.39798245	7	0	2e-4	4.781685321	1.695000643	NA	A0A1B0GR85	NA	A0A1B0GR85_MOUSE	A0A1B0GR85	2	S1328S1334	S1328	S1334	NA	NA	NA	NA	NA	NA	NA	NA	NA	NA	NA	NA	***
4h LPS	1.075828743	0.145802772	7.378657677	7	2e-4	0.001	3.817691676	1.075828743	NA	A0A1B0GR85	NA	A0A1B0GR85_MOUSE	A0A1B0GR85	2	S1328S1334	S1328	S1334	NA	NA	NA	NA	NA	NA	NA	NA	NA	NA	NA	NA	***
1h LPS	1.449364585	0.145802772	9.940583195	7	0	2e-4	4.652647829	1.449364585	NA	A0A1B0GR85	NA	A0A1B0GR85_MOUSE	A0A1B0GR85	2	S1328S1334	S1328	S1334	NA	NA	NA	NA	NA	NA	NA	NA	NA	NA	NA	NA	***
0.5h LPS	1.158266832	0.229358	5.050038936	7	0.0015	0.0064	2.829810895	1.158266832	NA	A0A1B0GR85	NA	A0A1B0GR85_MOUSE	A0A1B0GR85	1	S1442	S1442	NA	NA	NA	NA	NA	NA	NA	NA	NA	NA	NA	NA	NA	**
0.5h LPS	3.027720073	0.084774561	35.71496019	7	0	0	8.455570915	3.027720073	NA	A0A1D5RLD1	NA	A0A1D5RLD1_MOUSE	A0A1D5RLD1	2	S1879T1882	S1879	T1882	NA	NA	NA	NA	NA	NA	NA	NA	NA	NA	NA	NA	****
1h LPS	2.164989428	0.075824673	28.5525721	7	0	0	7.779294253	2.164989428	NA	A0A1D5RLD1	NA	A0A1D5RLD1_MOUSE	A0A1D5RLD1	2	S1879T1882	S1879	T1882	NA	NA	NA	NA	NA	NA	NA	NA	NA	NA	NA	NA	****
4h LPS	2.212207349	0.075824673	29.17529712	7	0	0	7.844398649	2.212207349	NA	A0A1D5RLD1	NA	A0A1D5RLD1_MOUSE	A0A1D5RLD1	2	S1879T1882	S1879	T1882	NA	NA	NA	NA	NA	NA	NA	NA	NA	NA	NA	NA	****
0.5h LPS	1.262027662	0.165748162	7.614127643	7	1e-4	8e-4	3.903762557	1.262027662	NA	A0A1N9PTV1	NA	A0A1N9PTV1_MOUSE	A0A1N9PTV1	3	S175S185S186	S175	S185	S186	NA	NA	NA	NA	NA	NA	NA	NA	NA	NA	NA	***
1h LPS	1.10126	0.148249663	7.428414865	7	1e-4	0.001	3.83606138	1.10126	NA	A0A1N9PTV1	NA	A0A1N9PTV1_MOUSE	A0A1N9PTV1	3	S175S185S186	S175	S185	S186	NA	NA	NA	NA	NA	NA	NA	NA	NA	NA	NA	***
4h LPS	-1.098162187	0.202590688	-5.420595562	7	0.001	0.0044	3.005909728	1.098162187	NA	A0A1Y7VIR0	NA	A0A1Y7VIR0_MOUSE	A0A1Y7VIR0	1	S38	S38	NA	NA	NA	NA	NA	NA	NA	NA	NA	NA	NA	NA	NA	**
1h LPS	1.650122344	0.244934092	6.737005565	7	3e-4	0.0016	3.571574387	1.650122344	NA	A0A1Y7VLJ5	NA	A0A1Y7VLJ5_MOUSE	A0A1Y7VLJ5	1	S382	S382	NA	NA	NA	NA	NA	NA	NA	NA	NA	NA	NA	NA	NA	**
0.5h LPS	1.365884473	0.27384464	4.987807945	7	0.0016	0.0068	2.79943996	1.365884473	NA	A0A1Y7VLJ5	NA	A0A1Y7VLJ5_MOUSE	A0A1Y7VLJ5	1	S382	S382	NA	NA	NA	NA	NA	NA	NA	NA	NA	NA	NA	NA	NA	**
4h LPS	1.564918205	0.244934092	6.389139993	7	4e-4	0.002	3.430510519	1.564918205	NA	A0A1Y7VLJ5	NA	A0A1Y7VLJ5_MOUSE	A0A1Y7VLJ5	1	S382	S382	NA	NA	NA	NA	NA	NA	NA	NA	NA	NA	NA	NA	NA	**
1h LPS	1.492669955	0.14720296	10.14021695	7	0	2e-4	4.709601486	1.492669955	Ahnak protein	A0JLR7	Ahnak	A0JLR7_MOUSE	A0JLR7	1	S744	S744	NA	NA	NA	NA	NA	NA	NA	NA	NA	NA	NA	NA	NA	***
4h LPS	1.127190977	0.14720296	7.657393394	7	1e-4	8e-4	3.919343107	1.127190977	Ahnak protein	A0JLR7	Ahnak	A0JLR7_MOUSE	A0JLR7	1	S744	S744	NA	NA	NA	NA	NA	NA	NA	NA	NA	NA	NA	NA	NA	***
0.5h LPS	1.481310327	0.164577913	9.000662967	7	0	4e-4	4.37021767	1.481310327	Ahnak protein	A0JLR7	Ahnak	A0JLR7_MOUSE	A0JLR7	1	S744	S744	NA	NA	NA	NA	NA	NA	NA	NA	NA	NA	NA	NA	NA	***
1h LPS	2.259970936	0.171112419	13.20752137	7	0	1e-4	5.477155104	2.259970936	Protein Slc9a6	A1L3P4	Slc9a6	A1L3P4_MOUSE	A1L3P4	2	S693S700	S693	S700	NA	NA	NA	NA	NA	NA	NA	NA	NA	NA	NA	NA	****
4h LPS	1.618782928	0.171112419	9.460347376	7	0	3e-4	4.511401001	1.618782928	Protein Slc9a6	A1L3P4	Slc9a6	A1L3P4_MOUSE	A1L3P4	2	S693S700	S693	S700	NA	NA	NA	NA	NA	NA	NA	NA	NA	NA	NA	NA	***
0.5h LPS	2.174508755	0.191309501	11.36644415	7	0	1e-4	5.038927319	2.174508755	Protein Slc9a6	A1L3P4	Slc9a6	A1L3P4_MOUSE	A1L3P4	2	S693S700	S693	S700	NA	NA	NA	NA	NA	NA	NA	NA	NA	NA	NA	NA	****
1h LPS	1.442050612	0.087962748	16.39387869	7	0	0	6.115746611	1.442050612	Protein Sec16a	A2AIX1	Sec16a	A2AIX1_MOUSE	A2AIX1	1	S975	S975	NA	NA	NA	NA	NA	NA	NA	NA	NA	NA	NA	NA	NA	****
0.5h LPS	2.267761567	0.098345341	23.05916613	7	0	0	7.135803585	2.267761567	Protein Sec16a	A2AIX1	Sec16a	A2AIX1_MOUSE	A2AIX1	1	S975	S975	NA	NA	NA	NA	NA	NA	NA	NA	NA	NA	NA	NA	NA	****
1h LPS	1.374944263	0.146789397	9.366781903	7	0	3e-4	4.483153772	1.374944263	Protein Sec16a	A2AIX1	Sec16a	A2AIX1_MOUSE	A2AIX1	1	S974	S974	NA	NA	NA	NA	NA	NA	NA	NA	NA	NA	NA	NA	NA	***
0.5h LPS	2.059240084	0.164115535	12.54750253	7	0	1e-4	5.32692816	2.059240084	Protein Sec16a	A2AIX1	Sec16a	A2AIX1_MOUSE	A2AIX1	1	S974	S974	NA	NA	NA	NA	NA	NA	NA	NA	NA	NA	NA	NA	NA	****
4h LPS	1.011239939	0.087962748	11.49622958	7	0	1e-4	5.071881296	1.011239939	Protein Sec16a	A2AIX1	Sec16a	A2AIX1_MOUSE	A2AIX1	1	S975	S975	NA	NA	NA	NA	NA	NA	NA	NA	NA	NA	NA	NA	NA	****
1h LPS	1.432842613	0.160063619	8.951706952	7	0	4e-4	4.354817277	1.432842613	Protein Sec16a	A2AIX1	Sec16a	A2AIX1_MOUSE	A2AIX1	1	T580	T580	NA	NA	NA	NA	NA	NA	NA	NA	NA	NA	NA	NA	NA	***
4h LPS	1.053236029	0.160063619	6.5801088	7	3e-4	0.0018	3.508648126	1.053236029	Protein Sec16a	A2AIX1	Sec16a	A2AIX1_MOUSE	A2AIX1	1	T580	T580	NA	NA	NA	NA	NA	NA	NA	NA	NA	NA	NA	NA	NA	**
0.5h LPS	1.826816872	0.178956567	10.2081578	7	0	2e-4	4.728757846	1.826816872	Protein Sec16a	A2AIX1	Sec16a	A2AIX1_MOUSE	A2AIX1	1	T580	T580	NA	NA	NA	NA	NA	NA	NA	NA	NA	NA	NA	NA	NA	***
0.5h LPS	1.400831045	0.335924618	4.170075574	7	0.0042	0.0155	2.377915345	1.400831045	Protein Baz2b	A2AUY4	Baz2b	A2AUY4_MOUSE	A2AUY4	1	S1437	S1437	NA	NA	NA	NA	NA	NA	NA	NA	NA	NA	NA	NA	NA	*
0.5h LPS	1.439797553	0.115626139	12.45218049	7	0	1e-4	5.304629415	1.439797553	Protein phosphatase 1 regulatory subunit 11	A5A4Y9	Ppp1r11	A5A4Y9_MOUSE	A5A4Y9	1	T114	T114	NA	NA	NA	NA	NA	NA	NA	NA	NA	NA	NA	NA	NA	****
1h LPS	1.215321872	0.103419163	11.7514186	7	0	1e-4	5.135699542	1.215321872	Protein phosphatase 1 regulatory subunit 11	A5A4Y9	Ppp1r11	A5A4Y9_MOUSE	A5A4Y9	1	T114	T114	NA	NA	NA	NA	NA	NA	NA	NA	NA	NA	NA	NA	NA	****
4h LPS	1.292266222	0.182689562	7.073563534	7	2e-4	0.0012	3.702849864	1.292266222	AP2-associated protein kinase 1	AAK1	Aak1	AAK1_MOUSE	Q3UHJ0	3	S616S621T618	S616	S621	T618	NA	NA	NA	NA	NA	NA	NA	NA	NA	NA	NA	**
0.5h LPS	1.25929848	0.145481765	8.656057202	7	1e-4	4e-4	4.260250929	1.25929848	AP2-associated protein kinase 1	AAK1	Aak1	AAK1_MOUSE	Q3UHJ0	1	T441	T441	NA	NA	NA	NA	NA	NA	NA	NA	NA	NA	NA	NA	NA	***
4h LPS	1.322140831	0.165495845	7.988966915	7	1e-4	7e-4	4.03642046	1.322140831	AP2-associated protein kinase 1	AAK1	Aak1	AAK1_MOUSE	Q3UHJ0	3	S616S622T618	S616	S622	T618	NA	NA	NA	NA	NA	NA	NA	NA	NA	NA	NA	***
4h LPS	1.474389559	0.135664538	10.86790681	7	0	2e-4	4.909085181	1.474389559	5'-AMP-activated protein kinase subunit gamma-2	AAKG2	Prkag2	AAKG2_MOUSE	Q91WG5	2	S87S90	S87	S90	NA	NA	NA	NA	NA	NA	NA	NA	NA	NA	NA	NA	***
0.5h LPS	-1.147911388	0.145245773	-7.903234366	7	1e-4	7e-4	4.006536266	1.147911388	5'-AMP-activated protein kinase subunit gamma-2	AAKG2	Prkag2	AAKG2_MOUSE	Q91WG5	1	S71	S71	NA	NA	NA	NA	NA	NA	NA	NA	NA	NA	NA	NA	NA	***
0.5h LPS	1.822828984	0.151677565	12.01778909	7	0	1e-4	5.200976114	1.822828984	5'-AMP-activated protein kinase subunit gamma-2	AAKG2	Prkag2	AAKG2_MOUSE	Q91WG5	2	S87S90	S87	S90	NA	NA	NA	NA	NA	NA	NA	NA	NA	NA	NA	NA	****
1h LPS	1.654127725	0.135664538	12.19277894	7	0	1e-4	5.24314016	1.654127725	5'-AMP-activated protein kinase subunit gamma-2	AAKG2	Prkag2	AAKG2_MOUSE	Q91WG5	2	S87S90	S87	S90	NA	NA	NA	NA	NA	NA	NA	NA	NA	NA	NA	NA	****
1h LPS	1.66141763	0.094921751	17.50302336	7	0	0	6.310548359	1.66141763	5'-AMP-activated protein kinase subunit gamma-2	AAKG2	Prkag2	AAKG2_MOUSE	Q91WG5	2	S65S68	S65	S68	NA	NA	NA	NA	NA	NA	NA	NA	NA	NA	NA	NA	****
0.5h LPS	1.622657941	0.106125744	15.28995583	7	0	0	5.908942708	1.622657941	5'-AMP-activated protein kinase subunit gamma-2	AAKG2	Prkag2	AAKG2_MOUSE	Q91WG5	2	S65S68	S65	S68	NA	NA	NA	NA	NA	NA	NA	NA	NA	NA	NA	NA	****
4h LPS	1.622603359	0.094921751	17.09411529	7	0	0	6.240144424	1.622603359	5'-AMP-activated protein kinase subunit gamma-2	AAKG2	Prkag2	AAKG2_MOUSE	Q91WG5	2	S65S68	S65	S68	NA	NA	NA	NA	NA	NA	NA	NA	NA	NA	NA	NA	****
4h LPS	1.33307808	0.091680814	14.5404259	7	0	0	5.76028922	1.33307808	Amyloid beta A4 precursor protein-binding family B member 1-interacting protein	AB1IP	Apbb1ip	AB1IP_MOUSE	Q8R5A3	2	S537T534	S537	T534	NA	NA	NA	NA	NA	NA	NA	NA	NA	NA	NA	NA	****
1h LPS	1.008318597	0.091680814	10.99814188	7	0	1e-4	4.943516071	1.008318597	Amyloid beta A4 precursor protein-binding family B member 1-interacting protein	AB1IP	Apbb1ip	AB1IP_MOUSE	Q8R5A3	2	S537T534	S537	T534	NA	NA	NA	NA	NA	NA	NA	NA	NA	NA	NA	NA	****
0.5h LPS	-1.956530241	0.188074875	-10.40293256	7	0	2e-4	4.783053969	1.956530241	Amyloid beta A4 precursor protein-binding family B member 1-interacting protein	AB1IP	Apbb1ip	AB1IP_MOUSE	Q8R5A3	2	S531S537	S531	S537	NA	NA	NA	NA	NA	NA	NA	NA	NA	NA	NA	NA	***
4h LPS	1.11499788	0.145985527	7.637728899	7	1e-4	8e-4	3.912270545	1.11499788	ATP-binding cassette sub-family E member 1	ABCE1	Abce1	ABCE1_MOUSE	P61222	1	S591	S591	NA	NA	NA	NA	NA	NA	NA	NA	NA	NA	NA	NA	NA	***
1h LPS	1.974317048	0.145985527	13.52406013	7	0	1e-4	5.546739857	1.974317048	ATP-binding cassette sub-family E member 1	ABCE1	Abce1	ABCE1_MOUSE	P61222	1	S591	S591	NA	NA	NA	NA	NA	NA	NA	NA	NA	NA	NA	NA	NA	****
0.5h LPS	2.070210182	0.163216781	12.68380717	7	0	1e-4	5.35854336	2.070210182	ATP-binding cassette sub-family E member 1	ABCE1	Abce1	ABCE1_MOUSE	P61222	1	S591	S591	NA	NA	NA	NA	NA	NA	NA	NA	NA	NA	NA	NA	NA	****
4h LPS	1.061223471	0.125532877	8.453749283	7	1e-4	5e-4	4.193946052	1.061223471	Abl interactor 1 (isoform 2)	ABI1	Abi1	ABI1_MOUSE	Q8CBW3-2	1	T265	T265	NA	NA	NA	NA	NA	NA	NA	NA	NA	NA	NA	NA	NA	***
1h LPS	1.161899231	0.166202108	6.990881449	7	2e-4	0.0013	3.67105631	1.161899231	Tyrosine-protein kinase ABL1	ABL1	Abl1	ABL1_MOUSE	P00520	1	S717	S717	NA	NA	NA	NA	NA	NA	NA	NA	NA	NA	NA	NA	NA	**
4h LPS	1.638125216	0.117072574	13.99239093	7	0	1e-4	5.646949127	1.638125216	Tyrosine-protein kinase ABL1	ABL1	Abl1	ABL1_MOUSE	P00520	1	S909	S909	NA	NA	NA	NA	NA	NA	NA	NA	NA	NA	NA	NA	NA	****
0.5h LPS	-1.038166274	0.110812665	-9.368660848	7	0	3e-4	4.483723432	1.038166274	Tyrosine-protein kinase ABL1	ABL1	Abl1	ABL1_MOUSE	P00520	1	S823	S823	NA	NA	NA	NA	NA	NA	NA	NA	NA	NA	NA	NA	NA	***
0.5h LPS	1.452939314	0.185819605	7.819085138	7	1e-4	7e-4	3.976943637	1.452939314	Tyrosine-protein kinase ABL1	ABL1	Abl1	ABL1_MOUSE	P00520	1	S717	S717	NA	NA	NA	NA	NA	NA	NA	NA	NA	NA	NA	NA	NA	***
1h LPS	2.337621439	0.117072574	19.96728498	7	0	0	6.703978675	2.337621439	Tyrosine-protein kinase ABL1	ABL1	Abl1	ABL1_MOUSE	P00520	1	S909	S909	NA	NA	NA	NA	NA	NA	NA	NA	NA	NA	NA	NA	NA	****
0.5h LPS	2.666333857	0.130891116	20.37062507	7	0	0	6.763861359	2.666333857	Tyrosine-protein kinase ABL1	ABL1	Abl1	ABL1_MOUSE	P00520	1	S909	S909	NA	NA	NA	NA	NA	NA	NA	NA	NA	NA	NA	NA	NA	****
0.5h LPS	1.141779399	0.177845379	6.420067858	7	4e-4	0.002	3.443282534	1.141779399	Abelson tyrosine-protein kinase 2	ABL2	Abl2	ABL2_MOUSE	Q4JIM5	1	S936	S936	NA	NA	NA	NA	NA	NA	NA	NA	NA	NA	NA	NA	NA	**
4h LPS	-1.014867655	0.225864258	-4.493263634	7	0.0028	0.0107	2.549594364	1.014867655	Acetyl-CoA carboxylase 1	ACACA	Acaca	ACACA_MOUSE	Q5SWU9	1	S77	S77	NA	NA	NA	NA	NA	NA	NA	NA	NA	NA	NA	NA	NA	*
1h LPS	2.13110737	0.13543516	15.73525931	7	0	0	5.994021592	2.13110737	Arf-GAP with coiled-coil, ANK repeat and PH domain-containing protein 2	ACAP2	Acap2	ACAP2_MOUSE	Q6ZQK5	1	S521	S521	NA	NA	NA	NA	NA	NA	NA	NA	NA	NA	NA	NA	NA	****
4h LPS	2.096277387	0.126366815	16.58882821	7	0	0	6.150882516	2.096277387	Arf-GAP with coiled-coil, ANK repeat and PH domain-containing protein 2	ACAP2	Acap2	ACAP2_MOUSE	Q6ZQK5	1	Y516	Y516	NA	NA	NA	NA	NA	NA	NA	NA	NA	NA	NA	NA	NA	****
0.5h LPS	2.230492339	0.141282394	15.7874755	7	0	0	6.003847601	2.230492339	Arf-GAP with coiled-coil, ANK repeat and PH domain-containing protein 2	ACAP2	Acap2	ACAP2_MOUSE	Q6ZQK5	1	Y516	Y516	NA	NA	NA	NA	NA	NA	NA	NA	NA	NA	NA	NA	NA	****
1h LPS	2.262908381	0.126366815	17.90745758	7	0	0	6.378645147	2.262908381	Arf-GAP with coiled-coil, ANK repeat and PH domain-containing protein 2	ACAP2	Acap2	ACAP2_MOUSE	Q6ZQK5	1	Y516	Y516	NA	NA	NA	NA	NA	NA	NA	NA	NA	NA	NA	NA	NA	****
0.5h LPS	2.070117686	0.151421113	13.67126188	7	0	0	5.578582448	2.070117686	Arf-GAP with coiled-coil, ANK repeat and PH domain-containing protein 2	ACAP2	Acap2	ACAP2_MOUSE	Q6ZQK5	1	S521	S521	NA	NA	NA	NA	NA	NA	NA	NA	NA	NA	NA	NA	NA	****
4h LPS	1.923242289	0.13543516	14.20046524	7	0	0	5.690465208	1.923242289	Arf-GAP with coiled-coil, ANK repeat and PH domain-containing protein 2	ACAP2	Acap2	ACAP2_MOUSE	Q6ZQK5	1	S521	S521	NA	NA	NA	NA	NA	NA	NA	NA	NA	NA	NA	NA	NA	****
4h LPS	1.756428144	0.095102736	18.46874455	7	0	0	6.470739666	1.756428144	Arf-GAP with coiled-coil, ANK repeat and PH domain-containing protein 2	ACAP2	Acap2	ACAP2_MOUSE	Q6ZQK5	1	S523	S523	NA	NA	NA	NA	NA	NA	NA	NA	NA	NA	NA	NA	NA	****
1h LPS	1.900015045	0.095102736	19.97855285	7	0	0	6.705667449	1.900015045	Arf-GAP with coiled-coil, ANK repeat and PH domain-containing protein 2	ACAP2	Acap2	ACAP2_MOUSE	Q6ZQK5	1	S523	S523	NA	NA	NA	NA	NA	NA	NA	NA	NA	NA	NA	NA	NA	****
0.5h LPS	1.898057731	0.106328092	17.85095265	7	0	0	6.369220503	1.898057731	Arf-GAP with coiled-coil, ANK repeat and PH domain-containing protein 2	ACAP2	Acap2	ACAP2_MOUSE	Q6ZQK5	1	S523	S523	NA	NA	NA	NA	NA	NA	NA	NA	NA	NA	NA	NA	NA	****
4h LPS	-1.088301653	0.187772117	-5.795863987	7	7e-4	0.0032	3.176297431	1.088301653	Acetyl-coenzyme A transporter 1	ACATN	Slc33a1	ACATN_MOUSE	Q99J27	1	S42	S42	NA	NA	NA	NA	NA	NA	NA	NA	NA	NA	NA	NA	NA	**
1h LPS	3.566041798	0.211580635	16.85429198	7	0	0	6.198097723	3.566041798	Acyl-CoA-binding domain-containing protein 5	ACBD5	Acbd5	ACBD5_MOUSE	Q5XG73	1	S395	S395	NA	NA	NA	NA	NA	NA	NA	NA	NA	NA	NA	NA	NA	****
0.5h LPS	2.13673673	0.236554341	9.032752135	7	0	3e-4	4.380273149	2.13673673	Acyl-CoA-binding domain-containing protein 5	ACBD5	Acbd5	ACBD5_MOUSE	Q5XG73	1	S395	S395	NA	NA	NA	NA	NA	NA	NA	NA	NA	NA	NA	NA	NA	***
4h LPS	4.143875568	0.211580635	19.58532533	7	0	0	6.646179298	4.143875568	Acyl-CoA-binding domain-containing protein 5	ACBD5	Acbd5	ACBD5_MOUSE	Q5XG73	1	S395	S395	NA	NA	NA	NA	NA	NA	NA	NA	NA	NA	NA	NA	NA	****
4h LPS	1.160964237	0.144296721	8.045673038	7	1e-4	6e-4	4.056041686	1.160964237	Apoptotic chromatin condensation inducer in the nucleus	ACINU	Acin1	ACINU_MOUSE	Q9JIX8	1	S208	S208	NA	NA	NA	NA	NA	NA	NA	NA	NA	NA	NA	NA	NA	***
4h LPS	3.557154598	0.137896958	25.7957437	7	0	0	7.473201949	3.557154598	Apoptotic chromatin condensation inducer in the nucleus	ACINU	Acin1	ACINU_MOUSE	Q9JIX8	1	S710	S710	NA	NA	NA	NA	NA	NA	NA	NA	NA	NA	NA	NA	NA	****
0.5h LPS	1.326022411	0.152418883	8.699856512	7	1e-4	4e-4	4.274432655	1.326022411	Apoptotic chromatin condensation inducer in the nucleus	ACINU	Acin1	ACINU_MOUSE	Q9JIX8	1	S863	S863	NA	NA	NA	NA	NA	NA	NA	NA	NA	NA	NA	NA	NA	***
4h LPS	1.88549478	0.192486392	9.795470519	7	0	2e-4	4.61061091	1.88549478	Apoptotic chromatin condensation inducer in the nucleus	ACINU	Acin1	ACINU_MOUSE	Q9JIX8	1	S561	S561	NA	NA	NA	NA	NA	NA	NA	NA	NA	NA	NA	NA	NA	***
0.5h LPS	1.305781509	0.211081199	6.186157342	7	5e-4	0.0024	3.345532816	1.305781509	Apoptotic chromatin condensation inducer in the nucleus	ACINU	Acin1	ACINU_MOUSE	Q9JIX8	1	S982	S982	NA	NA	NA	NA	NA	NA	NA	NA	NA	NA	NA	NA	NA	**
1h LPS	1.108916835	0.144296721	7.684975987	7	1e-4	8e-4	3.929238692	1.108916835	Apoptotic chromatin condensation inducer in the nucleus	ACINU	Acin1	ACINU_MOUSE	Q9JIX8	1	S208	S208	NA	NA	NA	NA	NA	NA	NA	NA	NA	NA	NA	NA	NA	***
1h LPS	3.391697544	0.137896958	24.59588363	7	0	0	7.32980796	3.391697544	Apoptotic chromatin condensation inducer in the nucleus	ACINU	Acin1	ACINU_MOUSE	Q9JIX8	1	S710	S710	NA	NA	NA	NA	NA	NA	NA	NA	NA	NA	NA	NA	NA	****
4h LPS	-1.104254451	0.109159031	-10.11601551	7	0	2e-4	4.702750209	1.104254451	Apoptotic chromatin condensation inducer in the nucleus	ACINU	Acin1	ACINU_MOUSE	Q9JIX8	1	S657	S657	NA	NA	NA	NA	NA	NA	NA	NA	NA	NA	NA	NA	NA	***
0.5h LPS	1.450543576	0.161328638	8.991234228	7	0	4e-4	4.367257217	1.450543576	Apoptotic chromatin condensation inducer in the nucleus	ACINU	Acin1	ACINU_MOUSE	Q9JIX8	1	S208	S208	NA	NA	NA	NA	NA	NA	NA	NA	NA	NA	NA	NA	NA	***
4h LPS	1.360580904	0.188796764	7.206590173	7	2e-4	0.0011	3.75339558	1.360580904	Apoptotic chromatin condensation inducer in the nucleus	ACINU	Acin1	ACINU_MOUSE	Q9JIX8	1	S982	S982	NA	NA	NA	NA	NA	NA	NA	NA	NA	NA	NA	NA	NA	**
0.5h LPS	3.024711692	0.215206329	14.05493839	7	0	0	5.660093688	3.024711692	Apoptotic chromatin condensation inducer in the nucleus	ACINU	Acin1	ACINU_MOUSE	Q9JIX8	1	S561	S561	NA	NA	NA	NA	NA	NA	NA	NA	NA	NA	NA	NA	NA	****
1h LPS	2.339597731	0.192486392	12.15461366	7	0	1e-4	5.233991842	2.339597731	Apoptotic chromatin condensation inducer in the nucleus	ACINU	Acin1	ACINU_MOUSE	Q9JIX8	1	S561	S561	NA	NA	NA	NA	NA	NA	NA	NA	NA	NA	NA	NA	NA	****
0.5h LPS	3.112007667	0.154173487	20.18510275	7	0	0	6.736461614	3.112007667	Apoptotic chromatin condensation inducer in the nucleus	ACINU	Acin1	ACINU_MOUSE	Q9JIX8	1	S710	S710	NA	NA	NA	NA	NA	NA	NA	NA	NA	NA	NA	NA	NA	****
1h LPS	1.026237143	0.132698506	7.733599837	7	1e-4	8e-4	3.946612943	1.026237143	ATP-citrate synthase	ACLY	Acly	ACLY_MOUSE	Q91V92	1	S455	S455	NA	NA	NA	NA	NA	NA	NA	NA	NA	NA	NA	NA	NA	***
0.5h LPS	1.027132424	0.14836144	6.92317644	7	2e-4	0.0013	3.644802793	1.027132424	ATP-citrate synthase	ACLY	Acly	ACLY_MOUSE	Q91V92	1	S455	S455	NA	NA	NA	NA	NA	NA	NA	NA	NA	NA	NA	NA	NA	**
4h LPS	1.190706228	0.132698506	8.973019104	7	0	4e-4	4.361530438	1.190706228	ATP-citrate synthase	ACLY	Acly	ACLY_MOUSE	Q91V92	1	S455	S455	NA	NA	NA	NA	NA	NA	NA	NA	NA	NA	NA	NA	NA	***
4h LPS	-1.079471632	0.09297615	-11.61019937	7	0	1e-4	5.100541257	1.079471632	Serine/threonine-protein kinase receptor R3	ACVL1	Acvrl1	ACVL1_MOUSE	Q61288	1	S154	S154	NA	NA	NA	NA	NA	NA	NA	NA	NA	NA	NA	NA	NA	****
0.5h LPS	2.542812635	0.158556671	16.0372479	7	0	0	6.050425801	2.542812635	Disintegrin and metalloproteinase domain-containing protein 17	ADA17	Adam17	ADA17_MOUSE	Q9Z0F8	1	S788	S788	NA	NA	NA	NA	NA	NA	NA	NA	NA	NA	NA	NA	NA	****
1h LPS	1.030996268	0.141817398	7.269885677	7	2e-4	0.0011	3.777187508	1.030996268	Disintegrin and metalloproteinase domain-containing protein 17	ADA17	Adam17	ADA17_MOUSE	Q9Z0F8	1	S788	S788	NA	NA	NA	NA	NA	NA	NA	NA	NA	NA	NA	NA	NA	**
4h LPS	1.376658334	0.141817398	9.707259874	7	0	3e-4	4.584788999	1.376658334	Disintegrin and metalloproteinase domain-containing protein 17	ADA17	Adam17	ADA17_MOUSE	Q9Z0F8	1	S788	S788	NA	NA	NA	NA	NA	NA	NA	NA	NA	NA	NA	NA	NA	***
4h LPS	-1.31810479	0.097151788	-13.5674784	7	0	1e-4	5.55616564	1.31810479	Disintegrin and metalloproteinase domain-containing protein 8	ADAM8	Adam8	ADAM8_MOUSE	Q05910	1	S752	S752	NA	NA	NA	NA	NA	NA	NA	NA	NA	NA	NA	NA	NA	****
4h LPS	-1.276114648	0.179792058	-7.09772535	7	2e-4	0.0012	3.712085804	1.276114648	Disintegrin and metalloproteinase domain-containing protein 8	ADAM8	Adam8	ADAM8_MOUSE	Q05910	1	S754	S754	NA	NA	NA	NA	NA	NA	NA	NA	NA	NA	NA	NA	NA	**
4h LPS	-1.400920999	0.114990177	-12.18296241	7	0	1e-4	5.240789633	1.400920999	Disintegrin and metalloproteinase domain-containing protein 8	ADAM8	Adam8	ADAM8_MOUSE	Q05910	1	S753	S753	NA	NA	NA	NA	NA	NA	NA	NA	NA	NA	NA	NA	NA	****
4h LPS	-1.081313667	0.154412393	-7.002764778	7	2e-4	0.0013	3.675643792	1.081313667	Disintegrin and metalloproteinase domain-containing protein 8	ADAM8	Adam8	ADAM8_MOUSE	Q05910	1	S714	S714	NA	NA	NA	NA	NA	NA	NA	NA	NA	NA	NA	NA	NA	**
0.5h LPS	1.669147301	0.132947296	12.55495484	7	0	1e-4	5.32866488	1.669147301	Alpha-adducin	ADDA	Add1	ADDA_MOUSE	Q9QYC0	2	S613T610	S613	T610	NA	NA	NA	NA	NA	NA	NA	NA	NA	NA	NA	NA	****
1h LPS	1.193894173	0.118911677	10.04017608	7	0	2e-4	4.681186047	1.193894173	Alpha-adducin	ADDA	Add1	ADDA_MOUSE	Q9QYC0	2	S613T610	S613	T610	NA	NA	NA	NA	NA	NA	NA	NA	NA	NA	NA	NA	***
4h LPS	1.103449493	0.098284153	11.22713543	7	0	1e-4	5.003172505	1.103449493	Alpha-adducin	ADDA	Add1	ADDA_MOUSE	Q9QYC0	1	S12	S12	NA	NA	NA	NA	NA	NA	NA	NA	NA	NA	NA	NA	NA	****
1h LPS	1.273013664	0.098284153	12.95237969	7	0	1e-4	5.419926811	1.273013664	Alpha-adducin	ADDA	Add1	ADDA_MOUSE	Q9QYC0	1	S12	S12	NA	NA	NA	NA	NA	NA	NA	NA	NA	NA	NA	NA	NA	****
0.5h LPS	1.596675565	0.1494606	10.68291952	7	0	2e-4	4.859534857	1.596675565	Alpha-adducin	ADDA	Add1	ADDA_MOUSE	Q9QYC0	1	T11	T11	NA	NA	NA	NA	NA	NA	NA	NA	NA	NA	NA	NA	NA	***
0.5h LPS	1.493758313	0.171921974	8.688582835	7	1e-4	4e-4	4.270788174	1.493758313	Alpha-adducin	ADDA	Add1	ADDA_MOUSE	Q9QYC0	2	T610T614	T610	T614	NA	NA	NA	NA	NA	NA	NA	NA	NA	NA	NA	NA	***
1h LPS	1.317200427	0.133681625	9.853264636	7	0	2e-4	4.627418318	1.317200427	Alpha-adducin	ADDA	Add1	ADDA_MOUSE	Q9QYC0	1	T11	T11	NA	NA	NA	NA	NA	NA	NA	NA	NA	NA	NA	NA	NA	***
4h LPS	1.108629942	0.133681625	8.293061542	7	1e-4	6e-4	4.140322	1.108629942	Alpha-adducin	ADDA	Add1	ADDA_MOUSE	Q9QYC0	1	T11	T11	NA	NA	NA	NA	NA	NA	NA	NA	NA	NA	NA	NA	NA	***
1h LPS	1.214242312	0.122593839	9.904594935	7	0	2e-4	4.642273284	1.214242312	Alpha-adducin	ADDA	Add1	ADDA_MOUSE	Q9QYC0	1	T358	T358	NA	NA	NA	NA	NA	NA	NA	NA	NA	NA	NA	NA	NA	***
0.5h LPS	1.311568729	0.137064078	9.569018705	7	0	3e-4	4.543904536	1.311568729	Alpha-adducin	ADDA	Add1	ADDA_MOUSE	Q9QYC0	1	T358	T358	NA	NA	NA	NA	NA	NA	NA	NA	NA	NA	NA	NA	NA	***
0.5h LPS	1.571579536	0.109885023	14.30203579	7	0	0	5.71149008	1.571579536	Alpha-adducin	ADDA	Add1	ADDA_MOUSE	Q9QYC0	1	S12	S12	NA	NA	NA	NA	NA	NA	NA	NA	NA	NA	NA	NA	NA	****
0.5h LPS	1.820821567	0.155068932	11.742014	7	0	1e-4	5.133370183	1.820821567	Gamma-adducin	ADDG	Add3	ADDG_MOUSE	Q9QYB5	1	S673	S673	NA	NA	NA	NA	NA	NA	NA	NA	NA	NA	NA	NA	NA	****
1h LPS	-1.01983409	0.127060792	-8.026347649	7	1e-4	7e-4	4.049367672	1.01983409	Gamma-adducin	ADDG	Add3	ADDG_MOUSE	Q9QYB5	2	S677S681	S677	S681	NA	NA	NA	NA	NA	NA	NA	NA	NA	NA	NA	NA	***
1h LPS	1.040597471	0.138697869	7.502620466	7	1e-4	9e-4	3.863274651	1.040597471	Gamma-adducin	ADDG	Add3	ADDG_MOUSE	Q9QYB5	1	S673	S673	NA	NA	NA	NA	NA	NA	NA	NA	NA	NA	NA	NA	NA	***
4h LPS	-1.106512586	0.127060792	-8.708528939	7	1e-4	4e-4	4.277233488	1.106512586	Gamma-adducin	ADDG	Add3	ADDG_MOUSE	Q9QYB5	2	S677S681	S677	S681	NA	NA	NA	NA	NA	NA	NA	NA	NA	NA	NA	NA	***
0.5h LPS	-1.217657133	0.142058284	-8.571532024	7	1e-4	5e-4	4.232709589	1.217657133	Gamma-adducin	ADDG	Add3	ADDG_MOUSE	Q9QYB5	2	S677S681	S677	S681	NA	NA	NA	NA	NA	NA	NA	NA	NA	NA	NA	NA	***
4h LPS	1.735243285	0.167715882	10.34632654	7	0	2e-4	4.76736827	1.735243285	Proteasomal ubiquitin receptor ADRM1	ADRM1	Adrm1	ADRM1_MOUSE	Q9JKV1	1	S405	S405	NA	NA	NA	NA	NA	NA	NA	NA	NA	NA	NA	NA	NA	***
1h LPS	1.9791645	0.167715882	11.80069814	7	0	1e-4	5.147877441	1.9791645	Proteasomal ubiquitin receptor ADRM1	ADRM1	Adrm1	ADRM1_MOUSE	Q9JKV1	1	S405	S405	NA	NA	NA	NA	NA	NA	NA	NA	NA	NA	NA	NA	NA	****
0.5h LPS	1.76285291	0.187512057	9.401277653	7	0	3e-4	4.493596434	1.76285291	Proteasomal ubiquitin receptor ADRM1	ADRM1	Adrm1	ADRM1_MOUSE	Q9JKV1	1	S405	S405	NA	NA	NA	NA	NA	NA	NA	NA	NA	NA	NA	NA	NA	***
4h LPS	1.262152589	0.088007789	14.34137375	7	0	0	5.719595214	1.262152589	Zinc finger protein AEBP2	AEBP2	Aebp2	AEBP2_MOUSE	Q9Z248	2	S21S24	S21	S24	NA	NA	NA	NA	NA	NA	NA	NA	NA	NA	NA	NA	****
4h LPS	1.518794388	0.095316595	15.93420727	7	0	0	6.031294815	1.518794388	Afadin	AFAD	Mllt4	AFAD_MOUSE	Q9QZQ1	1	S1795	S1795	NA	NA	NA	NA	NA	NA	NA	NA	NA	NA	NA	NA	NA	****
1h LPS	-1.499931391	0.260034421	-5.768203252	7	7e-4	0.0035	3.164001009	1.499931391	Afadin	AFAD	Mllt4	AFAD_MOUSE	Q9QZQ1	1	S1172	S1172	NA	NA	NA	NA	NA	NA	NA	NA	NA	NA	NA	NA	NA	**
0.5h LPS	-1.427931524	0.290727321	-4.911583543	7	0.0017	0.0074	2.761919906	1.427931524	Afadin	AFAD	Mllt4	AFAD_MOUSE	Q9QZQ1	1	S1172	S1172	NA	NA	NA	NA	NA	NA	NA	NA	NA	NA	NA	NA	NA	**
1h LPS	1.248767065	0.095316595	13.10125544	7	0	1e-4	5.453445725	1.248767065	Afadin	AFAD	Mllt4	AFAD_MOUSE	Q9QZQ1	1	S1795	S1795	NA	NA	NA	NA	NA	NA	NA	NA	NA	NA	NA	NA	NA	****
0.5h LPS	1.769503972	0.106567193	16.60458454	7	0	0	6.153705032	1.769503972	Afadin	AFAD	Mllt4	AFAD_MOUSE	Q9QZQ1	1	S1795	S1795	NA	NA	NA	NA	NA	NA	NA	NA	NA	NA	NA	NA	NA	****
4h LPS	-1.445833401	0.260034421	-5.560161599	7	9e-4	0.0039	3.070187849	1.445833401	Afadin	AFAD	Mllt4	AFAD_MOUSE	Q9QZQ1	1	S1172	S1172	NA	NA	NA	NA	NA	NA	NA	NA	NA	NA	NA	NA	NA	**
1h LPS	1.295616042	0.136753351	9.474108189	7	0	3e-4	4.515534816	1.295616042	AF4/FMR2 family member 4	AFF4	Aff4	AFF4_MOUSE	Q9ESC8	1	S831	S831	NA	NA	NA	NA	NA	NA	NA	NA	NA	NA	NA	NA	NA	***
0.5h LPS	1.517602808	0.152894894	9.925791269	7	0	2e-4	4.648387694	1.517602808	AF4/FMR2 family member 4	AFF4	Aff4	AFF4_MOUSE	Q9ESC8	1	S831	S831	NA	NA	NA	NA	NA	NA	NA	NA	NA	NA	NA	NA	NA	***
1h LPS	-1.555351951	0.087963074	-17.6818735	7	0	0	6.34084689	1.555351951	AF4/FMR2 family member 4	AFF4	Aff4	AFF4_MOUSE	Q9ESC8	1	S544	S544	NA	NA	NA	NA	NA	NA	NA	NA	NA	NA	NA	NA	NA	****
4h LPS	-1.197471853	0.087963074	-13.61334701	7	0	1e-4	5.566092786	1.197471853	AF4/FMR2 family member 4	AFF4	Aff4	AFF4_MOUSE	Q9ESC8	1	S544	S544	NA	NA	NA	NA	NA	NA	NA	NA	NA	NA	NA	NA	NA	****
4h LPS	1.056948055	0.163578395	6.461415976	7	3e-4	0.0019	3.460286295	1.056948055	Aftiphilin	AFTIN	Aftph	AFTIN_MOUSE	Q80WT5	1	S395	S395	NA	NA	NA	NA	NA	NA	NA	NA	NA	NA	NA	NA	NA	**
0.5h LPS	1.164628821	0.182886205	6.368051754	7	4e-4	0.0021	3.421775527	1.164628821	Aftiphilin	AFTIN	Aftph	AFTIN_MOUSE	Q80WT5	1	S395	S395	NA	NA	NA	NA	NA	NA	NA	NA	NA	NA	NA	NA	NA	**
1h LPS	1.110658275	0.163578395	6.789761417	7	3e-4	0.0015	3.592481879	1.110658275	Aftiphilin	AFTIN	Aftph	AFTIN_MOUSE	Q80WT5	1	S395	S395	NA	NA	NA	NA	NA	NA	NA	NA	NA	NA	NA	NA	NA	**
0.5h LPS	4.630638005	0.542324011	8.538508183	7	1e-4	5e-4	4.221886716	4.630638005	Aftiphilin	AFTIN	Aftph	AFTIN_MOUSE	Q80WT5	2	S149S151	S149	S151	NA	NA	NA	NA	NA	NA	NA	NA	NA	NA	NA	NA	***
4h LPS	3.490191898	0.485069342	7.195243232	7	2e-4	0.0011	3.749112946	3.490191898	Aftiphilin	AFTIN	Aftph	AFTIN_MOUSE	Q80WT5	2	S149S151	S149	S151	NA	NA	NA	NA	NA	NA	NA	NA	NA	NA	NA	NA	**
1h LPS	4.675693775	0.485069342	9.639227577	7	0	3e-4	4.564732823	4.675693775	Aftiphilin	AFTIN	Aftph	AFTIN_MOUSE	Q80WT5	2	S149S151	S149	S151	NA	NA	NA	NA	NA	NA	NA	NA	NA	NA	NA	NA	***
1h LPS	1.128044625	0.133676495	8.438616142	7	1e-4	5e-4	4.188932598	1.128044625	Arf-GAP domain and FG repeat-containing protein 1	AGFG1	Agfg1	AGFG1_MOUSE	Q8K2K6	1	S162	S162	NA	NA	NA	NA	NA	NA	NA	NA	NA	NA	NA	NA	NA	***
0.5h LPS	1.259956032	0.149454864	8.430344755	7	1e-4	5e-4	4.186189172	1.259956032	Arf-GAP domain and FG repeat-containing protein 1	AGFG1	Agfg1	AGFG1_MOUSE	Q8K2K6	1	S162	S162	NA	NA	NA	NA	NA	NA	NA	NA	NA	NA	NA	NA	NA	***
4h LPS	-1.061077841	0.141848872	-7.480340331	7	1e-4	9e-4	3.855126708	1.061077841	Arf-GAP domain and FG repeat-containing protein 1	AGFG1	Agfg1	AGFG1_MOUSE	Q8K2K6	2	S179S181	S179	S181	NA	NA	NA	NA	NA	NA	NA	NA	NA	NA	NA	NA	***
4h LPS	-1.067415233	0.175502613	-6.082047536	7	5e-4	0.0026	3.301154954	1.067415233	Arf-GAP domain and FG repeat-containing protein 1	AGFG1	Agfg1	AGFG1_MOUSE	Q8K2K6	2	S181T177	S181	T177	NA	NA	NA	NA	NA	NA	NA	NA	NA	NA	NA	NA	**
0.5h LPS	-1.076713271	0.158591861	-6.789208895	7	3e-4	0.0015	3.592263558	1.076713271	Arf-GAP domain and FG repeat-containing protein 1	AGFG1	Agfg1	AGFG1_MOUSE	Q8K2K6	2	S179S181	S179	S181	NA	NA	NA	NA	NA	NA	NA	NA	NA	NA	NA	NA	**
0.5h LPS	1.526989268	0.210784757	7.244305953	7	2e-4	0.0011	3.767592276	1.526989268	Arf-GAP domain and FG repeat-containing protein 2	AGFG2	Agfg2	AGFG2_MOUSE	Q80WC7	1	S160	S160	NA	NA	NA	NA	NA	NA	NA	NA	NA	NA	NA	NA	NA	**
0.5h LPS	2.360256974	0.094121854	25.07660939	7	0	0	7.388065513	2.360256974	Aminoacyl tRNA synthase complex-interacting multifunctional protein 1	AIMP1	Aimp1	AIMP1_MOUSE	P31230	1	T88	T88	NA	NA	NA	NA	NA	NA	NA	NA	NA	NA	NA	NA	NA	****
4h LPS	1.821267907	0.118375186	15.3855548	7	0	0	5.927404222	1.821267907	Aminoacyl tRNA synthase complex-interacting multifunctional protein 1	AIMP1	Aimp1	AIMP1_MOUSE	P31230	1	S99	S99	NA	NA	NA	NA	NA	NA	NA	NA	NA	NA	NA	NA	NA	****
0.5h LPS	2.944914453	0.132347481	22.25138271	7	0	0	7.028694964	2.944914453	Aminoacyl tRNA synthase complex-interacting multifunctional protein 1	AIMP1	Aimp1	AIMP1_MOUSE	P31230	1	S99	S99	NA	NA	NA	NA	NA	NA	NA	NA	NA	NA	NA	NA	NA	****
4h LPS	1.40404146	0.084185146	16.67801901	7	0	0	6.166826051	1.40404146	Aminoacyl tRNA synthase complex-interacting multifunctional protein 1	AIMP1	Aimp1	AIMP1_MOUSE	P31230	1	T88	T88	NA	NA	NA	NA	NA	NA	NA	NA	NA	NA	NA	NA	NA	****
1h LPS	2.533366945	0.118375186	21.40116553	7	0	0	6.911783854	2.533366945	Aminoacyl tRNA synthase complex-interacting multifunctional protein 1	AIMP1	Aimp1	AIMP1_MOUSE	P31230	1	S99	S99	NA	NA	NA	NA	NA	NA	NA	NA	NA	NA	NA	NA	NA	****
1h LPS	1.798365734	0.084185146	21.36203149	7	0	0	6.906294338	1.798365734	Aminoacyl tRNA synthase complex-interacting multifunctional protein 1	AIMP1	Aimp1	AIMP1_MOUSE	P31230	1	T88	T88	NA	NA	NA	NA	NA	NA	NA	NA	NA	NA	NA	NA	NA	****
1h LPS	2.703839928	0.110717307	24.42111362	7	0	0	7.308351239	2.703839928	Aminoacyl tRNA synthase complex-interacting multifunctional protein 2	AIMP2	Aimp2	AIMP2_MOUSE	Q8R010	1	T34	T34	NA	NA	NA	NA	NA	NA	NA	NA	NA	NA	NA	NA	NA	****
0.5h LPS	2.720168974	0.123785712	21.97482187	7	0	0	6.991150634	2.720168974	Aminoacyl tRNA synthase complex-interacting multifunctional protein 2	AIMP2	Aimp2	AIMP2_MOUSE	Q8R010	1	T34	T34	NA	NA	NA	NA	NA	NA	NA	NA	NA	NA	NA	NA	NA	****
4h LPS	1.683591918	0.091684567	18.36287139	7	0	0	6.453576501	1.683591918	Aminoacyl tRNA synthase complex-interacting multifunctional protein 2	AIMP2	Aimp2	AIMP2_MOUSE	Q8R010	1	T39	T39	NA	NA	NA	NA	NA	NA	NA	NA	NA	NA	NA	NA	NA	****
4h LPS	2.023789048	0.110717307	18.27888618	7	0	0	6.439893624	2.023789048	Aminoacyl tRNA synthase complex-interacting multifunctional protein 2	AIMP2	Aimp2	AIMP2_MOUSE	Q8R010	1	T34	T34	NA	NA	NA	NA	NA	NA	NA	NA	NA	NA	NA	NA	NA	****
1h LPS	2.404063508	0.091684567	26.22102693	7	0	0	7.52246072	2.404063508	Aminoacyl tRNA synthase complex-interacting multifunctional protein 2	AIMP2	Aimp2	AIMP2_MOUSE	Q8R010	1	T39	T39	NA	NA	NA	NA	NA	NA	NA	NA	NA	NA	NA	NA	NA	****
0.5h LPS	2.428803433	0.102506463	23.69414936	7	0	0	7.217457319	2.428803433	Aminoacyl tRNA synthase complex-interacting multifunctional protein 2	AIMP2	Aimp2	AIMP2_MOUSE	Q8R010	1	T39	T39	NA	NA	NA	NA	NA	NA	NA	NA	NA	NA	NA	NA	NA	****
0.5h LPS	1.023604606	0.104961291	9.75221055	7	0	2e-4	4.597973061	1.023604606	A-kinase anchor protein 10, mitochondrial	AKA10	Akap10	AKA10_MOUSE	O88845	1	S187	S187	NA	NA	NA	NA	NA	NA	NA	NA	NA	NA	NA	NA	NA	***
0.5h LPS	-1.394397338	0.250799331	-5.559812839	7	9e-4	0.0041	3.070028584	1.394397338	A-kinase anchor protein 10, mitochondrial	AKA10	Akap10	AKA10_MOUSE	O88845	2	S11S7	S11	S7	NA	NA	NA	NA	NA	NA	NA	NA	NA	NA	NA	NA	**
4h LPS	1.257819107	0.068836389	18.27258988	7	0	0	6.438865391	1.257819107	A-kinase anchor protein 10, mitochondrial	AKA10	Akap10	AKA10_MOUSE	O88845	1	S173	S173	NA	NA	NA	NA	NA	NA	NA	NA	NA	NA	NA	NA	NA	****
4h LPS	-1.420496843	0.224321741	-6.332408256	7	4e-4	0.0021	3.406962725	1.420496843	A-kinase anchor protein 10, mitochondrial	AKA10	Akap10	AKA10_MOUSE	O88845	2	S11S7	S11	S7	NA	NA	NA	NA	NA	NA	NA	NA	NA	NA	NA	NA	**
1h LPS	1.014687854	0.093880232	10.80832278	7	0	2e-4	4.893208501	1.014687854	A-kinase anchor protein 10, mitochondrial	AKA10	Akap10	AKA10_MOUSE	O88845	1	S187	S187	NA	NA	NA	NA	NA	NA	NA	NA	NA	NA	NA	NA	NA	***
0.5h LPS	2.103297342	0.198680036	10.58635474	7	0	2e-4	4.833362265	2.103297342	A-kinase anchor protein 9	AKAP9	Akap9	AKAP9_MOUSE	Q70FJ1	1	S1493	S1493	NA	NA	NA	NA	NA	NA	NA	NA	NA	NA	NA	NA	NA	***
1h LPS	1.612657068	0.177704827	9.074919908	7	0	4e-4	4.393440235	1.612657068	A-kinase anchor protein 9	AKAP9	Akap9	AKAP9_MOUSE	Q70FJ1	1	S1493	S1493	NA	NA	NA	NA	NA	NA	NA	NA	NA	NA	NA	NA	NA	***
4h LPS	2.512502959	0.108704138	23.11322284	7	0	0	7.142839894	2.512502959	AT-hook-containing transcription factor	AKNA	Akna	AKNA_MOUSE	Q80VW7	1	S617	S617	NA	NA	NA	NA	NA	NA	NA	NA	NA	NA	NA	NA	NA	****
1h LPS	1.080218671	0.108704138	9.937236004	7	0	2e-4	4.651684315	1.080218671	AT-hook-containing transcription factor	AKNA	Akna	AKNA_MOUSE	Q80VW7	1	S617	S617	NA	NA	NA	NA	NA	NA	NA	NA	NA	NA	NA	NA	NA	***
1h LPS	2.589193104	0.275730007	9.390320371	7	0	3e-4	4.490283028	2.589193104	NA	AKP13	NA	AKP13_MOUSE	E9Q394	1	T1224	T1224	NA	NA	NA	NA	NA	NA	NA	NA	NA	NA	NA	NA	NA	***
4h LPS	3.177635611	0.275730007	11.52444611	7	0	1e-4	5.079000947	3.177635611	NA	AKP13	NA	AKP13_MOUSE	E9Q394	1	T1224	T1224	NA	NA	NA	NA	NA	NA	NA	NA	NA	NA	NA	NA	NA	****
0.5h LPS	2.157762722	0.30827552	6.99946179	7	2e-4	0.0013	3.674369305	2.157762722	NA	AKP13	NA	AKP13_MOUSE	E9Q394	1	T1224	T1224	NA	NA	NA	NA	NA	NA	NA	NA	NA	NA	NA	NA	NA	**
1h LPS	1.388591002	0.132449514	10.48392677	7	0	2e-4	4.805365731	1.388591002	NA	AKP13	NA	AKP13_MOUSE	E9Q394	1	S1218	S1218	NA	NA	NA	NA	NA	NA	NA	NA	NA	NA	NA	NA	NA	***
4h LPS	1.88731922	0.132449514	14.24934805	7	0	0	5.700601438	1.88731922	NA	AKP13	NA	AKP13_MOUSE	E9Q394	1	S1218	S1218	NA	NA	NA	NA	NA	NA	NA	NA	NA	NA	NA	NA	NA	****
0.5h LPS	1.090735824	0.148083058	7.365702991	7	2e-4	0.001	3.812892724	1.090735824	NA	AKP13	NA	AKP13_MOUSE	E9Q394	1	S1218	S1218	NA	NA	NA	NA	NA	NA	NA	NA	NA	NA	NA	NA	NA	***
4h LPS	1.183218771	0.085652413	13.81419083	7	0	1e-4	5.609195154	1.183218771	NA	AKP13	NA	AKP13_MOUSE	E9Q394	1	S2462	S2462	NA	NA	NA	NA	NA	NA	NA	NA	NA	NA	NA	NA	NA	****
0.5h LPS	1.319772524	0.095762308	13.78175345	7	0	0	5.602273789	1.319772524	NA	AKP13	NA	AKP13_MOUSE	E9Q394	1	S2462	S2462	NA	NA	NA	NA	NA	NA	NA	NA	NA	NA	NA	NA	NA	****
1h LPS	1.152004529	0.085652413	13.4497616	7	0	1e-4	5.530544402	1.152004529	NA	AKP13	NA	AKP13_MOUSE	E9Q394	1	S2462	S2462	NA	NA	NA	NA	NA	NA	NA	NA	NA	NA	NA	NA	NA	****
4h LPS	1.526987592	0.114895303	13.29025251	7	0	1e-4	5.495490844	1.526987592	E3 ubiquitin-protein ligase AMFR	AMFR	Amfr	AMFR_MOUSE	Q9R049	1	S542	S542	NA	NA	NA	NA	NA	NA	NA	NA	NA	NA	NA	NA	NA	****
1h LPS	1.987387457	0.114895303	17.29737772	7	0	0	6.27534082	1.987387457	E3 ubiquitin-protein ligase AMFR	AMFR	Amfr	AMFR_MOUSE	Q9R049	1	S542	S542	NA	NA	NA	NA	NA	NA	NA	NA	NA	NA	NA	NA	NA	****
0.5h LPS	3.03980891	0.128456854	23.66404604	7	0	0	7.213634848	3.03980891	E3 ubiquitin-protein ligase AMFR	AMFR	Amfr	AMFR_MOUSE	Q9R049	1	S542	S542	NA	NA	NA	NA	NA	NA	NA	NA	NA	NA	NA	NA	NA	****
0.5h LPS	1.034784199	0.303921218	3.404777742	7	0.0114	0.0357	1.944304092	1.034784199	AMP deaminase 2	AMPD2	Ampd2	AMPD2_MOUSE	Q9DBT5	1	S19	S19	NA	NA	NA	NA	NA	NA	NA	NA	NA	NA	NA	NA	NA	*
4h LPS	1.174228984	0.171020261	6.866022661	7	2e-4	0.0014	3.622485151	1.174228984	AMP deaminase 2	AMPD2	Ampd2	AMPD2_MOUSE	Q9DBT5	1	S87	S87	NA	NA	NA	NA	NA	NA	NA	NA	NA	NA	NA	NA	NA	**
1h LPS	1.20025051	0.171020261	7.0181773	7	2e-4	0.0013	3.681584658	1.20025051	AMP deaminase 2	AMPD2	Ampd2	AMPD2_MOUSE	Q9DBT5	1	S87	S87	NA	NA	NA	NA	NA	NA	NA	NA	NA	NA	NA	NA	NA	**
0.5h LPS	1.33135801	0.191206464	6.96293411	7	2e-4	0.0013	3.660243426	1.33135801	AMP deaminase 2	AMPD2	Ampd2	AMPD2_MOUSE	Q9DBT5	1	S87	S87	NA	NA	NA	NA	NA	NA	NA	NA	NA	NA	NA	NA	NA	**
1h LPS	3.639882787	0.134377185	27.08705937	7	0	0	7.620388574	3.639882787	Acidic leucine-rich nuclear phosphoprotein 32 family member A	AN32A	Anp32a	AN32A_MOUSE	O35381	1	S17	S17	NA	NA	NA	NA	NA	NA	NA	NA	NA	NA	NA	NA	NA	****
0.5h LPS	3.433049786	0.15023826	22.8507025	7	0	0	7.108517125	3.433049786	Acidic leucine-rich nuclear phosphoprotein 32 family member A	AN32A	Anp32a	AN32A_MOUSE	O35381	1	S17	S17	NA	NA	NA	NA	NA	NA	NA	NA	NA	NA	NA	NA	NA	****
4h LPS	3.451307882	0.134377185	25.68373406	7	0	0	7.460095702	3.451307882	Acidic leucine-rich nuclear phosphoprotein 32 family member A	AN32A	Anp32a	AN32A_MOUSE	O35381	1	S17	S17	NA	NA	NA	NA	NA	NA	NA	NA	NA	NA	NA	NA	NA	****
4h LPS	1.059167267	0.146849755	7.212591297	7	2e-4	0.0011	3.755658406	1.059167267	Abscission/NoCut checkpoint regulator	ANCHR	Zfyve19	ANCHR_MOUSE	Q9DAZ9	1	T217	T217	NA	NA	NA	NA	NA	NA	NA	NA	NA	NA	NA	NA	NA	**
0.5h LPS	1.084435754	0.146580001	7.398251779	7	1e-4	0.001	3.824937361	1.084435754	Abscission/NoCut checkpoint regulator	ANCHR	Zfyve19	ANCHR_MOUSE	Q9DAZ9	1	S219	S219	NA	NA	NA	NA	NA	NA	NA	NA	NA	NA	NA	NA	NA	***
4h LPS	1.061156552	0.131105139	8.093935623	7	1e-4	6e-4	4.072651352	1.061156552	Abscission/NoCut checkpoint regulator	ANCHR	Zfyve19	ANCHR_MOUSE	Q9DAZ9	1	S219	S219	NA	NA	NA	NA	NA	NA	NA	NA	NA	NA	NA	NA	NA	***
0.5h LPS	1.321095538	0.140309432	9.415586138	7	0	3e-4	4.497918164	1.321095538	Ankyrin repeat and LEM domain-containing protein 2	ANKL2	Ankle2	ANKL2_MOUSE	Q6P1H6	1	S820	S820	NA	NA	NA	NA	NA	NA	NA	NA	NA	NA	NA	NA	NA	***
4h LPS	-1.06851148	0.13318064	-8.023024042	7	1e-4	7e-4	4.048218527	1.06851148	Actin-binding protein anillin	ANLN	Anln	ANLN_MOUSE	Q8K298	1	S637	S637	NA	NA	NA	NA	NA	NA	NA	NA	NA	NA	NA	NA	NA	***
4h LPS	-2.730773919	0.15002305	-18.20236239	7	0	0	6.427373516	2.730773919	Actin-binding protein anillin	ANLN	Anln	ANLN_MOUSE	Q8K298	2	S180S190	S180	S190	NA	NA	NA	NA	NA	NA	NA	NA	NA	NA	NA	NA	****
1h LPS	-2.262605952	0.15002305	-15.08172215	7	0	0	5.868348031	2.262605952	Actin-binding protein anillin	ANLN	Anln	ANLN_MOUSE	Q8K298	2	S180S190	S180	S190	NA	NA	NA	NA	NA	NA	NA	NA	NA	NA	NA	NA	****
0.5h LPS	-2.43843007	0.167730869	-14.53775377	7	0	0	5.759746419	2.43843007	Actin-binding protein anillin	ANLN	Anln	ANLN_MOUSE	Q8K298	2	S180S190	S180	S190	NA	NA	NA	NA	NA	NA	NA	NA	NA	NA	NA	NA	****
4h LPS	1.489455681	0.110113637	13.52653247	7	0	1e-4	5.547277344	1.489455681	Ankyrin repeat domain-containing protein 17	ANR17	Ankrd17	ANR17_MOUSE	Q99NH0	1	S222	S222	NA	NA	NA	NA	NA	NA	NA	NA	NA	NA	NA	NA	NA	****
0.5h LPS	1.310839527	0.134478349	9.747587908	7	0	2e-4	4.596619702	1.310839527	Ankyrin repeat domain-containing protein 17	ANR17	Ankrd17	ANR17_MOUSE	Q99NH0	3	S2037S2040S2043	S2037	S2040	S2043	NA	NA	NA	NA	NA	NA	NA	NA	NA	NA	NA	***
0.5h LPS	1.364900851	0.162834898	8.382115054	7	1e-4	5e-4	4.170147263	1.364900851	Ankyrin repeat domain-containing protein 17	ANR17	Ankrd17	ANR17_MOUSE	Q99NH0	2	S2038S2041	S2038	S2041	NA	NA	NA	NA	NA	NA	NA	NA	NA	NA	NA	NA	***
4h LPS	1.180763782	0.145643961	8.10719358	7	1e-4	6e-4	4.077199723	1.180763782	Ankyrin repeat domain-containing protein 17	ANR17	Ankrd17	ANR17_MOUSE	Q99NH0	2	S2038S2041	S2038	S2041	NA	NA	NA	NA	NA	NA	NA	NA	NA	NA	NA	NA	***
0.5h LPS	1.225464009	0.168073438	7.291241394	7	2e-4	0.001	3.785177762	1.225464009	Ankyrin repeat domain-containing protein 17	ANR17	Ankrd17	ANR17_MOUSE	Q99NH0	3	S2038S2040S2043	S2038	S2040	S2043	NA	NA	NA	NA	NA	NA	NA	NA	NA	NA	NA	***
1h LPS	1.155201177	0.120281092	9.604179347	7	0	3e-4	4.554352012	1.155201177	Ankyrin repeat domain-containing protein 17	ANR17	Ankrd17	ANR17_MOUSE	Q99NH0	3	S2037S2040S2043	S2037	S2040	S2043	NA	NA	NA	NA	NA	NA	NA	NA	NA	NA	NA	***
4h LPS	1.008936571	0.120281092	8.38815608	7	1e-4	5e-4	4.172160841	1.008936571	Ankyrin repeat domain-containing protein 17	ANR17	Ankrd17	ANR17_MOUSE	Q99NH0	3	S2037S2040S2043	S2037	S2040	S2043	NA	NA	NA	NA	NA	NA	NA	NA	NA	NA	NA	***
1h LPS	1.151080885	0.150329453	7.657054963	7	1e-4	8e-4	3.919221511	1.151080885	Ankyrin repeat domain-containing protein 17	ANR17	Ankrd17	ANR17_MOUSE	Q99NH0	3	S2038S2040S2043	S2038	S2040	S2043	NA	NA	NA	NA	NA	NA	NA	NA	NA	NA	NA	***
1h LPS	1.283841113	0.164980582	7.781771045	7	1e-4	8e-4	3.963737866	1.283841113	Serine/threonine-protein phosphatase 6 regulatory ankyrin repeat subunit B	ANR44	Ankrd44	ANR44_MOUSE	B2RXR6	1	S983	S983	NA	NA	NA	NA	NA	NA	NA	NA	NA	NA	NA	NA	NA	***
0.5h LPS	1.316537952	0.184453898	7.13749055	7	2e-4	0.0012	3.72723257	1.316537952	Serine/threonine-protein phosphatase 6 regulatory ankyrin repeat subunit B	ANR44	Ankrd44	ANR44_MOUSE	B2RXR6	1	S983	S983	NA	NA	NA	NA	NA	NA	NA	NA	NA	NA	NA	NA	NA	**
4h LPS	1.185705141	0.164980582	7.186937572	7	2e-4	0.0011	3.745974787	1.185705141	Serine/threonine-protein phosphatase 6 regulatory ankyrin repeat subunit B	ANR44	Ankrd44	ANR44_MOUSE	B2RXR6	1	S983	S983	NA	NA	NA	NA	NA	NA	NA	NA	NA	NA	NA	NA	NA	**
0.5h LPS	-1.113949727	0.13169589	-8.458500332	7	1e-4	5e-4	4.195518466	1.113949727	Ankyrin repeat and SAM domain-containing protein 1A	ANS1A	Anks1a	ANS1A_MOUSE	P59672	1	S665	S665	NA	NA	NA	NA	NA	NA	NA	NA	NA	NA	NA	NA	NA	***
1h LPS	-1.587581908	0.177888099	-8.924609997	7	0	4e-4	4.346262119	1.587581908	Ankyrin repeat and SAM domain-containing protein 1A	ANS1A	Anks1a	ANS1A_MOUSE	P59672	1	S642	S642	NA	NA	NA	NA	NA	NA	NA	NA	NA	NA	NA	NA	NA	***
1h LPS	-1.063999226	0.125624212	-8.469698712	7	1e-4	5e-4	4.199221756	1.063999226	Ankyrin repeat and SAM domain-containing protein 1A	ANS1A	Anks1a	ANS1A_MOUSE	P59672	1	S663	S663	NA	NA	NA	NA	NA	NA	NA	NA	NA	NA	NA	NA	NA	***
4h LPS	-1.04539375	0.115245464	-9.071018637	7	0	4e-4	4.392224259	1.04539375	Ankyrin repeat and SAM domain-containing protein 1A	ANS1A	Anks1a	ANS1A_MOUSE	P59672	1	S661	S661	NA	NA	NA	NA	NA	NA	NA	NA	NA	NA	NA	NA	NA	***
1h LPS	1.352860993	0.132427917	10.2158293	7	0	2e-4	4.730913752	1.352860993	Ankyrin repeat and SAM domain-containing protein 1A	ANS1A	Anks1a	ANS1A_MOUSE	P59672	1	S650	S650	NA	NA	NA	NA	NA	NA	NA	NA	NA	NA	NA	NA	NA	***
0.5h LPS	1.64142395	0.153850163	10.66897763	7	0	2e-4	4.855769234	1.64142395	Ankyrin repeat and SAM domain-containing protein 1A	ANS1A	Anks1a	ANS1A_MOUSE	P59672	1	S461	S461	NA	NA	NA	NA	NA	NA	NA	NA	NA	NA	NA	NA	NA	***
0.5h LPS	-1.550109767	0.198884941	-7.7940027	7	1e-4	7e-4	3.968072447	1.550109767	Ankyrin repeat and SAM domain-containing protein 1A	ANS1A	Anks1a	ANS1A_MOUSE	P59672	1	S642	S642	NA	NA	NA	NA	NA	NA	NA	NA	NA	NA	NA	NA	NA	***
4h LPS	-1.633791746	0.177888099	-9.184379134	7	0	3e-4	4.427374827	1.633791746	Ankyrin repeat and SAM domain-containing protein 1A	ANS1A	Anks1a	ANS1A_MOUSE	P59672	1	S642	S642	NA	NA	NA	NA	NA	NA	NA	NA	NA	NA	NA	NA	NA	***
0.5h LPS	1.77936069	0.143034095	12.44011571	7	0	1e-4	5.30179586	1.77936069	Ankyrin repeat and SAM domain-containing protein 1A	ANS1A	Anks1a	ANS1A_MOUSE	P59672	1	S462	S462	NA	NA	NA	NA	NA	NA	NA	NA	NA	NA	NA	NA	NA	****
0.5h LPS	-1.270627879	0.128848346	-9.861421759	7	0	2e-4	4.629783538	1.270627879	Ankyrin repeat and SAM domain-containing protein 1A	ANS1A	Anks1a	ANS1A_MOUSE	P59672	1	S661	S661	NA	NA	NA	NA	NA	NA	NA	NA	NA	NA	NA	NA	NA	***
1h LPS	1.267797025	0.137607769	9.213120969	7	0	3e-4	4.436227453	1.267797025	Ankyrin repeat and SAM domain-containing protein 1A	ANS1A	Anks1a	ANS1A_MOUSE	P59672	1	S461	S461	NA	NA	NA	NA	NA	NA	NA	NA	NA	NA	NA	NA	NA	***
0.5h LPS	-1.206518491	0.140452139	-8.590246485	7	1e-4	4e-4	4.238827207	1.206518491	Ankyrin repeat and SAM domain-containing protein 1A	ANS1A	Anks1a	ANS1A_MOUSE	P59672	1	S663	S663	NA	NA	NA	NA	NA	NA	NA	NA	NA	NA	NA	NA	NA	***
4h LPS	1.106938552	0.132427917	8.358800611	7	1e-4	5e-4	4.162364709	1.106938552	Ankyrin repeat and SAM domain-containing protein 1A	ANS1A	Anks1a	ANS1A_MOUSE	P59672	1	S650	S650	NA	NA	NA	NA	NA	NA	NA	NA	NA	NA	NA	NA	NA	***
4h LPS	1.425598352	0.127933584	11.14326912	7	0	1e-4	4.981452921	1.425598352	Ankyrin repeat and SAM domain-containing protein 1A	ANS1A	Anks1a	ANS1A_MOUSE	P59672	1	S462	S462	NA	NA	NA	NA	NA	NA	NA	NA	NA	NA	NA	NA	NA	****
1h LPS	1.525794659	0.127933584	11.92645915	7	0	1e-4	5.178745585	1.525794659	Ankyrin repeat and SAM domain-containing protein 1A	ANS1A	Anks1a	ANS1A_MOUSE	P59672	1	S462	S462	NA	NA	NA	NA	NA	NA	NA	NA	NA	NA	NA	NA	NA	****
1h LPS	-1.144900249	0.115245464	-9.934449578	7	0	2e-4	4.650882002	1.144900249	Ankyrin repeat and SAM domain-containing protein 1A	ANS1A	Anks1a	ANS1A_MOUSE	P59672	1	S661	S661	NA	NA	NA	NA	NA	NA	NA	NA	NA	NA	NA	NA	NA	***
4h LPS	1.291824885	0.132782592	9.728872296	7	0	3e-4	4.591134613	1.291824885	Ankyrin repeat and SAM domain-containing protein 1A	ANS1A	Anks1a	ANS1A_MOUSE	P59672	2	S644S650	S644	S650	NA	NA	NA	NA	NA	NA	NA	NA	NA	NA	NA	NA	***
0.5h LPS	1.231906012	0.148455451	8.298152749	7	1e-4	5e-4	4.142034332	1.231906012	Ankyrin repeat and SAM domain-containing protein 1A	ANS1A	Anks1a	ANS1A_MOUSE	P59672	2	S644S650	S644	S650	NA	NA	NA	NA	NA	NA	NA	NA	NA	NA	NA	NA	***
1h LPS	1.37667725	0.132782592	10.3679046	7	0	2e-4	4.77335662	1.37667725	Ankyrin repeat and SAM domain-containing protein 1A	ANS1A	Anks1a	ANS1A_MOUSE	P59672	2	S644S650	S644	S650	NA	NA	NA	NA	NA	NA	NA	NA	NA	NA	NA	NA	***
0.5h LPS	1.64677445	0.148058912	11.12242706	7	0	1e-4	4.976032306	1.64677445	Ankyrin repeat and SAM domain-containing protein 1A	ANS1A	Anks1a	ANS1A_MOUSE	P59672	1	S650	S650	NA	NA	NA	NA	NA	NA	NA	NA	NA	NA	NA	NA	NA	****
4h LPS	1.265702391	0.137607769	9.1978992	7	0	3e-4	4.431542054	1.265702391	Ankyrin repeat and SAM domain-containing protein 1A	ANS1A	Anks1a	ANS1A_MOUSE	P59672	1	S461	S461	NA	NA	NA	NA	NA	NA	NA	NA	NA	NA	NA	NA	NA	***
0.5h LPS	1.343994228	0.087090744	15.43211333	7	0	0	5.936355952	1.343994228	Annexin A1	ANXA1	Anxa1	ANXA1_MOUSE	P10107	1	S37	S37	NA	NA	NA	NA	NA	NA	NA	NA	NA	NA	NA	NA	NA	****
1h LPS	1.873360106	0.148900978	12.58124786	7	0	1e-4	5.334784715	1.873360106	AP-3 complex subunit delta-1	AP3D1	Ap3d1	AP3D1_MOUSE	O54774	4	S754S755S760T758	S754	S755	S760	NA	NA	NA	NA	NA	NA	NA	NA	NA	NA	NA	****
4h LPS	-1.921171799	0.112306223	-17.10654797	7	0	0	6.242308728	1.921171799	AP-3 complex subunit delta-1	AP3D1	Ap3d1	AP3D1_MOUSE	O54774	1	S760	S760	NA	NA	NA	NA	NA	NA	NA	NA	NA	NA	NA	NA	NA	****
4h LPS	1.584693834	0.141041479	11.23565805	7	0	1e-4	5.005371443	1.584693834	AP-3 complex subunit delta-1	AP3D1	Ap3d1	AP3D1_MOUSE	O54774	1	S825	S825	NA	NA	NA	NA	NA	NA	NA	NA	NA	NA	NA	NA	NA	****
0.5h LPS	1.44755137	0.175590574	8.243901338	7	1e-4	6e-4	4.123742495	1.44755137	AP-3 complex subunit delta-1	AP3D1	Ap3d1	AP3D1_MOUSE	O54774	3	S754S755S760	S754	S755	S760	NA	NA	NA	NA	NA	NA	NA	NA	NA	NA	NA	***
4h LPS	1.92258397	0.148900978	12.91182907	7	0	1e-4	5.41073492	1.92258397	AP-3 complex subunit delta-1	AP3D1	Ap3d1	AP3D1_MOUSE	O54774	4	S754S755S760T758	S754	S755	S760	NA	NA	NA	NA	NA	NA	NA	NA	NA	NA	NA	****
0.5h LPS	2.64592442	0.166476354	15.89369517	7	0	0	6.023740865	2.64592442	AP-3 complex subunit delta-1	AP3D1	Ap3d1	AP3D1_MOUSE	O54774	4	S754S755S760T758	S754	S755	S760	NA	NA	NA	NA	NA	NA	NA	NA	NA	NA	NA	****
0.5h LPS	-2.083347847	0.125562175	-16.5921612	7	0	0	6.151479786	2.083347847	AP-3 complex subunit delta-1	AP3D1	Ap3d1	AP3D1_MOUSE	O54774	1	S760	S760	NA	NA	NA	NA	NA	NA	NA	NA	NA	NA	NA	NA	NA	****
1h LPS	1.315825006	0.141041479	9.329347731	7	0	3e-4	4.471783686	1.315825006	AP-3 complex subunit delta-1	AP3D1	Ap3d1	AP3D1_MOUSE	O54774	1	S825	S825	NA	NA	NA	NA	NA	NA	NA	NA	NA	NA	NA	NA	NA	***
0.5h LPS	1.2066825	0.157689168	7.652285293	7	1e-4	8e-4	3.917507338	1.2066825	AP-3 complex subunit delta-1	AP3D1	Ap3d1	AP3D1_MOUSE	O54774	1	S825	S825	NA	NA	NA	NA	NA	NA	NA	NA	NA	NA	NA	NA	NA	***
1h LPS	-1.707037235	0.112306223	-15.19984542	7	0	0	5.891440605	1.707037235	AP-3 complex subunit delta-1	AP3D1	Ap3d1	AP3D1_MOUSE	O54774	1	S760	S760	NA	NA	NA	NA	NA	NA	NA	NA	NA	NA	NA	NA	NA	****
1h LPS	1.468090482	0.144183291	10.18211244	7	0	2e-4	4.721427607	1.468090482	AP-4 complex subunit epsilon-1	AP4E1	Ap4e1	AP4E1_MOUSE	Q80V94	1	S851	S851	NA	NA	NA	NA	NA	NA	NA	NA	NA	NA	NA	NA	NA	***
4h LPS	1.530226734	0.144183291	10.61306564	7	0	2e-4	4.840623245	1.530226734	AP-4 complex subunit epsilon-1	AP4E1	Ap4e1	AP4E1_MOUSE	Q80V94	1	S851	S851	NA	NA	NA	NA	NA	NA	NA	NA	NA	NA	NA	NA	NA	***
1h LPS	1.365217921	0.14843129	9.197642335	7	0	3e-4	4.431462931	1.365217921	AP-4 complex subunit epsilon-1	AP4E1	Ap4e1	AP4E1_MOUSE	Q80V94	2	S853S857	S853	S857	NA	NA	NA	NA	NA	NA	NA	NA	NA	NA	NA	NA	***
0.5h LPS	2.166310992	0.16120182	13.43850206	7	0	1e-4	5.52808278	2.166310992	AP-4 complex subunit epsilon-1	AP4E1	Ap4e1	AP4E1_MOUSE	Q80V94	1	S851	S851	NA	NA	NA	NA	NA	NA	NA	NA	NA	NA	NA	NA	NA	****
4h LPS	1.08313704	0.14843129	7.297228482	7	2e-4	0.0011	3.787414497	1.08313704	AP-4 complex subunit epsilon-1	AP4E1	Ap4e1	AP4E1_MOUSE	Q80V94	2	S853S857	S853	S857	NA	NA	NA	NA	NA	NA	NA	NA	NA	NA	NA	NA	**
0.5h LPS	2.303407357	0.163264206	14.10846511	7	0	0	5.671298955	2.303407357	Amyloid beta A4 precursor protein-binding family B member 2	APBB2	Apbb2	APBB2_MOUSE	Q9DBR4	1	S123	S123	NA	NA	NA	NA	NA	NA	NA	NA	NA	NA	NA	NA	NA	****
4h LPS	1.570942712	0.146027945	10.75782247	7	0	2e-4	4.879690466	1.570942712	Amyloid beta A4 precursor protein-binding family B member 2	APBB2	Apbb2	APBB2_MOUSE	Q9DBR4	1	S123	S123	NA	NA	NA	NA	NA	NA	NA	NA	NA	NA	NA	NA	NA	***
1h LPS	1.747482255	0.146027945	11.96676603	7	0	1e-4	5.1885758299999996	1.747482255	Amyloid beta A4 precursor protein-binding family B member 2	APBB2	Apbb2	APBB2_MOUSE	Q9DBR4	1	S123	S123	NA	NA	NA	NA	NA	NA	NA	NA	NA	NA	NA	NA	NA	****
1h LPS	-1.294787004	0.183289665	-7.064157193	7	2e-4	0.0013	3.699247566	1.294787004	Amyloid beta A4 precursor protein-binding family B member 2	APBB2	Apbb2	APBB2_MOUSE	Q9DBR4	1	S337	S337	NA	NA	NA	NA	NA	NA	NA	NA	NA	NA	NA	NA	NA	**
0.5h LPS	-2.249449967	0.204924075	-10.97699217	7	0	1e-4	4.937949724	2.249449967	Amyloid beta A4 precursor protein-binding family B member 2	APBB2	Apbb2	APBB2_MOUSE	Q9DBR4	1	S337	S337	NA	NA	NA	NA	NA	NA	NA	NA	NA	NA	NA	NA	NA	****
0.5h LPS	1.004660334	0.139436194	7.205161793	7	2e-4	0.0011	3.752856765	1.004660334	Amyloid beta A4 precursor protein-binding family B member 2 (isoform 2)	APBB2	Apbb2	APBB2_MOUSE	Q9DBR4-2	2	S337S341	S337	S341	NA	NA	NA	NA	NA	NA	NA	NA	NA	NA	NA	NA	**
1h LPS	1.21831947	0.068852803	17.69455156	7	0	0	6.342983455	1.21831947	Adenomatous polyposis coli protein	APC	Apc	APC_MOUSE	Q61315	1	S2671	S2671	NA	NA	NA	NA	NA	NA	NA	NA	NA	NA	NA	NA	NA	****
1h LPS	1.219558197	0.129076662	9.448324602	7	0	3e-4	4.507785008	1.219558197	Adenomatous polyposis coli protein	APC	Apc	APC_MOUSE	Q61315	1	S2290	S2290	NA	NA	NA	NA	NA	NA	NA	NA	NA	NA	NA	NA	NA	***
0.5h LPS	1.243455652	0.113316355	10.97331144	7	0	1e-4	4.93698001	1.243455652	Adenomatous polyposis coli protein	APC	Apc	APC_MOUSE	Q61315	1	S2774	S2774	NA	NA	NA	NA	NA	NA	NA	NA	NA	NA	NA	NA	NA	****
0.5h LPS	1.227864394	0.076979774	15.95048067	7	0	0	6.034324029	1.227864394	Adenomatous polyposis coli protein	APC	Apc	APC_MOUSE	Q61315	1	S2671	S2671	NA	NA	NA	NA	NA	NA	NA	NA	NA	NA	NA	NA	NA	****
1h LPS	1.034869717	0.101353229	10.21052539	7	0	2e-4	4.729423357	1.034869717	Adenomatous polyposis coli protein	APC	Apc	APC_MOUSE	Q61315	1	S2774	S2774	NA	NA	NA	NA	NA	NA	NA	NA	NA	NA	NA	NA	NA	***
4h LPS	1.081964054	0.068852803	15.71416136	7	0	0	5.990042591	1.081964054	Adenomatous polyposis coli protein	APC	Apc	APC_MOUSE	Q61315	1	S2671	S2671	NA	NA	NA	NA	NA	NA	NA	NA	NA	NA	NA	NA	NA	****
0.5h LPS	1.132189454	0.112669269	10.04878674	7	0	2e-4	4.683641646	1.132189454	Adenomatous polyposis coli protein	APC	Apc	APC_MOUSE	Q61315	1	S2770	S2770	NA	NA	NA	NA	NA	NA	NA	NA	NA	NA	NA	NA	NA	***
4h LPS	1.328797787	0.129076662	10.29464019	7	0	2e-4	4.752978863	1.328797787	Adenomatous polyposis coli protein	APC	Apc	APC_MOUSE	Q61315	1	S2290	S2290	NA	NA	NA	NA	NA	NA	NA	NA	NA	NA	NA	NA	NA	***
0.5h LPS	1.608252962	0.144312095	11.14427009	7	0	1e-4	4.981713025	1.608252962	Adenomatous polyposis coli protein	APC	Apc	APC_MOUSE	Q61315	1	S2290	S2290	NA	NA	NA	NA	NA	NA	NA	NA	NA	NA	NA	NA	NA	****
1h LPS	1.090781933	0.133603423	8.164326224	7	1e-4	6e-4	4.096729664	1.090781933	Anaphase-promoting complex subunit 1	APC1	Anapc1	APC1_MOUSE	P53995	1	S688	S688	NA	NA	NA	NA	NA	NA	NA	NA	NA	NA	NA	NA	NA	***
0.5h LPS	1.459942193	0.149373168	9.773791437	7	0	2e-4	4.60428379	1.459942193	Anaphase-promoting complex subunit 1	APC1	Anapc1	APC1_MOUSE	P53995	1	S688	S688	NA	NA	NA	NA	NA	NA	NA	NA	NA	NA	NA	NA	NA	***
0.5h LPS	4.31974067	0.218724437	19.7496939	7	0	0	6.67118476	4.31974067	Apolipoprotein B receptor	APOBR	Apobr	APOBR_MOUSE	Q8VBT6	2	S484S490	S484	S490	NA	NA	NA	NA	NA	NA	NA	NA	NA	NA	NA	NA	****
0.5h LPS	1.549195818	0.16985646	9.120617617	7	0	3e-4	4.407650176	1.549195818	Apolipoprotein B receptor	APOBR	Apobr	APOBR_MOUSE	Q8VBT6	1	T112	T112	NA	NA	NA	NA	NA	NA	NA	NA	NA	NA	NA	NA	NA	***
4h LPS	3.203259437	0.195633083	16.37381256	7	0	0	6.112107448	3.203259437	Apolipoprotein B receptor	APOBR	Apobr	APOBR_MOUSE	Q8VBT6	2	S484S490	S484	S490	NA	NA	NA	NA	NA	NA	NA	NA	NA	NA	NA	NA	****
1h LPS	4.093863425	0.195633083	20.92623269	7	0	0	6.844492893	4.093863425	Apolipoprotein B receptor	APOBR	Apobr	APOBR_MOUSE	Q8VBT6	2	S484S490	S484	S490	NA	NA	NA	NA	NA	NA	NA	NA	NA	NA	NA	NA	****
1h LPS	1.083296801	0.151924236	7.130506821	7	2e-4	0.0012	3.724577245	1.083296801	Apolipoprotein B receptor	APOBR	Apobr	APOBR_MOUSE	Q8VBT6	1	T112	T112	NA	NA	NA	NA	NA	NA	NA	NA	NA	NA	NA	NA	NA	**
4h LPS	1.169029987	0.151924236	7.694822218	7	1e-4	8e-4	3.932764153	1.169029987	Apolipoprotein B receptor	APOBR	Apobr	APOBR_MOUSE	Q8VBT6	1	T112	T112	NA	NA	NA	NA	NA	NA	NA	NA	NA	NA	NA	NA	NA	***
0.5h LPS	1.658569123	0.281038168	5.901579623	7	6e-4	0.003	3.222917776	1.658569123	ADP-ribosylation factor-like protein 13B	AR13B	Arl13b	AR13B_MOUSE	Q640N2	1	T372	T372	NA	NA	NA	NA	NA	NA	NA	NA	NA	NA	NA	NA	NA	**
4h LPS	1.13507117	0.251368179	4.515572239	7	0.0027	0.0105	2.561196264	1.13507117	ADP-ribosylation factor-like protein 13B	AR13B	Arl13b	AR13B_MOUSE	Q640N2	1	T372	T372	NA	NA	NA	NA	NA	NA	NA	NA	NA	NA	NA	NA	NA	*
0.5h LPS	-1.226803263	0.094830008	-12.9368676	7	0	1e-4	5.416413737	1.226803263	ADP-ribosylation factor-like protein 13B	AR13B	Arl13b	AR13B_MOUSE	Q640N2	1	T384	T384	NA	NA	NA	NA	NA	NA	NA	NA	NA	NA	NA	NA	NA	****
1h LPS	1.182007387	0.251368179	4.702295226	7	0.0022	0.0092	2.657063583	1.182007387	ADP-ribosylation factor-like protein 13B	AR13B	Arl13b	AR13B_MOUSE	Q640N2	1	T372	T372	NA	NA	NA	NA	NA	NA	NA	NA	NA	NA	NA	NA	NA	**
1h LPS	-1.117828675	0.084818538	-13.17906085	7	0	1e-4	5.470822639	1.117828675	ADP-ribosylation factor-like protein 13B	AR13B	Arl13b	AR13B_MOUSE	Q640N2	1	T384	T384	NA	NA	NA	NA	NA	NA	NA	NA	NA	NA	NA	NA	NA	****
4h LPS	-1.000032189	0.084818538	-11.79025496	7	0	1e-4	5.145300628	1.000032189	ADP-ribosylation factor-like protein 13B	AR13B	Arl13b	AR13B_MOUSE	Q640N2	1	T384	T384	NA	NA	NA	NA	NA	NA	NA	NA	NA	NA	NA	NA	NA	****
1h LPS	1.469746136	0.14392399	10.21196077	7	0	2e-4	4.729826766	1.469746136	ADP-ribosylation factor-like protein 6-interacting protein 6	AR6P6	Arl6ip6	AR6P6_MOUSE	Q8BH07	1	S80	S80	NA	NA	NA	NA	NA	NA	NA	NA	NA	NA	NA	NA	NA	***
0.5h LPS	1.867497533	0.160911912	11.60571338	7	0	1e-4	5.099418028	1.867497533	ADP-ribosylation factor-like protein 6-interacting protein 6	AR6P6	Arl6ip6	AR6P6_MOUSE	Q8BH07	1	S80	S80	NA	NA	NA	NA	NA	NA	NA	NA	NA	NA	NA	NA	NA	****
1h LPS	1.790669668	0.080480272	22.24979639	7	0	0	7.028480915	1.790669668	Serine/threonine-protein kinase A-Raf	ARAF	Araf	ARAF_MOUSE	P04627	2	S186T181	S186	T181	NA	NA	NA	NA	NA	NA	NA	NA	NA	NA	NA	NA	****
0.5h LPS	-1.047729526	0.163027202	-6.426715978	7	4e-4	0.002	3.446021969	1.047729526	Serine/threonine-protein kinase A-Raf	ARAF	Araf	ARAF_MOUSE	P04627	1	S255	S255	NA	NA	NA	NA	NA	NA	NA	NA	NA	NA	NA	NA	NA	**
1h LPS	1.815915229	0.150381167	12.07541655	7	0	1e-4	5.214923494	1.815915229	Serine/threonine-protein kinase A-Raf	ARAF	Araf	ARAF_MOUSE	P04627	1	T181	T181	NA	NA	NA	NA	NA	NA	NA	NA	NA	NA	NA	NA	NA	****
0.5h LPS	2.389718046	0.08997968	26.55841915	7	0	0	7.560984485	2.389718046	Serine/threonine-protein kinase A-Raf	ARAF	Araf	ARAF_MOUSE	P04627	2	S186T181	S186	T181	NA	NA	NA	NA	NA	NA	NA	NA	NA	NA	NA	NA	****
0.5h LPS	2.099980089	0.168131256	12.49012315	7	0	1e-4	5.3135242	2.099980089	Serine/threonine-protein kinase A-Raf	ARAF	Araf	ARAF_MOUSE	P04627	1	T181	T181	NA	NA	NA	NA	NA	NA	NA	NA	NA	NA	NA	NA	NA	****
4h LPS	1.317692073	0.150381167	8.762347715	7	1e-4	4e-4	4.294561826	1.317692073	Serine/threonine-protein kinase A-Raf	ARAF	Araf	ARAF_MOUSE	P04627	1	T181	T181	NA	NA	NA	NA	NA	NA	NA	NA	NA	NA	NA	NA	NA	***
4h LPS	1.743447926	0.080480272	21.66304711	7	0	0	6.948269658	1.743447926	Serine/threonine-protein kinase A-Raf	ARAF	Araf	ARAF_MOUSE	P04627	2	S186T181	S186	T181	NA	NA	NA	NA	NA	NA	NA	NA	NA	NA	NA	NA	****
0.5h LPS	1.12882343	0.150163131	7.517314171	7	1e-4	9e-4	3.868637552	1.12882343	Serine/threonine-protein kinase A-Raf	ARAF	Araf	ARAF_MOUSE	P04627	1	S162	S162	NA	NA	NA	NA	NA	NA	NA	NA	NA	NA	NA	NA	NA	***
0.5h LPS	1.243471538	0.149672466	8.307951169	7	1e-4	5e-4	4.145327373	1.243471538	Arf-GAP with Rho-GAP domain, ANK repeat and PH domain-containing protein 1	ARAP1	Arap1	ARAP1_MOUSE	Q4LDD4	1	T130	T130	NA	NA	NA	NA	NA	NA	NA	NA	NA	NA	NA	NA	NA	***
1h LPS	1.071938808	0.133871123	8.007244446	7	1e-4	7e-4	4.042757316	1.071938808	Arf-GAP with Rho-GAP domain, ANK repeat and PH domain-containing protein 1	ARAP1	Arap1	ARAP1_MOUSE	Q4LDD4	1	T130	T130	NA	NA	NA	NA	NA	NA	NA	NA	NA	NA	NA	NA	NA	***
0.5h LPS	1.774944528	0.206250781	8.605759055	7	1e-4	4e-4	4.243889601	1.774944528	Arf-GAP with Rho-GAP domain, ANK repeat and PH domain-containing protein 3	ARAP3	Arap3	ARAP3_MOUSE	Q8R5G7	2	S1334S1335	S1334	S1335	NA	NA	NA	NA	NA	NA	NA	NA	NA	NA	NA	NA	***
0.5h LPS	2.033968533	0.119576154	17.0098173	7	0	0	6.225429766	2.033968533	Beta-adrenergic receptor kinase 1	ARBK1	Adrbk1	ARBK1_MOUSE	Q99MK8	1	S670	S670	NA	NA	NA	NA	NA	NA	NA	NA	NA	NA	NA	NA	NA	****
4h LPS	1.200291093	0.106952164	11.2226911	7	0	1e-4	5.002025214	1.200291093	Beta-adrenergic receptor kinase 1	ARBK1	Adrbk1	ARBK1_MOUSE	Q99MK8	1	S670	S670	NA	NA	NA	NA	NA	NA	NA	NA	NA	NA	NA	NA	NA	****
1h LPS	1.649142406	0.106952164	15.41943942	7	0	0	5.933921702	1.649142406	Beta-adrenergic receptor kinase 1	ARBK1	Adrbk1	ARBK1_MOUSE	Q99MK8	1	S670	S670	NA	NA	NA	NA	NA	NA	NA	NA	NA	NA	NA	NA	NA	****
4h LPS	-1.401910716	0.338546408	-4.140970581	7	0.0043	0.0152	2.3621215	1.401910716	Actin-related protein 2/3 complex subunit 1B	ARC1B	Arpc1b	ARC1B_MOUSE	Q9WV32	1	S311	S311	NA	NA	NA	NA	NA	NA	NA	NA	NA	NA	NA	NA	NA	*
1h LPS	-1.096390175	0.338546408	-3.238522546	7	0.0143	0.0445	1.845204098	1.096390175	Actin-related protein 2/3 complex subunit 1B	ARC1B	Arpc1b	ARC1B_MOUSE	Q9WV32	1	S311	S311	NA	NA	NA	NA	NA	NA	NA	NA	NA	NA	NA	NA	NA	*
0.5h LPS	-1.770993694	0.378506391	-4.678900373	7	0.0023	0.0093	2.645172915	1.770993694	Actin-related protein 2/3 complex subunit 1B	ARC1B	Arpc1b	ARC1B_MOUSE	Q9WV32	1	S311	S311	NA	NA	NA	NA	NA	NA	NA	NA	NA	NA	NA	NA	NA	**
1h LPS	1.093066815	0.180264778	6.063673818	7	5e-4	0.0027	3.293266076	1.093066815	ADP-ribosylation factor GTPase-activating protein 1	ARFG1	Arfgap1	ARFG1_MOUSE	Q9EPJ9	1	S342	S342	NA	NA	NA	NA	NA	NA	NA	NA	NA	NA	NA	NA	NA	**
4h LPS	1.156845782	0.180264778	6.417480971	7	4e-4	0.002	3.442216006	1.156845782	ADP-ribosylation factor GTPase-activating protein 1	ARFG1	Arfgap1	ARFG1_MOUSE	Q9EPJ9	1	S342	S342	NA	NA	NA	NA	NA	NA	NA	NA	NA	NA	NA	NA	NA	**
0.5h LPS	1.13939494	0.161408184	7.059090253	7	2e-4	0.0012	3.697305549	1.13939494	ADP-ribosylation factor GTPase-activating protein 1	ARFG1	Arfgap1	ARFG1_MOUSE	Q9EPJ9	1	T135	T135	NA	NA	NA	NA	NA	NA	NA	NA	NA	NA	NA	NA	NA	**
0.5h LPS	1.969698286	0.201542149	9.773133304	7	0	2e-4	4.604091518	1.969698286	ADP-ribosylation factor GTPase-activating protein 1	ARFG1	Arfgap1	ARFG1_MOUSE	Q9EPJ9	1	S342	S342	NA	NA	NA	NA	NA	NA	NA	NA	NA	NA	NA	NA	NA	***
1h LPS	1.261881749	0.384415713	3.282596692	7	0.0134	0.0424	1.871636877	1.261881749	ADP-ribosylation factor GTPase-activating protein 3	ARFG3	Arfgap3	ARFG3_MOUSE	Q9D8S3	1	S143	S143	NA	NA	NA	NA	NA	NA	NA	NA	NA	NA	NA	NA	NA	*
1h LPS	2.464244881	0.163385121	15.08243143	7	0	0	5.868487203	2.464244881	Arginine and glutamate-rich protein 1	ARGL1	Arglu1	ARGL1_MOUSE	Q3UL36	1	S92	S92	NA	NA	NA	NA	NA	NA	NA	NA	NA	NA	NA	NA	NA	****
4h LPS	1.865054563	0.163385121	11.41508207	7	0	1e-4	5.0513169510000004	1.865054563	Arginine and glutamate-rich protein 1	ARGL1	Arglu1	ARGL1_MOUSE	Q3UL36	1	S92	S92	NA	NA	NA	NA	NA	NA	NA	NA	NA	NA	NA	NA	NA	****
0.5h LPS	2.738587229	0.182670118	14.99198256	7	0	0	5.850689553	2.738587229	Arginine and glutamate-rich protein 1	ARGL1	Arglu1	ARGL1_MOUSE	Q3UL36	1	S92	S92	NA	NA	NA	NA	NA	NA	NA	NA	NA	NA	NA	NA	NA	****
0.5h LPS	1.163080299	0.187452476	6.204667586	7	4e-4	0.0024	3.353366092	1.163080299	Rho guanine nucleotide exchange factor 40	ARH40	Arhgef40	ARH40_MOUSE	Q3UPH7	1	S1511	S1511	NA	NA	NA	NA	NA	NA	NA	NA	NA	NA	NA	NA	NA	**
1h LPS	2.133375974	0.138710165	15.38009835	7	0	0	5.926353437	2.133375974	Rho guanine nucleotide exchange factor 1	ARHG1	Arhgef1	ARHG1_MOUSE	Q61210	1	S905	S905	NA	NA	NA	NA	NA	NA	NA	NA	NA	NA	NA	NA	NA	****
0.5h LPS	2.206532112	0.155082679	14.22810162	7	0	0	5.696199851	2.206532112	Rho guanine nucleotide exchange factor 1	ARHG1	Arhgef1	ARHG1_MOUSE	Q61210	1	S905	S905	NA	NA	NA	NA	NA	NA	NA	NA	NA	NA	NA	NA	NA	****
4h LPS	1.823690593	0.138710165	13.14749065	7	0	1e-4	5.463783352	1.823690593	Rho guanine nucleotide exchange factor 1	ARHG1	Arhgef1	ARHG1_MOUSE	Q61210	1	S905	S905	NA	NA	NA	NA	NA	NA	NA	NA	NA	NA	NA	NA	NA	****
0.5h LPS	1.457920206	0.193872872	7.519980441	7	1e-4	9e-4	3.869609781	1.457920206	Rho guanine nucleotide exchange factor 1	ARHG1	Arhgef1	ARHG1_MOUSE	Q61210	1	S787	S787	NA	NA	NA	NA	NA	NA	NA	NA	NA	NA	NA	NA	NA	***
1h LPS	1.046913993	0.173405168	6.03738633	7	5e-4	0.0028	3.281949423	1.046913993	Rho guanine nucleotide exchange factor 1	ARHG1	Arhgef1	ARHG1_MOUSE	Q61210	1	S787	S787	NA	NA	NA	NA	NA	NA	NA	NA	NA	NA	NA	NA	NA	**
0.5h LPS	3.845822537	0.328737814	11.69875314	7	0	1e-4	5.122633186	3.845822537	Rho guanine nucleotide exchange factor 1 (isoform 5)	ARHG1	Arhgef1	ARHG1_MOUSE	Q61210-5	1	S354	S354	NA	NA	NA	NA	NA	NA	NA	NA	NA	NA	NA	NA	NA	****
4h LPS	2.610760819	0.29403204	8.8791712	7	0	4e-4	4.331865907	2.610760819	Rho guanine nucleotide exchange factor 1 (isoform 5)	ARHG1	Arhgef1	ARHG1_MOUSE	Q61210-5	1	S354	S354	NA	NA	NA	NA	NA	NA	NA	NA	NA	NA	NA	NA	NA	***
1h LPS	3.674400978	0.29403204	12.49660065	7	0	1e-4	5.315040204	3.674400978	Rho guanine nucleotide exchange factor 1 (isoform 5)	ARHG1	Arhgef1	ARHG1_MOUSE	Q61210-5	1	S354	S354	NA	NA	NA	NA	NA	NA	NA	NA	NA	NA	NA	NA	NA	****
0.5h LPS	-2.04005175	0.273347644	-7.463213234	7	1e-4	9e-4	3.848849977	2.04005175	Rho guanine nucleotide exchange factor 2	ARHG2	Arhgef2	ARHG2_MOUSE	Q60875	1	S955	S955	NA	NA	NA	NA	NA	NA	NA	NA	NA	NA	NA	NA	NA	***
4h LPS	1.283889356	0.074569293	17.21740026	7	0	0	6.2615397	1.283889356	Rho guanine nucleotide exchange factor 2	ARHG2	Arhgef2	ARHG2_MOUSE	Q60875	1	S931	S931	NA	NA	NA	NA	NA	NA	NA	NA	NA	NA	NA	NA	NA	****
4h LPS	-1.033445081	0.229375089	-4.505480886	7	0.0028	0.0105	2.555952058	1.033445081	Rho guanine nucleotide exchange factor 2	ARHG2	Arhgef2	ARHG2_MOUSE	Q60875	2	S940S955	S940	S955	NA	NA	NA	NA	NA	NA	NA	NA	NA	NA	NA	NA	*
0.5h LPS	1.777464704	0.083371004	21.31993893	7	0	0	6.900378879	1.777464704	Rho guanine nucleotide exchange factor 2	ARHG2	Arhgef2	ARHG2_MOUSE	Q60875	1	S931	S931	NA	NA	NA	NA	NA	NA	NA	NA	NA	NA	NA	NA	NA	****
4h LPS	-1.847931878	0.244489565	-7.558326176	7	1e-4	9e-4	3.883561515	1.847931878	Rho guanine nucleotide exchange factor 2	ARHG2	Arhgef2	ARHG2_MOUSE	Q60875	1	S955	S955	NA	NA	NA	NA	NA	NA	NA	NA	NA	NA	NA	NA	NA	***
1h LPS	1.636844929	0.074569293	21.95065655	7	0	0	6.987848235	1.636844929	Rho guanine nucleotide exchange factor 2	ARHG2	Arhgef2	ARHG2_MOUSE	Q60875	1	S931	S931	NA	NA	NA	NA	NA	NA	NA	NA	NA	NA	NA	NA	NA	****
0.5h LPS	1.921064458	0.135235152	14.20536325	7	0	0	5.691482326	1.921064458	Rho guanine nucleotide exchange factor 2	ARHG2	Arhgef2	ARHG2_MOUSE	Q60875	1	S646	S646	NA	NA	NA	NA	NA	NA	NA	NA	NA	NA	NA	NA	NA	****
0.5h LPS	3.01018689	0.222306448	13.54070885	7	0	1e-4	5.550357511	3.01018689	Rho guanine nucleotide exchange factor 2	ARHG2	Arhgef2	ARHG2_MOUSE	Q60875	1	S781	S781	NA	NA	NA	NA	NA	NA	NA	NA	NA	NA	NA	NA	NA	****
1h LPS	1.707052884	0.120957997	14.11277406	7	0	0	5.672199251	1.707052884	Rho guanine nucleotide exchange factor 2	ARHG2	Arhgef2	ARHG2_MOUSE	Q60875	1	S646	S646	NA	NA	NA	NA	NA	NA	NA	NA	NA	NA	NA	NA	NA	****
4h LPS	2.710710222	0.198836932	13.63283066	7	0	1e-4	5.570300083	2.710710222	Rho guanine nucleotide exchange factor 2	ARHG2	Arhgef2	ARHG2_MOUSE	Q60875	1	S781	S781	NA	NA	NA	NA	NA	NA	NA	NA	NA	NA	NA	NA	NA	****
1h LPS	-1.782647485	0.244489565	-7.291302946	7	2e-4	0.0011	3.785200765	1.782647485	Rho guanine nucleotide exchange factor 2	ARHG2	Arhgef2	ARHG2_MOUSE	Q60875	1	S955	S955	NA	NA	NA	NA	NA	NA	NA	NA	NA	NA	NA	NA	NA	**
1h LPS	2.458224638	0.198836932	12.36301835	7	0	1e-4	5.283628514	2.458224638	Rho guanine nucleotide exchange factor 2	ARHG2	Arhgef2	ARHG2_MOUSE	Q60875	1	S781	S781	NA	NA	NA	NA	NA	NA	NA	NA	NA	NA	NA	NA	NA	****
0.5h LPS	1.004606529	0.042887216	23.42438216	7	0	0	7.183031981	1.004606529	Rho guanine nucleotide exchange factor 2	ARHG2	Arhgef2	ARHG2_MOUSE	Q60875	2	S151S163	S151	S163	NA	NA	NA	NA	NA	NA	NA	NA	NA	NA	NA	NA	****
4h LPS	1.717083005	0.120957997	14.19569641	7	0	0	5.689474597	1.717083005	Rho guanine nucleotide exchange factor 2	ARHG2	Arhgef2	ARHG2_MOUSE	Q60875	1	S646	S646	NA	NA	NA	NA	NA	NA	NA	NA	NA	NA	NA	NA	NA	****
1h LPS	1.05341085	0.142541867	7.390185601	7	2e-4	0.001	3.821956438	1.05341085	Rho guanine nucleotide exchange factor 7	ARHG7	Arhgef7	ARHG7_MOUSE	Q9ES28	1	S673	S673	NA	NA	NA	NA	NA	NA	NA	NA	NA	NA	NA	NA	NA	***
0.5h LPS	1.558341865	0.159366652	9.778343518	7	0	2e-4	4.605613354	1.558341865	Rho guanine nucleotide exchange factor 7	ARHG7	Arhgef7	ARHG7_MOUSE	Q9ES28	1	S673	S673	NA	NA	NA	NA	NA	NA	NA	NA	NA	NA	NA	NA	NA	***
4h LPS	1.185296958	0.170582207	6.948538075	7	2e-4	0.0013	3.654660387	1.185296958	Rho guanine nucleotide exchange factor 7 (isoform 2)	ARHG7	Arhgef7	ARHG7_MOUSE	Q9ES28-2	1	S711	S711	NA	NA	NA	NA	NA	NA	NA	NA	NA	NA	NA	NA	NA	**
0.5h LPS	2.249540272	0.190716705	11.79519262	7	0	1e-4	5.146519236	2.249540272	Rho guanine nucleotide exchange factor 7 (isoform 2)	ARHG7	Arhgef7	ARHG7_MOUSE	Q9ES28-2	1	S711	S711	NA	NA	NA	NA	NA	NA	NA	NA	NA	NA	NA	NA	NA	****
1h LPS	1.380744933	0.170582207	8.094308075	7	1e-4	6e-4	4.072779212	1.380744933	Rho guanine nucleotide exchange factor 7 (isoform 2)	ARHG7	Arhgef7	ARHG7_MOUSE	Q9ES28-2	1	S711	S711	NA	NA	NA	NA	NA	NA	NA	NA	NA	NA	NA	NA	NA	***
1h LPS	1.868330784	0.156017771	11.97511519	7	0	1e-4	5.190608267	1.868330784	Rho guanine nucleotide exchange factor 12	ARHGC	Arhgef12	ARHGC_MOUSE	Q8R4H2	1	S1176	S1176	NA	NA	NA	NA	NA	NA	NA	NA	NA	NA	NA	NA	NA	****
4h LPS	1.516344877	0.156017771	9.71905228	7	0	3e-4	4.588252898	1.516344877	Rho guanine nucleotide exchange factor 12	ARHGC	Arhgef12	ARHGC_MOUSE	Q8R4H2	1	S1176	S1176	NA	NA	NA	NA	NA	NA	NA	NA	NA	NA	NA	NA	NA	***
0.5h LPS	2.394553366	0.174433171	13.72762617	7	0	0	5.590690259	2.394553366	Rho guanine nucleotide exchange factor 12	ARHGC	Arhgef12	ARHGC_MOUSE	Q8R4H2	1	S1176	S1176	NA	NA	NA	NA	NA	NA	NA	NA	NA	NA	NA	NA	NA	****
4h LPS	1.106956306	0.101786241	10.87530395	7	0	2e-4	4.911050739	1.106956306	Rho guanine nucleotide exchange factor 12	ARHGC	Arhgef12	ARHGC_MOUSE	Q8R4H2	1	S637	S637	NA	NA	NA	NA	NA	NA	NA	NA	NA	NA	NA	NA	NA	***
1h LPS	1.373105171	0.101786241	13.49008628	7	0	1e-4	5.539344645	1.373105171	Rho guanine nucleotide exchange factor 12	ARHGC	Arhgef12	ARHGC_MOUSE	Q8R4H2	1	S637	S637	NA	NA	NA	NA	NA	NA	NA	NA	NA	NA	NA	NA	NA	****
0.5h LPS	1.427006437	0.113800477	12.53954709	7	0	1e-4	5.325073138	1.427006437	Rho guanine nucleotide exchange factor 12	ARHGC	Arhgef12	ARHGC_MOUSE	Q8R4H2	1	S637	S637	NA	NA	NA	NA	NA	NA	NA	NA	NA	NA	NA	NA	NA	****
0.5h LPS	1.379116945	0.138742702	9.94010439	7	0	2e-4	4.652510019	1.379116945	AT-rich interactive domain-containing protein 1A	ARI1A	Arid1a	ARI1A_MOUSE	A2BH40	1	S1185	S1185	NA	NA	NA	NA	NA	NA	NA	NA	NA	NA	NA	NA	NA	***
0.5h LPS	1.331291205	0.123013643	10.82230536	7	0	1e-4	4.896941344	1.331291205	AT-rich interactive domain-containing protein 1A	ARI1A	Arid1a	ARI1A_MOUSE	A2BH40	1	S1183	S1183	NA	NA	NA	NA	NA	NA	NA	NA	NA	NA	NA	NA	NA	****
0.5h LPS	1.107302975	0.164045275	6.74998397	7	3e-4	0.0015	3.576729417	1.107302975	AT-rich interactive domain-containing protein 3A	ARI3A	Arid3a	ARI3A_MOUSE	Q62431	1	S338	S338	NA	NA	NA	NA	NA	NA	NA	NA	NA	NA	NA	NA	NA	**
1h LPS	-1.225577642	0.185913162	-6.592204823	7	3e-4	0.0018	3.513539714	1.225577642	AT-rich interactive domain-containing protein 4B	ARI4B	Arid4b	ARI4B_MOUSE	A2CG63	1	S839	S839	NA	NA	NA	NA	NA	NA	NA	NA	NA	NA	NA	NA	NA	**
1h LPS	1.606426901	0.120212171	13.36326342	7	0	1e-4	5.511584097	1.606426901	AT-rich interactive domain-containing protein 4B	ARI4B	Arid4b	ARI4B_MOUSE	A2CG63	1	S830	S830	NA	NA	NA	NA	NA	NA	NA	NA	NA	NA	NA	NA	NA	****
4h LPS	-1.256735614	0.185913162	-6.75979905	7	3e-4	0.0015	3.580622935	1.256735614	AT-rich interactive domain-containing protein 4B	ARI4B	Arid4b	ARI4B_MOUSE	A2CG63	1	S839	S839	NA	NA	NA	NA	NA	NA	NA	NA	NA	NA	NA	NA	NA	**
0.5h LPS	-1.643512145	0.207857234	-7.906927821	7	1e-4	7e-4	4.007829199	1.643512145	AT-rich interactive domain-containing protein 4B	ARI4B	Arid4b	ARI4B_MOUSE	A2CG63	1	S839	S839	NA	NA	NA	NA	NA	NA	NA	NA	NA	NA	NA	NA	NA	***
4h LPS	1.598569717	0.120212171	13.29790244	7	0	1e-4	5.497180923	1.598569717	AT-rich interactive domain-containing protein 4B	ARI4B	Arid4b	ARI4B_MOUSE	A2CG63	1	S830	S830	NA	NA	NA	NA	NA	NA	NA	NA	NA	NA	NA	NA	NA	****
0.5h LPS	2.006469578	0.134401293	14.92894555	7	0	0	5.838225544	2.006469578	AT-rich interactive domain-containing protein 4B	ARI4B	Arid4b	ARI4B_MOUSE	A2CG63	1	S830	S830	NA	NA	NA	NA	NA	NA	NA	NA	NA	NA	NA	NA	NA	****
4h LPS	2.499383216	0.179916326	13.89192001	7	0	1e-4	5.625718918	2.499383216	AT-rich interactive domain-containing protein 5A	ARI5A	Arid5a	ARI5A_MOUSE	Q3U108	1	S24	S24	NA	NA	NA	NA	NA	NA	NA	NA	NA	NA	NA	NA	NA	****
0.5h LPS	1.309909188	0.149573406	8.757634266	7	1e-4	4e-4	4.293047837	1.309909188	AT-rich interactive domain-containing protein 5B	ARI5B	Arid5b	ARI5B_MOUSE	Q8BM75	1	S264	S264	NA	NA	NA	NA	NA	NA	NA	NA	NA	NA	NA	NA	NA	***
1h LPS	1.215136359	0.133782522	9.082923125	7	0	4e-4	4.395933326	1.215136359	AT-rich interactive domain-containing protein 5B	ARI5B	Arid5b	ARI5B_MOUSE	Q8BM75	1	S264	S264	NA	NA	NA	NA	NA	NA	NA	NA	NA	NA	NA	NA	NA	***
4h LPS	1.752888034	0.133782522	13.10251902	7	0	1e-4	5.453728695	1.752888034	AT-rich interactive domain-containing protein 5B	ARI5B	Arid5b	ARI5B_MOUSE	Q8BM75	1	S264	S264	NA	NA	NA	NA	NA	NA	NA	NA	NA	NA	NA	NA	NA	****
1h LPS	-1.089026304	0.131807798	-8.262229728	7	1e-4	6e-4	4.129933468	1.089026304	Active regulator of SIRT1	AROS	Rps19bp1	AROS_MOUSE	Q8C6B9	1	T31	T31	NA	NA	NA	NA	NA	NA	NA	NA	NA	NA	NA	NA	NA	***
4h LPS	-1.368556174	0.131807798	-10.38296823	7	0	2e-4	4.777530501	1.368556174	Active regulator of SIRT1	AROS	Rps19bp1	AROS_MOUSE	Q8C6B9	1	T31	T31	NA	NA	NA	NA	NA	NA	NA	NA	NA	NA	NA	NA	NA	***
4h LPS	1.505186839	0.192460897	7.820741063	7	1e-4	7e-4	3.977528487	1.505186839	Actin-related protein 10	ARP10	Actr10	ARP10_MOUSE	Q9QZB7	1	S414	S414	NA	NA	NA	NA	NA	NA	NA	NA	NA	NA	NA	NA	NA	***
0.5h LPS	1.636752745	0.215177824	7.6065122	7	1e-4	8e-4	3.901012715	1.636752745	Actin-related protein 10	ARP10	Actr10	ARP10_MOUSE	Q9QZB7	1	S414	S414	NA	NA	NA	NA	NA	NA	NA	NA	NA	NA	NA	NA	NA	***
1h LPS	1.475367363	0.192460897	7.665803219	7	1e-4	8e-4	3.922363297	1.475367363	Actin-related protein 10	ARP10	Actr10	ARP10_MOUSE	Q9QZB7	1	S414	S414	NA	NA	NA	NA	NA	NA	NA	NA	NA	NA	NA	NA	NA	***
0.5h LPS	1.090478686	0.090463358	12.05436886	7	0	1e-4	5.209836494	1.090478686	cAMP-regulated phosphoprotein 21	ARP21	Arpp21	ARP21_MOUSE	Q9DCB4	1	S278	S278	NA	NA	NA	NA	NA	NA	NA	NA	NA	NA	NA	NA	NA	****
4h LPS	1.120829016	0.103521069	10.82706186	7	0	2e-4	4.898210168	1.120829016	Arrestin domain-containing protein 1	ARRD1	Arrdc1	ARRD1_MOUSE	Q99KN1	1	S363	S363	NA	NA	NA	NA	NA	NA	NA	NA	NA	NA	NA	NA	NA	***
1h LPS	1.383920203	0.103521069	13.36848835	7	0	1e-4	5.512732642	1.383920203	Arrestin domain-containing protein 1	ARRD1	Arrdc1	ARRD1_MOUSE	Q99KN1	1	S363	S363	NA	NA	NA	NA	NA	NA	NA	NA	NA	NA	NA	NA	NA	****
1h LPS	1.01559469	0.070992559	14.30564979	7	0	0	5.712235578	1.01559469	Arf-GAP with SH3 domain, ANK repeat and PH domain-containing protein 1	ASAP1	Asap1	ASAP1_MOUSE	Q9QWY8	1	S832	S832	NA	NA	NA	NA	NA	NA	NA	NA	NA	NA	NA	NA	NA	****
1h LPS	1.170478492	0.204051683	5.736186417	7	7e-4	0.0035	3.14971682	1.170478492	Arf-GAP with SH3 domain, ANK repeat and PH domain-containing protein 1	ASAP1	Asap1	ASAP1_MOUSE	Q9QWY8	1	S803	S803	NA	NA	NA	NA	NA	NA	NA	NA	NA	NA	NA	NA	NA	**
0.5h LPS	2.455780196	0.093809243	26.1784459	7	0	0	7.517564215	2.455780196	Arf-GAP with SH3 domain, ANK repeat and PH domain-containing protein 1	ASAP1	Asap1	ASAP1_MOUSE	Q9QWY8	1	T1066	T1066	NA	NA	NA	NA	NA	NA	NA	NA	NA	NA	NA	NA	NA	****
1h LPS	1.435412185	0.149609209	9.594410628	7	0	3e-4	4.55145274	1.435412185	Arf-GAP with SH3 domain, ANK repeat and PH domain-containing protein 1	ASAP1	Asap1	ASAP1_MOUSE	Q9QWY8	1	S800	S800	NA	NA	NA	NA	NA	NA	NA	NA	NA	NA	NA	NA	NA	***
4h LPS	1.027797439	0.12076324	8.510846873	7	1e-4	5e-4	4.212794035	1.027797439	Arf-GAP with SH3 domain, ANK repeat and PH domain-containing protein 1	ASAP1	Asap1	ASAP1_MOUSE	Q9QWY8	1	S1045	S1045	NA	NA	NA	NA	NA	NA	NA	NA	NA	NA	NA	NA	NA	***
0.5h LPS	1.379699559	0.079372094	17.38267805	7	0	0	6.289993161	1.379699559	Arf-GAP with SH3 domain, ANK repeat and PH domain-containing protein 1	ASAP1	Asap1	ASAP1_MOUSE	Q9QWY8	1	S832	S832	NA	NA	NA	NA	NA	NA	NA	NA	NA	NA	NA	NA	NA	****
0.5h LPS	1.516680712	0.135017406	11.23322358	7	0	1e-4	5.004743474	1.516680712	Arf-GAP with SH3 domain, ANK repeat and PH domain-containing protein 1	ASAP1	Asap1	ASAP1_MOUSE	Q9QWY8	1	S1045	S1045	NA	NA	NA	NA	NA	NA	NA	NA	NA	NA	NA	NA	NA	****
4h LPS	-1.059758447	0.324436322	-3.26646055	7	0.0137	0.0396	1.861972803	1.059758447	Arf-GAP with SH3 domain, ANK repeat and PH domain-containing protein 1	ASAP1	Asap1	ASAP1_MOUSE	Q9QWY8	1	S854	S854	NA	NA	NA	NA	NA	NA	NA	NA	NA	NA	NA	NA	NA	*
4h LPS	1.535920007	0.083905538	18.30534726	7	0	0	6.444211192	1.535920007	Arf-GAP with SH3 domain, ANK repeat and PH domain-containing protein 1	ASAP1	Asap1	ASAP1_MOUSE	Q9QWY8	1	T1066	T1066	NA	NA	NA	NA	NA	NA	NA	NA	NA	NA	NA	NA	NA	****
4h LPS	1.099624205	0.070992559	15.48928812	7	0	0	5.947313843	1.099624205	Arf-GAP with SH3 domain, ANK repeat and PH domain-containing protein 1	ASAP1	Asap1	ASAP1_MOUSE	Q9QWY8	1	S832	S832	NA	NA	NA	NA	NA	NA	NA	NA	NA	NA	NA	NA	NA	****
0.5h LPS	1.184684047	0.228136717	5.192868831	7	0.0013	0.0056	2.89864067	1.184684047	Arf-GAP with SH3 domain, ANK repeat and PH domain-containing protein 1	ASAP1	Asap1	ASAP1_MOUSE	Q9QWY8	1	S803	S803	NA	NA	NA	NA	NA	NA	NA	NA	NA	NA	NA	NA	NA	**
4h LPS	1.361470735	0.149609209	9.100180025	7	0	4e-4	4.401302606	1.361470735	Arf-GAP with SH3 domain, ANK repeat and PH domain-containing protein 1	ASAP1	Asap1	ASAP1_MOUSE	Q9QWY8	1	S800	S800	NA	NA	NA	NA	NA	NA	NA	NA	NA	NA	NA	NA	NA	***
1h LPS	1.33504822	0.12076324	11.05508784	7	0	1e-4	4.958455633	1.33504822	Arf-GAP with SH3 domain, ANK repeat and PH domain-containing protein 1	ASAP1	Asap1	ASAP1_MOUSE	Q9QWY8	1	S1045	S1045	NA	NA	NA	NA	NA	NA	NA	NA	NA	NA	NA	NA	NA	****
0.5h LPS	1.339531716	0.167268181	8.008287712	7	1e-4	6e-4	4.043118658	1.339531716	Arf-GAP with SH3 domain, ANK repeat and PH domain-containing protein 1	ASAP1	Asap1	ASAP1_MOUSE	Q9QWY8	1	S800	S800	NA	NA	NA	NA	NA	NA	NA	NA	NA	NA	NA	NA	NA	***
1h LPS	1.760770919	0.083905538	20.98515741	7	0	0	6.8529219	1.760770919	Arf-GAP with SH3 domain, ANK repeat and PH domain-containing protein 1	ASAP1	Asap1	ASAP1_MOUSE	Q9QWY8	1	T1066	T1066	NA	NA	NA	NA	NA	NA	NA	NA	NA	NA	NA	NA	NA	****
1h LPS	1.320697757	0.15564059	8.485561212	7	1e-4	5e-4	4.204460406	1.320697757	Ashwin	ASHWN	NA	ASHWN_MOUSE	Q922M7	2	S189S193	S189	S193	NA	NA	NA	NA	NA	NA	NA	NA	NA	NA	NA	NA	***
0.5h LPS	1.010564684	0.147367811	6.857431607	7	2e-4	0.0014	3.619118072	1.010564684	Ashwin	ASHWN	NA	ASHWN_MOUSE	Q922M7	1	S193	S193	NA	NA	NA	NA	NA	NA	NA	NA	NA	NA	NA	NA	NA	**
4h LPS	1.178537613	0.15564059	7.572173878	7	1e-4	9e-4	3.88858583	1.178537613	Ashwin	ASHWN	NA	ASHWN_MOUSE	Q922M7	2	S189S193	S189	S193	NA	NA	NA	NA	NA	NA	NA	NA	NA	NA	NA	NA	***
0.5h LPS	1.80089016	0.17401147	10.34926123	7	0	2e-4	4.768183358	1.80089016	Ashwin	ASHWN	NA	ASHWN_MOUSE	Q922M7	2	S189S193	S189	S193	NA	NA	NA	NA	NA	NA	NA	NA	NA	NA	NA	NA	***
4h LPS	1.300631453	0.131809777	9.867488448	7	0	2e-4	4.631541503	1.300631453	Ashwin	ASHWN	NA	ASHWN_MOUSE	Q922M7	1	S193	S193	NA	NA	NA	NA	NA	NA	NA	NA	NA	NA	NA	NA	NA	***
1h LPS	1.295953743	0.131809777	9.832000109	7	0	2e-4	4.621244388	1.295953743	Ashwin	ASHWN	NA	ASHWN_MOUSE	Q922M7	1	S193	S193	NA	NA	NA	NA	NA	NA	NA	NA	NA	NA	NA	NA	NA	***
0.5h LPS	2.55645603	0.107934999	23.68514431	7	0	0	7.21631437	2.55645603	Tether containing UBX domain for GLUT4	ASPC1	Aspscr1	ASPC1_MOUSE	Q8VBT9	1	S279	S279	NA	NA	NA	NA	NA	NA	NA	NA	NA	NA	NA	NA	NA	****
1h LPS	1.617340438	0.096539998	16.75306061	7	0	0	6.180177267	1.617340438	Tether containing UBX domain for GLUT4	ASPC1	Aspscr1	ASPC1_MOUSE	Q8VBT9	1	S279	S279	NA	NA	NA	NA	NA	NA	NA	NA	NA	NA	NA	NA	NA	****
4h LPS	1.477834863	0.096539998	15.30800593	7	0	0	5.912436808	1.477834863	Tether containing UBX domain for GLUT4	ASPC1	Aspscr1	ASPC1_MOUSE	Q8VBT9	1	S279	S279	NA	NA	NA	NA	NA	NA	NA	NA	NA	NA	NA	NA	NA	****
0.5h LPS	1.065251636	0.199444056	5.341104966	7	0.0011	0.0049	2.9688065	1.065251636	Phospholipid-transporting ATPase 11C	AT11C	Atp11c	AT11C_MOUSE	Q9QZW0	1	S1123	S1123	NA	NA	NA	NA	NA	NA	NA	NA	NA	NA	NA	NA	NA	**
4h LPS	-1.1625769990000001	0.268796331	-4.325122281	7	0.0035	0.0126	2.46112115	1.1625769990000001	Plasma membrane calcium-transporting ATPase 1	AT2B1	Atp2b1	AT2B1_MOUSE	G5E829	1	S1182	S1182	NA	NA	NA	NA	NA	NA	NA	NA	NA	NA	NA	NA	NA	*
1h LPS	-1.658816978	0.189803659	-8.739646995	7	1e-4	4e-4	4.287263829	1.658816978	Plasma membrane calcium-transporting ATPase 1	AT2B1	Atp2b1	AT2B1_MOUSE	G5E829	2	S1177S1178	S1177	S1178	NA	NA	NA	NA	NA	NA	NA	NA	NA	NA	NA	NA	***
0.5h LPS	-1.285777969	0.300523434	-4.278461591	7	0.0037	0.0139	2.436245164	1.285777969	Plasma membrane calcium-transporting ATPase 1	AT2B1	Atp2b1	AT2B1_MOUSE	G5E829	1	S1182	S1182	NA	NA	NA	NA	NA	NA	NA	NA	NA	NA	NA	NA	NA	*
1h LPS	-1.42823741	0.268796331	-5.313455753	7	0.0011	0.0052	2.955815873	1.42823741	Plasma membrane calcium-transporting ATPase 1	AT2B1	Atp2b1	AT2B1_MOUSE	G5E829	1	S1182	S1182	NA	NA	NA	NA	NA	NA	NA	NA	NA	NA	NA	NA	NA	**
0.5h LPS	-1.639581457	0.212206942	-7.726332805	7	1e-4	8e-4	3.944021956	1.639581457	Plasma membrane calcium-transporting ATPase 1	AT2B1	Atp2b1	AT2B1_MOUSE	G5E829	2	S1177S1178	S1177	S1178	NA	NA	NA	NA	NA	NA	NA	NA	NA	NA	NA	NA	***
4h LPS	-1.174303473	0.171913912	-6.830764654	7	2e-4	0.0015	3.608645757	1.174303473	Plasma membrane calcium-transporting ATPase 1	AT2B1	Atp2b1	AT2B1_MOUSE	G5E829	1	S1178	S1178	NA	NA	NA	NA	NA	NA	NA	NA	NA	NA	NA	NA	NA	**
4h LPS	-1.283478283	0.181466896	-7.072795698	7	2e-4	0.0012	3.702555951	1.283478283	Plasma membrane calcium-transporting ATPase 1	AT2B1	Atp2b1	AT2B1_MOUSE	G5E829	1	S1177	S1177	NA	NA	NA	NA	NA	NA	NA	NA	NA	NA	NA	NA	NA	**
1h LPS	-1.206434002	0.181466896	-6.648231869	7	3e-4	0.0017	3.53610864	1.206434002	Plasma membrane calcium-transporting ATPase 1	AT2B1	Atp2b1	AT2B1_MOUSE	G5E829	1	S1177	S1177	NA	NA	NA	NA	NA	NA	NA	NA	NA	NA	NA	NA	NA	**
0.5h LPS	-1.369797781	0.202886158	-6.751558587	7	3e-4	0.0015	3.577354339	1.369797781	Plasma membrane calcium-transporting ATPase 1	AT2B1	Atp2b1	AT2B1_MOUSE	G5E829	1	S1177	S1177	NA	NA	NA	NA	NA	NA	NA	NA	NA	NA	NA	NA	NA	**
4h LPS	-1.275224172	0.189803659	-6.718649042	7	3e-4	0.0016	3.564270181	1.275224172	Plasma membrane calcium-transporting ATPase 1	AT2B1	Atp2b1	AT2B1_MOUSE	G5E829	2	S1177S1178	S1177	S1178	NA	NA	NA	NA	NA	NA	NA	NA	NA	NA	NA	NA	**
1h LPS	-1.086717727	0.171913912	-6.321290201	7	4e-4	0.0022	3.402329647	1.086717727	Plasma membrane calcium-transporting ATPase 1	AT2B1	Atp2b1	AT2B1_MOUSE	G5E829	1	S1178	S1178	NA	NA	NA	NA	NA	NA	NA	NA	NA	NA	NA	NA	NA	**
0.5h LPS	-1.267427466	0.192205597	-6.594123628	7	3e-4	0.0017	3.514315048	1.267427466	Plasma membrane calcium-transporting ATPase 1	AT2B1	Atp2b1	AT2B1_MOUSE	G5E829	1	S1178	S1178	NA	NA	NA	NA	NA	NA	NA	NA	NA	NA	NA	NA	NA	**
0.5h LPS	2.602040759	0.359650186	7.234921202	7	2e-4	0.0011	3.764065217	2.602040759	Plasma membrane calcium-transporting ATPase 2	AT2B2	Atp2b2	AT2B2_MOUSE	Q9R0K7	1	S1189	S1189	NA	NA	NA	NA	NA	NA	NA	NA	NA	NA	NA	NA	NA	**
0.5h LPS	1.851309842	0.219395569	8.438228056	7	1e-4	5e-4	4.18880393	1.851309842	Plasma membrane calcium-transporting ATPase 2	AT2B2	Atp2b2	AT2B2_MOUSE	Q9R0K7	2	S1189S1197	S1189	S1197	NA	NA	NA	NA	NA	NA	NA	NA	NA	NA	NA	NA	***
1h LPS	1.94192564	0.196233362	9.896001472	7	0	2e-4	4.639791078	1.94192564	Plasma membrane calcium-transporting ATPase 2	AT2B2	Atp2b2	AT2B2_MOUSE	Q9R0K7	2	S1189S1197	S1189	S1197	NA	NA	NA	NA	NA	NA	NA	NA	NA	NA	NA	NA	***
4h LPS	1.752138853	0.225382347	7.774073164	7	1e-4	8e-4	3.961007081	1.752138853	Plasma membrane calcium-transporting ATPase 2	AT2B2	Atp2b2	AT2B2_MOUSE	Q9R0K7	2	S1189S1193	S1189	S1193	NA	NA	NA	NA	NA	NA	NA	NA	NA	NA	NA	NA	***
0.5h LPS	3.742826152	0.251985124	14.85336155	7	0	0	5.823214878	3.742826152	Plasma membrane calcium-transporting ATPase 2	AT2B2	Atp2b2	AT2B2_MOUSE	Q9R0K7	2	S1189S1193	S1189	S1193	NA	NA	NA	NA	NA	NA	NA	NA	NA	NA	NA	NA	****
1h LPS	2.494930912	0.321680906	7.755918571	7	1e-4	8e-4	3.954558072	2.494930912	Plasma membrane calcium-transporting ATPase 2	AT2B2	Atp2b2	AT2B2_MOUSE	Q9R0K7	1	S1189	S1189	NA	NA	NA	NA	NA	NA	NA	NA	NA	NA	NA	NA	NA	***
1h LPS	3.516029726	0.225382347	15.60028892	7	0	0	5.968478551	3.516029726	Plasma membrane calcium-transporting ATPase 2	AT2B2	Atp2b2	AT2B2_MOUSE	Q9R0K7	2	S1189S1193	S1189	S1193	NA	NA	NA	NA	NA	NA	NA	NA	NA	NA	NA	NA	****
1h LPS	2.177901605	0.243790665	8.933490569	7	0	4e-4	4.349068379	2.177901605	Plasma membrane calcium-transporting ATPase 2	AT2B2	Atp2b2	AT2B2_MOUSE	Q9R0K7	2	S1185S1189	S1185	S1189	NA	NA	NA	NA	NA	NA	NA	NA	NA	NA	NA	NA	***
4h LPS	1.189915317	0.234685926	5.070245745	7	0.0014	0.0061	2.839622411	1.189915317	Plasma membrane calcium-transporting ATPase 2	AT2B2	Atp2b2	AT2B2_MOUSE	Q9R0K7	2	S1184S1189	S1184	S1189	NA	NA	NA	NA	NA	NA	NA	NA	NA	NA	NA	NA	**
0.5h LPS	1.848754226	0.262386842	7.045910585	7	2e-4	0.0012	3.692249032	1.848754226	Plasma membrane calcium-transporting ATPase 2	AT2B2	Atp2b2	AT2B2_MOUSE	Q9R0K7	2	S1184S1189	S1184	S1189	NA	NA	NA	NA	NA	NA	NA	NA	NA	NA	NA	NA	**
4h LPS	2.15513739	0.196233362	10.98252288	7	0	1e-4	4.939406275	2.15513739	Plasma membrane calcium-transporting ATPase 2	AT2B2	Atp2b2	AT2B2_MOUSE	Q9R0K7	2	S1189S1197	S1189	S1197	NA	NA	NA	NA	NA	NA	NA	NA	NA	NA	NA	NA	****
1h LPS	2.199951877	0.234685926	9.374025598	7	0	3e-4	4.485349377	2.199951877	Plasma membrane calcium-transporting ATPase 2	AT2B2	Atp2b2	AT2B2_MOUSE	Q9R0K7	2	S1184S1189	S1184	S1189	NA	NA	NA	NA	NA	NA	NA	NA	NA	NA	NA	NA	***
4h LPS	1.152400388	0.243790665	4.727007858	7	0.0021	0.0085	2.669586741	1.152400388	Plasma membrane calcium-transporting ATPase 2	AT2B2	Atp2b2	AT2B2_MOUSE	Q9R0K7	2	S1185S1189	S1185	S1189	NA	NA	NA	NA	NA	NA	NA	NA	NA	NA	NA	NA	**
0.5h LPS	1.7885774	0.272566249	6.561991458	7	3e-4	0.0018	3.501308821	1.7885774	Plasma membrane calcium-transporting ATPase 2	AT2B2	Atp2b2	AT2B2_MOUSE	Q9R0K7	2	S1185S1189	S1185	S1189	NA	NA	NA	NA	NA	NA	NA	NA	NA	NA	NA	NA	**
4h LPS	1.272623261	0.321680906	3.956166617	7	0.0055	0.0185	2.260544926	1.272623261	Plasma membrane calcium-transporting ATPase 2	AT2B2	Atp2b2	AT2B2_MOUSE	Q9R0K7	1	S1189	S1189	NA	NA	NA	NA	NA	NA	NA	NA	NA	NA	NA	NA	NA	*
1h LPS	-1.609660262	0.196855417	-8.176865457	7	1e-4	6e-4	4.101000796	1.609660262	Ataxin-7-like protein 3	AT7L3	Atxn7l3	AT7L3_MOUSE	A2AWT3	1	S163	S163	NA	NA	NA	NA	NA	NA	NA	NA	NA	NA	NA	NA	NA	***
4h LPS	-1.450810754	0.212474676	-6.828158445	7	2e-4	0.0015	3.607620589	1.450810754	ATPase family AAA domain-containing protein 2	ATAD2	Atad2	ATAD2_MOUSE	Q8CDM1	1	S892	S892	NA	NA	NA	NA	NA	NA	NA	NA	NA	NA	NA	NA	NA	**
4h LPS	1.616578747	0.136969359	11.80248455	7	0	1e-4	5.148318023	1.616578747	Arginyl-tRNA--protein transferase 1	ATE1	Ate1	ATE1_MOUSE	Q9Z2A5	1	S181	S181	NA	NA	NA	NA	NA	NA	NA	NA	NA	NA	NA	NA	NA	****
1h LPS	1.009890586	0.108020162	9.349093379	7	0	3e-4	4.47778607	1.009890586	Arginyl-tRNA--protein transferase 1	ATE1	Ate1	ATE1_MOUSE	Q9Z2A5	1	S174	S174	NA	NA	NA	NA	NA	NA	NA	NA	NA	NA	NA	NA	NA	***
1h LPS	2.169322486	0.136969359	15.83801295	7	0	0	6.013328303	2.169322486	Arginyl-tRNA--protein transferase 1	ATE1	Ate1	ATE1_MOUSE	Q9Z2A5	1	S181	S181	NA	NA	NA	NA	NA	NA	NA	NA	NA	NA	NA	NA	NA	****
0.5h LPS	1.163598244	0.120770213	9.634811545	7	0	3e-4	4.563426676	1.163598244	Arginyl-tRNA--protein transferase 1	ATE1	Ate1	ATE1_MOUSE	Q9Z2A5	1	S174	S174	NA	NA	NA	NA	NA	NA	NA	NA	NA	NA	NA	NA	NA	***
0.5h LPS	1.967718298	0.153136399	12.84944866	7	0	1e-4	5.396542255	1.967718298	Arginyl-tRNA--protein transferase 1	ATE1	Ate1	ATE1_MOUSE	Q9Z2A5	1	S181	S181	NA	NA	NA	NA	NA	NA	NA	NA	NA	NA	NA	NA	NA	****
0.5h LPS	1.165278339	0.132610065	8.787254105	7	0	4e-4	4.3025504	1.165278339	Cyclic AMP-dependent transcription factor ATF-2	ATF2	Atf2	ATF2_MOUSE	P16951	2	T51T53	T51	T53	NA	NA	NA	NA	NA	NA	NA	NA	NA	NA	NA	NA	***
1h LPS	1.075928141	0.118610048	9.07113823	7	0	4e-4	4.392261542	1.075928141	Cyclic AMP-dependent transcription factor ATF-2	ATF2	Atf2	ATF2_MOUSE	P16951	2	T51T53	T51	T53	NA	NA	NA	NA	NA	NA	NA	NA	NA	NA	NA	NA	***
0.5h LPS	1.989691727	0.137457313	14.47497904	7	0	0	5.74696758	1.989691727	Cyclic AMP-dependent transcription factor ATF-2	ATF2	Atf2	ATF2_MOUSE	P16951	3	S44T51T53	S44	T51	T53	NA	NA	NA	NA	NA	NA	NA	NA	NA	NA	NA	****
4h LPS	1.135815519	0.118610048	9.576048045	7	0	3e-4	4.545995885	1.135815519	Cyclic AMP-dependent transcription factor ATF-2	ATF2	Atf2	ATF2_MOUSE	P16951	2	T51T53	T51	T53	NA	NA	NA	NA	NA	NA	NA	NA	NA	NA	NA	NA	***
1h LPS	1.315654045	0.122945559	10.70111081	7	0	2e-4	4.864441588	1.315654045	Cyclic AMP-dependent transcription factor ATF-2	ATF2	Atf2	ATF2_MOUSE	P16951	3	S44T51T53	S44	T51	T53	NA	NA	NA	NA	NA	NA	NA	NA	NA	NA	NA	***
4h LPS	1.634532343	0.122945559	13.29476529	7	0	1e-4	5.496487949	1.634532343	Cyclic AMP-dependent transcription factor ATF-2	ATF2	Atf2	ATF2_MOUSE	P16951	3	S44T51T53	S44	T51	T53	NA	NA	NA	NA	NA	NA	NA	NA	NA	NA	NA	****
1h LPS	1.776974816	0.127797838	13.90457652	7	0	0	5.628401244	1.776974816	Cyclic AMP-dependent transcription factor ATF-3	ATF3	Atf3	ATF3_MOUSE	Q60765	1	T162	T162	NA	NA	NA	NA	NA	NA	NA	NA	NA	NA	NA	NA	NA	****
0.5h LPS	1.88360291	0.142882326	13.18289643	7	0	1e-4	5.471676796	1.88360291	Cyclic AMP-dependent transcription factor ATF-3	ATF3	Atf3	ATF3_MOUSE	Q60765	1	T162	T162	NA	NA	NA	NA	NA	NA	NA	NA	NA	NA	NA	NA	NA	****
4h LPS	2.33717804	0.127797838	18.2880875	7	0	0	6.441395656	2.33717804	Cyclic AMP-dependent transcription factor ATF-3	ATF3	Atf3	ATF3_MOUSE	Q60765	1	T162	T162	NA	NA	NA	NA	NA	NA	NA	NA	NA	NA	NA	NA	NA	****
1h LPS	2.281827817	0.10088975	22.61704308	7	0	0	7.077642278	2.281827817	Cyclic AMP-dependent transcription factor ATF-7	ATF7	Atf7	ATF7_MOUSE	Q8R0S1	3	T42T51T53	T42	T51	T53	NA	NA	NA	NA	NA	NA	NA	NA	NA	NA	NA	****
0.5h LPS	2.942813087	0.112798169	26.0891919	7	0	0	7.507275229	2.942813087	Cyclic AMP-dependent transcription factor ATF-7	ATF7	Atf7	ATF7_MOUSE	Q8R0S1	3	T42T51T53	T42	T51	T53	NA	NA	NA	NA	NA	NA	NA	NA	NA	NA	NA	****
4h LPS	2.306074892	0.10088975	22.85737547	7	0	0	7.109394331	2.306074892	Cyclic AMP-dependent transcription factor ATF-7	ATF7	Atf7	ATF7_MOUSE	Q8R0S1	3	T42T51T53	T42	T51	T53	NA	NA	NA	NA	NA	NA	NA	NA	NA	NA	NA	****
0.5h LPS	1.673557925	0.163670078	10.22519169	7	0	2e-4	4.733542901	1.673557925	Autophagy-related protein 2 homolog B	ATG2B	Atg2b	ATG2B_MOUSE	Q80XK6	1	S1571	S1571	NA	NA	NA	NA	NA	NA	NA	NA	NA	NA	NA	NA	NA	***
4h LPS	1.099424271	0.141048344	7.794662761	7	1e-4	8e-4	3.968306197	1.099424271	Autophagy-related protein 2 homolog B	ATG2B	Atg2b	ATG2B_MOUSE	Q80XK6	1	S496	S496	NA	NA	NA	NA	NA	NA	NA	NA	NA	NA	NA	NA	NA	***
1h LPS	1.196377873	0.173005432	6.915261913	7	2e-4	0.0014	3.641720828	1.196377873	Autophagy-related protein 2 homolog B	ATG2B	Atg2b	ATG2B_MOUSE	Q80XK6	1	T398	T398	NA	NA	NA	NA	NA	NA	NA	NA	NA	NA	NA	NA	NA	**
4h LPS	1.006473448	0.146390968	6.87524278	7	2e-4	0.0014	3.62609516	1.006473448	Autophagy-related protein 2 homolog B	ATG2B	Atg2b	ATG2B_MOUSE	Q80XK6	1	S1571	S1571	NA	NA	NA	NA	NA	NA	NA	NA	NA	NA	NA	NA	NA	**
0.5h LPS	1.550058647	0.193425953	8.013705625	7	1e-4	6e-4	4.044994561	1.550058647	Autophagy-related protein 2 homolog B	ATG2B	Atg2b	ATG2B_MOUSE	Q80XK6	1	T398	T398	NA	NA	NA	NA	NA	NA	NA	NA	NA	NA	NA	NA	NA	***
0.5h LPS	1.266466036	0.135038079	9.378584494	7	0	3e-4	4.486730448	1.266466036	Autophagy-related protein 2 homolog B	ATG2B	Atg2b	ATG2B_MOUSE	Q80XK6	1	S379	S379	NA	NA	NA	NA	NA	NA	NA	NA	NA	NA	NA	NA	NA	***
0.5h LPS	1.168925741	0.157696842	7.412486674	7	1e-4	9e-4	3.830191648	1.168925741	Autophagy-related protein 2 homolog B	ATG2B	Atg2b	ATG2B_MOUSE	Q80XK6	1	S496	S496	NA	NA	NA	NA	NA	NA	NA	NA	NA	NA	NA	NA	NA	***
1h LPS	1.385026186	0.146390968	9.461145053	7	0	3e-4	4.51164077	1.385026186	Autophagy-related protein 2 homolog B	ATG2B	Atg2b	ATG2B_MOUSE	Q80XK6	1	S1571	S1571	NA	NA	NA	NA	NA	NA	NA	NA	NA	NA	NA	NA	NA	***
1h LPS	1.130199876	0.141048344	8.012854653	7	1e-4	7e-4	4.044699989	1.130199876	Autophagy-related protein 2 homolog B	ATG2B	Atg2b	ATG2B_MOUSE	Q80XK6	1	S496	S496	NA	NA	NA	NA	NA	NA	NA	NA	NA	NA	NA	NA	NA	***
0.5h LPS	1.32481275	0.103840765	12.75811817	7	0	1e-4	5.375647182	1.32481275	Autophagy-related protein 2 homolog B	ATG2B	Atg2b	ATG2B_MOUSE	Q80XK6	2	S239S255	S239	S255	NA	NA	NA	NA	NA	NA	NA	NA	NA	NA	NA	NA	****
1h LPS	1.063262903	0.12078173	8.803176645	7	0	4e-4	4.307647343	1.063262903	Autophagy-related protein 2 homolog B	ATG2B	Atg2b	ATG2B_MOUSE	Q80XK6	1	S379	S379	NA	NA	NA	NA	NA	NA	NA	NA	NA	NA	NA	NA	NA	***
1h LPS	1.243455258	0.092878004	13.38804893	7	0	1e-4	5.517028736	1.243455258	Autophagy-related protein 2 homolog B	ATG2B	Atg2b	ATG2B_MOUSE	Q80XK6	2	S239S255	S239	S255	NA	NA	NA	NA	NA	NA	NA	NA	NA	NA	NA	NA	****
4h LPS	1.187607573	0.173005432	6.86456813	7	2e-4	0.0014	3.621915308	1.187607573	Autophagy-related protein 2 homolog B	ATG2B	Atg2b	ATG2B_MOUSE	Q80XK6	1	T398	T398	NA	NA	NA	NA	NA	NA	NA	NA	NA	NA	NA	NA	NA	**
4h LPS	1.044311567	0.092878004	11.24390626	7	0	1e-4	5.007498138	1.044311567	Autophagy-related protein 2 homolog B	ATG2B	Atg2b	ATG2B_MOUSE	Q80XK6	2	S239S255	S239	S255	NA	NA	NA	NA	NA	NA	NA	NA	NA	NA	NA	NA	****
0.5h LPS	1.613652113	0.097876799	16.48656395	7	0	0	6.132500845	1.613652113	Copper-transporting ATPase 1	ATP7A	Atp7a	ATP7A_MOUSE	Q64430	1	S359	S359	NA	NA	NA	NA	NA	NA	NA	NA	NA	NA	NA	NA	NA	****
1h LPS	1.567805223	0.087543671	17.90883578	7	0	0	6.378874665	1.567805223	Copper-transporting ATPase 1	ATP7A	Atp7a	ATP7A_MOUSE	Q64430	1	S359	S359	NA	NA	NA	NA	NA	NA	NA	NA	NA	NA	NA	NA	NA	****
0.5h LPS	1.667107869	0.171244631	9.735241649	7	0	2e-4	4.593002355	1.667107869	Copper-transporting ATPase 1	ATP7A	Atp7a	ATP7A_MOUSE	Q64430	1	S357	S357	NA	NA	NA	NA	NA	NA	NA	NA	NA	NA	NA	NA	NA	***
4h LPS	1.425124395	0.087543671	16.27901118	7	0	0	6.09485664	1.425124395	Copper-transporting ATPase 1	ATP7A	Atp7a	ATP7A_MOUSE	Q64430	1	S359	S359	NA	NA	NA	NA	NA	NA	NA	NA	NA	NA	NA	NA	NA	****
1h LPS	1.648781195	0.153165855	10.76467858	7	0	2e-4	4.881529067	1.648781195	Copper-transporting ATPase 1	ATP7A	Atp7a	ATP7A_MOUSE	Q64430	1	S357	S357	NA	NA	NA	NA	NA	NA	NA	NA	NA	NA	NA	NA	NA	***
1h LPS	1.625157004	0.11878654	13.68132281	7	0	1e-4	5.580747095	1.625157004	Copper-transporting ATPase 1	ATP7A	Atp7a	ATP7A_MOUSE	Q64430	2	S357S362	S357	S362	NA	NA	NA	NA	NA	NA	NA	NA	NA	NA	NA	NA	****
4h LPS	1.469150899	0.153165855	9.591895671	7	0	3e-4	4.550705904	1.469150899	Copper-transporting ATPase 1	ATP7A	Atp7a	ATP7A_MOUSE	Q64430	1	S357	S357	NA	NA	NA	NA	NA	NA	NA	NA	NA	NA	NA	NA	NA	***
4h LPS	1.923251399	0.11878654	16.1908192	7	0	0	6.078722232	1.923251399	Copper-transporting ATPase 1	ATP7A	Atp7a	ATP7A_MOUSE	Q64430	2	S357S362	S357	S362	NA	NA	NA	NA	NA	NA	NA	NA	NA	NA	NA	NA	****
0.5h LPS	1.635034767	0.13280739	12.31132374	7	0	1e-4	5.271388487	1.635034767	Copper-transporting ATPase 1	ATP7A	Atp7a	ATP7A_MOUSE	Q64430	2	S357S362	S357	S362	NA	NA	NA	NA	NA	NA	NA	NA	NA	NA	NA	NA	****
4h LPS	1.022754268	0.147779328	6.920820929	7	2e-4	0.0014	3.643885828	1.022754268	Transcriptional regulator ATRX	ATRX	Atrx	ATRX_MOUSE	Q61687	1	S1978	S1978	NA	NA	NA	NA	NA	NA	NA	NA	NA	NA	NA	NA	NA	**
4h LPS	2.493640652	0.277286986	8.992995621	7	0	4e-4	4.367810465	2.493640652	Transcriptional regulator ATRX	ATRX	Atrx	ATRX_MOUSE	Q61687	1	S691	S691	NA	NA	NA	NA	NA	NA	NA	NA	NA	NA	NA	NA	NA	***
1h LPS	1.008805855	0.147779328	6.826434163	7	2e-4	0.0015	3.606942167	1.008805855	Transcriptional regulator ATRX	ATRX	Atrx	ATRX_MOUSE	Q61687	1	S1978	S1978	NA	NA	NA	NA	NA	NA	NA	NA	NA	NA	NA	NA	NA	**
4h LPS	-1.253722785	0.149098648	-8.408679756	7	1e-4	5e-4	4.178992647	1.253722785	Transcriptional regulator ATRX	ATRX	Atrx	ATRX_MOUSE	Q61687	1	S1075	S1075	NA	NA	NA	NA	NA	NA	NA	NA	NA	NA	NA	NA	NA	***
0.5h LPS	-2.109390406	0.231100034	-9.127607502	7	0	3e-4	4.4098183	2.109390406	Transcriptional regulator ATRX	ATRX	Atrx	ATRX_MOUSE	Q61687	2	S586S590	S586	S590	NA	NA	NA	NA	NA	NA	NA	NA	NA	NA	NA	NA	***
1h LPS	-2.653149991	0.206702154	-12.83561847	7	0	1e-4	5.393386977	2.653149991	Transcriptional regulator ATRX	ATRX	Atrx	ATRX_MOUSE	Q61687	2	S586S590	S586	S590	NA	NA	NA	NA	NA	NA	NA	NA	NA	NA	NA	NA	****
4h LPS	-2.761499624	0.206702154	-13.35980088	7	0	1e-4	5.510822729	2.761499624	Transcriptional regulator ATRX	ATRX	Atrx	ATRX_MOUSE	Q61687	2	S586S590	S586	S590	NA	NA	NA	NA	NA	NA	NA	NA	NA	NA	NA	NA	****
0.5h LPS	3.642044745	0.310016275	11.74791466	7	0	1e-4	5.134831877	3.642044745	Transcriptional regulator ATRX	ATRX	Atrx	ATRX_MOUSE	Q61687	1	S691	S691	NA	NA	NA	NA	NA	NA	NA	NA	NA	NA	NA	NA	NA	****
0.5h LPS	2.08454927	0.242963769	8.579671292	7	1e-4	5e-4	4.235371643	2.08454927	Transcriptional regulator ATRX	ATRX	Atrx	ATRX_MOUSE	Q61687	1	S84	S84	NA	NA	NA	NA	NA	NA	NA	NA	NA	NA	NA	NA	NA	***
4h LPS	1.471247908	0.217313401	6.770166502	7	3e-4	0.0015	3.584730871	1.471247908	Transcriptional regulator ATRX	ATRX	Atrx	ATRX_MOUSE	Q61687	1	S84	S84	NA	NA	NA	NA	NA	NA	NA	NA	NA	NA	NA	NA	NA	**
1h LPS	3.360595448	0.277286986	12.11955705	7	0	1e-4	5.225565369	3.360595448	Transcriptional regulator ATRX	ATRX	Atrx	ATRX_MOUSE	Q61687	1	S691	S691	NA	NA	NA	NA	NA	NA	NA	NA	NA	NA	NA	NA	NA	****
1h LPS	1.763381649	0.217313401	8.114463444	7	1e-4	6e-4	4.079691155	1.763381649	Transcriptional regulator ATRX	ATRX	Atrx	ATRX_MOUSE	Q61687	1	S84	S84	NA	NA	NA	NA	NA	NA	NA	NA	NA	NA	NA	NA	NA	***
4h LPS	-1.076320121	0.148368505	-7.254370626	7	2e-4	0.0011	3.771370846	1.076320121	Transcriptional regulator ATRX	ATRX	Atrx	ATRX_MOUSE	Q61687	1	S2471	S2471	NA	NA	NA	NA	NA	NA	NA	NA	NA	NA	NA	NA	NA	**
4h LPS	1.569502151	0.14558069	10.78097752	7	0	2e-4	4.885895731	1.569502151	Ataxin-10	ATX10	Atxn10	ATX10_MOUSE	P28658	1	S352	S352	NA	NA	NA	NA	NA	NA	NA	NA	NA	NA	NA	NA	NA	***
0.5h LPS	1.636015642	0.16276416	10.05144893	7	0	2e-4	4.684400475	1.636015642	Ataxin-10	ATX10	Atxn10	ATX10_MOUSE	P28658	1	S352	S352	NA	NA	NA	NA	NA	NA	NA	NA	NA	NA	NA	NA	NA	***
1h LPS	1.342363187	0.14558069	9.220750245	7	0	3e-4	4.438573294	1.342363187	Ataxin-10	ATX10	Atxn10	ATX10_MOUSE	P28658	1	S352	S352	NA	NA	NA	NA	NA	NA	NA	NA	NA	NA	NA	NA	NA	***
0.5h LPS	1.667706945	0.159236199	10.47316476	7	0	2e-4	4.802409973	1.667706945	Ataxin-1-like	ATX1L	Atxn1l	ATX1L_MOUSE	P0C7T6	1	S282	S282	NA	NA	NA	NA	NA	NA	NA	NA	NA	NA	NA	NA	NA	***
4h LPS	1.366484641	0.142425186	9.594403066	7	0	3e-4	4.551450494	1.366484641	Ataxin-1-like	ATX1L	Atxn1l	ATX1L_MOUSE	P0C7T6	1	S282	S282	NA	NA	NA	NA	NA	NA	NA	NA	NA	NA	NA	NA	NA	***
1h LPS	1.205134786	0.142425186	8.461528614	7	1e-4	5e-4	4.196520322	1.205134786	Ataxin-1-like	ATX1L	Atxn1l	ATX1L_MOUSE	P0C7T6	1	S282	S282	NA	NA	NA	NA	NA	NA	NA	NA	NA	NA	NA	NA	NA	***
0.5h LPS	1.089914884	0.112493037	9.688731939	7	0	2e-4	4.57933914	1.089914884	Ataxin-2-like protein	ATX2L	Atxn2l	ATX2L_MOUSE	Q7TQH0	1	S562	S562	NA	NA	NA	NA	NA	NA	NA	NA	NA	NA	NA	NA	NA	***
0.5h LPS	1.029676933	0.173409834	5.937823171	7	6e-4	0.0029	3.238765607	1.029676933	Ataxin-2-like protein	ATX2L	Atxn2l	ATX2L_MOUSE	Q7TQH0	1	T684	T684	NA	NA	NA	NA	NA	NA	NA	NA	NA	NA	NA	NA	NA	**
4h LPS	1.563127821	0.115116758	13.57862961	7	0	1e-4	5.558581933	1.563127821	Ataxin-2-like protein	ATX2L	Atxn2l	ATX2L_MOUSE	Q7TQH0	1	T505	T505	NA	NA	NA	NA	NA	NA	NA	NA	NA	NA	NA	NA	NA	****
4h LPS	1.10905436	0.119881374	9.251264999	7	0	3e-4	4.447939167	1.10905436	Ataxin-2-like protein	ATX2L	Atxn2l	ATX2L_MOUSE	Q7TQH0	1	S109	S109	NA	NA	NA	NA	NA	NA	NA	NA	NA	NA	NA	NA	NA	***
1h LPS	1.204356988	0.119881374	10.04623944	7	0	2e-4	4.682915398	1.204356988	Ataxin-2-like protein	ATX2L	Atxn2l	ATX2L_MOUSE	Q7TQH0	1	S109	S109	NA	NA	NA	NA	NA	NA	NA	NA	NA	NA	NA	NA	NA	***
1h LPS	1.921371414	0.115116758	16.6906317	7	0	0	6.169074083	1.921371414	Ataxin-2-like protein	ATX2L	Atxn2l	ATX2L_MOUSE	Q7TQH0	1	T505	T505	NA	NA	NA	NA	NA	NA	NA	NA	NA	NA	NA	NA	NA	****
1h LPS	1.577190692	0.0364006	43.32870085	7	0	0	9.040683137	1.577190692	Ataxin-2-like protein	ATX2L	Atxn2l	ATX2L_MOUSE	Q7TQH0	2	S687T684	S687	T684	NA	NA	NA	NA	NA	NA	NA	NA	NA	NA	NA	NA	****
0.5h LPS	2.42373221	0.128704448	18.83176721	7	0	0	6.528877318	2.42373221	Ataxin-2-like protein	ATX2L	Atxn2l	ATX2L_MOUSE	Q7TQH0	1	T505	T505	NA	NA	NA	NA	NA	NA	NA	NA	NA	NA	NA	NA	NA	****
4h LPS	1.552995186	0.0364006	42.6640001	7	0	0	8.993842046	1.552995186	Ataxin-2-like protein	ATX2L	Atxn2l	ATX2L_MOUSE	Q7TQH0	2	S687T684	S687	T684	NA	NA	NA	NA	NA	NA	NA	NA	NA	NA	NA	NA	****
0.5h LPS	2.174266616	0.040697108	53.42558095	7	0	0	9.675779486	2.174266616	Ataxin-2-like protein	ATX2L	Atxn2l	ATX2L_MOUSE	Q7TQH0	2	S687T684	S687	T684	NA	NA	NA	NA	NA	NA	NA	NA	NA	NA	NA	NA	****
0.5h LPS	1.225922697	0.131286087	9.337795972	7	0	3e-4	4.474353176	1.225922697	Ataxin-2-like protein	ATX2L	Atxn2l	ATX2L_MOUSE	Q7TQH0	1	S597	S597	NA	NA	NA	NA	NA	NA	NA	NA	NA	NA	NA	NA	NA	***
1h LPS	1.143066017	0.070520709	16.20894118	7	0	0	6.082044417	1.143066017	Ataxin-2-like protein	ATX2L	Atxn2l	ATX2L_MOUSE	Q7TQH0	1	S503	S503	NA	NA	NA	NA	NA	NA	NA	NA	NA	NA	NA	NA	NA	****
0.5h LPS	1.190912838	0.18556522	6.417758874	7	4e-4	0.002	3.442330596	1.190912838	Ataxin-2-like protein	ATX2L	Atxn2l	ATX2L_MOUSE	Q7TQH0	1	S432	S432	NA	NA	NA	NA	NA	NA	NA	NA	NA	NA	NA	NA	NA	**
0.5h LPS	1.268798909	0.134031451	9.466426737	7	0	3e-4	4.513227917	1.268798909	Ataxin-2-like protein	ATX2L	Atxn2l	ATX2L_MOUSE	Q7TQH0	1	S109	S109	NA	NA	NA	NA	NA	NA	NA	NA	NA	NA	NA	NA	NA	***
1h LPS	1.088661249	0.117425846	9.271053041	7	0	3e-4	4.453998404	1.088661249	Ataxin-2-like protein	ATX2L	Atxn2l	ATX2L_MOUSE	Q7TQH0	1	S597	S597	NA	NA	NA	NA	NA	NA	NA	NA	NA	NA	NA	NA	NA	***
0.5h LPS	1.571396847	0.078844549	19.93031689	7	0	0	6.698431582	1.571396847	Ataxin-2-like protein	ATX2L	Atxn2l	ATX2L_MOUSE	Q7TQH0	1	S503	S503	NA	NA	NA	NA	NA	NA	NA	NA	NA	NA	NA	NA	NA	****
0.5h LPS	2.674860843	0.175364818	15.25312127	7	0	0	5.901800197	2.674860843	Ancient ubiquitous protein 1	AUP1	Aup1	AUP1_MOUSE	P70295	1	S385	S385	NA	NA	NA	NA	NA	NA	NA	NA	NA	NA	NA	NA	NA	****
1h LPS	2.102800923	0.156851062	13.40635439	7	0	1e-4	5.521043866	2.102800923	Ancient ubiquitous protein 1	AUP1	Aup1	AUP1_MOUSE	P70295	1	S385	S385	NA	NA	NA	NA	NA	NA	NA	NA	NA	NA	NA	NA	NA	****
4h LPS	2.319288291	0.156851062	14.78656416	7	0	0	5.80988896	2.319288291	Ancient ubiquitous protein 1	AUP1	Aup1	AUP1_MOUSE	P70295	1	S385	S385	NA	NA	NA	NA	NA	NA	NA	NA	NA	NA	NA	NA	NA	****
0.5h LPS	3.199049179	0.148982442	21.47265904	7	0	0	6.921787405	3.199049179	Ancient ubiquitous protein 1	AUP1	Aup1	AUP1_MOUSE	P70295	1	S290	S290	NA	NA	NA	NA	NA	NA	NA	NA	NA	NA	NA	NA	NA	****
1h LPS	2.190022706	0.133253947	16.43495562	7	0	0	6.123183009	2.190022706	Ancient ubiquitous protein 1	AUP1	Aup1	AUP1_MOUSE	P70295	1	S290	S290	NA	NA	NA	NA	NA	NA	NA	NA	NA	NA	NA	NA	NA	****
0.5h LPS	1.205369438	0.112906876	10.67578414	7	0	2e-4	4.857608184	1.205369438	Ancient ubiquitous protein 1	AUP1	Aup1	AUP1_MOUSE	P70295	1	S283	S283	NA	NA	NA	NA	NA	NA	NA	NA	NA	NA	NA	NA	NA	***
4h LPS	1.138741876	0.10098698	11.276125650000001	7	0	1e-4	5.01579196	1.138741876	Ancient ubiquitous protein 1	AUP1	Aup1	AUP1_MOUSE	P70295	1	S283	S283	NA	NA	NA	NA	NA	NA	NA	NA	NA	NA	NA	NA	NA	****
4h LPS	1.379643785	0.133253947	10.35349283	7	0	2e-4	4.769358293	1.379643785	Ancient ubiquitous protein 1	AUP1	Aup1	AUP1_MOUSE	P70295	1	S290	S290	NA	NA	NA	NA	NA	NA	NA	NA	NA	NA	NA	NA	NA	***
1h LPS	1.187140391	0.118779552	9.994484457	7	0	2e-4	4.668124387	1.187140391	Bromodomain and PHD finger containing, 3	B2KF05	Brpf3	B2KF05_MOUSE	B2KF05	1	S524	S524	NA	NA	NA	NA	NA	NA	NA	NA	NA	NA	NA	NA	NA	***
0.5h LPS	1.158041677	0.132799577	8.720221137	7	1e-4	4e-4	4.281005829	1.158041677	Bromodomain and PHD finger containing, 3	B2KF05	Brpf3	B2KF05_MOUSE	B2KF05	1	S524	S524	NA	NA	NA	NA	NA	NA	NA	NA	NA	NA	NA	NA	NA	***
4h LPS	1.205090236	0.118779552	10.14560344	7	0	2e-4	4.711124393	1.205090236	Bromodomain and PHD finger containing, 3	B2KF05	Brpf3	B2KF05_MOUSE	B2KF05	1	S524	S524	NA	NA	NA	NA	NA	NA	NA	NA	NA	NA	NA	NA	NA	***
0.5h LPS	1.373101864	0.121205333	11.32872479	7	0	1e-4	5.02928577	1.373101864	Bcl-2-like protein 11	B2L11	Bcl2l11	B2L11_MOUSE	O54918	1	S73	S73	NA	NA	NA	NA	NA	NA	NA	NA	NA	NA	NA	NA	NA	****
0.5h LPS	2.285140806	0.201523997	11.33929877	7	0	1e-4	5.031991552	2.285140806	Bcl-2-like protein 13	B2L13	Bcl2l13	B2L13_MOUSE	P59017	1	S289	S289	NA	NA	NA	NA	NA	NA	NA	NA	NA	NA	NA	NA	NA	****
4h LPS	1.069670355	0.136957778	7.81021985	7	1e-4	7e-4	3.973810815	1.069670355	Bcl-2-like protein 13	B2L13	Bcl2l13	B2L13_MOUSE	P59017	1	S285	S285	NA	NA	NA	NA	NA	NA	NA	NA	NA	NA	NA	NA	NA	***
1h LPS	1.726025617	0.196658768	8.776753937	7	1e-4	4e-4	4.299184892	1.726025617	Bcl-2-like protein 13	B2L13	Bcl2l13	B2L13_MOUSE	P59017	2	S285S288	S285	S288	NA	NA	NA	NA	NA	NA	NA	NA	NA	NA	NA	NA	***
0.5h LPS	1.484629756	0.219871187	6.752270622	7	3e-4	0.0015	3.57763689	1.484629756	Bcl-2-like protein 13	B2L13	Bcl2l13	B2L13_MOUSE	P59017	2	S285S288	S285	S288	NA	NA	NA	NA	NA	NA	NA	NA	NA	NA	NA	NA	**
4h LPS	1.552576239	0.196658768	7.894772524	7	1e-4	7e-4	4.003572233	1.552576239	Bcl-2-like protein 13	B2L13	Bcl2l13	B2L13_MOUSE	P59017	2	S285S288	S285	S288	NA	NA	NA	NA	NA	NA	NA	NA	NA	NA	NA	NA	***
1h LPS	1.625216945	0.136957778	11.86655458	7	0	1e-4	5.16407934	1.625216945	Bcl-2-like protein 13	B2L13	Bcl2l13	B2L13_MOUSE	P59017	1	S285	S285	NA	NA	NA	NA	NA	NA	NA	NA	NA	NA	NA	NA	NA	****
0.5h LPS	1.842630271	0.153123451	12.03362558	7	0	1e-4	5.204815076	1.842630271	Bcl-2-like protein 13	B2L13	Bcl2l13	B2L13_MOUSE	P59017	1	S285	S285	NA	NA	NA	NA	NA	NA	NA	NA	NA	NA	NA	NA	NA	****
1h LPS	1.933388241	0.180248542	10.72623511	7	0	2e-4	4.871206054	1.933388241	Bcl-2-like protein 13	B2L13	Bcl2l13	B2L13_MOUSE	P59017	1	S289	S289	NA	NA	NA	NA	NA	NA	NA	NA	NA	NA	NA	NA	NA	***
4h LPS	1.386546536	0.180248542	7.692414703	7	1e-4	8e-4	3.931902477	1.386546536	Bcl-2-like protein 13	B2L13	Bcl2l13	B2L13_MOUSE	P59017	1	S289	S289	NA	NA	NA	NA	NA	NA	NA	NA	NA	NA	NA	NA	NA	***
1h LPS	2.017810791	0.168988719	11.94050588	7	0	1e-4	5.182174827	2.017810791	PHD finger protein 3	B2RQG2	Phf3	B2RQG2_MOUSE	B2RQG2	1	S839	S839	NA	NA	NA	NA	NA	NA	NA	NA	NA	NA	NA	NA	NA	****
4h LPS	1.188409379	0.168988719	7.032477594	7	2e-4	0.0013	3.687087704	1.188409379	PHD finger protein 3	B2RQG2	Phf3	B2RQG2_MOUSE	B2RQG2	1	S839	S839	NA	NA	NA	NA	NA	NA	NA	NA	NA	NA	NA	NA	NA	**
0.5h LPS	2.311902401	0.275096436	8.403970736	7	1e-4	5e-4	4.177426375	2.311902401	PHD finger protein 3	B2RQG2	Phf3	B2RQG2_MOUSE	B2RQG2	1	S1746	S1746	NA	NA	NA	NA	NA	NA	NA	NA	NA	NA	NA	NA	NA	***
0.5h LPS	2.847183376	0.188935131	15.06963451	7	0	0	5.865975296	2.847183376	PHD finger protein 3	B2RQG2	Phf3	B2RQG2_MOUSE	B2RQG2	1	S839	S839	NA	NA	NA	NA	NA	NA	NA	NA	NA	NA	NA	NA	NA	****
1h LPS	1.391353356	0.246053733	5.654672823	7	8e-4	0.0038	3.113099432	1.391353356	PHD finger protein 3	B2RQG2	Phf3	B2RQG2_MOUSE	B2RQG2	1	S1746	S1746	NA	NA	NA	NA	NA	NA	NA	NA	NA	NA	NA	NA	NA	**
0.5h LPS	1.592972174	0.2429748	6.556120946	7	3e-4	0.0018	3.498927408	1.592972174	PHD finger protein 3	B2RQG2	Phf3	B2RQG2_MOUSE	B2RQG2	1	S1742	S1742	NA	NA	NA	NA	NA	NA	NA	NA	NA	NA	NA	NA	NA	**
0.5h LPS	1.865368345	0.205656209	9.070323507	7	0	3e-4	4.392007549	1.865368345	Protein Zfc3h1	B2RT41	Zfc3h1	B2RT41_MOUSE	B2RT41	1	S356	S356	NA	NA	NA	NA	NA	NA	NA	NA	NA	NA	NA	NA	NA	***
1h LPS	1.610358039	0.183944505	8.754586268	7	1e-4	4e-4	4.292068432	1.610358039	Protein Zfc3h1	B2RT41	Zfc3h1	B2RT41_MOUSE	B2RT41	1	S356	S356	NA	NA	NA	NA	NA	NA	NA	NA	NA	NA	NA	NA	NA	***
4h LPS	1.294615373	0.183944505	7.038075817	7	2e-4	0.0013	3.689239633	1.294615373	Protein Zfc3h1	B2RT41	Zfc3h1	B2RT41_MOUSE	B2RT41	1	S356	S356	NA	NA	NA	NA	NA	NA	NA	NA	NA	NA	NA	NA	NA	**
1h LPS	-1.18636312	0.085940012	-13.80454917	7	0	1e-4	5.607139445	1.18636312	Map4k4 protein	B2RUE8	Map4k4	B2RUE8_MOUSE	B2RUE8	1	S824	S824	NA	NA	NA	NA	NA	NA	NA	NA	NA	NA	NA	NA	NA	****
4h LPS	1.116333635	0.168979228	6.606336465	7	3e-4	0.0017	3.519245911	1.116333635	Rapgef6 protein	B2RUJ6	Rapgef6	B2RUJ6_MOUSE	B2RUJ6	1	S1211	S1211	NA	NA	NA	NA	NA	NA	NA	NA	NA	NA	NA	NA	NA	**
0.5h LPS	1.571890996	0.074366921	21.13696484	7	0	0	6.874531946	1.571890996	Inositol 1,4,5-trisphosphate 3-kinase B	B2RXC2	Itpkb	B2RXC2_MOUSE	B2RXC2	1	T32	T32	NA	NA	NA	NA	NA	NA	NA	NA	NA	NA	NA	NA	NA	****
4h LPS	3.115465813	0.056149424	55.48526736	7	0	0	9.790537455	3.115465813	Inositol 1,4,5-trisphosphate 3-kinase B	B2RXC2	Itpkb	B2RXC2_MOUSE	B2RXC2	2	S42S48	S42	S48	NA	NA	NA	NA	NA	NA	NA	NA	NA	NA	NA	NA	****
0.5h LPS	3.340386452	0.062776965	53.21038486	7	0	0	9.66353632	3.340386452	Inositol 1,4,5-trisphosphate 3-kinase B	B2RXC2	Itpkb	B2RXC2_MOUSE	B2RXC2	2	S42S48	S42	S48	NA	NA	NA	NA	NA	NA	NA	NA	NA	NA	NA	NA	****
4h LPS	1.535980186	0.066515796	23.09196116	7	0	0	7.140074281	1.535980186	Inositol 1,4,5-trisphosphate 3-kinase B	B2RXC2	Itpkb	B2RXC2_MOUSE	B2RXC2	1	T32	T32	NA	NA	NA	NA	NA	NA	NA	NA	NA	NA	NA	NA	NA	****
1h LPS	2.831595906	0.056149424	50.42965171	7	0	0	9.500740509	2.831595906	Inositol 1,4,5-trisphosphate 3-kinase B	B2RXC2	Itpkb	B2RXC2_MOUSE	B2RXC2	2	S42S48	S42	S48	NA	NA	NA	NA	NA	NA	NA	NA	NA	NA	NA	NA	****
1h LPS	1.494833723	0.066515796	22.47336431	7	0	0	7.058502162	1.494833723	Inositol 1,4,5-trisphosphate 3-kinase B	B2RXC2	Itpkb	B2RXC2_MOUSE	B2RXC2	1	T32	T32	NA	NA	NA	NA	NA	NA	NA	NA	NA	NA	NA	NA	NA	****
0.5h LPS	2.391740403	0.176713616	13.53455644	7	0	1e-4	5.549021119	2.391740403	Inositol 1,4,5-trisphosphate 3-kinase B	B2RXC2	Itpkb	B2RXC2_MOUSE	B2RXC2	1	S28	S28	NA	NA	NA	NA	NA	NA	NA	NA	NA	NA	NA	NA	NA	****
1h LPS	1.378695932	0.158057463	8.722751258	7	1e-4	4e-4	4.281821574	1.378695932	Inositol 1,4,5-trisphosphate 3-kinase B	B2RXC2	Itpkb	B2RXC2_MOUSE	B2RXC2	1	S28	S28	NA	NA	NA	NA	NA	NA	NA	NA	NA	NA	NA	NA	NA	***
0.5h LPS	1.304710409	0.129314853	10.08940876	7	0	2e-4	4.695201213	1.304710409	Inositol 1,4,5-trisphosphate 3-kinase B	B2RXC2	Itpkb	B2RXC2_MOUSE	B2RXC2	1	S125	S125	NA	NA	NA	NA	NA	NA	NA	NA	NA	NA	NA	NA	NA	***
4h LPS	1.759981985	0.158057463	11.13507679	7	0	1e-4	4.979323352	1.759981985	Inositol 1,4,5-trisphosphate 3-kinase B	B2RXC2	Itpkb	B2RXC2_MOUSE	B2RXC2	1	S28	S28	NA	NA	NA	NA	NA	NA	NA	NA	NA	NA	NA	NA	NA	****
4h LPS	1.072951933	0.115662721	9.276557975	7	0	3e-4	4.45568206	1.072951933	Inositol 1,4,5-trisphosphate 3-kinase B	B2RXC2	Itpkb	B2RXC2_MOUSE	B2RXC2	1	S125	S125	NA	NA	NA	NA	NA	NA	NA	NA	NA	NA	NA	NA	NA	***
4h LPS	1.107788488	0.095667205	11.5796055	7	0	1e-4	5.092873102	1.107788488	Anion exchange protein 2	B3A2	Slc4a2	B3A2_MOUSE	P13808	1	T117	T117	NA	NA	NA	NA	NA	NA	NA	NA	NA	NA	NA	NA	NA	****
0.5h LPS	1.459381492	0.142999895	10.20547244	7	0	2e-4	4.728002843	1.459381492	Anion exchange protein 2	B3A2	Slc4a2	B3A2_MOUSE	P13808	1	S144	S144	NA	NA	NA	NA	NA	NA	NA	NA	NA	NA	NA	NA	NA	***
1h LPS	1.13820637	0.127902995	8.898981382	7	0	4e-4	4.338150037	1.13820637	Anion exchange protein 2	B3A2	Slc4a2	B3A2_MOUSE	P13808	1	S144	S144	NA	NA	NA	NA	NA	NA	NA	NA	NA	NA	NA	NA	NA	***
1h LPS	1.355998551	0.134716085	10.06560244	7	0	2e-4	4.688431801	1.355998551	Anion exchange protein 2	B3A2	Slc4a2	B3A2_MOUSE	P13808	1	S112	S112	NA	NA	NA	NA	NA	NA	NA	NA	NA	NA	NA	NA	NA	***
0.5h LPS	1.515103073	0.150617162	10.05929907	7	0	2e-4	4.68663704	1.515103073	Anion exchange protein 2	B3A2	Slc4a2	B3A2_MOUSE	P13808	1	S112	S112	NA	NA	NA	NA	NA	NA	NA	NA	NA	NA	NA	NA	NA	***
0.5h LPS	1.437413703	0.112949173	12.72619945	7	0	1e-4	5.368311935	1.437413703	Anion exchange protein 2	B3A2	Slc4a2	B3A2_MOUSE	P13808	1	T147	T147	NA	NA	NA	NA	NA	NA	NA	NA	NA	NA	NA	NA	NA	****
1h LPS	1.119500143	0.101024812	11.08143759	7	0	1e-4	4.965344865	1.119500143	Anion exchange protein 2	B3A2	Slc4a2	B3A2_MOUSE	P13808	1	T147	T147	NA	NA	NA	NA	NA	NA	NA	NA	NA	NA	NA	NA	NA	****
0.5h LPS	1.256005826	0.106959186	11.74285135	7	0	1e-4	5.133577651	1.256005826	Anion exchange protein 2	B3A2	Slc4a2	B3A2_MOUSE	P13808	1	T117	T117	NA	NA	NA	NA	NA	NA	NA	NA	NA	NA	NA	NA	NA	****
4h LPS	1.219250776	0.134716085	9.050521162	7	0	4e-4	4.38582805	1.219250776	Anion exchange protein 2	B3A2	Slc4a2	B3A2_MOUSE	P13808	1	S112	S112	NA	NA	NA	NA	NA	NA	NA	NA	NA	NA	NA	NA	NA	***
1h LPS	1.185906645	0.095667205	12.39616701	7	0	1e-4	5.291452494	1.185906645	Anion exchange protein 2	B3A2	Slc4a2	B3A2_MOUSE	P13808	1	T117	T117	NA	NA	NA	NA	NA	NA	NA	NA	NA	NA	NA	NA	NA	****
0.5h LPS	1.022634184	0.176637337	5.789456514	7	7e-4	0.0033	3.17345267	1.022634184	PDZ domain containing 8	B9EJ80	Pdzd8	B9EJ80_MOUSE	B9EJ80	2	T967T975	T967	T975	NA	NA	NA	NA	NA	NA	NA	NA	NA	NA	NA	NA	**
0.5h LPS	1.921379305	0.111953727	17.16226298	7	0	0	6.251989214	1.921379305	Jumonji domain containing 1B	B9EKS2	Kdm3b	B9EKS2_MOUSE	B9EKS2	1	S290	S290	NA	NA	NA	NA	NA	NA	NA	NA	NA	NA	NA	NA	NA	****
1h LPS	1.57625275	0.100134458	15.74136206	7	0	0	5.995171602	1.57625275	Jumonji domain containing 1B	B9EKS2	Kdm3b	B9EKS2_MOUSE	B9EKS2	1	S290	S290	NA	NA	NA	NA	NA	NA	NA	NA	NA	NA	NA	NA	NA	****
4h LPS	1.57427904	0.100134458	15.72165145	7	0	0	5.991455778	1.57427904	Jumonji domain containing 1B	B9EKS2	Kdm3b	B9EKS2_MOUSE	B9EKS2	1	S290	S290	NA	NA	NA	NA	NA	NA	NA	NA	NA	NA	NA	NA	NA	****
0.5h LPS	1.945405676	0.121074931	16.06778261	7	0	0	6.056072519	1.945405676	Jumonji domain containing 1B	B9EKS2	Kdm3b	B9EKS2_MOUSE	B9EKS2	1	S292	S292	NA	NA	NA	NA	NA	NA	NA	NA	NA	NA	NA	NA	NA	****
4h LPS	1.625607096	0.108292711	15.01123284	7	0	0	5.854485936	1.625607096	Jumonji domain containing 1B	B9EKS2	Kdm3b	B9EKS2_MOUSE	B9EKS2	1	S292	S292	NA	NA	NA	NA	NA	NA	NA	NA	NA	NA	NA	NA	NA	****
1h LPS	1.637374561	0.108292711	15.11989634	7	0	0	5.8758296	1.637374561	Jumonji domain containing 1B	B9EKS2	Kdm3b	B9EKS2_MOUSE	B9EKS2	1	S292	S292	NA	NA	NA	NA	NA	NA	NA	NA	NA	NA	NA	NA	NA	****
4h LPS	1.351159875	0.130428685	10.35937664	7	0	2e-4	4.770991267	1.351159875	Jumonji domain containing 1B	B9EKS2	Kdm3b	B9EKS2_MOUSE	B9EKS2	1	S294	S294	NA	NA	NA	NA	NA	NA	NA	NA	NA	NA	NA	NA	NA	***
0.5h LPS	1.646003377	0.145823703	11.28762568	7	0	1e-4	5.018747058	1.646003377	Jumonji domain containing 1B	B9EKS2	Kdm3b	B9EKS2_MOUSE	B9EKS2	1	S294	S294	NA	NA	NA	NA	NA	NA	NA	NA	NA	NA	NA	NA	NA	****
1h LPS	1.349244278	0.130428685	10.3446897	7	0	2e-4	4.766913558	1.349244278	Jumonji domain containing 1B	B9EKS2	Kdm3b	B9EKS2_MOUSE	B9EKS2	1	S294	S294	NA	NA	NA	NA	NA	NA	NA	NA	NA	NA	NA	NA	NA	***
4h LPS	1.08952023	0.20861528	5.2226290970000004	7	0.0012	0.0053	2.912830181	1.08952023	BRISC and BRCA1-A complex member 1	BABA1	Babam1	BABA1_MOUSE	Q3UI43	1	S33	S33	NA	NA	NA	NA	NA	NA	NA	NA	NA	NA	NA	NA	NA	**
0.5h LPS	1.800701029	0.219706836	8.195926274	7	1e-4	6e-4	4.107482883	1.800701029	Bcl2-associated agonist of cell death	BAD	Bad	BAD_MOUSE	Q61337	1	S111	S111	NA	NA	NA	NA	NA	NA	NA	NA	NA	NA	NA	NA	NA	***
4h LPS	1.845078379	0.196511768	9.38914955	7	0	3e-4	4.489928781	1.845078379	Bcl2-associated agonist of cell death	BAD	Bad	BAD_MOUSE	Q61337	1	S111	S111	NA	NA	NA	NA	NA	NA	NA	NA	NA	NA	NA	NA	NA	***
1h LPS	1.722709539	0.196511768	8.766444656	7	1e-4	4e-4	4.295877224	1.722709539	Bcl2-associated agonist of cell death	BAD	Bad	BAD_MOUSE	Q61337	1	S111	S111	NA	NA	NA	NA	NA	NA	NA	NA	NA	NA	NA	NA	NA	***
4h LPS	1.12100274	0.265812048	4.21727589	7	0.0039	0.0141	2.403411095	1.12100274	BAG family molecular chaperone regulator 2	BAG2	Bag2	BAG2_MOUSE	Q91YN9	1	S20	S20	NA	NA	NA	NA	NA	NA	NA	NA	NA	NA	NA	NA	NA	*
0.5h LPS	1.21514027	0.297186904	4.088808267	7	0.0046	0.0169	2.333677072	1.21514027	BAG family molecular chaperone regulator 2	BAG2	Bag2	BAG2_MOUSE	Q91YN9	1	S20	S20	NA	NA	NA	NA	NA	NA	NA	NA	NA	NA	NA	NA	NA	*
1h LPS	1.061915907	0.265812048	3.994987873	7	0.0052	0.0192	2.282068252	1.061915907	BAG family molecular chaperone regulator 2	BAG2	Bag2	BAG2_MOUSE	Q91YN9	1	S20	S20	NA	NA	NA	NA	NA	NA	NA	NA	NA	NA	NA	NA	NA	*
4h LPS	2.847119415	0.133813781	21.276728	7	0	0	6.89429442	2.847119415	Brain-specific angiogenesis inhibitor 1-associated protein 2	BAIP2	Baiap2	BAIP2_MOUSE	Q8BKX1	2	S324S326	S324	S326	NA	NA	NA	NA	NA	NA	NA	NA	NA	NA	NA	NA	****
4h LPS	1.251508921	0.080374912	15.57089001	7	0	0	5.962886976	1.251508921	Brain-specific angiogenesis inhibitor 1-associated protein 2	BAIP2	Baiap2	BAIP2_MOUSE	Q8BKX1	1	S385	S385	NA	NA	NA	NA	NA	NA	NA	NA	NA	NA	NA	NA	NA	****
0.5h LPS	2.134017589	0.149608355	14.26402682	7	0	0	5.703638809	2.134017589	Brain-specific angiogenesis inhibitor 1-associated protein 2	BAIP2	Baiap2	BAIP2_MOUSE	Q8BKX1	2	S324S326	S324	S326	NA	NA	NA	NA	NA	NA	NA	NA	NA	NA	NA	NA	****
1h LPS	2.406008031	0.133813781	17.98027093	7	0	0	6.390747827	2.406008031	Brain-specific angiogenesis inhibitor 1-associated protein 2	BAIP2	Baiap2	BAIP2_MOUSE	Q8BKX1	2	S324S326	S324	S326	NA	NA	NA	NA	NA	NA	NA	NA	NA	NA	NA	NA	****
1h LPS	1.353650101	0.080374912	16.84169923	7	0	0	6.195874114	1.353650101	Brain-specific angiogenesis inhibitor 1-associated protein 2	BAIP2	Baiap2	BAIP2_MOUSE	Q8BKX1	1	S385	S385	NA	NA	NA	NA	NA	NA	NA	NA	NA	NA	NA	NA	NA	****
0.5h LPS	1.955291241	0.089861884	21.75884986	7	0	0	6.961509855	1.955291241	Brain-specific angiogenesis inhibitor 1-associated protein 2	BAIP2	Baiap2	BAIP2_MOUSE	Q8BKX1	1	S385	S385	NA	NA	NA	NA	NA	NA	NA	NA	NA	NA	NA	NA	NA	****
4h LPS	1.098064234	0.16662037	6.59021605	7	3e-4	0.0017	3.512735928	1.098064234	Brain acid soluble protein 1	BASP1	Basp1	BASP1_MOUSE	Q91XV3	2	S169S172	S169	S172	NA	NA	NA	NA	NA	NA	NA	NA	NA	NA	NA	NA	**
4h LPS	3.224101915	0.220691212	14.60910872	7	0	0	5.774208855	3.224101915	Basic leucine zipper transcriptional factor ATF-like 2	BATF2	Batf2	BATF2_MOUSE	Q8R1H8	1	S187	S187	NA	NA	NA	NA	NA	NA	NA	NA	NA	NA	NA	NA	NA	****
4h LPS	1.030726123	0.106903982	9.641606497	7	0	3e-4	4.565436228	1.030726123	Phosphoinositide 3-kinase adapter protein 1	BCAP	Pik3ap1	BCAP_MOUSE	Q9EQ32	1	S592	S592	NA	NA	NA	NA	NA	NA	NA	NA	NA	NA	NA	NA	NA	***
4h LPS	1.031984934	0.180722277	5.710336051	7	7e-4	0.0035	3.138143427	1.031984934	Phosphoinositide 3-kinase adapter protein 1	BCAP	Pik3ap1	BCAP_MOUSE	Q9EQ32	1	S682	S682	NA	NA	NA	NA	NA	NA	NA	NA	NA	NA	NA	NA	NA	**
1h LPS	1.122723634	0.244436627	4.593107215	7	0.0025	0.0102	2.601272504	1.122723634	Breast carcinoma-amplified sequence 3 homolog	BCAS3	Bcas3	BCAS3_MOUSE	Q8CCN5	1	S488	S488	NA	NA	NA	NA	NA	NA	NA	NA	NA	NA	NA	NA	NA	*
0.5h LPS	1.691553682	0.273288457	6.189627256	7	4e-4	0.0024	3.347002535	1.691553682	Breast carcinoma-amplified sequence 3 homolog	BCAS3	Bcas3	BCAS3_MOUSE	Q8CCN5	1	S488	S488	NA	NA	NA	NA	NA	NA	NA	NA	NA	NA	NA	NA	NA	**
4h LPS	1.101828979	0.159303168	6.916554107	7	2e-4	0.0014	3.642224203	1.101828979	Breast carcinoma-amplified sequence 3 homolog	BCAS3	Bcas3	BCAS3_MOUSE	Q8CCN5	1	S823	S823	NA	NA	NA	NA	NA	NA	NA	NA	NA	NA	NA	NA	NA	**
0.5h LPS	1.460047504	0.178106356	8.19761594	7	1e-4	6e-4	4.108056888	1.460047504	Breast carcinoma-amplified sequence 3 homolog	BCAS3	Bcas3	BCAS3_MOUSE	Q8CCN5	1	S823	S823	NA	NA	NA	NA	NA	NA	NA	NA	NA	NA	NA	NA	NA	***
1h LPS	1.328472675	0.159303168	8.339273435	7	1e-4	5e-4	4.155832344	1.328472675	Breast carcinoma-amplified sequence 3 homolog	BCAS3	Bcas3	BCAS3_MOUSE	Q8CCN5	1	S823	S823	NA	NA	NA	NA	NA	NA	NA	NA	NA	NA	NA	NA	NA	***
1h LPS	1.208687716	0.099513971	12.14590982	7	0	1e-4	5.23190181	1.208687716	B-cell lymphoma/leukemia 10	BCL10	Bcl10	BCL10_MOUSE	Q9Z0H7	2	S134S138	S134	S138	NA	NA	NA	NA	NA	NA	NA	NA	NA	NA	NA	NA	****
4h LPS	1.097630957	0.136187164	8.059724002	7	1e-4	6e-4	4.060885853	1.097630957	B-cell lymphoma/leukemia 10	BCL10	Bcl10	BCL10_MOUSE	Q9Z0H7	1	S134	S134	NA	NA	NA	NA	NA	NA	NA	NA	NA	NA	NA	NA	NA	***
0.5h LPS	1.188963523	0.111260002	10.68635182	7	0	2e-4	4.860461224	1.188963523	B-cell lymphoma/leukemia 10	BCL10	Bcl10	BCL10_MOUSE	Q9Z0H7	2	S134S138	S134	S138	NA	NA	NA	NA	NA	NA	NA	NA	NA	NA	NA	NA	***
4h LPS	1.449907013	0.099513971	14.569884010000001	7	0	0	5.766266942	1.449907013	B-cell lymphoma/leukemia 10	BCL10	Bcl10	BCL10_MOUSE	Q9Z0H7	2	S134S138	S134	S138	NA	NA	NA	NA	NA	NA	NA	NA	NA	NA	NA	NA	****
4h LPS	1.802592539	0.231078654	7.800774784	7	1e-4	8e-4	3.970469906	1.802592539	B-cell lymphoma 3 protein homolog	BCL3	Bcl3	BCL3_MOUSE	Q9Z2F6	1	S39	S39	NA	NA	NA	NA	NA	NA	NA	NA	NA	NA	NA	NA	NA	***
4h LPS	2.583846366	0.184611169	13.9961541	7	0	1e-4	5.647741526	2.583846366	B-cell lymphoma 3 protein homolog	BCL3	Bcl3	BCL3_MOUSE	Q9Z2F6	1	S394	S394	NA	NA	NA	NA	NA	NA	NA	NA	NA	NA	NA	NA	NA	****
0.5h LPS	1.0347374	0.207106798	4.996153732	7	0.0016	0.0068	2.803526578	1.0347374	B-cell lymphoma 6 protein homolog	BCL6	Bcl6	BCL6_MOUSE	P41183	1	S428	S428	NA	NA	NA	NA	NA	NA	NA	NA	NA	NA	NA	NA	NA	**
0.5h LPS	1.057329608	0.207971956	5.084000884	7	0.0014	0.0062	2.846287293	1.057329608	B-cell CLL/lymphoma 7 protein family member C	BCL7C	Bcl7c	BCL7C_MOUSE	O08664	2	S122T118	S122	T118	NA	NA	NA	NA	NA	NA	NA	NA	NA	NA	NA	NA	**
1h LPS	1.167390896	0.180292734	6.474974724	7	3e-4	0.0019	3.465844418	1.167390896	B-cell CLL/lymphoma 9 protein	BCL9	Bcl9	BCL9_MOUSE	Q9D219	2	S906S916	S906	S916	NA	NA	NA	NA	NA	NA	NA	NA	NA	NA	NA	NA	**
4h LPS	1.055774617	0.180292734	5.855891104	7	6e-4	0.0031	3.202841809	1.055774617	B-cell CLL/lymphoma 9 protein	BCL9	Bcl9	BCL9_MOUSE	Q9D219	2	S906S916	S906	S916	NA	NA	NA	NA	NA	NA	NA	NA	NA	NA	NA	NA	**
4h LPS	1.0122112110000001	0.140062474	7.226855151	7	2e-4	0.0011	3.761030866	1.0122112110000001	B-cell CLL/lymphoma 9 protein	BCL9	Bcl9	BCL9_MOUSE	Q9D219	1	S884	S884	NA	NA	NA	NA	NA	NA	NA	NA	NA	NA	NA	NA	NA	**
0.5h LPS	1.582485115	0.201573405	7.850664222	7	1e-4	7e-4	3.988079492	1.582485115	B-cell CLL/lymphoma 9 protein	BCL9	Bcl9	BCL9_MOUSE	Q9D219	2	S906S916	S906	S916	NA	NA	NA	NA	NA	NA	NA	NA	NA	NA	NA	NA	***
0.5h LPS	1.327994784	0.156594606	8.480463117	7	1e-4	5e-4	4.202777643	1.327994784	B-cell CLL/lymphoma 9 protein	BCL9	Bcl9	BCL9_MOUSE	Q9D219	1	S884	S884	NA	NA	NA	NA	NA	NA	NA	NA	NA	NA	NA	NA	NA	***
0.5h LPS	1.048182507	0.122611203	8.548831436	7	1e-4	5e-4	4.225273744	1.048182507	B-cell CLL/lymphoma 9-like protein	BCL9L	Bcl9l	BCL9L_MOUSE	Q67FY2	2	S951T954	S951	T954	NA	NA	NA	NA	NA	NA	NA	NA	NA	NA	NA	NA	***
0.5h LPS	1.267627497	0.147982447	8.566066593	7	1e-4	5e-4	4.230920847	1.267627497	B-cell CLL/lymphoma 9-like protein	BCL9L	Bcl9l	BCL9L_MOUSE	Q67FY2	1	S118	S118	NA	NA	NA	NA	NA	NA	NA	NA	NA	NA	NA	NA	NA	***
1h LPS	1.306801817	0.132359525	9.873122632	7	0	2e-4	4.633173287	1.306801817	B-cell CLL/lymphoma 9-like protein	BCL9L	Bcl9l	BCL9L_MOUSE	Q67FY2	1	S118	S118	NA	NA	NA	NA	NA	NA	NA	NA	NA	NA	NA	NA	NA	***
1h LPS	-1.094101665	0.120413731	-9.08618693	7	0	4e-4	4.396949494	1.094101665	Bcl-2-associated transcription factor 1	BCLF1	Bclaf1	BCLF1_MOUSE	Q8K019	2	S263S267	S263	S267	NA	NA	NA	NA	NA	NA	NA	NA	NA	NA	NA	NA	***
4h LPS	-1.017753734	0.120413731	-8.452140209	7	1e-4	5e-4	4.193413341	1.017753734	Bcl-2-associated transcription factor 1	BCLF1	Bclaf1	BCLF1_MOUSE	Q8K019	2	S263S267	S263	S267	NA	NA	NA	NA	NA	NA	NA	NA	NA	NA	NA	NA	***
0.5h LPS	-1.008868449	0.147504443	-6.839580062	7	2e-4	0.0014	3.612111117	1.008868449	Bcl-2-associated transcription factor 1	BCLF1	Bclaf1	BCLF1_MOUSE	Q8K019	1	T839	T839	NA	NA	NA	NA	NA	NA	NA	NA	NA	NA	NA	NA	NA	**
4h LPS	1.341031341	0.108937749	12.31007022	7	0	1e-4	5.271091098	1.341031341	BCL-6 corepressor	BCOR	Bcor	BCOR_MOUSE	Q8CGN4	1	S423	S423	NA	NA	NA	NA	NA	NA	NA	NA	NA	NA	NA	NA	NA	****
4h LPS	1.248763372	0.224049528	5.573604123	7	8e-4	0.0039	3.076321353	1.248763372	NA	BD1L1	NA	BD1L1_MOUSE	E9Q6J5	1	S2907	S2907	NA	NA	NA	NA	NA	NA	NA	NA	NA	NA	NA	NA	NA	**
1h LPS	1.319964305	0.224049528	5.891395164	7	6e-4	0.0031	3.218452143	1.319964305	NA	BD1L1	NA	BD1L1_MOUSE	E9Q6J5	1	S2907	S2907	NA	NA	NA	NA	NA	NA	NA	NA	NA	NA	NA	NA	NA	**
0.5h LPS	1.645908659	0.250494987	6.570625133	7	3e-4	0.0018	3.504808213	1.645908659	NA	BD1L1	NA	BD1L1_MOUSE	E9Q6J5	1	S2907	S2907	NA	NA	NA	NA	NA	NA	NA	NA	NA	NA	NA	NA	NA	**
1h LPS	1.386517013	0.065439244	21.18785207	7	0	0	6.881742063	1.386517013	NA	BD1L1	NA	BD1L1_MOUSE	E9Q6J5	2	S2907S2920	S2907	S2920	NA	NA	NA	NA	NA	NA	NA	NA	NA	NA	NA	NA	****
0.5h LPS	1.940009523	0.151556439	12.8005747	7	0	1e-4	5.385377806	1.940009523	NA	BD1L1	NA	BD1L1_MOUSE	E9Q6J5	1	S1071	S1071	NA	NA	NA	NA	NA	NA	NA	NA	NA	NA	NA	NA	NA	****
1h LPS	1.705842514	0.1355562	12.58402426	7	0	1e-4	5.335430244	1.705842514	NA	BD1L1	NA	BD1L1_MOUSE	E9Q6J5	1	S1071	S1071	NA	NA	NA	NA	NA	NA	NA	NA	NA	NA	NA	NA	NA	****
4h LPS	1.578667241	0.1355562	11.64585048	7	0	1e-4	5.109453751	1.578667241	NA	BD1L1	NA	BD1L1_MOUSE	E9Q6J5	1	S1071	S1071	NA	NA	NA	NA	NA	NA	NA	NA	NA	NA	NA	NA	NA	****
4h LPS	1.401217686	0.185223521	7.565009444	7	1e-4	9e-4	3.88598731	1.401217686	NA	BD1L1	NA	BD1L1_MOUSE	E9Q6J5	2	T655T657	T655	T657	NA	NA	NA	NA	NA	NA	NA	NA	NA	NA	NA	NA	***
4h LPS	3.050222693	0.132253644	23.06343031	7	0	0	7.136359219	3.050222693	NA	BD1L1	NA	BD1L1_MOUSE	E9Q6J5	1	S236	S236	NA	NA	NA	NA	NA	NA	NA	NA	NA	NA	NA	NA	NA	****
4h LPS	2.01696277	0.201298203	10.01977534	7	0	2e-4	4.675360689	2.01696277	NA	BD1L1	NA	BD1L1_MOUSE	E9Q6J5	1	S2681	S2681	NA	NA	NA	NA	NA	NA	NA	NA	NA	NA	NA	NA	NA	***
0.5h LPS	2.283764942	0.225058233	10.14744013	7	0	2e-4	4.711643509	2.283764942	NA	BD1L1	NA	BD1L1_MOUSE	E9Q6J5	1	S2681	S2681	NA	NA	NA	NA	NA	NA	NA	NA	NA	NA	NA	NA	NA	***
0.5h LPS	2.778123841	0.138559868	20.04998915	7	0	0	6.71635254	2.778123841	NA	BD1L1	NA	BD1L1_MOUSE	E9Q6J5	1	S795	S795	NA	NA	NA	NA	NA	NA	NA	NA	NA	NA	NA	NA	NA	****
4h LPS	2.267959857	0.100589074	22.54678143	7	0	0	7.06829727	2.267959857	NA	BD1L1	NA	BD1L1_MOUSE	E9Q6J5	1	T2682	T2682	NA	NA	NA	NA	NA	NA	NA	NA	NA	NA	NA	NA	NA	****
0.5h LPS	2.653680942	0.112462003	23.59624466	7	0	0	7.205008091	2.653680942	NA	BD1L1	NA	BD1L1_MOUSE	E9Q6J5	1	T2682	T2682	NA	NA	NA	NA	NA	NA	NA	NA	NA	NA	NA	NA	NA	****
1h LPS	2.657114186	0.100589074	26.41553491	7	0	0	7.544728851	2.657114186	NA	BD1L1	NA	BD1L1_MOUSE	E9Q6J5	1	T2682	T2682	NA	NA	NA	NA	NA	NA	NA	NA	NA	NA	NA	NA	NA	****
0.5h LPS	1.255485063	0.207086192	6.062620838	7	5e-4	0.0027	3.292813451	1.255485063	NA	BD1L1	NA	BD1L1_MOUSE	E9Q6J5	2	T655T657	T655	T657	NA	NA	NA	NA	NA	NA	NA	NA	NA	NA	NA	NA	**
0.5h LPS	4.061828367	0.147864069	27.47001623	7	0	0	7.662714321	4.061828367	NA	BD1L1	NA	BD1L1_MOUSE	E9Q6J5	1	S236	S236	NA	NA	NA	NA	NA	NA	NA	NA	NA	NA	NA	NA	NA	****
1h LPS	3.549180783	0.132253644	26.83616637	7	0	0	7.592338777	3.549180783	NA	BD1L1	NA	BD1L1_MOUSE	E9Q6J5	1	S236	S236	NA	NA	NA	NA	NA	NA	NA	NA	NA	NA	NA	NA	NA	****
4h LPS	2.176973271	0.111247736	19.56869735	7	0	0	6.643638366	2.176973271	NA	BD1L1	NA	BD1L1_MOUSE	E9Q6J5	2	S236S240	S236	S240	NA	NA	NA	NA	NA	NA	NA	NA	NA	NA	NA	NA	****
1h LPS	2.319249367	0.111247736	20.84760964	7	0	0	6.833210095	2.319249367	NA	BD1L1	NA	BD1L1_MOUSE	E9Q6J5	2	S236S240	S236	S240	NA	NA	NA	NA	NA	NA	NA	NA	NA	NA	NA	NA	****
0.5h LPS	3.604520628	0.12437875	28.98019668	7	0	0	7.824149841	3.604520628	NA	BD1L1	NA	BD1L1_MOUSE	E9Q6J5	2	S236S240	S236	S240	NA	NA	NA	NA	NA	NA	NA	NA	NA	NA	NA	NA	****
1h LPS	2.27786666	0.201298203	11.31588174	7	0	1e-4	5.025996266	2.27786666	NA	BD1L1	NA	BD1L1_MOUSE	E9Q6J5	1	S2681	S2681	NA	NA	NA	NA	NA	NA	NA	NA	NA	NA	NA	NA	NA	****
4h LPS	-2.102615317	0.133111673	-15.79587474	7	0	0	6.005425277	2.102615317	NA	BD1L1	NA	BD1L1_MOUSE	E9Q6J5	1	S2920	S2920	NA	NA	NA	NA	NA	NA	NA	NA	NA	NA	NA	NA	NA	****
1h LPS	-1.768512321	0.133111673	-13.28592961	7	0	1e-4	5.494535395	1.768512321	NA	BD1L1	NA	BD1L1_MOUSE	E9Q6J5	1	S2920	S2920	NA	NA	NA	NA	NA	NA	NA	NA	NA	NA	NA	NA	NA	****
4h LPS	1.86920271	0.123931713	15.08252135	7	0	0	5.868504847	1.86920271	NA	BD1L1	NA	BD1L1_MOUSE	E9Q6J5	1	S795	S795	NA	NA	NA	NA	NA	NA	NA	NA	NA	NA	NA	NA	NA	****
4h LPS	1.559355645	0.210059168	7.423411497	7	1e-4	0.001	3.834218665	1.559355645	NA	BD1L1	NA	BD1L1_MOUSE	E9Q6J5	1	S864	S864	NA	NA	NA	NA	NA	NA	NA	NA	NA	NA	NA	NA	NA	***
0.5h LPS	2.356493316	0.23485329	10.03389528	7	0	2e-4	4.679393704	2.356493316	NA	BD1L1	NA	BD1L1_MOUSE	E9Q6J5	1	S864	S864	NA	NA	NA	NA	NA	NA	NA	NA	NA	NA	NA	NA	NA	***
1h LPS	1.462565366	0.210059168	6.962635229	7	2e-4	0.0014	3.660127606	1.462565366	NA	BD1L1	NA	BD1L1_MOUSE	E9Q6J5	1	S864	S864	NA	NA	NA	NA	NA	NA	NA	NA	NA	NA	NA	NA	NA	**
1h LPS	1.393906259	0.185223521	7.52553591	7	1e-4	9e-4	3.871634634	1.393906259	NA	BD1L1	NA	BD1L1_MOUSE	E9Q6J5	2	T655T657	T655	T657	NA	NA	NA	NA	NA	NA	NA	NA	NA	NA	NA	NA	***
4h LPS	1.152083626	0.065439244	17.60539338	7	0	0	6.327926794	1.152083626	NA	BD1L1	NA	BD1L1_MOUSE	E9Q6J5	2	S2907S2920	S2907	S2920	NA	NA	NA	NA	NA	NA	NA	NA	NA	NA	NA	NA	****
0.5h LPS	1.634309227	0.073163299	22.33782866	7	0	0	7.040337074	1.634309227	NA	BD1L1	NA	BD1L1_MOUSE	E9Q6J5	2	S2907S2920	S2907	S2920	NA	NA	NA	NA	NA	NA	NA	NA	NA	NA	NA	NA	****
1h LPS	2.19479007	0.123931713	17.70967264	7	0	0	6.345529805	2.19479007	NA	BD1L1	NA	BD1L1_MOUSE	E9Q6J5	1	S795	S795	NA	NA	NA	NA	NA	NA	NA	NA	NA	NA	NA	NA	NA	****
0.5h LPS	-2.17447882	0.148823375	-14.61113767	7	0	0	5.774619113	2.17447882	NA	BD1L1	NA	BD1L1_MOUSE	E9Q6J5	1	S2920	S2920	NA	NA	NA	NA	NA	NA	NA	NA	NA	NA	NA	NA	NA	****
1h LPS	1.313004672	0.071457975	18.37450147	7	0	0	6.455466519	1.313004672	NA	BD1L1	NA	BD1L1_MOUSE	E9Q6J5	2	S2920T2911	S2920	T2911	NA	NA	NA	NA	NA	NA	NA	NA	NA	NA	NA	NA	****
4h LPS	1.157248221	0.071457975	16.19480844	7	0	0	6.079453858	1.157248221	NA	BD1L1	NA	BD1L1_MOUSE	E9Q6J5	2	S2920T2911	S2920	T2911	NA	NA	NA	NA	NA	NA	NA	NA	NA	NA	NA	NA	****
0.5h LPS	1.526965534	0.079892445	19.11276507	7	0	0	6.573140551	1.526965534	NA	BD1L1	NA	BD1L1_MOUSE	E9Q6J5	2	S2920T2911	S2920	T2911	NA	NA	NA	NA	NA	NA	NA	NA	NA	NA	NA	NA	****
0.5h LPS	1.353581362	0.217992615	6.209299176	7	4e-4	0.0024	3.355323449	1.353581362	NA	BD1L1	NA	BD1L1_MOUSE	E9Q6J5	1	S634	S634	NA	NA	NA	NA	NA	NA	NA	NA	NA	NA	NA	NA	NA	**
1h LPS	1.439063367	0.194978522	7.380625069	7	2e-4	0.001	3.818419891	1.439063367	NA	BD1L1	NA	BD1L1_MOUSE	E9Q6J5	1	S634	S634	NA	NA	NA	NA	NA	NA	NA	NA	NA	NA	NA	NA	NA	***
4h LPS	-2.095876821	0.191942214	-10.91931146	7	0	1e-4	4.922719509	2.095876821	Class E basic helix-loop-helix protein 41	BHE41	Bhlhe41	BHE41_MOUSE	Q99PV5	1	S122	S122	NA	NA	NA	NA	NA	NA	NA	NA	NA	NA	NA	NA	NA	****
1h LPS	1.668559239	0.104162962	16.01873844	7	0	0	6.046997897	1.668559239	Protein bicaudal D homolog 2	BICD2	Bicd2	BICD2_MOUSE	Q921C5	1	S411	S411	NA	NA	NA	NA	NA	NA	NA	NA	NA	NA	NA	NA	NA	****
0.5h LPS	1.11389136	0.12810194	8.6953512	7	1e-4	4e-4	4.272976689	1.11389136	Protein bicaudal D homolog 2	BICD2	Bicd2	BICD2_MOUSE	Q921C5	1	S604	S604	NA	NA	NA	NA	NA	NA	NA	NA	NA	NA	NA	NA	NA	***
0.5h LPS	1.329772848	0.142516299	9.330672026	7	0	3e-4	4.472186597	1.329772848	Protein bicaudal D homolog 2	BICD2	Bicd2	BICD2_MOUSE	Q921C5	1	S611	S611	NA	NA	NA	NA	NA	NA	NA	NA	NA	NA	NA	NA	NA	***
0.5h LPS	1.900532661	0.116457732	16.31950611	7	0	0	6.10223712	1.900532661	Protein bicaudal D homolog 2	BICD2	Bicd2	BICD2_MOUSE	Q921C5	1	S411	S411	NA	NA	NA	NA	NA	NA	NA	NA	NA	NA	NA	NA	NA	****
4h LPS	1.734393903	0.104162962	16.6507737	7	0	0	6.161964411	1.734393903	Protein bicaudal D homolog 2	BICD2	Bicd2	BICD2_MOUSE	Q921C5	1	S411	S411	NA	NA	NA	NA	NA	NA	NA	NA	NA	NA	NA	NA	NA	****
0.5h LPS	2.664982271	0.279366222	9.539386167	7	0	3e-4	4.535073556	2.664982271	Biliverdin reductase A	BIEA	Blvra	BIEA_MOUSE	Q9CY64	1	S49	S49	NA	NA	NA	NA	NA	NA	NA	NA	NA	NA	NA	NA	NA	***
4h LPS	3.076378732	0.249872745	12.31178187	7	0	1e-4	5.271497171	3.076378732	Biliverdin reductase A	BIEA	Blvra	BIEA_MOUSE	Q9CY64	1	S49	S49	NA	NA	NA	NA	NA	NA	NA	NA	NA	NA	NA	NA	NA	****
1h LPS	3.26790355	0.249872745	13.07827131	7	0	1e-4	5.448294112	3.26790355	Biliverdin reductase A	BIEA	Blvra	BIEA_MOUSE	Q9CY64	1	S49	S49	NA	NA	NA	NA	NA	NA	NA	NA	NA	NA	NA	NA	NA	****
0.5h LPS	2.010891367	0.178064571	11.29304589	7	0	1e-4	5.020138912	2.010891367	Brefeldin A-inhibited guanine nucleotide-exchange protein 1	BIG1	Arfgef1	BIG1_MOUSE	G3X9K3	2	S234S243	S234	S243	NA	NA	NA	NA	NA	NA	NA	NA	NA	NA	NA	NA	****
0.5h LPS	1.678730674	0.072458143	23.16828181	7	0	0	7.149990156	1.678730674	Brefeldin A-inhibited guanine nucleotide-exchange protein 1	BIG1	Arfgef1	BIG1_MOUSE	G3X9K3	2	S234S237	S234	S237	NA	NA	NA	NA	NA	NA	NA	NA	NA	NA	NA	NA	****
1h LPS	1.418701347	0.064808533	21.89065662	7	0	0	6.979633389	1.418701347	Brefeldin A-inhibited guanine nucleotide-exchange protein 1	BIG1	Arfgef1	BIG1_MOUSE	G3X9K3	2	S234S237	S234	S237	NA	NA	NA	NA	NA	NA	NA	NA	NA	NA	NA	NA	****
1h LPS	1.642779073	0.159265794	10.3147012	7	0	2e-4	4.758571446	1.642779073	Brefeldin A-inhibited guanine nucleotide-exchange protein 1	BIG1	Arfgef1	BIG1_MOUSE	G3X9K3	2	S234S243	S234	S243	NA	NA	NA	NA	NA	NA	NA	NA	NA	NA	NA	NA	***
0.5h LPS	1.013951319	0.225127892	4.503890245	7	0.0028	0.011	2.55512485	1.013951319	Brefeldin A-inhibited guanine nucleotide-exchange protein 2	BIG2	Arfgef2	BIG2_MOUSE	A2A5R2	1	S1022	S1022	NA	NA	NA	NA	NA	NA	NA	NA	NA	NA	NA	NA	NA	*
1h LPS	1.451709857	0.109380168	13.27214872	7	0	1e-4	5.491487603	1.451709857	Brefeldin A-inhibited guanine nucleotide-exchange protein 2	BIG2	Arfgef2	BIG2_MOUSE	A2A5R2	1	T244	T244	NA	NA	NA	NA	NA	NA	NA	NA	NA	NA	NA	NA	NA	****
1h LPS	2.48024597	0.201360508	12.31743994	7	0	1e-4	5.272839125	2.48024597	Brefeldin A-inhibited guanine nucleotide-exchange protein 2	BIG2	Arfgef2	BIG2_MOUSE	A2A5R2	1	S1022	S1022	NA	NA	NA	NA	NA	NA	NA	NA	NA	NA	NA	NA	NA	****
4h LPS	1.637526787	0.109380168	14.97096609	7	0	0	5.846539587	1.637526787	Brefeldin A-inhibited guanine nucleotide-exchange protein 2	BIG2	Arfgef2	BIG2_MOUSE	A2A5R2	1	T244	T244	NA	NA	NA	NA	NA	NA	NA	NA	NA	NA	NA	NA	NA	****
0.5h LPS	1.603100122	0.122290746	13.10892426	7	0	1e-4	5.455162726	1.603100122	Brefeldin A-inhibited guanine nucleotide-exchange protein 2	BIG2	Arfgef2	BIG2_MOUSE	A2A5R2	1	T244	T244	NA	NA	NA	NA	NA	NA	NA	NA	NA	NA	NA	NA	NA	****
4h LPS	2.998301829	0.201360508	14.89021781	7	0	0	5.830543379	2.998301829	Brefeldin A-inhibited guanine nucleotide-exchange protein 2	BIG2	Arfgef2	BIG2_MOUSE	A2A5R2	1	S1022	S1022	NA	NA	NA	NA	NA	NA	NA	NA	NA	NA	NA	NA	NA	****
0.5h LPS	-1.072364128	0.111391973	-9.626942575	7	0	3e-4	4.56109794	1.072364128	Bridging integrator 2	BIN2	Bin2	BIN2_MOUSE	D3Z6Q9	1	T378	T378	NA	NA	NA	NA	NA	NA	NA	NA	NA	NA	NA	NA	NA	***
0.5h LPS	-1.396696324	0.154915972	-9.015831678	7	0	4e-4	4.374974781	1.396696324	Bridging integrator 2	BIN2	Bin2	BIN2_MOUSE	D3Z6Q9	1	T407	T407	NA	NA	NA	NA	NA	NA	NA	NA	NA	NA	NA	NA	NA	***
1h LPS	-1.064634486	0.138561057	-7.683504345	7	1e-4	8e-4	3.928711453	1.064634486	Bridging integrator 2	BIN2	Bin2	BIN2_MOUSE	D3Z6Q9	1	T407	T407	NA	NA	NA	NA	NA	NA	NA	NA	NA	NA	NA	NA	NA	***
0.5h LPS	-1.014118034	0.092034494	-11.01889069	7	0	1e-4	4.948967521	1.014118034	Bridging integrator 2	BIN2	Bin2	BIN2_MOUSE	D3Z6Q9	2	S422S430	S422	S430	NA	NA	NA	NA	NA	NA	NA	NA	NA	NA	NA	NA	****
1h LPS	-1.016528882	0.103040784	-9.865306199	7	0	2e-4	4.630909255	1.016528882	Bridging integrator 2	BIN2	Bin2	BIN2_MOUSE	D3Z6Q9	1	S408	S408	NA	NA	NA	NA	NA	NA	NA	NA	NA	NA	NA	NA	NA	***
0.5h LPS	-1.172835013	0.115203098	-10.18058567	7	0	2e-4	4.720997396	1.172835013	Bridging integrator 2	BIN2	Bin2	BIN2_MOUSE	D3Z6Q9	1	S408	S408	NA	NA	NA	NA	NA	NA	NA	NA	NA	NA	NA	NA	NA	***
0.5h LPS	-1.189317153	0.125022517	-9.512823624	7	0	3e-4	4.52713709	1.189317153	Bridging integrator 2	BIN2	Bin2	BIN2_MOUSE	D3Z6Q9	2	S424S430	S424	S430	NA	NA	NA	NA	NA	NA	NA	NA	NA	NA	NA	NA	***
1h LPS	-1.252238765	0.111823539	-11.19834679	7	0	1e-4	4.995733485	1.252238765	Bridging integrator 2	BIN2	Bin2	BIN2_MOUSE	D3Z6Q9	2	S424S430	S424	S430	NA	NA	NA	NA	NA	NA	NA	NA	NA	NA	NA	NA	****
0.5h LPS	2.350906525	0.13757333	17.08838855	7	0	0	6.239146995	2.350906525	Baculoviral IAP repeat-containing protein 1b	BIR1B	Naip2	BIR1B_MOUSE	Q9QUK4	1	S1442	S1442	NA	NA	NA	NA	NA	NA	NA	NA	NA	NA	NA	NA	NA	****
4h LPS	1.390650179	0.123049328	11.30156667	7	0	1e-4	5.022325732	1.390650179	Baculoviral IAP repeat-containing protein 1b	BIR1B	Naip2	BIR1B_MOUSE	Q9QUK4	1	S1442	S1442	NA	NA	NA	NA	NA	NA	NA	NA	NA	NA	NA	NA	NA	****
1h LPS	1.518546158	0.123049328	12.34095455	7	0	1e-4	5.278410126	1.518546158	Baculoviral IAP repeat-containing protein 1b	BIR1B	Naip2	BIR1B_MOUSE	Q9QUK4	1	S1442	S1442	NA	NA	NA	NA	NA	NA	NA	NA	NA	NA	NA	NA	NA	****
1h LPS	1.246584112	0.176555304	7.060587176	7	2e-4	0.0013	3.697879392	1.246584112	Baculoviral IAP repeat-containing protein 6	BIRC6	Birc6	BIRC6_MOUSE	O88738	1	T495	T495	NA	NA	NA	NA	NA	NA	NA	NA	NA	NA	NA	NA	NA	**
0.5h LPS	1.190723563	0.1672281	7.120355748	7	2e-4	0.0012	3.720713993	1.190723563	Baculoviral IAP repeat-containing protein 6	BIRC6	Birc6	BIRC6_MOUSE	O88738	1	S493	S493	NA	NA	NA	NA	NA	NA	NA	NA	NA	NA	NA	NA	NA	**
1h LPS	1.549851542	0.158121091	9.801674987	7	0	2e-4	4.612419439	1.549851542	Baculoviral IAP repeat-containing protein 6	BIRC6	Birc6	BIRC6_MOUSE	O88738	1	S593	S593	NA	NA	NA	NA	NA	NA	NA	NA	NA	NA	NA	NA	NA	***
0.5h LPS	1.763490663	0.176784754	9.975354903	7	0	2e-4	4.662640219	1.763490663	Baculoviral IAP repeat-containing protein 6	BIRC6	Birc6	BIRC6_MOUSE	O88738	1	S593	S593	NA	NA	NA	NA	NA	NA	NA	NA	NA	NA	NA	NA	NA	***
0.5h LPS	1.210329878	0.19739483	6.131517609	7	5e-4	0.0025	3.322310137	1.210329878	Baculoviral IAP repeat-containing protein 6	BIRC6	Birc6	BIRC6_MOUSE	O88738	1	T495	T495	NA	NA	NA	NA	NA	NA	NA	NA	NA	NA	NA	NA	NA	**
1h LPS	1.15773244	0.14957336	7.740231566	7	1e-4	8e-4	3.948975689	1.15773244	Baculoviral IAP repeat-containing protein 6	BIRC6	Birc6	BIRC6_MOUSE	O88738	1	S493	S493	NA	NA	NA	NA	NA	NA	NA	NA	NA	NA	NA	NA	NA	***
0.5h LPS	-1.08195574	0.236231893	-4.58005787	7	0.0025	0.0102	2.594554333	1.08195574	B-cell linker protein	BLNK	Blnk	BLNK_MOUSE	Q9QUN3	2	S125S129	S125	S129	NA	NA	NA	NA	NA	NA	NA	NA	NA	NA	NA	NA	*
0.5h LPS	-1.005692727	0.20531041	-4.898401054	7	0.0018	0.0075	2.755395112	1.005692727	B-cell linker protein	BLNK	Blnk	BLNK_MOUSE	Q9QUN3	1	S230	S230	NA	NA	NA	NA	NA	NA	NA	NA	NA	NA	NA	NA	NA	**
4h LPS	-1.001001633	0.211292228	-4.73752225	7	0.0021	0.0084	2.674903332	1.001001633	B-cell linker protein	BLNK	Blnk	BLNK_MOUSE	Q9QUN3	2	S125S129	S125	S129	NA	NA	NA	NA	NA	NA	NA	NA	NA	NA	NA	NA	**
4h LPS	1.601856213	0.107192345	14.94375571	7	0	0	5.841158356	1.601856213	Polycomb complex protein BMI-1	BMI1	Bmi1	BMI1_MOUSE	P25916	1	S318	S318	NA	NA	NA	NA	NA	NA	NA	NA	NA	NA	NA	NA	NA	****
1h LPS	1.712747176	0.129568892	13.21881472	7	0	1e-4	5.479664351	1.712747176	Polycomb complex protein BMI-1	BMI1	Bmi1	BMI1_MOUSE	P25916	1	S314	S314	NA	NA	NA	NA	NA	NA	NA	NA	NA	NA	NA	NA	NA	****
4h LPS	1.532835619	0.129568892	11.83027497	7	0	1e-4	5.1551641010000004	1.532835619	Polycomb complex protein BMI-1	BMI1	Bmi1	BMI1_MOUSE	P25916	1	S314	S314	NA	NA	NA	NA	NA	NA	NA	NA	NA	NA	NA	NA	NA	****
1h LPS	1.82273471	0.107192345	17.00433659	7	0	0	6.224470662	1.82273471	Polycomb complex protein BMI-1	BMI1	Bmi1	BMI1_MOUSE	P25916	1	S318	S318	NA	NA	NA	NA	NA	NA	NA	NA	NA	NA	NA	NA	NA	****
0.5h LPS	2.102041733	0.119844685	17.53971599	7	0	0	6.316788533	2.102041733	Polycomb complex protein BMI-1	BMI1	Bmi1	BMI1_MOUSE	P25916	1	S318	S318	NA	NA	NA	NA	NA	NA	NA	NA	NA	NA	NA	NA	NA	****
0.5h LPS	2.053105376	0.144862425	14.17279447	7	0	0	5.684712901	2.053105376	Polycomb complex protein BMI-1	BMI1	Bmi1	BMI1_MOUSE	P25916	1	S314	S314	NA	NA	NA	NA	NA	NA	NA	NA	NA	NA	NA	NA	NA	****
1h LPS	1.25250992	0.150634638	8.314886495	7	1e-4	5e-4	4.147656224	1.25250992	Bone morphogenetic protein receptor type-2	BMPR2	Bmpr2	BMPR2_MOUSE	O35607	2	S862S863	S862	S863	NA	NA	NA	NA	NA	NA	NA	NA	NA	NA	NA	NA	***
4h LPS	1.045060375	0.150634638	6.937716228	7	2e-4	0.0014	3.65045756	1.045060375	Bone morphogenetic protein receptor type-2	BMPR2	Bmpr2	BMPR2_MOUSE	O35607	2	S862S863	S862	S863	NA	NA	NA	NA	NA	NA	NA	NA	NA	NA	NA	NA	**
0.5h LPS	1.097853185	0.168414646	6.518751276	7	3e-4	0.0018	3.48373038	1.097853185	Bone morphogenetic protein receptor type-2	BMPR2	Bmpr2	BMPR2_MOUSE	O35607	2	S862S863	S862	S863	NA	NA	NA	NA	NA	NA	NA	NA	NA	NA	NA	NA	**
0.5h LPS	1.009748271	0.133002601	7.591943786	7	1e-4	8e-4	3.895746025	1.009748271	Bone morphogenetic protein receptor type-2	BMPR2	Bmpr2	BMPR2_MOUSE	O35607	1	S863	S863	NA	NA	NA	NA	NA	NA	NA	NA	NA	NA	NA	NA	NA	***
0.5h LPS	1.858419194	0.250808116	7.409725096	7	1e-4	0.001	3.829172945	1.858419194	BCL2/adenovirus E1B 19 kDa protein-interacting protein 3-like	BNI3L	Bnip3l	BNI3L_MOUSE	Q9Z2F7	1	S119	S119	NA	NA	NA	NA	NA	NA	NA	NA	NA	NA	NA	NA	NA	***
1h LPS	1.464666189	0.224329599	6.529081298	7	3e-4	0.0019	3.487937805	1.464666189	BCL2/adenovirus E1B 19 kDa protein-interacting protein 3-like	BNI3L	Bnip3l	BNI3L_MOUSE	Q9Z2F7	1	S119	S119	NA	NA	NA	NA	NA	NA	NA	NA	NA	NA	NA	NA	NA	**
1h LPS	1.24824537	0.130076302	9.5962550190000009	7	0	3e-4	4.552000337	1.24824537	NA	BORC6	NA	BORC6_MOUSE	Q9D6W8	1	T41	T41	NA	NA	NA	NA	NA	NA	NA	NA	NA	NA	NA	NA	NA	***
4h LPS	1.131257754	0.130076302	8.696878161	7	1e-4	4e-4	4.273470223	1.131257754	NA	BORC6	NA	BORC6_MOUSE	Q9D6W8	1	T41	T41	NA	NA	NA	NA	NA	NA	NA	NA	NA	NA	NA	NA	NA	***
0.5h LPS	1.476277217	0.145429727	10.15113791	7	0	2e-4	4.71268839	1.476277217	NA	BORC6	NA	BORC6_MOUSE	Q9D6W8	1	T41	T41	NA	NA	NA	NA	NA	NA	NA	NA	NA	NA	NA	NA	NA	***
1h LPS	1.633865685	0.101264997	16.13455519	7	0	0	6.068385071	1.633865685	NA	BORC6	NA	BORC6_MOUSE	Q9D6W8	1	S43	S43	NA	NA	NA	NA	NA	NA	NA	NA	NA	NA	NA	NA	NA	****
4h LPS	1.395670435	0.101264997	13.78235792	7	0	1e-4	5.602402909	1.395670435	NA	BORC6	NA	BORC6_MOUSE	Q9D6W8	1	S43	S43	NA	NA	NA	NA	NA	NA	NA	NA	NA	NA	NA	NA	NA	****
0.5h LPS	1.86644825	0.113217709	16.48547981	7	0	0	6.13230539	1.86644825	NA	BORC6	NA	BORC6_MOUSE	Q9D6W8	1	S43	S43	NA	NA	NA	NA	NA	NA	NA	NA	NA	NA	NA	NA	NA	****
4h LPS	2.999041251	0.298564012	10.04488529	7	0	2e-4	4.682529255	2.999041251	NA	BORC8	NA	BORC8_MOUSE	Q9D6Y4	1	S114	S114	NA	NA	NA	NA	NA	NA	NA	NA	NA	NA	NA	NA	NA	***
0.5h LPS	2.792719906	0.333804713	8.366328561	7	1e-4	5e-4	4.164879591	2.792719906	NA	BORC8	NA	BORC8_MOUSE	Q9D6Y4	1	S114	S114	NA	NA	NA	NA	NA	NA	NA	NA	NA	NA	NA	NA	NA	***
1h LPS	3.131933561	0.298564012	10.48999021	7	0	2e-4	4.807029845	3.131933561	NA	BORC8	NA	BORC8_MOUSE	Q9D6Y4	1	S114	S114	NA	NA	NA	NA	NA	NA	NA	NA	NA	NA	NA	NA	NA	***
4h LPS	-1.017597821	0.148476917	-6.853575916	7	2e-4	0.0014	3.617605858	1.017597821	Borealin	BOREA	Cdca8	BOREA_MOUSE	Q8BHX3	1	S228	S228	NA	NA	NA	NA	NA	NA	NA	NA	NA	NA	NA	NA	NA	**
4h LPS	2.201033643	0.377544542	5.829864824	7	6e-4	0.0031	3.19135633	2.201033643	Cdc42 effector protein 2	BORG1	Cdc42ep2	BORG1_MOUSE	Q8JZX9	1	S137	S137	NA	NA	NA	NA	NA	NA	NA	NA	NA	NA	NA	NA	NA	**
0.5h LPS	-1.053830739	0.191496385	-5.503136473	7	9e-4	0.0043	3.044056715	1.053830739	Bromodomain-containing protein 2	BRD2	Brd2	BRD2_MOUSE	Q7JJ13	1	S297	S297	NA	NA	NA	NA	NA	NA	NA	NA	NA	NA	NA	NA	NA	**
4h LPS	1.877312313	0.136227777	13.78068666	7	0	1e-4	5.602045902	1.877312313	E3 ubiquitin-protein ligase BRE1A	BRE1A	Rnf20	BRE1A_MOUSE	Q5DTM8	2	S524S525	S524	S525	NA	NA	NA	NA	NA	NA	NA	NA	NA	NA	NA	NA	****
4h LPS	1.850778233	0.168982871	10.95246059	7	0	1e-4	4.931481167	1.850778233	E3 ubiquitin-protein ligase BRE1A	BRE1A	Rnf20	BRE1A_MOUSE	Q5DTM8	1	S524	S524	NA	NA	NA	NA	NA	NA	NA	NA	NA	NA	NA	NA	NA	****
0.5h LPS	2.088976206	0.188928593	11.05696164	7	0	1e-4	4.958946035	2.088976206	E3 ubiquitin-protein ligase BRE1A	BRE1A	Rnf20	BRE1A_MOUSE	Q5DTM8	1	S524	S524	NA	NA	NA	NA	NA	NA	NA	NA	NA	NA	NA	NA	NA	****
0.5h LPS	2.002210261	0.152307285	13.14586008	7	0	1e-4	5.463419354	2.002210261	E3 ubiquitin-protein ligase BRE1A	BRE1A	Rnf20	BRE1A_MOUSE	Q5DTM8	2	S524S525	S524	S525	NA	NA	NA	NA	NA	NA	NA	NA	NA	NA	NA	NA	****
4h LPS	1.964497061	0.073225139	26.82817804	7	0	0	7.591441458	1.964497061	E3 ubiquitin-protein ligase BRE1A	BRE1A	Rnf20	BRE1A_MOUSE	Q5DTM8	2	S522S524	S522	S524	NA	NA	NA	NA	NA	NA	NA	NA	NA	NA	NA	NA	****
0.5h LPS	1.816559127	0.150731918	12.05158904	7	0	1e-4	5.209164032	1.816559127	E3 ubiquitin-protein ligase BRE1A	BRE1A	Rnf20	BRE1A_MOUSE	Q5DTM8	1	S525	S525	NA	NA	NA	NA	NA	NA	NA	NA	NA	NA	NA	NA	NA	****
1h LPS	1.633444222	0.134818726	12.11585567	7	0	1e-4	5.22467437	1.633444222	E3 ubiquitin-protein ligase BRE1A	BRE1A	Rnf20	BRE1A_MOUSE	Q5DTM8	1	S525	S525	NA	NA	NA	NA	NA	NA	NA	NA	NA	NA	NA	NA	NA	****
1h LPS	1.918477727	0.168982871	11.35308992	7	0	1e-4	5.035517137	1.918477727	E3 ubiquitin-protein ligase BRE1A	BRE1A	Rnf20	BRE1A_MOUSE	Q5DTM8	1	S524	S524	NA	NA	NA	NA	NA	NA	NA	NA	NA	NA	NA	NA	NA	****
0.5h LPS	1.837388418	0.081868194	22.44325088	7	0	0	7.05447548	1.837388418	E3 ubiquitin-protein ligase BRE1A	BRE1A	Rnf20	BRE1A_MOUSE	Q5DTM8	2	S522S524	S522	S524	NA	NA	NA	NA	NA	NA	NA	NA	NA	NA	NA	NA	****
1h LPS	1.967987395	0.073225139	26.87584381	7	0	0	7.596791828	1.967987395	E3 ubiquitin-protein ligase BRE1A	BRE1A	Rnf20	BRE1A_MOUSE	Q5DTM8	2	S522S524	S522	S524	NA	NA	NA	NA	NA	NA	NA	NA	NA	NA	NA	NA	****
4h LPS	1.649189992	0.134818726	12.23264783	7	0	1e-4	5.252668736	1.649189992	E3 ubiquitin-protein ligase BRE1A	BRE1A	Rnf20	BRE1A_MOUSE	Q5DTM8	1	S525	S525	NA	NA	NA	NA	NA	NA	NA	NA	NA	NA	NA	NA	NA	****
1h LPS	1.82505076	0.136227777	13.39705306	7	0	1e-4	5.519004346	1.82505076	E3 ubiquitin-protein ligase BRE1A	BRE1A	Rnf20	BRE1A_MOUSE	Q5DTM8	2	S524S525	S524	S525	NA	NA	NA	NA	NA	NA	NA	NA	NA	NA	NA	NA	****
1h LPS	1.285516002	0.134999005	9.522410966	7	0	3e-4	4.530003865	1.285516002	NA	BRPF1	NA	BRPF1_MOUSE	B2RRD7	1	T888	T888	NA	NA	NA	NA	NA	NA	NA	NA	NA	NA	NA	NA	NA	***
0.5h LPS	1.987425329	0.150933476	13.16755823	7	0	1e-4	5.468259691	1.987425329	NA	BRPF1	NA	BRPF1_MOUSE	B2RRD7	1	T888	T888	NA	NA	NA	NA	NA	NA	NA	NA	NA	NA	NA	NA	NA	****
1h LPS	1.034975449	0.141808073	7.298424039	7	2e-4	0.0011	3.787860974	1.034975449	BSD domain-containing protein 1	BSDC1	Bsdc1	BSDC1_MOUSE	Q80Y55	1	T386	T386	NA	NA	NA	NA	NA	NA	NA	NA	NA	NA	NA	NA	NA	**
0.5h LPS	1.361339596	0.158546246	8.586388099	7	1e-4	4e-4	4.237566853	1.361339596	BSD domain-containing protein 1	BSDC1	Bsdc1	BSDC1_MOUSE	Q80Y55	1	T386	T386	NA	NA	NA	NA	NA	NA	NA	NA	NA	NA	NA	NA	NA	***
0.5h LPS	1.23322899	0.140170866	8.798040771	7	0	4e-4	4.306004165	1.23322899	BSD domain-containing protein 1	BSDC1	Bsdc1	BSDC1_MOUSE	Q80Y55	1	S384	S384	NA	NA	NA	NA	NA	NA	NA	NA	NA	NA	NA	NA	NA	***
1h LPS	1.490124879	0.154757433	9.628777414	7	0	3e-4	4.56164109	1.490124879	Tyrosine-protein kinase BTK	BTK	Btk	BTK_MOUSE	P35991	1	T191	T191	NA	NA	NA	NA	NA	NA	NA	NA	NA	NA	NA	NA	NA	***
0.5h LPS	1.614657939	0.17302407	9.331984469	7	0	3e-4	4.472585854	1.614657939	Tyrosine-protein kinase BTK	BTK	Btk	BTK_MOUSE	P35991	1	T191	T191	NA	NA	NA	NA	NA	NA	NA	NA	NA	NA	NA	NA	NA	***
4h LPS	1.12018494	0.154757433	7.238327206	7	2e-4	0.0011	3.76534571	1.12018494	Tyrosine-protein kinase BTK	BTK	Btk	BTK_MOUSE	P35991	1	T191	T191	NA	NA	NA	NA	NA	NA	NA	NA	NA	NA	NA	NA	NA	**
1h LPS	2.301579628	0.10184829	22.59811753	7	0	0	7.075127916	2.301579628	Mitotic checkpoint serine/threonine-protein kinase BUB1 beta	BUB1B	Bub1b	BUB1B_MOUSE	Q9Z1S0	1	S679	S679	NA	NA	NA	NA	NA	NA	NA	NA	NA	NA	NA	NA	NA	****
4h LPS	2.743865168	0.10184829	26.94070925	7	0	0	7.604057855	2.743865168	Mitotic checkpoint serine/threonine-protein kinase BUB1 beta	BUB1B	Bub1b	BUB1B_MOUSE	Q9Z1S0	1	S679	S679	NA	NA	NA	NA	NA	NA	NA	NA	NA	NA	NA	NA	NA	****
0.5h LPS	2.605081519	0.11386985	22.87771101	7	0	0	7.11206603	2.605081519	Mitotic checkpoint serine/threonine-protein kinase BUB1 beta	BUB1B	Bub1b	BUB1B_MOUSE	Q9Z1S0	1	S679	S679	NA	NA	NA	NA	NA	NA	NA	NA	NA	NA	NA	NA	NA	****
4h LPS	1.089290213	0.110825418	9.828884326	7	0	2e-4	4.620338766	1.089290213	Mitotic checkpoint serine/threonine-protein kinase BUB1 beta	BUB1B	Bub1b	BUB1B_MOUSE	Q9Z1S0	1	S659	S659	NA	NA	NA	NA	NA	NA	NA	NA	NA	NA	NA	NA	NA	***
4h LPS	1.422001716	0.174069613	8.169155391	7	1e-4	6e-4	4.098375228	1.422001716	Complement component C1q receptor	C1QR1	Cd93	C1QR1_MOUSE	O89103	1	T639	T639	NA	NA	NA	NA	NA	NA	NA	NA	NA	NA	NA	NA	NA	***
1h LPS	1.199508816	0.174069613	6.890971931	7	2e-4	0.0014	3.632245061	1.199508816	Complement component C1q receptor	C1QR1	Cd93	C1QR1_MOUSE	O89103	1	T639	T639	NA	NA	NA	NA	NA	NA	NA	NA	NA	NA	NA	NA	NA	**
0.5h LPS	1.504766011	0.174699831	8.6134371260000009	7	1e-4	4e-4	4.246392413	1.504766011	C2 domain-containing protein 2-like	C2C2L	C2cd2l	C2C2L_MOUSE	Q80X80	1	T417	T417	NA	NA	NA	NA	NA	NA	NA	NA	NA	NA	NA	NA	NA	***
1h LPS	1.115542235	0.156256279	7.139183403	7	2e-4	0.0012	3.727875912	1.115542235	C2 domain-containing protein 2-like	C2C2L	C2cd2l	C2C2L_MOUSE	Q80X80	1	T417	T417	NA	NA	NA	NA	NA	NA	NA	NA	NA	NA	NA	NA	NA	**
4h LPS	2.030747014	0.132053041	15.37826766	7	0	0	5.926000809	2.030747014	C2 domain-containing protein 5	C2CD5	C2cd5	C2CD5_MOUSE	Q7TPS5	2	S293S295	S293	S295	NA	NA	NA	NA	NA	NA	NA	NA	NA	NA	NA	NA	****
0.5h LPS	1.076075706	0.147639789	7.288521048	7	2e-4	0.001	3.784160978	1.076075706	C2 domain-containing protein 5	C2CD5	C2cd5	C2CD5_MOUSE	Q7TPS5	2	S293S295	S293	S295	NA	NA	NA	NA	NA	NA	NA	NA	NA	NA	NA	NA	***
1h LPS	1.667409188	0.132053041	12.62681398	7	0	1e-4	5.345362497	1.667409188	C2 domain-containing protein 5	C2CD5	C2cd5	C2CD5_MOUSE	Q7TPS5	2	S293S295	S293	S295	NA	NA	NA	NA	NA	NA	NA	NA	NA	NA	NA	NA	****
0.5h LPS	1.302761529	0.186128081	6.999274488	7	2e-4	0.0013	3.674297019	1.302761529	Coiled-coil and C2 domain-containing protein 1B	C2D1B	Cc2d1b	C2D1B_MOUSE	Q8BRN9	1	S455	S455	NA	NA	NA	NA	NA	NA	NA	NA	NA	NA	NA	NA	NA	**
0.5h LPS	1.483612338	0.194189249	7.64003333	7	1e-4	8e-4	3.913100124	1.483612338	Coiled-coil and C2 domain-containing protein 1B	C2D1B	Cc2d1b	C2D1B_MOUSE	Q8BRN9	1	S459	S459	NA	NA	NA	NA	NA	NA	NA	NA	NA	NA	NA	NA	NA	***
0.5h LPS	1.270221096	0.123348776	10.2978006	7	0	2e-4	4.753860562	1.270221096	UPF0688 protein C1orf174 homolog	CA174	NA	CA174_MOUSE	Q80WR5	1	T119	T119	NA	NA	NA	NA	NA	NA	NA	NA	NA	NA	NA	NA	NA	***
0.5h LPS	2.711275613	0.153483733	17.66490538	7	0	0	6.337985039	2.711275613	UPF0688 protein C1orf174 homolog	CA174	NA	CA174_MOUSE	Q80WR5	1	S22	S22	NA	NA	NA	NA	NA	NA	NA	NA	NA	NA	NA	NA	NA	****
1h LPS	2.171724655	0.137280024	15.81966987	7	0	0	6.009890518	2.171724655	UPF0688 protein C1orf174 homolog	CA174	NA	CA174_MOUSE	Q80WR5	1	S22	S22	NA	NA	NA	NA	NA	NA	NA	NA	NA	NA	NA	NA	NA	****
4h LPS	1.831009517	0.137280024	13.33777098	7	0	1e-4	5.505974328	1.831009517	UPF0688 protein C1orf174 homolog	CA174	NA	CA174_MOUSE	Q80WR5	1	S22	S22	NA	NA	NA	NA	NA	NA	NA	NA	NA	NA	NA	NA	NA	****
0.5h LPS	1.399270865	0.093119033	15.02669027	7	0	0	5.857530989	1.399270865	UPF0688 protein C1orf174 homolog	CA174	NA	CA174_MOUSE	Q80WR5	1	S20	S20	NA	NA	NA	NA	NA	NA	NA	NA	NA	NA	NA	NA	NA	****
0.5h LPS	2.05524702	0.078423386	26.20706799	7	0	0	7.520856406	2.05524702	Caspase activity and apoptosis inhibitor 1	CAAP1	Caap1	CAAP1_MOUSE	Q8VDY9	1	S73	S73	NA	NA	NA	NA	NA	NA	NA	NA	NA	NA	NA	NA	NA	****
1h LPS	1.736218548	0.070144009	24.75220004	7	0	0	7.348872945	1.736218548	Caspase activity and apoptosis inhibitor 1	CAAP1	Caap1	CAAP1_MOUSE	Q8VDY9	1	S73	S73	NA	NA	NA	NA	NA	NA	NA	NA	NA	NA	NA	NA	NA	****
4h LPS	1.039950568	0.070144009	14.82593567	7	0	0	5.817750349	1.039950568	Caspase activity and apoptosis inhibitor 1	CAAP1	Caap1	CAAP1_MOUSE	Q8VDY9	1	S73	S73	NA	NA	NA	NA	NA	NA	NA	NA	NA	NA	NA	NA	NA	****
0.5h LPS	1.448235638	0.146681358	9.873344906	7	0	2e-4	4.633237645	1.448235638	CDK5 and ABL1 enzyme substrate 1	CABL1	Cables1	CABL1_MOUSE	Q9ESJ1	1	S274	S274	NA	NA	NA	NA	NA	NA	NA	NA	NA	NA	NA	NA	NA	***
1h LPS	1.100204046	0.131195795	8.385970352	7	1e-4	5e-4	4.171432441	1.100204046	CDK5 and ABL1 enzyme substrate 1	CABL1	Cables1	CABL1_MOUSE	Q9ESJ1	1	S274	S274	NA	NA	NA	NA	NA	NA	NA	NA	NA	NA	NA	NA	NA	***
4h LPS	1.457298146	0.122621383	11.88453526	7	0	1e-4	5.168488605	1.457298146	Calcium-binding and coiled-coil domain-containing protein 1	CACO1	Calcoco1	CACO1_MOUSE	Q8CGU1	1	S563	S563	NA	NA	NA	NA	NA	NA	NA	NA	NA	NA	NA	NA	NA	****
0.5h LPS	1.393447457	0.123568157	11.27675199	7	0	1e-4	5.01595298	1.393447457	Chromatin assembly factor 1 subunit A	CAF1A	Chaf1a	CAF1A_MOUSE	Q9QWF0	1	S51	S51	NA	NA	NA	NA	NA	NA	NA	NA	NA	NA	NA	NA	NA	****
1h LPS	1.105917595	0.110522719	10.0062467	7	0	2e-4	4.671491846	1.105917595	Chromatin assembly factor 1 subunit A	CAF1A	Chaf1a	CAF1A_MOUSE	Q9QWF0	1	S51	S51	NA	NA	NA	NA	NA	NA	NA	NA	NA	NA	NA	NA	NA	***
0.5h LPS	1.695054838	0.165317102	10.25335439	7	0	2e-4	4.741438669	1.695054838	Chromatin assembly factor 1 subunit B	CAF1B	Chaf1b	CAF1B_MOUSE	Q9D0N7	3	S435S436S447	S435	S436	S447	NA	NA	NA	NA	NA	NA	NA	NA	NA	NA	NA	***
4h LPS	1.179942979	0.147864112	7.979914572	7	1e-4	7e-4	4.033277561	1.179942979	Chromatin assembly factor 1 subunit B	CAF1B	Chaf1b	CAF1B_MOUSE	Q9D0N7	3	S435S436S447	S435	S436	S447	NA	NA	NA	NA	NA	NA	NA	NA	NA	NA	NA	***
1h LPS	1.513801863	0.147864112	10.23779095	7	0	2e-4	4.737077649	1.513801863	Chromatin assembly factor 1 subunit B	CAF1B	Chaf1b	CAF1B_MOUSE	Q9D0N7	3	S435S436S447	S435	S436	S447	NA	NA	NA	NA	NA	NA	NA	NA	NA	NA	NA	***
4h LPS	1.15696703	0.145798555	7.935380637	7	1e-4	7e-4	4.017772791	1.15696703	Calmodulin-regulated spectrin-associated protein 2	CAMP2	Camsap2	CAMP2_MOUSE	Q8C1B1	1	S992	S992	NA	NA	NA	NA	NA	NA	NA	NA	NA	NA	NA	NA	NA	***
0.5h LPS	1.419477566	0.16300774	8.708037828	7	1e-4	4e-4	4.277074943	1.419477566	Calmodulin-regulated spectrin-associated protein 2	CAMP2	Camsap2	CAMP2_MOUSE	Q8C1B1	1	S992	S992	NA	NA	NA	NA	NA	NA	NA	NA	NA	NA	NA	NA	NA	***
0.5h LPS	1.1509696	0.177894549	6.469954282	7	3e-4	0.0019	3.46378741	1.1509696	Calmodulin-regulated spectrin-associated protein 2	CAMP2	Camsap2	CAMP2_MOUSE	Q8C1B1	1	S836	S836	NA	NA	NA	NA	NA	NA	NA	NA	NA	NA	NA	NA	NA	**
0.5h LPS	1.014566122	0.161371284	6.287154058	7	4e-4	0.0022	3.388066891	1.014566122	Calmodulin-regulated spectrin-associated protein 2	CAMP2	Camsap2	CAMP2_MOUSE	Q8C1B1	1	S439	S439	NA	NA	NA	NA	NA	NA	NA	NA	NA	NA	NA	NA	NA	**
1h LPS	2.537573785	0.168595769	15.05123054	7	0	0	5.862359239	2.537573785	Adenylyl cyclase-associated protein 1	CAP1	Cap1	CAP1_MOUSE	P40124	1	S250	S250	NA	NA	NA	NA	NA	NA	NA	NA	NA	NA	NA	NA	NA	****
0.5h LPS	3.078872423	0.1884958	16.33390465	7	0	0	6.104857141	3.078872423	Adenylyl cyclase-associated protein 1	CAP1	Cap1	CAP1_MOUSE	P40124	1	S250	S250	NA	NA	NA	NA	NA	NA	NA	NA	NA	NA	NA	NA	NA	****
4h LPS	1.422853708	0.134790673	10.55602499	7	0	2e-4	4.825097624	1.422853708	Adenylyl cyclase-associated protein 1	CAP1	Cap1	CAP1_MOUSE	P40124	1	S245	S245	NA	NA	NA	NA	NA	NA	NA	NA	NA	NA	NA	NA	NA	***
1h LPS	2.356055337	0.134790673	17.4793648	7	0	0	6.306518171	2.356055337	Adenylyl cyclase-associated protein 1	CAP1	Cap1	CAP1_MOUSE	P40124	1	S245	S245	NA	NA	NA	NA	NA	NA	NA	NA	NA	NA	NA	NA	NA	****
1h LPS	2.673311949	0.152882986	17.48600032	7	0	0	6.307649047	2.673311949	Adenylyl cyclase-associated protein 1	CAP1	Cap1	CAP1_MOUSE	P40124	1	S244	S244	NA	NA	NA	NA	NA	NA	NA	NA	NA	NA	NA	NA	NA	****
0.5h LPS	3.19917941	0.170928375	18.7164911	7	0	0	6.510534045	3.19917941	Adenylyl cyclase-associated protein 1	CAP1	Cap1	CAP1_MOUSE	P40124	1	S244	S244	NA	NA	NA	NA	NA	NA	NA	NA	NA	NA	NA	NA	NA	****
4h LPS	1.535304441	0.168595769	9.106423318	7	0	4e-4	4.40324297	1.535304441	Adenylyl cyclase-associated protein 1	CAP1	Cap1	CAP1_MOUSE	P40124	1	S250	S250	NA	NA	NA	NA	NA	NA	NA	NA	NA	NA	NA	NA	NA	***
0.5h LPS	2.921009519	0.150700553	19.38287189	7	0	0	6.615099226	2.921009519	Adenylyl cyclase-associated protein 1	CAP1	Cap1	CAP1_MOUSE	P40124	1	S245	S245	NA	NA	NA	NA	NA	NA	NA	NA	NA	NA	NA	NA	NA	****
4h LPS	1.572804293	0.152882986	10.28763455	7	0	2e-4	4.751023555	1.572804293	Adenylyl cyclase-associated protein 1	CAP1	Cap1	CAP1_MOUSE	P40124	1	S244	S244	NA	NA	NA	NA	NA	NA	NA	NA	NA	NA	NA	NA	NA	***
0.5h LPS	2.46446418	0.083308908	29.58224069	7	0	0	7.886207897	2.46446418	Caprin-1	CAPR1	Caprin1	CAPR1_MOUSE	Q60865	1	S305	S305	NA	NA	NA	NA	NA	NA	NA	NA	NA	NA	NA	NA	NA	****
0.5h LPS	2.875738406	0.092237484	31.17754621	7	0	0	8.044814189	2.875738406	Caprin-1	CAPR1	Caprin1	CAPR1_MOUSE	Q60865	1	T301	T301	NA	NA	NA	NA	NA	NA	NA	NA	NA	NA	NA	NA	NA	****
1h LPS	2.999191116	0.06842676	43.83067576	7	0	0	9.075586382	2.999191116	Caprin-1	CAPR1	Caprin1	CAPR1_MOUSE	Q60865	1	S304	S304	NA	NA	NA	NA	NA	NA	NA	NA	NA	NA	NA	NA	NA	****
0.5h LPS	1.025576512	0.104754699	9.790267365	7	0	2e-4	4.609093474	1.025576512	Caprin-1	CAPR1	Caprin1	CAPR1_MOUSE	Q60865	1	S333	S333	NA	NA	NA	NA	NA	NA	NA	NA	NA	NA	NA	NA	NA	***
4h LPS	2.731731588	0.082499713	33.1120131	7	0	0	8.226723369	2.731731588	Caprin-1	CAPR1	Caprin1	CAPR1_MOUSE	Q60865	1	T301	T301	NA	NA	NA	NA	NA	NA	NA	NA	NA	NA	NA	NA	NA	****
4h LPS	2.929461933	0.06842676	42.81164193	7	0	0	9.004308667	2.929461933	Caprin-1	CAPR1	Caprin1	CAPR1_MOUSE	Q60865	1	S304	S304	NA	NA	NA	NA	NA	NA	NA	NA	NA	NA	NA	NA	NA	****
1h LPS	1.027969268	0.093695451	10.97138926	7	0	1e-4	4.936473483	1.027969268	Caprin-1	CAPR1	Caprin1	CAPR1_MOUSE	Q60865	1	S333	S333	NA	NA	NA	NA	NA	NA	NA	NA	NA	NA	NA	NA	NA	****
0.5h LPS	3.099051121	0.076503443	40.508649	7	0	0	8.836810813	3.099051121	Caprin-1	CAPR1	Caprin1	CAPR1_MOUSE	Q60865	1	S304	S304	NA	NA	NA	NA	NA	NA	NA	NA	NA	NA	NA	NA	NA	****
1h LPS	2.695770748	0.082499713	32.67612261	7	0	0	8.186668113	2.695770748	Caprin-1	CAPR1	Caprin1	CAPR1_MOUSE	Q60865	1	T301	T301	NA	NA	NA	NA	NA	NA	NA	NA	NA	NA	NA	NA	NA	****
1h LPS	2.18099353	0.074513753	29.26967766	7	0	0	7.854146242	2.18099353	Caprin-1	CAPR1	Caprin1	CAPR1_MOUSE	Q60865	1	S305	S305	NA	NA	NA	NA	NA	NA	NA	NA	NA	NA	NA	NA	NA	****
4h LPS	2.107571887	0.074513753	28.28433415	7	0	0	7.750818536	2.107571887	Caprin-1	CAPR1	Caprin1	CAPR1_MOUSE	Q60865	1	S305	S305	NA	NA	NA	NA	NA	NA	NA	NA	NA	NA	NA	NA	NA	****
0.5h LPS	1.077869738	0.167201909	6.446515724	7	4e-4	0.0019	3.454168186	1.077869738	F-actin-capping protein subunit beta	CAPZB	Capzb	CAPZB_MOUSE	P47757	1	S263	S263	NA	NA	NA	NA	NA	NA	NA	NA	NA	NA	NA	NA	NA	**
0.5h LPS	2.680708437	0.209180102	12.81531281	7	0	1e-4	5.388748643	2.680708437	CDKN2A-interacting protein	CARF	Cdkn2aip	CARF_MOUSE	Q8BI72	1	S124	S124	NA	NA	NA	NA	NA	NA	NA	NA	NA	NA	NA	NA	NA	****
1h LPS	2.11955062	0.110056336	19.25877871	7	0	0	6.595893146	2.11955062	CDKN2A-interacting protein	CARF	Cdkn2aip	CARF_MOUSE	Q8BI72	1	S126	S126	NA	NA	NA	NA	NA	NA	NA	NA	NA	NA	NA	NA	NA	****
4h LPS	1.15565408	0.187096371	6.176785127	7	5e-4	0.0024	3.341560112	1.15565408	CDKN2A-interacting protein	CARF	Cdkn2aip	CARF_MOUSE	Q8BI72	1	S124	S124	NA	NA	NA	NA	NA	NA	NA	NA	NA	NA	NA	NA	NA	**
1h LPS	1.703637792	0.187096371	9.105669903	7	0	3e-4	4.403008876	1.703637792	CDKN2A-interacting protein	CARF	Cdkn2aip	CARF_MOUSE	Q8BI72	1	S124	S124	NA	NA	NA	NA	NA	NA	NA	NA	NA	NA	NA	NA	NA	***
4h LPS	2.407210091	0.093981573	25.61363913	7	0	0	7.451865323	2.407210091	CDKN2A-interacting protein	CARF	Cdkn2aip	CARF_MOUSE	Q8BI72	1	S125	S125	NA	NA	NA	NA	NA	NA	NA	NA	NA	NA	NA	NA	NA	****
0.5h LPS	4.171177729	0.105074593	39.69730094	7	0	0	8.775540351	4.171177729	CDKN2A-interacting protein	CARF	Cdkn2aip	CARF_MOUSE	Q8BI72	1	S125	S125	NA	NA	NA	NA	NA	NA	NA	NA	NA	NA	NA	NA	NA	****
0.5h LPS	3.15975153	0.123046724	25.67928198	7	0	0	7.459573603	3.15975153	CDKN2A-interacting protein	CARF	Cdkn2aip	CARF_MOUSE	Q8BI72	1	S126	S126	NA	NA	NA	NA	NA	NA	NA	NA	NA	NA	NA	NA	NA	****
1h LPS	2.982505133	0.093981573	31.73499914	7	0	0	8.098353597	2.982505133	CDKN2A-interacting protein	CARF	Cdkn2aip	CARF_MOUSE	Q8BI72	1	S125	S125	NA	NA	NA	NA	NA	NA	NA	NA	NA	NA	NA	NA	NA	****
4h LPS	1.53852534	0.110056336	13.97943449	7	0	1e-4	5.64421939	1.53852534	CDKN2A-interacting protein	CARF	Cdkn2aip	CARF_MOUSE	Q8BI72	1	S126	S126	NA	NA	NA	NA	NA	NA	NA	NA	NA	NA	NA	NA	NA	****
1h LPS	1.175210195	0.134965233	8.707503198	7	1e-4	4e-4	4.276902341	1.175210195	Protein CASC3	CASC3	Casc3	CASC3_MOUSE	Q8K3W3	1	S370	S370	NA	NA	NA	NA	NA	NA	NA	NA	NA	NA	NA	NA	NA	***
4h LPS	1.395726728	0.134965233	10.34137978	7	0	2e-4	4.765993873	1.395726728	Protein CASC3	CASC3	Casc3	CASC3_MOUSE	Q8K3W3	1	S370	S370	NA	NA	NA	NA	NA	NA	NA	NA	NA	NA	NA	NA	NA	***
4h LPS	1.726160291	0.138786116	12.43755746	7	0	1e-4	5.301194699	1.726160291	Caspase-7	CASP7	Casp7	CASP7_MOUSE	P97864	1	S44	S44	NA	NA	NA	NA	NA	NA	NA	NA	NA	NA	NA	NA	NA	****
1h LPS	1.045568457	0.138786116	7.533667544	7	1e-4	9e-4	3.874596276	1.045568457	Caspase-7	CASP7	Casp7	CASP7_MOUSE	P97864	1	S44	S44	NA	NA	NA	NA	NA	NA	NA	NA	NA	NA	NA	NA	NA	***
0.5h LPS	1.15101153	0.143035907	8.047011077	7	1e-4	6e-4	4.056503286	1.15101153	E3 ubiquitin-protein ligase CBL	CBL	Cbl	CBL_MOUSE	P22682	1	S865	S865	NA	NA	NA	NA	NA	NA	NA	NA	NA	NA	NA	NA	NA	***
0.5h LPS	1.509227455	0.235675372	6.403840342	7	4e-4	0.002	3.436586916	1.509227455	E3 ubiquitin-protein ligase CBL-B	CBLB	Cblb	CBLB_MOUSE	Q3TTA7	2	S480S483	S480	S483	NA	NA	NA	NA	NA	NA	NA	NA	NA	NA	NA	NA	**
4h LPS	1.259492975	0.214296489	5.877338363	7	6e-4	0.003	3.212279629	1.259492975	E3 ubiquitin-protein ligase CBL-B	CBLB	Cblb	CBLB_MOUSE	Q3TTA7	1	T527	T527	NA	NA	NA	NA	NA	NA	NA	NA	NA	NA	NA	NA	NA	**
0.5h LPS	1.476838359	0.239590758	6.164003864	7	5e-4	0.0024	3.3361353	1.476838359	E3 ubiquitin-protein ligase CBL-B	CBLB	Cblb	CBLB_MOUSE	Q3TTA7	1	T527	T527	NA	NA	NA	NA	NA	NA	NA	NA	NA	NA	NA	NA	NA	**
4h LPS	1.330522882	0.210794461	6.311944232	7	4e-4	0.0021	3.398430371	1.330522882	E3 ubiquitin-protein ligase CBL-B	CBLB	Cblb	CBLB_MOUSE	Q3TTA7	2	S480S483	S480	S483	NA	NA	NA	NA	NA	NA	NA	NA	NA	NA	NA	NA	**
0.5h LPS	1.226850726	0.231744117	5.293988644	7	0.0011	0.0052	2.946643009	1.226850726	E3 ubiquitin-protein ligase CBL-B	CBLB	Cblb	CBLB_MOUSE	Q3TTA7	1	S529	S529	NA	NA	NA	NA	NA	NA	NA	NA	NA	NA	NA	NA	NA	**
4h LPS	1.070248912	0.198433365	5.39349274	7	0.001	0.0046	2.993299724	1.070248912	Carboxypeptidase D	CBPD	Cpd	CBPD_MOUSE	O89001	1	T1365	T1365	NA	NA	NA	NA	NA	NA	NA	NA	NA	NA	NA	NA	NA	**
0.5h LPS	1.51678441	0.148012201	10.24769847	7	0	2e-4	4.73985451	1.51678441	Chromobox protein homolog 3	CBX3	Cbx3	CBX3_MOUSE	P23198	1	S93	S93	NA	NA	NA	NA	NA	NA	NA	NA	NA	NA	NA	NA	NA	***
1h LPS	1.012523652	0.132386138	7.64826039	7	1e-4	8e-4	3.916060153	1.012523652	Chromobox protein homolog 3	CBX3	Cbx3	CBX3_MOUSE	P23198	1	S93	S93	NA	NA	NA	NA	NA	NA	NA	NA	NA	NA	NA	NA	NA	***
0.5h LPS	2.064207852	0.190161055	10.8550505	7	0	1e-4	4.905666151	2.064207852	Chromobox protein homolog 5	CBX5	Cbx5	CBX5_MOUSE	Q61686	1	S95	S95	NA	NA	NA	NA	NA	NA	NA	NA	NA	NA	NA	NA	NA	****
0.5h LPS	2.165275461	0.197918562	10.9402344	7	0	1e-4	4.928252446	2.165275461	Chromobox protein homolog 5	CBX5	Cbx5	CBX5_MOUSE	Q61686	1	S93	S93	NA	NA	NA	NA	NA	NA	NA	NA	NA	NA	NA	NA	NA	****
4h LPS	-2.089658322	0.106257787	-19.66593122	7	0	0	6.658467197	2.089658322	Chromobox protein homolog 5	CBX5	Cbx5	CBX5_MOUSE	Q61686	2	S92S93	S92	S93	NA	NA	NA	NA	NA	NA	NA	NA	NA	NA	NA	NA	****
1h LPS	1.373764933	0.177023744	7.760342797	7	1e-4	8e-4	3.956130814	1.373764933	Chromobox protein homolog 5	CBX5	Cbx5	CBX5_MOUSE	Q61686	1	S93	S93	NA	NA	NA	NA	NA	NA	NA	NA	NA	NA	NA	NA	NA	***
4h LPS	1.187050217	0.177023744	6.70559888	7	3e-4	0.0016	3.559068141	1.187050217	Chromobox protein homolog 5	CBX5	Cbx5	CBX5_MOUSE	Q61686	1	S93	S93	NA	NA	NA	NA	NA	NA	NA	NA	NA	NA	NA	NA	NA	**
4h LPS	1.105424753	0.170085218	6.499240592	7	3e-4	0.0019	3.475769984	1.105424753	Chromobox protein homolog 5	CBX5	Cbx5	CBX5_MOUSE	Q61686	1	S95	S95	NA	NA	NA	NA	NA	NA	NA	NA	NA	NA	NA	NA	NA	**
1h LPS	-1.114321544	0.106257787	-10.48696364	7	0	2e-4	4.806199311	1.114321544	Chromobox protein homolog 5	CBX5	Cbx5	CBX5_MOUSE	Q61686	2	S92S93	S92	S93	NA	NA	NA	NA	NA	NA	NA	NA	NA	NA	NA	NA	***
1h LPS	1.303025243	0.170085218	7.661014042	7	1e-4	8e-4	3.920643707	1.303025243	Chromobox protein homolog 5	CBX5	Cbx5	CBX5_MOUSE	Q61686	1	S95	S95	NA	NA	NA	NA	NA	NA	NA	NA	NA	NA	NA	NA	NA	***
1h LPS	1.465948047	0.19219014	7.627592362	7	1e-4	9e-4	3.908619052	1.465948047	Chromobox protein homolog 5	CBX5	Cbx5	CBX5_MOUSE	Q61686	1	S92	S92	NA	NA	NA	NA	NA	NA	NA	NA	NA	NA	NA	NA	NA	***
0.5h LPS	2.197723359	0.214875109	10.22791037	7	0	2e-4	4.73430596	2.197723359	Chromobox protein homolog 5	CBX5	Cbx5	CBX5_MOUSE	Q61686	1	S92	S92	NA	NA	NA	NA	NA	NA	NA	NA	NA	NA	NA	NA	NA	***
4h LPS	1.254261394	0.19219014	6.526148485	7	3e-4	0.0018	3.486743777	1.254261394	Chromobox protein homolog 5	CBX5	Cbx5	CBX5_MOUSE	Q61686	1	S92	S92	NA	NA	NA	NA	NA	NA	NA	NA	NA	NA	NA	NA	NA	**
1h LPS	1.993979499	0.111102786	17.94716023	7	0	0	6.385250186	1.993979499	Chromobox protein homolog 8	CBX8	Cbx8	CBX8_MOUSE	Q9QXV1	1	S229	S229	NA	NA	NA	NA	NA	NA	NA	NA	NA	NA	NA	NA	NA	****
0.5h LPS	2.038493456	0.124216691	16.4107854	7	0	0	6.118809485	2.038493456	Chromobox protein homolog 8	CBX8	Cbx8	CBX8_MOUSE	Q9QXV1	1	S229	S229	NA	NA	NA	NA	NA	NA	NA	NA	NA	NA	NA	NA	NA	****
4h LPS	2.139583471	0.111102786	19.25769417	7	0	0	6.595724764	2.139583471	Chromobox protein homolog 8	CBX8	Cbx8	CBX8_MOUSE	Q9QXV1	1	S229	S229	NA	NA	NA	NA	NA	NA	NA	NA	NA	NA	NA	NA	NA	****
1h LPS	1.18543467	0.130303467	9.097491361	7	0	3e-4	4.400466638	1.18543467	Chromobox protein homolog 8	CBX8	Cbx8	CBX8_MOUSE	Q9QXV1	1	S284	S284	NA	NA	NA	NA	NA	NA	NA	NA	NA	NA	NA	NA	NA	***
1h LPS	1.062535896	0.142741819	7.443760371	7	1e-4	0.001	3.841706852	1.062535896	Chromobox protein homolog 8	CBX8	Cbx8	CBX8_MOUSE	Q9QXV1	1	T286	T286	NA	NA	NA	NA	NA	NA	NA	NA	NA	NA	NA	NA	NA	***
0.5h LPS	1.118586972	0.193031646	5.794837239	7	7e-4	0.0033	3.175841728	1.118586972	Coiled-coil domain-containing protein 130	CC130	Ccdc130	CC130_MOUSE	Q9D516	1	S40	S40	NA	NA	NA	NA	NA	NA	NA	NA	NA	NA	NA	NA	NA	**
1h LPS	1.821796347	0.172652753	10.55179436	7	0	2e-4	4.823943119	1.821796347	Coiled-coil domain-containing protein 130	CC130	Ccdc130	CC130_MOUSE	Q9D516	1	S40	S40	NA	NA	NA	NA	NA	NA	NA	NA	NA	NA	NA	NA	NA	***
4h LPS	2.240617541	0.172652753	12.9775952	7	0	1e-4	5.425629115	2.240617541	Coiled-coil domain-containing protein 130	CC130	Ccdc130	CC130_MOUSE	Q9D516	1	S40	S40	NA	NA	NA	NA	NA	NA	NA	NA	NA	NA	NA	NA	NA	****
1h LPS	2.428046336	0.194287302	12.49719519	7	0	1e-4	5.315179315	2.428046336	Coiled-coil domain-containing protein 186	CC186	Ccdc186	CC186_MOUSE	Q8C9S4	1	S64	S64	NA	NA	NA	NA	NA	NA	NA	NA	NA	NA	NA	NA	NA	****
4h LPS	1.677057095	0.194287302	8.631840975	7	1e-4	5e-4	4.252383803	1.677057095	Coiled-coil domain-containing protein 186	CC186	Ccdc186	CC186_MOUSE	Q8C9S4	1	S64	S64	NA	NA	NA	NA	NA	NA	NA	NA	NA	NA	NA	NA	NA	***
0.5h LPS	2.71951522	0.217219807	12.51964659	7	0	1e-4	5.320428037	2.71951522	Coiled-coil domain-containing protein 186	CC186	Ccdc186	CC186_MOUSE	Q8C9S4	1	S64	S64	NA	NA	NA	NA	NA	NA	NA	NA	NA	NA	NA	NA	NA	****
0.5h LPS	2.067769089	0.156882345	13.18038103	7	0	1e-4	5.47111666	2.067769089	Cell cycle and apoptosis regulator protein 2	CCAR2	Ccar2	CCAR2_MOUSE	Q8VDP4	1	S124	S124	NA	NA	NA	NA	NA	NA	NA	NA	NA	NA	NA	NA	NA	****
1h LPS	2.088858704	0.211670722	9.868434718	7	0	2e-4	4.631815621	2.088858704	Coiled-coil domain-containing protein 22	CCD22	Ccdc22	CCD22_MOUSE	Q9JIG7	1	S237	S237	NA	NA	NA	NA	NA	NA	NA	NA	NA	NA	NA	NA	NA	***
0.5h LPS	2.390061815	0.236655062	10.09934796	7	0	2e-4	4.6980232730000004	2.390061815	Coiled-coil domain-containing protein 22	CCD22	Ccdc22	CCD22_MOUSE	Q9JIG7	1	S237	S237	NA	NA	NA	NA	NA	NA	NA	NA	NA	NA	NA	NA	NA	***
4h LPS	1.758636984	0.211670722	8.308361995	7	1e-4	6e-4	4.145465372	1.758636984	Coiled-coil domain-containing protein 22	CCD22	Ccdc22	CCD22_MOUSE	Q9JIG7	1	S237	S237	NA	NA	NA	NA	NA	NA	NA	NA	NA	NA	NA	NA	NA	***
4h LPS	1.250695501	0.107848023	11.59683294	7	0	1e-4	5.097193319	1.250695501	Coiled-coil domain-containing protein 50	CCD50	Ccdc50	CCD50_MOUSE	Q810U5	1	S32	S32	NA	NA	NA	NA	NA	NA	NA	NA	NA	NA	NA	NA	NA	****
1h LPS	1.657198485	0.107848023	15.36605351	7	0	0	5.923647101	1.657198485	Coiled-coil domain-containing protein 50	CCD50	Ccdc50	CCD50_MOUSE	Q810U5	1	S32	S32	NA	NA	NA	NA	NA	NA	NA	NA	NA	NA	NA	NA	NA	****
0.5h LPS	1.630204606	0.120577755	13.51994494	7	0	1e-4	5.545845015	1.630204606	Coiled-coil domain-containing protein 50	CCD50	Ccdc50	CCD50_MOUSE	Q810U5	1	S32	S32	NA	NA	NA	NA	NA	NA	NA	NA	NA	NA	NA	NA	NA	****
0.5h LPS	1.070871071	0.171010218	6.262029722	7	4e-4	0.0023	3.377532997	1.070871071	Coiled-coil domain-containing protein 6	CCDC6	Ccdc6	CCDC6_MOUSE	D3YZP9	1	S316	S316	NA	NA	NA	NA	NA	NA	NA	NA	NA	NA	NA	NA	NA	**
4h LPS	1.586833681	0.15669593	10.12683405	7	0	2e-4	4.705814666	1.586833681	G1/S-specific cyclin-D2	CCND2	Ccnd2	CCND2_MOUSE	P30280	1	T280	T280	NA	NA	NA	NA	NA	NA	NA	NA	NA	NA	NA	NA	NA	***
4h LPS	-1.53519131	0.119685575	-12.82686997	7	0	1e-4	5.391389431	1.53519131	G1/S-specific cyclin-E2	CCNE2	Ccne2	CCNE2_MOUSE	Q9Z238	1	S21	S21	NA	NA	NA	NA	NA	NA	NA	NA	NA	NA	NA	NA	NA	****
0.5h LPS	1.503262122	0.128479517	11.70040293	7	0	1e-4	5.123043314	1.503262122	Cyclin-Y	CCNY	Ccny	CCNY_MOUSE	Q8BGU5	1	S25	S25	NA	NA	NA	NA	NA	NA	NA	NA	NA	NA	NA	NA	NA	****
4h LPS	1.416998852	0.337410826	4.199624738	7	0.004	0.0144	2.393893648	1.416998852	Cyclin-dependent kinase 11B	CD11B	Cdk11b	CD11B_MOUSE	P24788	2	S113S115	S113	S115	NA	NA	NA	NA	NA	NA	NA	NA	NA	NA	NA	NA	*
1h LPS	1.073695025	0.337410826	3.182159379	7	0.0154	0.0475	1.81123548	1.073695025	Cyclin-dependent kinase 11B	CD11B	Cdk11b	CD11B_MOUSE	P24788	2	S113S115	S113	S115	NA	NA	NA	NA	NA	NA	NA	NA	NA	NA	NA	NA	*
4h LPS	1.273668401	0.287581806	4.428890749	7	0.003	0.0114	2.515937532	1.273668401	Natural killer cell receptor 2B4	CD244	Cd244	CD244_MOUSE	Q07763	1	S386	S386	NA	NA	NA	NA	NA	NA	NA	NA	NA	NA	NA	NA	NA	*
0.5h LPS	1.106490953	0.321526234	3.441370675	7	0.0108	0.0342	1.965890293	1.106490953	Natural killer cell receptor 2B4	CD244	Cd244	CD244_MOUSE	Q07763	1	S386	S386	NA	NA	NA	NA	NA	NA	NA	NA	NA	NA	NA	NA	NA	*
0.5h LPS	1.681298467	0.098354514	17.09426842	7	0	0	6.240171091	1.681298467	CD2-associated protein	CD2AP	Cd2ap	CD2AP_MOUSE	Q9JLQ0	1	S510	S510	NA	NA	NA	NA	NA	NA	NA	NA	NA	NA	NA	NA	NA	****
1h LPS	1.507573824	0.087970952	17.13717757	7	0	0	6.247634357	1.507573824	CD2-associated protein	CD2AP	Cd2ap	CD2AP_MOUSE	Q9JLQ0	1	S510	S510	NA	NA	NA	NA	NA	NA	NA	NA	NA	NA	NA	NA	NA	****
1h LPS	1.140415015	0.119477963	9.544982079	7	0	3e-4	4.536743064	1.140415015	CD2-associated protein	CD2AP	Cd2ap	CD2AP_MOUSE	Q9JLQ0	1	S189	S189	NA	NA	NA	NA	NA	NA	NA	NA	NA	NA	NA	NA	NA	***
0.5h LPS	1.818334477	0.124104591	14.65162948	7	0	0	5.782795429	1.818334477	CD2-associated protein	CD2AP	Cd2ap	CD2AP_MOUSE	Q9JLQ0	1	S232	S232	NA	NA	NA	NA	NA	NA	NA	NA	NA	NA	NA	NA	NA	****
0.5h LPS	1.475060077	0.127418756	11.57647524	7	0	1e-4	5.092087479	1.475060077	CD2-associated protein	CD2AP	Cd2ap	CD2AP_MOUSE	Q9JLQ0	1	S233	S233	NA	NA	NA	NA	NA	NA	NA	NA	NA	NA	NA	NA	NA	****
0.5h LPS	1.605307311	0.111972591	14.33660944	7	0	0	5.718614698	1.605307311	CD2-associated protein	CD2AP	Cd2ap	CD2AP_MOUSE	Q9JLQ0	1	S404	S404	NA	NA	NA	NA	NA	NA	NA	NA	NA	NA	NA	NA	NA	****
4h LPS	1.118885766	0.119477963	9.364787771	7	0	3e-4	4.48254908	1.118885766	CD2-associated protein	CD2AP	Cd2ap	CD2AP_MOUSE	Q9JLQ0	1	S189	S189	NA	NA	NA	NA	NA	NA	NA	NA	NA	NA	NA	NA	NA	***
0.5h LPS	-1.530351785	0.194566323	-7.86545051	7	1e-4	7e-4	3.993281019	1.530351785	CD2-associated protein	CD2AP	Cd2ap	CD2AP_MOUSE	Q9JLQ0	2	S458S469	S458	S469	NA	NA	NA	NA	NA	NA	NA	NA	NA	NA	NA	NA	***
1h LPS	1.631155069	0.129252057	12.61995447	7	0	1e-4	5.343772381	1.631155069	CD2-associated protein	CD2AP	Cd2ap	CD2AP_MOUSE	Q9JLQ0	1	T549	T549	NA	NA	NA	NA	NA	NA	NA	NA	NA	NA	NA	NA	NA	****
0.5h LPS	2.229937554	0.149258909	14.94006332	7	0	0	5.840427421	2.229937554	CD2-associated protein	CD2AP	Cd2ap	CD2AP_MOUSE	Q9JLQ0	1	S548	S548	NA	NA	NA	NA	NA	NA	NA	NA	NA	NA	NA	NA	NA	****
4h LPS	1.262937097	0.11100252	11.37755335	7	0	1e-4	5.04176143	1.262937097	CD2-associated protein	CD2AP	Cd2ap	CD2AP_MOUSE	Q9JLQ0	1	S232	S232	NA	NA	NA	NA	NA	NA	NA	NA	NA	NA	NA	NA	NA	****
4h LPS	1.104314574	0.1139668	9.689791861	7	0	3e-4	4.579651155	1.104314574	CD2-associated protein	CD2AP	Cd2ap	CD2AP_MOUSE	Q9JLQ0	1	S233	S233	NA	NA	NA	NA	NA	NA	NA	NA	NA	NA	NA	NA	NA	***
1h LPS	-1.384285275	0.17402541	-7.95450088	7	1e-4	7e-4	4.024438389	1.384285275	CD2-associated protein	CD2AP	Cd2ap	CD2AP_MOUSE	Q9JLQ0	2	S458S469	S458	S469	NA	NA	NA	NA	NA	NA	NA	NA	NA	NA	NA	NA	***
1h LPS	1.381676933	0.281552799	4.907345755	7	0.0017	0.0075	2.759823534	1.381676933	CD2-associated protein	CD2AP	Cd2ap	CD2AP_MOUSE	Q9JLQ0	1	S234	S234	NA	NA	NA	NA	NA	NA	NA	NA	NA	NA	NA	NA	NA	**
0.5h LPS	1.435979166	0.314785599	4.561768933	7	0.0026	0.0104	2.585120467	1.435979166	CD2-associated protein	CD2AP	Cd2ap	CD2AP_MOUSE	Q9JLQ0	1	S234	S234	NA	NA	NA	NA	NA	NA	NA	NA	NA	NA	NA	NA	NA	*
4h LPS	1.708447886	0.129252057	13.21795514	7	0	1e-4	5.479473433	1.708447886	CD2-associated protein	CD2AP	Cd2ap	CD2AP_MOUSE	Q9JLQ0	1	T549	T549	NA	NA	NA	NA	NA	NA	NA	NA	NA	NA	NA	NA	NA	****
0.5h LPS	1.991284605	0.144508192	13.77973506	7	0	0	5.601842609	1.991284605	CD2-associated protein	CD2AP	Cd2ap	CD2AP_MOUSE	Q9JLQ0	1	T549	T549	NA	NA	NA	NA	NA	NA	NA	NA	NA	NA	NA	NA	NA	****
4h LPS	1.328792935	0.281552799	4.719515982	7	0.0022	0.0085	2.665794264	1.328792935	CD2-associated protein	CD2AP	Cd2ap	CD2AP_MOUSE	Q9JLQ0	1	S234	S234	NA	NA	NA	NA	NA	NA	NA	NA	NA	NA	NA	NA	NA	**
4h LPS	1.670906241	0.133501227	12.5160366	7	0	1e-4	5.319584676	1.670906241	CD2-associated protein	CD2AP	Cd2ap	CD2AP_MOUSE	Q9JLQ0	1	S548	S548	NA	NA	NA	NA	NA	NA	NA	NA	NA	NA	NA	NA	NA	****
1h LPS	1.591791956	0.133501227	11.92342568	7	0	1e-4	5.178004536	1.591791956	CD2-associated protein	CD2AP	Cd2ap	CD2AP_MOUSE	Q9JLQ0	1	S548	S548	NA	NA	NA	NA	NA	NA	NA	NA	NA	NA	NA	NA	NA	****
4h LPS	1.059886093	0.114899264	9.224481123	7	0	3e-4	4.439719848	1.059886093	CD44 antigen	CD44	Cd44	CD44_MOUSE	P15379	1	S733	S733	NA	NA	NA	NA	NA	NA	NA	NA	NA	NA	NA	NA	NA	***
0.5h LPS	2.526834169	0.125444317	20.14307406	7	0	0	6.730220471	2.526834169	Cell division cycle protein 23 homolog	CDC23	Cdc23	CDC23_MOUSE	Q8BGZ4	1	T596	T596	NA	NA	NA	NA	NA	NA	NA	NA	NA	NA	NA	NA	NA	****
1h LPS	1.26004515	0.142441148	8.846075494	7	0	4e-4	4.321340563	1.26004515	Cell division cycle protein 23 homolog	CDC23	Cdc23	CDC23_MOUSE	Q8BGZ4	2	S588T596	S588	T596	NA	NA	NA	NA	NA	NA	NA	NA	NA	NA	NA	NA	***
0.5h LPS	1.637283033	0.159254045	10.280951	7	0	2e-4	4.749157037	1.637283033	Cell division cycle protein 23 homolog	CDC23	Cdc23	CDC23_MOUSE	Q8BGZ4	2	S588T596	S588	T596	NA	NA	NA	NA	NA	NA	NA	NA	NA	NA	NA	NA	***
1h LPS	1.777756554	0.112200808	15.84441844	7	0	0	6.014527899	1.777756554	Cell division cycle protein 23 homolog	CDC23	Cdc23	CDC23_MOUSE	Q8BGZ4	1	T596	T596	NA	NA	NA	NA	NA	NA	NA	NA	NA	NA	NA	NA	NA	****
4h LPS	1.584015289	0.108565647	14.59039141	7	0	0	5.770421633	1.584015289	Cell division cycle protein 27 homolog	CDC27	Cdc27	CDC27_MOUSE	A2A6Q5	1	S365	S365	NA	NA	NA	NA	NA	NA	NA	NA	NA	NA	NA	NA	NA	****
0.5h LPS	2.062169398	0.121380084	16.98935554	7	0	0	6.221847519	2.062169398	Cell division cycle protein 27 homolog	CDC27	Cdc27	CDC27_MOUSE	A2A6Q5	1	S365	S365	NA	NA	NA	NA	NA	NA	NA	NA	NA	NA	NA	NA	NA	****
1h LPS	1.480976031	0.108565647	13.64129508	7	0	1e-4	5.572126136	1.480976031	Cell division cycle protein 27 homolog	CDC27	Cdc27	CDC27_MOUSE	A2A6Q5	1	S365	S365	NA	NA	NA	NA	NA	NA	NA	NA	NA	NA	NA	NA	NA	****
4h LPS	-1.159219122	0.188890787	-6.136980729	7	5e-4	0.0025	3.324638785	1.159219122	Cyclin-dependent kinase 1	CDK1	Cdk1	CDK1_MOUSE	P11440	1	Y15	Y15	NA	NA	NA	NA	NA	NA	NA	NA	NA	NA	NA	NA	NA	**
0.5h LPS	-1.185734903	0.224141832	-5.290109792	7	0.0011	0.0052	2.944812679	1.185734903	Cyclin-dependent kinase 12	CDK12	Cdk12	CDK12_MOUSE	Q14AX6	1	S422	S422	NA	NA	NA	NA	NA	NA	NA	NA	NA	NA	NA	NA	NA	**
1h LPS	-1.03492821	0.20047855	-5.162288996	7	0.0013	0.0059	2.884006094	1.03492821	Cyclin-dependent kinase 12	CDK12	Cdk12	CDK12_MOUSE	Q14AX6	1	S422	S422	NA	NA	NA	NA	NA	NA	NA	NA	NA	NA	NA	NA	NA	**
0.5h LPS	1.111702884	0.216313303	5.139318157	7	0.0013	0.0059	2.872976607	1.111702884	Cyclin-dependent kinase 12	CDK12	Cdk12	CDK12_MOUSE	Q14AX6	1	S229	S229	NA	NA	NA	NA	NA	NA	NA	NA	NA	NA	NA	NA	NA	**
0.5h LPS	-1.206883153	0.156537565	-7.70986281	7	1e-4	8e-4	3.938142386	1.206883153	Cyclin-dependent kinase 13	CDK13	Cdk13	CDK13_MOUSE	Q69ZA1	1	S526	S526	NA	NA	NA	NA	NA	NA	NA	NA	NA	NA	NA	NA	NA	***
4h LPS	-1.165977948	0.335765329	-3.472597815	7	0.0104	0.0314	1.984245538	1.165977948	Cyclin-dependent kinase 14	CDK14	Cdk14	CDK14_MOUSE	O35495	1	S119	S119	NA	NA	NA	NA	NA	NA	NA	NA	NA	NA	NA	NA	NA	*
0.5h LPS	-2.20371772	0.411894669	-5.350197233	7	0.0011	0.0049	2.973068762	2.20371772	Cyclin-dependent kinase 14	CDK14	Cdk14	CDK14_MOUSE	O35495	1	S120	S120	NA	NA	NA	NA	NA	NA	NA	NA	NA	NA	NA	NA	NA	**
1h LPS	-1.885099644	0.368409792	-5.116855428	7	0.0014	0.0062	2.862160823	1.885099644	Cyclin-dependent kinase 14	CDK14	Cdk14	CDK14_MOUSE	O35495	1	S120	S120	NA	NA	NA	NA	NA	NA	NA	NA	NA	NA	NA	NA	NA	**
1h LPS	1.325517945	0.089733334	14.77174523	7	0	0	5.806924909	1.325517945	Cyclin-dependent kinase 14	CDK14	Cdk14	CDK14_MOUSE	O35495	2	S123S126	S123	S126	NA	NA	NA	NA	NA	NA	NA	NA	NA	NA	NA	NA	****
4h LPS	-2.190614397	0.368409792	-5.946135101	7	6e-4	0.0028	3.242390409	2.190614397	Cyclin-dependent kinase 14	CDK14	Cdk14	CDK14_MOUSE	O35495	1	S120	S120	NA	NA	NA	NA	NA	NA	NA	NA	NA	NA	NA	NA	NA	**
4h LPS	2.324049411	0.122543911	18.96503373	7	0	0	6.549948656	2.324049411	Chromodomain Y-like protein	CDYL	Cdyl	CDYL_MOUSE	Q9WTK2	1	T202	T202	NA	NA	NA	NA	NA	NA	NA	NA	NA	NA	NA	NA	NA	****
4h LPS	2.016035103	0.155609709	12.95571536	7	0	1e-4	5.420681739	2.016035103	Chromodomain Y-like protein	CDYL	Cdyl	CDYL_MOUSE	Q9WTK2	2	S203S211	S203	S211	NA	NA	NA	NA	NA	NA	NA	NA	NA	NA	NA	NA	****
0.5h LPS	1.658777547	0.181398175	9.14440041	7	0	3e-4	4.415021277	1.658777547	Chromodomain Y-like protein	CDYL	Cdyl	CDYL_MOUSE	Q9WTK2	1	S203	S203	NA	NA	NA	NA	NA	NA	NA	NA	NA	NA	NA	NA	NA	***
4h LPS	1.790084283	0.16224746	11.03304964	7	0	1e-4	4.952682261	1.790084283	Chromodomain Y-like protein	CDYL	Cdyl	CDYL_MOUSE	Q9WTK2	1	S203	S203	NA	NA	NA	NA	NA	NA	NA	NA	NA	NA	NA	NA	NA	****
0.5h LPS	2.195649716	0.173976944	12.62034878	7	0	1e-4	5.343863809	2.195649716	Chromodomain Y-like protein	CDYL	Cdyl	CDYL_MOUSE	Q9WTK2	2	S203S211	S203	S211	NA	NA	NA	NA	NA	NA	NA	NA	NA	NA	NA	NA	****
0.5h LPS	2.202362998	0.137008258	16.07467339	7	0	0	6.057345403	2.202362998	Chromodomain Y-like protein	CDYL	Cdyl	CDYL_MOUSE	Q9WTK2	1	T202	T202	NA	NA	NA	NA	NA	NA	NA	NA	NA	NA	NA	NA	NA	****
1h LPS	2.024967851	0.122543911	16.52442647	7	0	0	6.139319181	2.024967851	Chromodomain Y-like protein	CDYL	Cdyl	CDYL_MOUSE	Q9WTK2	1	T202	T202	NA	NA	NA	NA	NA	NA	NA	NA	NA	NA	NA	NA	NA	****
1h LPS	1.518618798	0.16224746	9.359892571	7	0	3e-4	4.481064206	1.518618798	Chromodomain Y-like protein	CDYL	Cdyl	CDYL_MOUSE	Q9WTK2	1	S203	S203	NA	NA	NA	NA	NA	NA	NA	NA	NA	NA	NA	NA	NA	***
1h LPS	1.998632282	0.155609709	12.84387902	7	0	1e-4	5.395271952	1.998632282	Chromodomain Y-like protein	CDYL	Cdyl	CDYL_MOUSE	Q9WTK2	2	S203S211	S203	S211	NA	NA	NA	NA	NA	NA	NA	NA	NA	NA	NA	NA	****
4h LPS	-1.215040302	0.176372654	-6.889051534	7	2e-4	0.0014	3.631494792	1.215040302	UPF0461 protein C5orf24 homolog	CE024	NA	CE024_MOUSE	Q80X32	1	T120	T120	NA	NA	NA	NA	NA	NA	NA	NA	NA	NA	NA	NA	NA	**
4h LPS	-1.300852864	0.140984508	-9.226920652	7	0	3e-4	4.440469335	1.300852864	UPF0461 protein C5orf24 homolog	CE024	NA	CE024_MOUSE	Q80X32	1	S121	S121	NA	NA	NA	NA	NA	NA	NA	NA	NA	NA	NA	NA	NA	***
1h LPS	-1.026770783	0.140984508	-7.282862502	7	2e-4	0.0011	3.782045014	1.026770783	UPF0461 protein C5orf24 homolog	CE024	NA	CE024_MOUSE	Q80X32	1	S121	S121	NA	NA	NA	NA	NA	NA	NA	NA	NA	NA	NA	NA	NA	**
1h LPS	1.206652485	0.170421525	7.080399543	7	2e-4	0.0013	3.70546546	1.206652485	UNC119-binding protein C5orf30 homolog	CE030	D1Ertd622e	CE030_MOUSE	Q8VEB3	1	S167	S167	NA	NA	NA	NA	NA	NA	NA	NA	NA	NA	NA	NA	NA	**
0.5h LPS	1.534669867	0.116406389	13.18372544	7	0	1e-4	5.47186138	1.534669867	UNC119-binding protein C5orf30 homolog	CE030	D1Ertd622e	CE030_MOUSE	Q8VEB3	1	S132	S132	NA	NA	NA	NA	NA	NA	NA	NA	NA	NA	NA	NA	NA	****
1h LPS	1.692000634	0.104117039	16.25094843	7	0	0	6.089731725	1.692000634	UNC119-binding protein C5orf30 homolog	CE030	D1Ertd622e	CE030_MOUSE	Q8VEB3	1	S132	S132	NA	NA	NA	NA	NA	NA	NA	NA	NA	NA	NA	NA	NA	****
4h LPS	2.255314684	0.170421525	13.23374315	7	0	1e-4	5.482978208	2.255314684	UNC119-binding protein C5orf30 homolog	CE030	D1Ertd622e	CE030_MOUSE	Q8VEB3	1	S167	S167	NA	NA	NA	NA	NA	NA	NA	NA	NA	NA	NA	NA	NA	****
0.5h LPS	1.323185576	0.190537057	6.944505168	7	2e-4	0.0013	3.653094742	1.323185576	UNC119-binding protein C5orf30 homolog	CE030	D1Ertd622e	CE030_MOUSE	Q8VEB3	1	S167	S167	NA	NA	NA	NA	NA	NA	NA	NA	NA	NA	NA	NA	NA	**
4h LPS	2.744101573	0.104117039	26.35593169	7	0	0	7.537922374	2.744101573	UNC119-binding protein C5orf30 homolog	CE030	D1Ertd622e	CE030_MOUSE	Q8VEB3	1	S132	S132	NA	NA	NA	NA	NA	NA	NA	NA	NA	NA	NA	NA	NA	****
1h LPS	1.052845524	0.122368927	8.603863327	7	1e-4	5e-4	4.243271361	1.052845524	Centrosomal protein of 170 kDa	CE170	Cep170	CE170_MOUSE	Q6A065	1	S1150	S1150	NA	NA	NA	NA	NA	NA	NA	NA	NA	NA	NA	NA	NA	***
4h LPS	1.069367347	0.122368927	8.738879812	7	1e-4	4e-4	4.287016908	1.069367347	Centrosomal protein of 170 kDa	CE170	Cep170	CE170_MOUSE	Q6A065	1	S1150	S1150	NA	NA	NA	NA	NA	NA	NA	NA	NA	NA	NA	NA	NA	***
0.5h LPS	1.247167356	0.13681262	9.115879504	7	0	3e-4	4.406179692	1.247167356	Centrosomal protein of 170 kDa	CE170	Cep170	CE170_MOUSE	Q6A065	1	S1150	S1150	NA	NA	NA	NA	NA	NA	NA	NA	NA	NA	NA	NA	NA	***
4h LPS	1.106123763	0.144189648	7.671311915	7	1e-4	8e-4	3.924340156	1.106123763	NA	CE350	NA	CE350_MOUSE	E9Q309	1	S874	S874	NA	NA	NA	NA	NA	NA	NA	NA	NA	NA	NA	NA	NA	***
1h LPS	1.07748903	0.144189648	7.472721146	7	1e-4	9e-4	3.85233586	1.07748903	NA	CE350	NA	CE350_MOUSE	E9Q309	1	S874	S874	NA	NA	NA	NA	NA	NA	NA	NA	NA	NA	NA	NA	NA	***
0.5h LPS	2.492161299	0.17203376	14.48646645	7	0	0	5.749309935	2.492161299	NA	CE350	NA	CE350_MOUSE	E9Q309	2	S2219S2221	S2219	S2221	NA	NA	NA	NA	NA	NA	NA	NA	NA	NA	NA	NA	****
0.5h LPS	1.211911077	0.161208927	7.517642471	7	1e-4	9e-4	3.868757278	1.211911077	NA	CE350	NA	CE350_MOUSE	E9Q309	1	S874	S874	NA	NA	NA	NA	NA	NA	NA	NA	NA	NA	NA	NA	NA	***
4h LPS	2.279043805	0.153871673	14.81132791	7	0	0	5.814835893	2.279043805	NA	CE350	NA	CE350_MOUSE	E9Q309	2	S2219S2221	S2219	S2221	NA	NA	NA	NA	NA	NA	NA	NA	NA	NA	NA	NA	****
1h LPS	2.585416834	0.153871673	16.80242232	7	0	0	6.188928419	2.585416834	NA	CE350	NA	CE350_MOUSE	E9Q309	2	S2219S2221	S2219	S2221	NA	NA	NA	NA	NA	NA	NA	NA	NA	NA	NA	NA	****
4h LPS	2.034727539	0.142380322	14.29079178	7	0	0	5.709169524	2.034727539	CCAAT/enhancer-binding protein beta	CEBPB	Cebpb	CEBPB_MOUSE	P28033	2	S184T188	S184	T188	NA	NA	NA	NA	NA	NA	NA	NA	NA	NA	NA	NA	****
4h LPS	1.224743045	0.143576267	8.530261085	7	1e-4	5e-4	4.219178381	1.224743045	CCAAT/enhancer-binding protein beta	CEBPB	Cebpb	CEBPB_MOUSE	P28033	1	T188	T188	NA	NA	NA	NA	NA	NA	NA	NA	NA	NA	NA	NA	NA	***
1h LPS	1.392730069	0.142380322	9.781759496	7	0	2e-4	4.60661073	1.392730069	CCAAT/enhancer-binding protein beta	CEBPB	Cebpb	CEBPB_MOUSE	P28033	2	S184T188	S184	T188	NA	NA	NA	NA	NA	NA	NA	NA	NA	NA	NA	NA	***
0.5h LPS	2.811126801	0.158770225	17.70562963	7	0	0	6.344849178	2.811126801	Histone H3-like centromeric protein A	CENPA	Cenpa	CENPA_MOUSE	O35216	2	S15S16	S15	S16	NA	NA	NA	NA	NA	NA	NA	NA	NA	NA	NA	NA	****
4h LPS	1.884171247	0.142008406	13.26802613	7	0	1e-4	5.490575275	1.884171247	Histone H3-like centromeric protein A	CENPA	Cenpa	CENPA_MOUSE	O35216	2	S15S16	S15	S16	NA	NA	NA	NA	NA	NA	NA	NA	NA	NA	NA	NA	****
1h LPS	2.509700881	0.142008406	17.67290363	7	0	0	6.339334356	2.509700881	Histone H3-like centromeric protein A	CENPA	Cenpa	CENPA_MOUSE	O35216	2	S15S16	S15	S16	NA	NA	NA	NA	NA	NA	NA	NA	NA	NA	NA	NA	****
1h LPS	2.147739717	0.175255011	12.2549404	7	0	1e-4	5.257984155	2.147739717	Centromere-associated protein E	CENPE	Cenpe	CENPE_MOUSE	Q6RT24	1	S2426	S2426	NA	NA	NA	NA	NA	NA	NA	NA	NA	NA	NA	NA	NA	****
4h LPS	2.541981419	0.175255011	14.5044721	7	0	0	5.752977877	2.541981419	Centromere-associated protein E	CENPE	Cenpe	CENPE_MOUSE	Q6RT24	1	S2426	S2426	NA	NA	NA	NA	NA	NA	NA	NA	NA	NA	NA	NA	NA	****
0.5h LPS	2.415797456	0.195941059	12.32920485	7	0	1e-4	5.275627652	2.415797456	Centromere-associated protein E	CENPE	Cenpe	CENPE_MOUSE	Q6RT24	1	S2426	S2426	NA	NA	NA	NA	NA	NA	NA	NA	NA	NA	NA	NA	NA	****
1h LPS	1.362908931	0.156692039	8.698010075	7	1e-4	4e-4	4.273836026	1.362908931	Centromere protein U	CENPU	Cenpu	CENPU_MOUSE	Q8C4M7	2	S182S186	S182	S186	NA	NA	NA	NA	NA	NA	NA	NA	NA	NA	NA	NA	***
4h LPS	1.198375222	0.156692039	7.647964967	7	1e-4	8e-4	3.915953907	1.198375222	Centromere protein U	CENPU	Cenpu	CENPU_MOUSE	Q8C4M7	2	S182S186	S182	S186	NA	NA	NA	NA	NA	NA	NA	NA	NA	NA	NA	NA	***
0.5h LPS	1.470094414	0.175187025	8.391571321	7	1e-4	5e-4	4.173298661	1.470094414	Centromere protein U	CENPU	Cenpu	CENPU_MOUSE	Q8C4M7	2	S182S186	S182	S186	NA	NA	NA	NA	NA	NA	NA	NA	NA	NA	NA	NA	***
4h LPS	1.166161908	0.198752356	5.867411746	7	6e-4	0.003	3.20791446	1.166161908	Centromere protein V	CENPV	Cenpv	CENPV_MOUSE	Q9CXS4	1	S18	S18	NA	NA	NA	NA	NA	NA	NA	NA	NA	NA	NA	NA	NA	**
1h LPS	1.368886215	0.135851955	10.07630852	7	0	2e-4	4.691477867	1.368886215	Centrosomal protein of 55 kDa	CEP55	Cep55	CEP55_MOUSE	Q8BT07	1	S428	S428	NA	NA	NA	NA	NA	NA	NA	NA	NA	NA	NA	NA	NA	***
0.5h LPS	1.696473577	0.151887104	11.16930626	7	0	1e-4	4.988211794	1.696473577	Centrosomal protein of 55 kDa	CEP55	Cep55	CEP55_MOUSE	Q8BT07	1	S428	S428	NA	NA	NA	NA	NA	NA	NA	NA	NA	NA	NA	NA	NA	****
1h LPS	1.469980807	0.147072691	9.99492701	7	0	2e-4	4.66825115	1.469980807	Centrosomal protein of 63 kDa	CEP63	Cep63	CEP63_MOUSE	Q3UPP8	1	S304	S304	NA	NA	NA	NA	NA	NA	NA	NA	NA	NA	NA	NA	NA	***
0.5h LPS	1.834292179	0.164432267	11.15530555	7	0	1e-4	4.984579184	1.834292179	Centrosomal protein of 63 kDa	CEP63	Cep63	CEP63_MOUSE	Q3UPP8	1	S304	S304	NA	NA	NA	NA	NA	NA	NA	NA	NA	NA	NA	NA	NA	****
4h LPS	1.334339669	0.147072691	9.072654232	7	0	4e-4	4.392734108	1.334339669	Centrosomal protein of 63 kDa	CEP63	Cep63	CEP63_MOUSE	Q3UPP8	1	S304	S304	NA	NA	NA	NA	NA	NA	NA	NA	NA	NA	NA	NA	NA	***
1h LPS	1.008546719	0.118882187	8.483581476	7	1e-4	5e-4	4.203807042	1.008546719	Centrosomal protein of 63 kDa (isoform 3)	CEP63	Cep63	CEP63_MOUSE	Q3UPP8-3	1	T491	T491	NA	NA	NA	NA	NA	NA	NA	NA	NA	NA	NA	NA	NA	***
1h LPS	1.075872839	0.154635311	6.957484865	7	2e-4	0.0014	3.658131169	1.075872839	Uncharacterized protein C6orf106 homolog	CF106	D17Wsu92e	CF106_MOUSE	Q3TT38	1	S265	S265	NA	NA	NA	NA	NA	NA	NA	NA	NA	NA	NA	NA	NA	**
0.5h LPS	1.72271991	0.186892276	9.217715954	7	0	3e-4	4.437640515	1.72271991	Craniofacial development protein 1	CFDP1	Cfdp1	CFDP1_MOUSE	O88271	1	S203	S203	NA	NA	NA	NA	NA	NA	NA	NA	NA	NA	NA	NA	NA	***
0.5h LPS	1.396029254	0.121693418	11.47169077	7	0	1e-4	5.065676664	1.396029254	Chromosome alignment-maintaining phosphoprotein 1	CHAP1	Champ1	CHAP1_MOUSE	Q8K327	2	T371T374	T371	T374	NA	NA	NA	NA	NA	NA	NA	NA	NA	NA	NA	NA	****
0.5h LPS	1.074509585	0.12710243	8.453887011	7	1e-4	5e-4	4.193991645	1.074509585	Chromosome alignment-maintaining phosphoprotein 1	CHAP1	Champ1	CHAP1_MOUSE	Q8K327	1	S405	S405	NA	NA	NA	NA	NA	NA	NA	NA	NA	NA	NA	NA	NA	***
0.5h LPS	1.474899683	0.141626311	10.41402319	7	0	2e-4	4.786118293	1.474899683	Chromosome alignment-maintaining phosphoprotein 1	CHAP1	Champ1	CHAP1_MOUSE	Q8K327	1	S394	S394	NA	NA	NA	NA	NA	NA	NA	NA	NA	NA	NA	NA	NA	***
4h LPS	-1.322434021	0.216645982	-6.104124397	7	5e-4	0.0025	3.310611116	1.322434021	Chromodomain-helicase-DNA-binding protein 4	CHD4	Chd4	CHD4_MOUSE	Q6PDQ2	2	T1542T1546	T1542	T1546	NA	NA	NA	NA	NA	NA	NA	NA	NA	NA	NA	NA	**
1h LPS	-1.533175005	0.216645982	-7.076867958	7	2e-4	0.0013	3.704114451	1.533175005	Chromodomain-helicase-DNA-binding protein 4	CHD4	Chd4	CHD4_MOUSE	Q6PDQ2	2	T1542T1546	T1542	T1546	NA	NA	NA	NA	NA	NA	NA	NA	NA	NA	NA	NA	**
0.5h LPS	1.104035781	0.228468611	4.832330261	7	0.0019	0.008	2.722531952	1.104035781	Chromodomain-helicase-DNA-binding protein 4	CHD4	Chd4	CHD4_MOUSE	Q6PDQ2	3	S1537T1538T1546	S1537	T1538	T1546	NA	NA	NA	NA	NA	NA	NA	NA	NA	NA	NA	**
0.5h LPS	-1.10506669	0.242217571	-4.562289541	7	0.0026	0.0104	2.585389303	1.10506669	Chromodomain-helicase-DNA-binding protein 4	CHD4	Chd4	CHD4_MOUSE	Q6PDQ2	2	T1542T1546	T1542	T1546	NA	NA	NA	NA	NA	NA	NA	NA	NA	NA	NA	NA	*
0.5h LPS	1.158717943	0.191153142	6.06172586	7	5e-4	0.0027	3.292428699	1.158717943	Chromodomain-helicase-DNA-binding protein 4	CHD4	Chd4	CHD4_MOUSE	Q6PDQ2	2	S1537T1538	S1537	T1538	NA	NA	NA	NA	NA	NA	NA	NA	NA	NA	NA	NA	**
1h LPS	-1.01827514	0.161355222	-6.310766547	7	4e-4	0.0022	3.397938722	1.01827514	Chromodomain-helicase-DNA-binding protein 4	CHD4	Chd4	CHD4_MOUSE	Q6PDQ2	2	S1524S1528	S1524	S1528	NA	NA	NA	NA	NA	NA	NA	NA	NA	NA	NA	NA	**
4h LPS	-1.277645362	0.161355222	-7.918215121	7	1e-4	7e-4	4.011777364	1.277645362	Chromodomain-helicase-DNA-binding protein 4	CHD4	Chd4	CHD4_MOUSE	Q6PDQ2	2	S1524S1528	S1524	S1528	NA	NA	NA	NA	NA	NA	NA	NA	NA	NA	NA	NA	***
4h LPS	-1.111955109	0.1785008	-6.229412464	7	4e-4	0.0023	3.363811178	1.111955109	Chromodomain-helicase-DNA-binding protein 4	CHD4	Chd4	CHD4_MOUSE	Q6PDQ2	1	S1524	S1524	NA	NA	NA	NA	NA	NA	NA	NA	NA	NA	NA	NA	NA	**
1h LPS	1.931250739	0.062873725	30.71634061	7	0	0	7.999799276	1.931250739	Chromodomain-helicase-DNA-binding protein 8	CHD8	Chd8	CHD8_MOUSE	Q09XV5	1	S2040	S2040	NA	NA	NA	NA	NA	NA	NA	NA	NA	NA	NA	NA	NA	****
4h LPS	1.705677192	0.062873725	27.12861698	7	0	0	7.625010034	1.705677192	Chromodomain-helicase-DNA-binding protein 8	CHD8	Chd8	CHD8_MOUSE	Q09XV5	1	S2040	S2040	NA	NA	NA	NA	NA	NA	NA	NA	NA	NA	NA	NA	NA	****
1h LPS	-1.001826841	0.135760481	-7.37937012	7	2e-4	0.001	3.817955399	1.001826841	Chromodomain-helicase-DNA-binding protein 8	CHD8	Chd8	CHD8_MOUSE	Q09XV5	1	S2520	S2520	NA	NA	NA	NA	NA	NA	NA	NA	NA	NA	NA	NA	NA	***
0.5h LPS	2.122515017	0.070294961	30.19441201	7	0	0	7.948045981	2.122515017	Chromodomain-helicase-DNA-binding protein 8	CHD8	Chd8	CHD8_MOUSE	Q09XV5	1	S2040	S2040	NA	NA	NA	NA	NA	NA	NA	NA	NA	NA	NA	NA	NA	****
0.5h LPS	1.518240349	0.164309359	9.240133116	7	0	3e-4	4.444525569	1.518240349	Choline/ethanolamine kinase	CHKB	Chkb	CHKB_MOUSE	O55229	1	S39	S39	NA	NA	NA	NA	NA	NA	NA	NA	NA	NA	NA	NA	NA	***
4h LPS	1.073661507	0.146962758	7.305670625	7	2e-4	0.001	3.790565943	1.073661507	Choline/ethanolamine kinase	CHKB	Chkb	CHKB_MOUSE	O55229	1	S39	S39	NA	NA	NA	NA	NA	NA	NA	NA	NA	NA	NA	NA	NA	***
1h LPS	1.248955887	0.146962758	8.498451585	7	1e-4	5e-4	4.20871142	1.248955887	Choline/ethanolamine kinase	CHKB	Chkb	CHKB_MOUSE	O55229	1	S39	S39	NA	NA	NA	NA	NA	NA	NA	NA	NA	NA	NA	NA	NA	***
0.5h LPS	1.194887505	0.116653412	10.24305664	7	0	2e-4	4.738553804	1.194887505	Charged multivesicular body protein 2b	CHM2B	Chmp2b	CHM2B_MOUSE	Q8BJF9	1	S187	S187	NA	NA	NA	NA	NA	NA	NA	NA	NA	NA	NA	NA	NA	***
0.5h LPS	1.098689344	0.120223842	9.138697667	7	0	3e-4	4.413255312	1.098689344	Charged multivesicular body protein 2b	CHM2B	Chmp2b	CHM2B_MOUSE	Q8BJF9	1	S190	S190	NA	NA	NA	NA	NA	NA	NA	NA	NA	NA	NA	NA	NA	***
4h LPS	1.709345629	0.104337984	16.38277425	7	0	0	6.113733252	1.709345629	Charged multivesicular body protein 2b	CHM2B	Chmp2b	CHM2B_MOUSE	Q8BJF9	1	S187	S187	NA	NA	NA	NA	NA	NA	NA	NA	NA	NA	NA	NA	NA	****
1h LPS	1.379591561	0.107531473	12.82965367	7	0	1e-4	5.392025172	1.379591561	Charged multivesicular body protein 2b	CHM2B	Chmp2b	CHM2B_MOUSE	Q8BJF9	1	S190	S190	NA	NA	NA	NA	NA	NA	NA	NA	NA	NA	NA	NA	NA	****
1h LPS	1.52485375	0.104337984	14.61456028	7	0	0	5.775311053	1.52485375	Charged multivesicular body protein 2b	CHM2B	Chmp2b	CHM2B_MOUSE	Q8BJF9	1	S187	S187	NA	NA	NA	NA	NA	NA	NA	NA	NA	NA	NA	NA	NA	****
4h LPS	1.592730716	0.107531473	14.81176318	7	0	0	5.814922775	1.592730716	Charged multivesicular body protein 2b	CHM2B	Chmp2b	CHM2B_MOUSE	Q8BJF9	1	S190	S190	NA	NA	NA	NA	NA	NA	NA	NA	NA	NA	NA	NA	NA	****
0.5h LPS	1.758301212	0.159132013	11.04932428	7	0	1e-4	4.956946751	1.758301212	Protein capicua homolog	CIC	Cic	CIC_MOUSE	Q924A2	1	S1511	S1511	NA	NA	NA	NA	NA	NA	NA	NA	NA	NA	NA	NA	NA	****
4h LPS	-1.188571519	0.154477199	-7.694155026	7	1e-4	8e-4	3.93252538	1.188571519	Protein capicua homolog	CIC	Cic	CIC_MOUSE	Q924A2	1	T562	T562	NA	NA	NA	NA	NA	NA	NA	NA	NA	NA	NA	NA	NA	***
1h LPS	1.27121582	0.142331999	8.931342403	7	0	4e-4	4.348389779	1.27121582	Protein capicua homolog	CIC	Cic	CIC_MOUSE	Q924A2	1	S1511	S1511	NA	NA	NA	NA	NA	NA	NA	NA	NA	NA	NA	NA	NA	***
0.5h LPS	1.407703243	0.110464693	12.74346769	7	0	1e-4	5.372282468	1.407703243	Protein capicua homolog	CIC	Cic	CIC_MOUSE	Q924A2	1	S662	S662	NA	NA	NA	NA	NA	NA	NA	NA	NA	NA	NA	NA	NA	****
4h LPS	1.392323628	0.137911228	10.09579605	7	0	2e-4	4.697015056	1.392323628	Protein capicua homolog	CIC	Cic	CIC_MOUSE	Q924A2	1	S1514	S1514	NA	NA	NA	NA	NA	NA	NA	NA	NA	NA	NA	NA	NA	***
1h LPS	1.484147493	0.098802625	15.02133669	7	0	0	5.85647669	1.484147493	Protein capicua homolog	CIC	Cic	CIC_MOUSE	Q924A2	1	S662	S662	NA	NA	NA	NA	NA	NA	NA	NA	NA	NA	NA	NA	NA	****
0.5h LPS	-1.295800208	0.172710759	-7.502718495	7	1e-4	9e-4	3.863310458	1.295800208	Protein capicua homolog	CIC	Cic	CIC_MOUSE	Q924A2	1	T562	T562	NA	NA	NA	NA	NA	NA	NA	NA	NA	NA	NA	NA	NA	***
4h LPS	1.307079821	0.098802625	13.22920139	7	0	1e-4	5.481970383	1.307079821	Protein capicua homolog	CIC	Cic	CIC_MOUSE	Q924A2	1	S662	S662	NA	NA	NA	NA	NA	NA	NA	NA	NA	NA	NA	NA	NA	****
1h LPS	1.018288534	0.193971115	5.249691596	7	0.0012	0.0055	2.925688356	1.018288534	Protein capicua homolog	CIC	Cic	CIC_MOUSE	Q924A2	1	S553	S553	NA	NA	NA	NA	NA	NA	NA	NA	NA	NA	NA	NA	NA	**
0.5h LPS	1.826326184	0.15418944	11.84469043	7	0	1e-4	5.158709506	1.826326184	Protein capicua homolog	CIC	Cic	CIC_MOUSE	Q924A2	1	S1514	S1514	NA	NA	NA	NA	NA	NA	NA	NA	NA	NA	NA	NA	NA	****
0.5h LPS	1.899765921	0.2168663	8.760079013	7	1e-4	4e-4	4.293833192	1.899765921	Protein capicua homolog	CIC	Cic	CIC_MOUSE	Q924A2	1	S553	S553	NA	NA	NA	NA	NA	NA	NA	NA	NA	NA	NA	NA	NA	***
4h LPS	1.295659177	0.142331999	9.103077201	7	0	4e-4	4.402203167	1.295659177	Protein capicua homolog	CIC	Cic	CIC_MOUSE	Q924A2	1	S1511	S1511	NA	NA	NA	NA	NA	NA	NA	NA	NA	NA	NA	NA	NA	***
1h LPS	1.158685173	0.137911228	8.40167398	7	1e-4	5e-4	4.176662181	1.158685173	Protein capicua homolog	CIC	Cic	CIC_MOUSE	Q924A2	1	S1514	S1514	NA	NA	NA	NA	NA	NA	NA	NA	NA	NA	NA	NA	NA	***
4h LPS	2.271801705	0.148213707	15.32787854	7	0	0	5.916279189	2.271801705	Uncharacterized protein C11orf96 homolog	CK096	Ag2	CK096_MOUSE	Q3UPL5	1	S217	S217	NA	NA	NA	NA	NA	NA	NA	NA	NA	NA	NA	NA	NA	****
4h LPS	1.632044007	0.106112982	15.38024825	7	0	0	5.926382309	1.632044007	Protein C12orf4 homolog	CL004	D6Wsu163e	CL004_MOUSE	Q91YN0	1	S241	S241	NA	NA	NA	NA	NA	NA	NA	NA	NA	NA	NA	NA	NA	****
0.5h LPS	2.69905281	0.118637921	22.75033814	7	0	0	7.095293307	2.69905281	Protein C12orf4 homolog	CL004	D6Wsu163e	CL004_MOUSE	Q91YN0	1	S241	S241	NA	NA	NA	NA	NA	NA	NA	NA	NA	NA	NA	NA	NA	****
1h LPS	2.272630769	0.106112982	21.41708511	7	0	0	6.914014173	2.272630769	Protein C12orf4 homolog	CL004	D6Wsu163e	CL004_MOUSE	Q91YN0	1	S241	S241	NA	NA	NA	NA	NA	NA	NA	NA	NA	NA	NA	NA	NA	****
0.5h LPS	-1.147211977	0.144775725	-7.924063049	7	1e-4	7e-4	4.01382108	1.147211977	Uncharacterized protein C12orf43 homolog	CL043	NA	CL043_MOUSE	Q3UY34	1	S139	S139	NA	NA	NA	NA	NA	NA	NA	NA	NA	NA	NA	NA	NA	***
4h LPS	-1.096628756	0.129491345	-8.468741693	7	1e-4	5e-4	4.198905432	1.096628756	Uncharacterized protein C12orf43 homolog	CL043	NA	CL043_MOUSE	Q3UY34	1	S139	S139	NA	NA	NA	NA	NA	NA	NA	NA	NA	NA	NA	NA	NA	***
1h LPS	-1.702158696	0.129491345	-13.14496108	7	0	1e-4	5.463218647	1.702158696	Uncharacterized protein C12orf43 homolog	CL043	NA	CL043_MOUSE	Q3UY34	1	S139	S139	NA	NA	NA	NA	NA	NA	NA	NA	NA	NA	NA	NA	NA	****
1h LPS	2.078659569	0.12738179	16.3183416	7	0	0	6.102025124	2.078659569	CLIP-associating protein 1	CLAP1	Clasp1	CLAP1_MOUSE	Q80TV8	2	S1098S1102	S1098	S1102	NA	NA	NA	NA	NA	NA	NA	NA	NA	NA	NA	NA	****
4h LPS	1.917883865	0.12738179	15.05618549	7	0	0	5.863333212	1.917883865	CLIP-associating protein 1	CLAP1	Clasp1	CLAP1_MOUSE	Q80TV8	2	S1098S1102	S1098	S1102	NA	NA	NA	NA	NA	NA	NA	NA	NA	NA	NA	NA	****
0.5h LPS	2.495891488	0.142417171	17.52521459	7	0	0	6.314323836	2.495891488	CLIP-associating protein 1	CLAP1	Clasp1	CLAP1_MOUSE	Q80TV8	2	S1098S1102	S1098	S1102	NA	NA	NA	NA	NA	NA	NA	NA	NA	NA	NA	NA	****
4h LPS	-1.049619037	0.152403708	-6.887096477	7	2e-4	0.0014	3.630730815	1.049619037	CLIP-associating protein 2	CLAP2	Clasp2	CLAP2_MOUSE	Q8BRT1	2	S332S333	S332	S333	NA	NA	NA	NA	NA	NA	NA	NA	NA	NA	NA	NA	**
0.5h LPS	1.448073625	0.130049179	11.13481559	7	0	1e-4	4.979255428	1.448073625	CLIP-associating protein 2	CLAP2	Clasp2	CLAP2_MOUSE	Q8BRT1	1	S1021	S1021	NA	NA	NA	NA	NA	NA	NA	NA	NA	NA	NA	NA	NA	****
4h LPS	2.651576725	0.151605287	17.49000167	7	0	0	6.308330788	2.651576725	Clathrin light chain A	CLCA	Clta	CLCA_MOUSE	O08585	1	S104	S104	NA	NA	NA	NA	NA	NA	NA	NA	NA	NA	NA	NA	NA	****
0.5h LPS	1.968952018	0.179667751	10.95885045	7	0	1e-4	4.933167321	1.968952018	Clathrin light chain A	CLCA	Clta	CLCA_MOUSE	O08585	1	S108	S108	NA	NA	NA	NA	NA	NA	NA	NA	NA	NA	NA	NA	NA	****
1h LPS	2.393060865	0.160699722	14.89150592	7	0	0	5.830799197	2.393060865	Clathrin light chain A	CLCA	Clta	CLCA_MOUSE	O08585	1	S108	S108	NA	NA	NA	NA	NA	NA	NA	NA	NA	NA	NA	NA	NA	****
4h LPS	2.293239448	0.160699722	14.2703386	7	0	0	5.704943955	2.293239448	Clathrin light chain A	CLCA	Clta	CLCA_MOUSE	O08585	1	S108	S108	NA	NA	NA	NA	NA	NA	NA	NA	NA	NA	NA	NA	NA	****
0.5h LPS	2.328148485	0.169499864	13.73540032	7	0	0	5.592356599	2.328148485	Clathrin light chain A	CLCA	Clta	CLCA_MOUSE	O08585	1	S104	S104	NA	NA	NA	NA	NA	NA	NA	NA	NA	NA	NA	NA	NA	****
1h LPS	2.78159497	0.151605287	18.3476119	7	0	0	6.451094914	2.78159497	Clathrin light chain A	CLCA	Clta	CLCA_MOUSE	O08585	1	S104	S104	NA	NA	NA	NA	NA	NA	NA	NA	NA	NA	NA	NA	NA	****
4h LPS	2.409622909	0.169077208	14.25161286	7	0	0	5.701070271	2.409622909	Chloride intracellular channel protein 1	CLIC1	Clic1	CLIC1_MOUSE	Q9Z1Q5	1	S211	S211	NA	NA	NA	NA	NA	NA	NA	NA	NA	NA	NA	NA	NA	****
0.5h LPS	1.181986141	0.189034065	6.252767937	7	4e-4	0.0023	3.373641974	1.181986141	Chloride intracellular channel protein 1	CLIC1	Clic1	CLIC1_MOUSE	Q9Z1Q5	1	S211	S211	NA	NA	NA	NA	NA	NA	NA	NA	NA	NA	NA	NA	NA	**
1h LPS	1.497214583	0.169077208	8.855212373	7	0	4e-4	4.3242497029999996	1.497214583	Chloride intracellular channel protein 1	CLIC1	Clic1	CLIC1_MOUSE	Q9Z1Q5	1	S211	S211	NA	NA	NA	NA	NA	NA	NA	NA	NA	NA	NA	NA	NA	***
0.5h LPS	1.913411279	0.271939392	7.036168123	7	2e-4	0.0012	3.688506475	1.913411279	CAP-Gly domain-containing linker protein 1	CLIP1	Clip1	CLIP1_MOUSE	Q922J3	1	S47	S47	NA	NA	NA	NA	NA	NA	NA	NA	NA	NA	NA	NA	NA	**
1h LPS	1.717963047	0.179041362	9.595341685	7	0	3e-4	4.551729181	1.717963047	CAP-Gly domain-containing linker protein 1	CLIP1	Clip1	CLIP1_MOUSE	Q922J3	1	S48	S48	NA	NA	NA	NA	NA	NA	NA	NA	NA	NA	NA	NA	NA	***
4h LPS	2.037302945	0.243229986	8.376035281	7	1e-4	5e-4	4.168119538	2.037302945	CAP-Gly domain-containing linker protein 1	CLIP1	Clip1	CLIP1_MOUSE	Q922J3	1	S47	S47	NA	NA	NA	NA	NA	NA	NA	NA	NA	NA	NA	NA	NA	***
0.5h LPS	1.754815184	0.200174328	8.76643473	7	1e-4	4e-4	4.295874038	1.754815184	CAP-Gly domain-containing linker protein 1	CLIP1	Clip1	CLIP1_MOUSE	Q922J3	1	S48	S48	NA	NA	NA	NA	NA	NA	NA	NA	NA	NA	NA	NA	NA	***
1h LPS	2.153288707	0.243229986	8.852891624	7	0	4e-4	4.323511031	2.153288707	CAP-Gly domain-containing linker protein 1	CLIP1	Clip1	CLIP1_MOUSE	Q922J3	1	S47	S47	NA	NA	NA	NA	NA	NA	NA	NA	NA	NA	NA	NA	NA	***
0.5h LPS	1.0994247	0.182609926	6.0206185230000004	7	5e-4	0.0027	3.274712474	1.0994247	CAP-Gly domain-containing linker protein 1	CLIP1	Clip1	CLIP1_MOUSE	Q922J3	1	S347	S347	NA	NA	NA	NA	NA	NA	NA	NA	NA	NA	NA	NA	NA	**
4h LPS	1.603876349	0.179041362	8.958133073	7	0	4e-4	4.356842898	1.603876349	CAP-Gly domain-containing linker protein 1	CLIP1	Clip1	CLIP1_MOUSE	Q922J3	1	S48	S48	NA	NA	NA	NA	NA	NA	NA	NA	NA	NA	NA	NA	NA	***
1h LPS	2.324987561	0.138106347	16.83476256	7	0	0	6.194648567	2.324987561	Clustered mitochondria protein homolog	CLU	Cluh	CLU_MOUSE	Q5SW19	1	S1310	S1310	NA	NA	NA	NA	NA	NA	NA	NA	NA	NA	NA	NA	NA	****
4h LPS	1.633635441	0.138106347	11.82882232	7	0	1e-4	5.154806612	1.633635441	Clustered mitochondria protein homolog	CLU	Cluh	CLU_MOUSE	Q5SW19	1	S1310	S1310	NA	NA	NA	NA	NA	NA	NA	NA	NA	NA	NA	NA	NA	****
0.5h LPS	2.510480225	0.15440759	16.25878769	7	0	0	6.091164208	2.510480225	Clustered mitochondria protein homolog	CLU	Cluh	CLU_MOUSE	Q5SW19	1	S1310	S1310	NA	NA	NA	NA	NA	NA	NA	NA	NA	NA	NA	NA	NA	****
0.5h LPS	1.256847245	0.157511025	7.97942397	7	1e-4	7e-4	4.033107144	1.256847245	Chemokine-like receptor 1	CML1	Cmklr1	CML1_MOUSE	P97468	1	S356	S356	NA	NA	NA	NA	NA	NA	NA	NA	NA	NA	NA	NA	NA	***
0.5h LPS	3.137349602	0.290254403	10.8089647	7	0	1e-4	4.893379967	3.137349602	Cap-specific mRNA (nucleoside-2'-O-)-methyltransferase 1	CMTR1	Cmtr1	CMTR1_MOUSE	Q9DBC3	3	S28S30T29	S28	S30	T29	NA	NA	NA	NA	NA	NA	NA	NA	NA	NA	NA	****
1h LPS	2.999175619	0.259611431	11.5525561	7	0	1e-4	5.086077934	2.999175619	Cap-specific mRNA (nucleoside-2'-O-)-methyltransferase 1	CMTR1	Cmtr1	CMTR1_MOUSE	Q9DBC3	3	S28S30T29	S28	S30	T29	NA	NA	NA	NA	NA	NA	NA	NA	NA	NA	NA	****
1h LPS	1.016397842	0.158834425	6.399102963	7	4e-4	0.0021	3.434629851	1.016397842	Cap-specific mRNA (nucleoside-2'-O-)-methyltransferase 1	CMTR1	Cmtr1	CMTR1_MOUSE	Q9DBC3	2	S28S30	S28	S30	NA	NA	NA	NA	NA	NA	NA	NA	NA	NA	NA	NA	**
1h LPS	1.93244023	0.211131111	9.152797136	7	0	3e-4	4.417619757	1.93244023	Cap-specific mRNA (nucleoside-2'-O-)-methyltransferase 1	CMTR1	Cmtr1	CMTR1_MOUSE	Q9DBC3	3	S27S28T29	S27	S28	T29	NA	NA	NA	NA	NA	NA	NA	NA	NA	NA	NA	***
4h LPS	1.780600434	0.259611431	6.858713534	7	2e-4	0.0014	3.619620702	1.780600434	Cap-specific mRNA (nucleoside-2'-O-)-methyltransferase 1	CMTR1	Cmtr1	CMTR1_MOUSE	Q9DBC3	3	S28S30T29	S28	S30	T29	NA	NA	NA	NA	NA	NA	NA	NA	NA	NA	NA	**
4h LPS	1.018514505	0.158834425	6.412429184	7	4e-4	0.002	3.44013232	1.018514505	Cap-specific mRNA (nucleoside-2'-O-)-methyltransferase 1	CMTR1	Cmtr1	CMTR1_MOUSE	Q9DBC3	2	S28S30	S28	S30	NA	NA	NA	NA	NA	NA	NA	NA	NA	NA	NA	NA	**
0.5h LPS	3.121002464	0.237608848	13.1350431	7	0	1e-4	5.461003565	3.121002464	Cap-specific mRNA (nucleoside-2'-O-)-methyltransferase 1	CMTR1	Cmtr1	CMTR1_MOUSE	Q9DBC3	3	S27S28S30	S27	S28	S30	NA	NA	NA	NA	NA	NA	NA	NA	NA	NA	NA	****
1h LPS	2.929063536	0.212523815	13.78228383	7	0	1e-4	5.602387083	2.929063536	Cap-specific mRNA (nucleoside-2'-O-)-methyltransferase 1	CMTR1	Cmtr1	CMTR1_MOUSE	Q9DBC3	3	S27S28S30	S27	S28	S30	NA	NA	NA	NA	NA	NA	NA	NA	NA	NA	NA	****
0.5h LPS	2.072778739	0.236051758	8.781034942	7	1e-4	4e-4	4.300557451	2.072778739	Cap-specific mRNA (nucleoside-2'-O-)-methyltransferase 1	CMTR1	Cmtr1	CMTR1_MOUSE	Q9DBC3	3	S27S28T29	S27	S28	T29	NA	NA	NA	NA	NA	NA	NA	NA	NA	NA	NA	***
4h LPS	1.728117728	0.212523815	8.131407435	7	1e-4	6e-4	4.08549079	1.728117728	Cap-specific mRNA (nucleoside-2'-O-)-methyltransferase 1	CMTR1	Cmtr1	CMTR1_MOUSE	Q9DBC3	3	S27S28S30	S27	S28	S30	NA	NA	NA	NA	NA	NA	NA	NA	NA	NA	NA	***
0.5h LPS	4.0997306	0.270869879	15.13542451	7	0	0	5.878867769	4.0997306	Cap-specific mRNA (nucleoside-2'-O-)-methyltransferase 1	CMTR1	Cmtr1	CMTR1_MOUSE	Q9DBC3	3	S27S30T29	S27	S30	T29	NA	NA	NA	NA	NA	NA	NA	NA	NA	NA	NA	****
4h LPS	2.549539374	0.242273385	10.52339851	7	0	2e-4	4.81618337	2.549539374	Cap-specific mRNA (nucleoside-2'-O-)-methyltransferase 1	CMTR1	Cmtr1	CMTR1_MOUSE	Q9DBC3	3	S27S30T29	S27	S30	T29	NA	NA	NA	NA	NA	NA	NA	NA	NA	NA	NA	***
1h LPS	3.958809336	0.242273385	16.34025686	7	0	0	6.106012316	3.958809336	Cap-specific mRNA (nucleoside-2'-O-)-methyltransferase 1	CMTR1	Cmtr1	CMTR1_MOUSE	Q9DBC3	3	S27S30T29	S27	S30	T29	NA	NA	NA	NA	NA	NA	NA	NA	NA	NA	NA	****
1h LPS	-1.22686599	0.191284634	-6.413824064	7	4e-4	0.002	3.440707782	1.22686599	Condensin-2 complex subunit D3	CNDD3	Ncapd3	CNDD3_MOUSE	Q6ZQK0	1	S1475	S1475	NA	NA	NA	NA	NA	NA	NA	NA	NA	NA	NA	NA	NA	**
4h LPS	-1.067182644	0.191284634	-5.579029642	7	8e-4	0.0039	3.078794049	1.067182644	Condensin-2 complex subunit D3	CNDD3	Ncapd3	CNDD3_MOUSE	Q6ZQK0	1	S1475	S1475	NA	NA	NA	NA	NA	NA	NA	NA	NA	NA	NA	NA	NA	**
4h LPS	1.349229945	0.10408317	12.96299825	7	0	1e-4	5.422329377	1.349229945	Metal transporter CNNM3	CNNM3	Cnnm3	CNNM3_MOUSE	Q32NY4	2	S663S667	S663	S667	NA	NA	NA	NA	NA	NA	NA	NA	NA	NA	NA	NA	****
1h LPS	1.19607461	0.10408317	11.49152754	7	0	1e-4	5.070693323	1.19607461	Metal transporter CNNM3	CNNM3	Cnnm3	CNNM3_MOUSE	Q32NY4	2	S663S667	S663	S667	NA	NA	NA	NA	NA	NA	NA	NA	NA	NA	NA	NA	****
0.5h LPS	1.120030338	0.116368521	9.624856668	7	0	3e-4	4.560480359	1.120030338	Metal transporter CNNM3	CNNM3	Cnnm3	CNNM3_MOUSE	Q32NY4	2	S663S667	S663	S667	NA	NA	NA	NA	NA	NA	NA	NA	NA	NA	NA	NA	***
0.5h LPS	1.015347224	0.182243454	5.571378306	7	8e-4	0.004	3.075306459	1.015347224	CCR4-NOT transcription complex subunit 3	CNOT3	Cnot3	CNOT3_MOUSE	Q8K0V4	1	T528	T528	NA	NA	NA	NA	NA	NA	NA	NA	NA	NA	NA	NA	NA	**
0.5h LPS	-1.557563798	0.12967172800000001	-12.01159129	7	0	1e-4	5.199472427	1.557563798	CCR4-NOT transcription complex subunit 4 (isoform 2)	CNOT4	Cnot4	CNOT4_MOUSE	Q8BT14-2	1	S298	S298	NA	NA	NA	NA	NA	NA	NA	NA	NA	NA	NA	NA	NA	****
0.5h LPS	1.115741278	0.21733322	5.133781561	7	0.0013	0.006	2.870313523	1.115741278	Cofilin-1	COF1	Cfl1	COF1_MOUSE	P18760	1	S23	S23	NA	NA	NA	NA	NA	NA	NA	NA	NA	NA	NA	NA	NA	**
0.5h LPS	1.574379038	0.181086541	8.694069872	7	1e-4	4e-4	4.27256249	1.574379038	Cofilin-1	COF1	Cfl1	COF1_MOUSE	P18760	1	S24	S24	NA	NA	NA	NA	NA	NA	NA	NA	NA	NA	NA	NA	NA	***
0.5h LPS	1.752583969	0.162045202	10.81540179	7	0	1e-4	4.895098884	1.752583969	Conserved oligomeric Golgi complex subunit 7	COG7	Cog7	COG7_MOUSE	Q3UM29	1	S506	S506	NA	NA	NA	NA	NA	NA	NA	NA	NA	NA	NA	NA	NA	****
1h LPS	1.696891261	0.144937635	11.70773389	7	0	1e-4	5.124865117	1.696891261	Conserved oligomeric Golgi complex subunit 7	COG7	Cog7	COG7_MOUSE	Q3UM29	1	S506	S506	NA	NA	NA	NA	NA	NA	NA	NA	NA	NA	NA	NA	NA	****
4h LPS	1.426957767	0.144937635	9.84532256	7	0	2e-4	4.625113795	1.426957767	Conserved oligomeric Golgi complex subunit 7	COG7	Cog7	COG7_MOUSE	Q3UM29	1	S506	S506	NA	NA	NA	NA	NA	NA	NA	NA	NA	NA	NA	NA	NA	***
1h LPS	1.125905388	0.127654785	8.819923092	7	0	4e-4	4.312999541	1.125905388	Coatomer subunit alpha	COPA	Copa	COPA_MOUSE	Q8CIE6	1	S173	S173	NA	NA	NA	NA	NA	NA	NA	NA	NA	NA	NA	NA	NA	***
4h LPS	1.278736366	0.127654785	10.017144	7	0	2e-4	4.674608556	1.278736366	Coatomer subunit alpha	COPA	Copa	COPA_MOUSE	Q8CIE6	1	S173	S173	NA	NA	NA	NA	NA	NA	NA	NA	NA	NA	NA	NA	NA	***
0.5h LPS	1.076689246	0.142722389	7.543940759	7	1e-4	9e-4	3.878334224	1.076689246	Coatomer subunit alpha	COPA	Copa	COPA_MOUSE	Q8CIE6	1	S173	S173	NA	NA	NA	NA	NA	NA	NA	NA	NA	NA	NA	NA	NA	***
1h LPS	1.068852473	0.254628266	4.197697641	7	0.004	0.0154	2.392853333	1.068852473	Coatomer subunit beta'	COPB2	Copb2	COPB2_MOUSE	O55029	1	S860	S860	NA	NA	NA	NA	NA	NA	NA	NA	NA	NA	NA	NA	NA	*
0.5h LPS	1.073080089	0.284683056	3.769385166	7	0.007	0.0237	2.155613097	1.073080089	Coatomer subunit beta'	COPB2	Copb2	COPB2_MOUSE	O55029	1	S860	S860	NA	NA	NA	NA	NA	NA	NA	NA	NA	NA	NA	NA	NA	*
1h LPS	1.056378515	0.201144744	5.251832553	7	0.0012	0.0055	2.926703759	1.056378515	Coatomer subunit beta'	COPB2	Copb2	COPB2_MOUSE	O55029	1	S859	S859	NA	NA	NA	NA	NA	NA	NA	NA	NA	NA	NA	NA	NA	**
1h LPS	1.039249884	0.136944469	7.588841609	7	1e-4	9e-4	3.894623488	1.039249884	Coronin-1A	COR1A	Coro1a	COR1A_MOUSE	O89053	1	T424	T424	NA	NA	NA	NA	NA	NA	NA	NA	NA	NA	NA	NA	NA	***
4h LPS	1.568458681	0.150173838	10.44428711	7	0	2e-4	4.794465367	1.568458681	Coronin-1A	COR1A	Coro1a	COR1A_MOUSE	O89053	1	S426	S426	NA	NA	NA	NA	NA	NA	NA	NA	NA	NA	NA	NA	NA	***
1h LPS	2.375120433	0.150173838	15.81580697	7	0	0	6.009166065	2.375120433	Coronin-1A	COR1A	Coro1a	COR1A_MOUSE	O89053	1	S426	S426	NA	NA	NA	NA	NA	NA	NA	NA	NA	NA	NA	NA	NA	****
0.5h LPS	2.445922928	0.167899455	14.56778359	7	0	0	5.765841097	2.445922928	Coronin-1A	COR1A	Coro1a	COR1A_MOUSE	O89053	1	S426	S426	NA	NA	NA	NA	NA	NA	NA	NA	NA	NA	NA	NA	NA	****
0.5h LPS	1.668902485	0.153108571	10.90012451	7	0	1e-4	4.917637234	1.668902485	Coronin-1A	COR1A	Coro1a	COR1A_MOUSE	O89053	1	T424	T424	NA	NA	NA	NA	NA	NA	NA	NA	NA	NA	NA	NA	NA	****
0.5h LPS	1.048616908	0.173626783	6.039488223	7	5e-4	0.0027	3.282855579	1.048616908	Coronin-7	CORO7	Coro7	CORO7_MOUSE	Q9D2V7	1	S876	S876	NA	NA	NA	NA	NA	NA	NA	NA	NA	NA	NA	NA	NA	**
4h LPS	1.304150634	0.153332143	8.505396244	7	1e-4	5e-4	4.210999389	1.304150634	UPF0547 protein C16orf87 homolog	CP087	NA	CP087_MOUSE	Q9CR55	1	S91	S91	NA	NA	NA	NA	NA	NA	NA	NA	NA	NA	NA	NA	NA	***
1h LPS	1.465223833	0.153332143	9.555881779	7	0	3e-4	4.539992471	1.465223833	UPF0547 protein C16orf87 homolog	CP087	NA	CP087_MOUSE	Q9CR55	1	S91	S91	NA	NA	NA	NA	NA	NA	NA	NA	NA	NA	NA	NA	NA	***
0.5h LPS	1.773218884	0.171430548	10.34365759	7	0	2e-4	4.766626806	1.773218884	UPF0547 protein C16orf87 homolog	CP087	NA	CP087_MOUSE	Q9CR55	1	S91	S91	NA	NA	NA	NA	NA	NA	NA	NA	NA	NA	NA	NA	NA	***
1h LPS	1.217594676	0.169869056	7.16784271	7	2e-4	0.0012	3.738749229	1.217594676	Centrosomal protein of 131 kDa	CP131	Cep131	CP131_MOUSE	Q62036	1	S114	S114	NA	NA	NA	NA	NA	NA	NA	NA	NA	NA	NA	NA	NA	**
0.5h LPS	1.462269669	0.189919378	7.699423207	7	1e-4	8e-4	3.934410288	1.462269669	Centrosomal protein of 131 kDa	CP131	Cep131	CP131_MOUSE	Q62036	1	S114	S114	NA	NA	NA	NA	NA	NA	NA	NA	NA	NA	NA	NA	NA	***
4h LPS	1.454900079	0.169869056	8.564832892	7	1e-4	5e-4	4.230516944	1.454900079	Centrosomal protein of 131 kDa	CP131	Cep131	CP131_MOUSE	Q62036	1	S114	S114	NA	NA	NA	NA	NA	NA	NA	NA	NA	NA	NA	NA	NA	***
1h LPS	1.296831857	0.175418024	7.392808486	7	2e-4	0.001	3.822926032	1.296831857	Centrosomal protein of 135 kDa	CP135	Cep135	CP135_MOUSE	Q6P5D4	1	S1122	S1122	NA	NA	NA	NA	NA	NA	NA	NA	NA	NA	NA	NA	NA	***
0.5h LPS	1.116333106	0.132455964	8.427956519	7	1e-4	5e-4	4.185396629	1.116333106	Centrosomal protein of 135 kDa	CP135	Cep135	CP135_MOUSE	Q6P5D4	1	S1130	S1130	NA	NA	NA	NA	NA	NA	NA	NA	NA	NA	NA	NA	NA	***
0.5h LPS	1.652401054	0.196123313	8.425316845	7	1e-4	5e-4	4.184520425	1.652401054	Centrosomal protein of 135 kDa	CP135	Cep135	CP135_MOUSE	Q6P5D4	1	S1122	S1122	NA	NA	NA	NA	NA	NA	NA	NA	NA	NA	NA	NA	NA	***
0.5h LPS	1.320860903	0.114124416	11.57386784	7	0	1e-4	5.091432934	1.320860903	Cytoplasmic polyadenylation element-binding protein 4	CPEB4	Cpeb4	CPEB4_MOUSE	Q7TN98	2	S97S99	S97	S99	NA	NA	NA	NA	NA	NA	NA	NA	NA	NA	NA	NA	****
4h LPS	1.639923877	0.108572769	15.10437552	7	0	0	5.872789913	1.639923877	Cytoplasmic polyadenylation element-binding protein 4	CPEB4	Cpeb4	CPEB4_MOUSE	Q7TN98	1	S99	S99	NA	NA	NA	NA	NA	NA	NA	NA	NA	NA	NA	NA	NA	****
4h LPS	1.288806511	0.10207598	12.62595279	7	0	1e-4	5.345162908	1.288806511	Cytoplasmic polyadenylation element-binding protein 4	CPEB4	Cpeb4	CPEB4_MOUSE	Q7TN98	2	S97S99	S97	S99	NA	NA	NA	NA	NA	NA	NA	NA	NA	NA	NA	NA	****
1h LPS	1.22801142	0.10207598	12.03036615	7	0	1e-4	5.204025331	1.22801142	Cytoplasmic polyadenylation element-binding protein 4	CPEB4	Cpeb4	CPEB4_MOUSE	Q7TN98	2	S97S99	S97	S99	NA	NA	NA	NA	NA	NA	NA	NA	NA	NA	NA	NA	****
4h LPS	1.079467471	0.166846495	6.469824087	7	3e-4	0.0019	3.463734049	1.079467471	Cytoplasmic polyadenylation element-binding protein 4	CPEB4	Cpeb4	CPEB4_MOUSE	Q7TN98	2	S252S255	S252	S255	NA	NA	NA	NA	NA	NA	NA	NA	NA	NA	NA	NA	**
4h LPS	1.67850792	0.084430297	19.88039817	7	0	0	6.69092539	1.67850792	Cytoplasmic polyadenylation element-binding protein 4	CPEB4	Cpeb4	CPEB4_MOUSE	Q7TN98	1	S97	S97	NA	NA	NA	NA	NA	NA	NA	NA	NA	NA	NA	NA	NA	****
1h LPS	1.861360734	0.150987454	12.32791656	7	0	1e-4	5.275322421	1.861360734	Copine-1	CPNE1	Cpne1	CPNE1_MOUSE	Q8C166	1	T525	T525	NA	NA	NA	NA	NA	NA	NA	NA	NA	NA	NA	NA	NA	****
0.5h LPS	2.388198257	0.168809105	14.14733081	7	0	0	5.679410081	2.388198257	Copine-1	CPNE1	Cpne1	CPNE1_MOUSE	Q8C166	1	T525	T525	NA	NA	NA	NA	NA	NA	NA	NA	NA	NA	NA	NA	NA	****
4h LPS	1.698595973	0.204256645	8.315988814	7	1e-4	5e-4	4.148026228	1.698595973	Cleavage and polyadenylation specificity factor subunit 1	CPSF1	Cpsf1	CPSF1_MOUSE	Q9EPU4	1	S763	S763	NA	NA	NA	NA	NA	NA	NA	NA	NA	NA	NA	NA	NA	***
0.5h LPS	2.021966209	0.228365871	8.85406474	7	0	4e-4	4.323884443	2.021966209	Cleavage and polyadenylation specificity factor subunit 1	CPSF1	Cpsf1	CPSF1_MOUSE	Q9EPU4	1	S763	S763	NA	NA	NA	NA	NA	NA	NA	NA	NA	NA	NA	NA	NA	***
1h LPS	2.054107153	0.204256645	10.05650101	7	0	2e-4	4.685840028	2.054107153	Cleavage and polyadenylation specificity factor subunit 1	CPSF1	Cpsf1	CPSF1_MOUSE	Q9EPU4	1	S763	S763	NA	NA	NA	NA	NA	NA	NA	NA	NA	NA	NA	NA	NA	***
1h LPS	2.956301379	0.139493369	21.19313204	7	0	0	6.882489207	2.956301379	Cleavage and polyadenylation specificity factor subunit 1	CPSF1	Cpsf1	CPSF1_MOUSE	Q9EPU4	1	S764	S764	NA	NA	NA	NA	NA	NA	NA	NA	NA	NA	NA	NA	NA	****
4h LPS	2.416775849	0.139493369	17.32538165	7	0	0	6.280158786	2.416775849	Cleavage and polyadenylation specificity factor subunit 1	CPSF1	Cpsf1	CPSF1_MOUSE	Q9EPU4	1	S764	S764	NA	NA	NA	NA	NA	NA	NA	NA	NA	NA	NA	NA	NA	****
0.5h LPS	2.977170631	0.155958327	19.08952656	7	0	0	6.569503915	2.977170631	Cleavage and polyadenylation specificity factor subunit 1	CPSF1	Cpsf1	CPSF1_MOUSE	Q9EPU4	1	S764	S764	NA	NA	NA	NA	NA	NA	NA	NA	NA	NA	NA	NA	NA	****
1h LPS	1.095280923	0.081599785	13.42259573	7	0	1e-4	5.524601966	1.095280923	CapZ-interacting protein	CPZIP	Rcsd1	CPZIP_MOUSE	Q3UZA1	1	S380	S380	NA	NA	NA	NA	NA	NA	NA	NA	NA	NA	NA	NA	NA	****
0.5h LPS	2.65677496	0.160647502	16.53791638	7	0	0	6.141744857	2.65677496	CapZ-interacting protein	CPZIP	Rcsd1	CPZIP_MOUSE	Q3UZA1	2	S177S179	S177	S179	NA	NA	NA	NA	NA	NA	NA	NA	NA	NA	NA	NA	****
1h LPS	1.813655831	0.143687494	12.62222464	7	0	1e-4	5.344298722	1.813655831	CapZ-interacting protein	CPZIP	Rcsd1	CPZIP_MOUSE	Q3UZA1	2	S177S179	S177	S179	NA	NA	NA	NA	NA	NA	NA	NA	NA	NA	NA	NA	****
4h LPS	1.76473886	0.330075134	5.34647623	7	0.0011	0.0047	2.97132501	1.76473886	CapZ-interacting protein	CPZIP	Rcsd1	CPZIP_MOUSE	Q3UZA1	1	S70	S70	NA	NA	NA	NA	NA	NA	NA	NA	NA	NA	NA	NA	NA	**
1h LPS	1.131262544	0.330075134	3.42728799	7	0.011	0.0359	1.957592703	1.131262544	CapZ-interacting protein	CPZIP	Rcsd1	CPZIP_MOUSE	Q3UZA1	1	S70	S70	NA	NA	NA	NA	NA	NA	NA	NA	NA	NA	NA	NA	NA	*
0.5h LPS	1.470422228	0.369035219	3.984503786	7	0.0053	0.0188	2.276265372	1.470422228	CapZ-interacting protein	CPZIP	Rcsd1	CPZIP_MOUSE	Q3UZA1	1	S70	S70	NA	NA	NA	NA	NA	NA	NA	NA	NA	NA	NA	NA	NA	*
4h LPS	1.461933334	0.137276138	10.64958092	7	0	2e-4	4.850522944	1.461933334	CapZ-interacting protein	CPZIP	Rcsd1	CPZIP_MOUSE	Q3UZA1	1	S68	S68	NA	NA	NA	NA	NA	NA	NA	NA	NA	NA	NA	NA	NA	***
4h LPS	2.215784196	0.143687494	15.42085626	7	0	0	5.934193927	2.215784196	CapZ-interacting protein	CPZIP	Rcsd1	CPZIP_MOUSE	Q3UZA1	2	S177S179	S177	S179	NA	NA	NA	NA	NA	NA	NA	NA	NA	NA	NA	NA	****
0.5h LPS	-3.928702819	0.239977862	-16.37110517	7	0	0	6.111616116	3.928702819	CapZ-interacting protein	CPZIP	Rcsd1	CPZIP_MOUSE	Q3UZA1	2	S116S120	S116	S120	NA	NA	NA	NA	NA	NA	NA	NA	NA	NA	NA	NA	****
1h LPS	1.420877467	0.137276138	10.35050587	7	0	2e-4	4.768528986	1.420877467	CapZ-interacting protein	CPZIP	Rcsd1	CPZIP_MOUSE	Q3UZA1	1	S68	S68	NA	NA	NA	NA	NA	NA	NA	NA	NA	NA	NA	NA	NA	***
4h LPS	3.361095528	0.091725498	36.64297918	7	0	0	8.533186257	3.361095528	CapZ-interacting protein	CPZIP	Rcsd1	CPZIP_MOUSE	Q3UZA1	3	S246T243T256	S246	T243	T256	NA	NA	NA	NA	NA	NA	NA	NA	NA	NA	NA	****
4h LPS	1.216689532	0.092483193	13.15579074	7	0	1e-4	5.465635569	1.216689532	CapZ-interacting protein	CPZIP	Rcsd1	CPZIP_MOUSE	Q3UZA1	1	S378	S378	NA	NA	NA	NA	NA	NA	NA	NA	NA	NA	NA	NA	NA	****
0.5h LPS	1.613332955	0.153479388	10.51172396	7	0	2e-4	4.812987624	1.613332955	CapZ-interacting protein	CPZIP	Rcsd1	CPZIP_MOUSE	Q3UZA1	1	S68	S68	NA	NA	NA	NA	NA	NA	NA	NA	NA	NA	NA	NA	NA	***
4h LPS	-1.069478608	0.152297026	-7.022321031	7	2e-4	0.0013	3.683180152	1.069478608	CapZ-interacting protein	CPZIP	Rcsd1	CPZIP_MOUSE	Q3UZA1	1	S246	S246	NA	NA	NA	NA	NA	NA	NA	NA	NA	NA	NA	NA	NA	**
1h LPS	3.531921148	0.091725498	38.50533614	7	0	0	8.68323559	3.531921148	CapZ-interacting protein	CPZIP	Rcsd1	CPZIP_MOUSE	Q3UZA1	3	S246T243T256	S246	T243	T256	NA	NA	NA	NA	NA	NA	NA	NA	NA	NA	NA	****
0.5h LPS	3.582593065	0.102552225	34.93432806	7	0	0	8.388719718	3.582593065	CapZ-interacting protein	CPZIP	Rcsd1	CPZIP_MOUSE	Q3UZA1	3	S246T243T256	S246	T243	T256	NA	NA	NA	NA	NA	NA	NA	NA	NA	NA	NA	****
4h LPS	-2.780224451	0.214642725	-12.95280075	7	0	1e-4	5.420022115	2.780224451	CapZ-interacting protein	CPZIP	Rcsd1	CPZIP_MOUSE	Q3UZA1	2	S116S120	S116	S120	NA	NA	NA	NA	NA	NA	NA	NA	NA	NA	NA	NA	****
1h LPS	1.105725618	0.092483193	11.95596286	7	0	1e-4	5.185944081	1.105725618	CapZ-interacting protein	CPZIP	Rcsd1	CPZIP_MOUSE	Q3UZA1	1	S378	S378	NA	NA	NA	NA	NA	NA	NA	NA	NA	NA	NA	NA	NA	****
0.5h LPS	1.001855982	0.091231333	10.98149013	7	0	1e-4	4.939134343	1.001855982	CapZ-interacting protein	CPZIP	Rcsd1	CPZIP_MOUSE	Q3UZA1	1	S380	S380	NA	NA	NA	NA	NA	NA	NA	NA	NA	NA	NA	NA	NA	****
4h LPS	1.212836062	0.081599785	14.86322623	7	0	0	5.825178055	1.212836062	CapZ-interacting protein	CPZIP	Rcsd1	CPZIP_MOUSE	Q3UZA1	1	S380	S380	NA	NA	NA	NA	NA	NA	NA	NA	NA	NA	NA	NA	NA	****
1h LPS	-3.293470093	0.214642725	-15.34396328	7	0	0	5.919385724	3.293470093	CapZ-interacting protein	CPZIP	Rcsd1	CPZIP_MOUSE	Q3UZA1	2	S116S120	S116	S120	NA	NA	NA	NA	NA	NA	NA	NA	NA	NA	NA	NA	****
1h LPS	-1.650153712	0.152297026	-10.83510135	7	0	2e-4	4.900353609	1.650153712	CapZ-interacting protein	CPZIP	Rcsd1	CPZIP_MOUSE	Q3UZA1	1	S246	S246	NA	NA	NA	NA	NA	NA	NA	NA	NA	NA	NA	NA	NA	***
0.5h LPS	1.055183655	0.103399353	10.2049348	7	0	2e-4	4.72785166	1.055183655	CapZ-interacting protein	CPZIP	Rcsd1	CPZIP_MOUSE	Q3UZA1	1	S378	S378	NA	NA	NA	NA	NA	NA	NA	NA	NA	NA	NA	NA	NA	***
0.5h LPS	-2.370813067	0.170273251	-13.923579	7	0	0	5.632424187	2.370813067	CapZ-interacting protein	CPZIP	Rcsd1	CPZIP_MOUSE	Q3UZA1	1	S246	S246	NA	NA	NA	NA	NA	NA	NA	NA	NA	NA	NA	NA	NA	****
0.5h LPS	-1.055678733	0.222375006	-4.747290401	7	0.0021	0.0087	2.679836397	1.055678733	CapZ-interacting protein	CPZIP	Rcsd1	CPZIP_MOUSE	Q3UZA1	1	T124	T124	NA	NA	NA	NA	NA	NA	NA	NA	NA	NA	NA	NA	NA	**
1h LPS	1.261977206	0.216495565	5.829113422	7	6e-4	0.0033	3.1910242	1.261977206	CapZ-interacting protein	CPZIP	Rcsd1	CPZIP_MOUSE	Q3UZA1	1	S297	S297	NA	NA	NA	NA	NA	NA	NA	NA	NA	NA	NA	NA	NA	**
0.5h LPS	1.090828131	0.242049401	4.506634299	7	0.0028	0.011	2.556551786	1.090828131	CapZ-interacting protein	CPZIP	Rcsd1	CPZIP_MOUSE	Q3UZA1	1	S297	S297	NA	NA	NA	NA	NA	NA	NA	NA	NA	NA	NA	NA	NA	*
4h LPS	1.05583481	0.139831268	7.550777624	7	1e-4	9e-4	3.880819567	1.05583481	Uncharacterized protein C18orf25 homolog	CR025	NA	CR025_MOUSE	Q8BH50	1	S66	S66	NA	NA	NA	NA	NA	NA	NA	NA	NA	NA	NA	NA	NA	***
4h LPS	1.251231586	0.100255249	12.48045959	7	0	1e-4	5.311261172	1.251231586	Uncharacterized protein C18orf25 homolog	CR025	NA	CR025_MOUSE	Q8BH50	2	S67S69	S67	S69	NA	NA	NA	NA	NA	NA	NA	NA	NA	NA	NA	NA	****
1h LPS	1.111813244	0.139831268	7.951106071	7	1e-4	7e-4	4.023255873	1.111813244	Uncharacterized protein C18orf25 homolog	CR025	NA	CR025_MOUSE	Q8BH50	1	S66	S66	NA	NA	NA	NA	NA	NA	NA	NA	NA	NA	NA	NA	NA	***
0.5h LPS	1.398533881	0.112088776	12.47701983	7	0	1e-4	5.310455251	1.398533881	Uncharacterized protein C18orf25 homolog	CR025	NA	CR025_MOUSE	Q8BH50	2	S67S69	S67	S69	NA	NA	NA	NA	NA	NA	NA	NA	NA	NA	NA	NA	****
4h LPS	1.275190169	0.127206945	10.0245326	7	0	2e-4	4.676720047	1.275190169	Uncharacterized protein C18orf25 homolog	CR025	NA	CR025_MOUSE	Q8BH50	2	S66S69	S66	S69	NA	NA	NA	NA	NA	NA	NA	NA	NA	NA	NA	NA	***
0.5h LPS	1.353324367	0.142221688	9.515597678	7	0	3e-4	4.527966837	1.353324367	Uncharacterized protein C18orf25 homolog	CR025	NA	CR025_MOUSE	Q8BH50	2	S66S69	S66	S69	NA	NA	NA	NA	NA	NA	NA	NA	NA	NA	NA	NA	***
0.5h LPS	1.199450247	0.15633611	7.672253357	7	1e-4	8e-4	3.924677888	1.199450247	Uncharacterized protein C18orf25 homolog	CR025	NA	CR025_MOUSE	Q8BH50	1	S66	S66	NA	NA	NA	NA	NA	NA	NA	NA	NA	NA	NA	NA	NA	***
1h LPS	1.32692184	0.100255249	13.23543506	7	0	1e-4	5.483353563	1.32692184	Uncharacterized protein C18orf25 homolog	CR025	NA	CR025_MOUSE	Q8BH50	2	S67S69	S67	S69	NA	NA	NA	NA	NA	NA	NA	NA	NA	NA	NA	NA	****
1h LPS	1.328701713	0.127206945	10.44519787	7	0	2e-4	4.794716227	1.328701713	Uncharacterized protein C18orf25 homolog	CR025	NA	CR025_MOUSE	Q8BH50	2	S66S69	S66	S69	NA	NA	NA	NA	NA	NA	NA	NA	NA	NA	NA	NA	***
4h LPS	1.531921454	0.166097628	9.223018222	7	0	3e-4	4.439270325	1.531921454	Complement component receptor 1-like protein	CR1L	Cr1l	CR1L_MOUSE	Q64735	2	S464T479	S464	T479	NA	NA	NA	NA	NA	NA	NA	NA	NA	NA	NA	NA	***
4h LPS	1.459171492	0.148172007	9.847821603	7	0	2e-4	4.62583911	1.459171492	Complement component receptor 1-like protein	CR1L	Cr1l	CR1L_MOUSE	Q64735	2	S464S477	S464	S477	NA	NA	NA	NA	NA	NA	NA	NA	NA	NA	NA	NA	***
4h LPS	1.530437686	0.092238247	16.59222431	7	0	0	6.151491094	1.530437686	CREB-regulated transcription coactivator 2	CRTC2	Crtc2	CRTC2_MOUSE	Q3U182	1	S490	S490	NA	NA	NA	NA	NA	NA	NA	NA	NA	NA	NA	NA	NA	****
1h LPS	1.786309809	0.092238247	19.36625928	7	0	0	6.612534976	1.786309809	CREB-regulated transcription coactivator 2	CRTC2	Crtc2	CRTC2_MOUSE	Q3U182	1	S490	S490	NA	NA	NA	NA	NA	NA	NA	NA	NA	NA	NA	NA	NA	****
0.5h LPS	2.114061573	0.103125495	20.49989254	7	0	0	6.782810051	2.114061573	CREB-regulated transcription coactivator 2	CRTC2	Crtc2	CRTC2_MOUSE	Q3U182	1	S490	S490	NA	NA	NA	NA	NA	NA	NA	NA	NA	NA	NA	NA	NA	****
1h LPS	1.410934852	0.126635479	11.1417027	7	0	1e-4	4.981045844	1.410934852	CREB-regulated transcription coactivator 2	CRTC2	Crtc2	CRTC2_MOUSE	Q3U182	1	S434	S434	NA	NA	NA	NA	NA	NA	NA	NA	NA	NA	NA	NA	NA	****
1h LPS	1.501384332	0.169025793	8.882575295	7	0	4e-4	4.332946598	1.501384332	CREB-regulated transcription coactivator 2	CRTC2	Crtc2	CRTC2_MOUSE	Q3U182	1	S136	S136	NA	NA	NA	NA	NA	NA	NA	NA	NA	NA	NA	NA	NA	***
4h LPS	1.024930675	0.169025793	6.063753095	7	5e-4	0.0026	3.293300151	1.024930675	CREB-regulated transcription coactivator 2	CRTC2	Crtc2	CRTC2_MOUSE	Q3U182	1	S136	S136	NA	NA	NA	NA	NA	NA	NA	NA	NA	NA	NA	NA	NA	**
4h LPS	1.472364495	0.068129802	21.61116646	7	0	0	6.941075791	1.472364495	CREB-regulated transcription coactivator 2	CRTC2	Crtc2	CRTC2_MOUSE	Q3U182	1	S623	S623	NA	NA	NA	NA	NA	NA	NA	NA	NA	NA	NA	NA	NA	****
0.5h LPS	1.805532843	0.141582769	12.75248997	7	0	1e-4	5.374355	1.805532843	CREB-regulated transcription coactivator 2	CRTC2	Crtc2	CRTC2_MOUSE	Q3U182	1	S434	S434	NA	NA	NA	NA	NA	NA	NA	NA	NA	NA	NA	NA	NA	****
0.5h LPS	2.123431833	0.076171434	27.87700991	7	0	0	7.707065153	2.123431833	CREB-regulated transcription coactivator 2	CRTC2	Crtc2	CRTC2_MOUSE	Q3U182	1	S623	S623	NA	NA	NA	NA	NA	NA	NA	NA	NA	NA	NA	NA	NA	****
0.5h LPS	1.606511997	0.188976581	8.501116827	7	1e-4	5e-4	4.20958969	1.606511997	CREB-regulated transcription coactivator 2	CRTC2	Crtc2	CRTC2_MOUSE	Q3U182	1	S136	S136	NA	NA	NA	NA	NA	NA	NA	NA	NA	NA	NA	NA	NA	***
1h LPS	1.712324808	0.068129802	25.13327141	7	0	0	7.394859943	1.712324808	CREB-regulated transcription coactivator 2	CRTC2	Crtc2	CRTC2_MOUSE	Q3U182	1	S623	S623	NA	NA	NA	NA	NA	NA	NA	NA	NA	NA	NA	NA	NA	****
4h LPS	1.488193255	0.126635479	11.75178767	7	0	1e-4	5.135790922	1.488193255	CREB-regulated transcription coactivator 2	CRTC2	Crtc2	CRTC2_MOUSE	Q3U182	1	S434	S434	NA	NA	NA	NA	NA	NA	NA	NA	NA	NA	NA	NA	NA	****
1h LPS	1.431191611	0.142365498	10.05293858	7	0	2e-4	4.684825006	1.431191611	CREB-regulated transcription coactivator 3	CRTC3	Crtc3	CRTC3_MOUSE	Q91X84	2	S391S396	S391	S396	NA	NA	NA	NA	NA	NA	NA	NA	NA	NA	NA	NA	***
0.5h LPS	1.26990369	0.159169466	7.978312186	7	1e-4	7e-4	4.032720919	1.26990369	CREB-regulated transcription coactivator 3	CRTC3	Crtc3	CRTC3_MOUSE	Q91X84	2	S391S396	S391	S396	NA	NA	NA	NA	NA	NA	NA	NA	NA	NA	NA	NA	***
0.5h LPS	2.138095609	0.159790234	13.38064009	7	0	1e-4	5.515402222	2.138095609	Cryptochrome-1	CRY1	Cry1	CRY1_MOUSE	P97784	1	S588	S588	NA	NA	NA	NA	NA	NA	NA	NA	NA	NA	NA	NA	NA	****
1h LPS	2.049000774	0.14292073	14.33662405	7	0	0	5.718617704	2.049000774	Cryptochrome-1	CRY1	Cry1	CRY1_MOUSE	P97784	1	S588	S588	NA	NA	NA	NA	NA	NA	NA	NA	NA	NA	NA	NA	NA	****
4h LPS	1.786821325	0.14292073	12.50218443	7	0	1e-4	5.316346461	1.786821325	Cryptochrome-1	CRY1	Cry1	CRY1_MOUSE	P97784	1	S588	S588	NA	NA	NA	NA	NA	NA	NA	NA	NA	NA	NA	NA	NA	****
4h LPS	1.295590634	0.155854491	8.312821965	7	1e-4	5e-4	4.146963134	1.295590634	CSC1-like protein 2	CSCL2	Tmem63b	CSCL2_MOUSE	Q3TWI9	3	S111S113S114	S111	S113	S114	NA	NA	NA	NA	NA	NA	NA	NA	NA	NA	NA	***
1h LPS	1.186083724	0.155854491	7.610199218	7	1e-4	9e-4	3.902344329	1.186083724	CSC1-like protein 2	CSCL2	Tmem63b	CSCL2_MOUSE	Q3TWI9	3	S111S113S114	S111	S113	S114	NA	NA	NA	NA	NA	NA	NA	NA	NA	NA	NA	***
0.5h LPS	1.305397387	0.174250618	7.491493587	7	1e-4	9e-4	3.859207939	1.305397387	CSC1-like protein 2	CSCL2	Tmem63b	CSCL2_MOUSE	Q3TWI9	3	S111S113S114	S111	S113	S114	NA	NA	NA	NA	NA	NA	NA	NA	NA	NA	NA	***
1h LPS	-3.006421752	0.204132708	-14.72778068	7	0	0	5.798114654	3.006421752	Macrophage colony-stimulating factor 1 receptor	CSF1R	Csf1r	CSF1R_MOUSE	P09581	2	S711S715	S711	S715	NA	NA	NA	NA	NA	NA	NA	NA	NA	NA	NA	NA	****
1h LPS	-2.644062391	0.2166612	-12.20367277	7	0	1e-4	5.245746607	2.644062391	Macrophage colony-stimulating factor 1 receptor	CSF1R	Csf1r	CSF1R_MOUSE	P09581	2	S711S714	S711	S714	NA	NA	NA	NA	NA	NA	NA	NA	NA	NA	NA	NA	****
4h LPS	-3.849381047	0.204132708	-18.85724775	7	0	0	6.532917266	3.849381047	Macrophage colony-stimulating factor 1 receptor	CSF1R	Csf1r	CSF1R_MOUSE	P09581	2	S711S715	S711	S715	NA	NA	NA	NA	NA	NA	NA	NA	NA	NA	NA	NA	****
4h LPS	-1.412189292	0.170456802	-8.284734152	7	1e-4	6e-4	4.137519342	1.412189292	Macrophage colony-stimulating factor 1 receptor	CSF1R	Csf1r	CSF1R_MOUSE	P09581	1	S711	S711	NA	NA	NA	NA	NA	NA	NA	NA	NA	NA	NA	NA	NA	***
4h LPS	-3.363009049	0.2166612	-15.52197184	7	0	0	5.953560629	3.363009049	Macrophage colony-stimulating factor 1 receptor	CSF1R	Csf1r	CSF1R_MOUSE	P09581	2	S711S714	S711	S714	NA	NA	NA	NA	NA	NA	NA	NA	NA	NA	NA	NA	****
0.5h LPS	-3.120441602	0.228227306	-13.6725165	7	0	0	5.578852465	3.120441602	Macrophage colony-stimulating factor 1 receptor	CSF1R	Csf1r	CSF1R_MOUSE	P09581	2	S711S715	S711	S715	NA	NA	NA	NA	NA	NA	NA	NA	NA	NA	NA	NA	****
0.5h LPS	-2.69126694	0.242234586	-11.11016798	7	0	1e-4	4.97283966	2.69126694	Macrophage colony-stimulating factor 1 receptor	CSF1R	Csf1r	CSF1R_MOUSE	P09581	2	S711S714	S711	S714	NA	NA	NA	NA	NA	NA	NA	NA	NA	NA	NA	NA	****
1h LPS	1.023030571	0.135413151	7.554883449	7	1e-4	9e-4	3.882311248	1.023030571	Caskin-2	CSKI2	Caskin2	CSKI2_MOUSE	Q8VHK1	1	S874	S874	NA	NA	NA	NA	NA	NA	NA	NA	NA	NA	NA	NA	NA	***
0.5h LPS	-1.472386134	0.188154592	-7.825406329	7	1e-4	7e-4	3.97917565	1.472386134	Caskin-2	CSKI2	Caskin2	CSKI2_MOUSE	Q8VHK1	1	S879	S879	NA	NA	NA	NA	NA	NA	NA	NA	NA	NA	NA	NA	NA	***
0.5h LPS	1.237112853	0.151396505	8.171343534	7	1e-4	6e-4	4.099120583	1.237112853	Caskin-2	CSKI2	Caskin2	CSKI2_MOUSE	Q8VHK1	1	S874	S874	NA	NA	NA	NA	NA	NA	NA	NA	NA	NA	NA	NA	NA	***
0.5h LPS	1.117685608	0.131466763	8.501659134	7	1e-4	5e-4	4.209768367	1.117685608	COP9 signalosome complex subunit 1	CSN1	Gps1	CSN1_MOUSE	Q99LD4	1	S454	S454	NA	NA	NA	NA	NA	NA	NA	NA	NA	NA	NA	NA	NA	***
1h LPS	1.189313125	0.117587448	10.114286419999999	7	0	2e-4	4.70226016	1.189313125	COP9 signalosome complex subunit 1	CSN1	Gps1	CSN1_MOUSE	Q99LD4	1	S454	S454	NA	NA	NA	NA	NA	NA	NA	NA	NA	NA	NA	NA	NA	***
4h LPS	1.156878494	0.117587448	9.838452293	7	0	2e-4	4.623118953	1.156878494	COP9 signalosome complex subunit 1	CSN1	Gps1	CSN1_MOUSE	Q99LD4	1	S454	S454	NA	NA	NA	NA	NA	NA	NA	NA	NA	NA	NA	NA	NA	***
0.5h LPS	1.271370728	0.106643011	11.9217445	7	0	1e-4	5.177593765	1.271370728	Cleavage stimulation factor subunit 2	CSTF2	Cstf2	CSTF2_MOUSE	Q8BIQ5	1	S120	S120	NA	NA	NA	NA	NA	NA	NA	NA	NA	NA	NA	NA	NA	****
1h LPS	1.121654781	0.095384409	11.75930948	7	0	1e-4	5.137652667	1.121654781	Cleavage stimulation factor subunit 2	CSTF2	Cstf2	CSTF2_MOUSE	Q8BIQ5	1	S120	S120	NA	NA	NA	NA	NA	NA	NA	NA	NA	NA	NA	NA	NA	****
0.5h LPS	1.722650812	0.157640009	10.92775131	7	0	1e-4	4.924952523	1.722650812	CTTNBP2 N-terminal-like protein	CT2NL	Cttnbp2nl	CT2NL_MOUSE	Q99LJ0	1	S559	S559	NA	NA	NA	NA	NA	NA	NA	NA	NA	NA	NA	NA	NA	****
4h LPS	1.822282227	0.150392742	12.11682291	7	0	1e-4	5.224907228	1.822282227	CTTNBP2 N-terminal-like protein	CT2NL	Cttnbp2nl	CT2NL_MOUSE	Q99LJ0	2	S555S556	S555	S556	NA	NA	NA	NA	NA	NA	NA	NA	NA	NA	NA	NA	****
1h LPS	2.290064869	0.14074301	16.27125115	7	0	0	6.093440321	2.290064869	CTTNBP2 N-terminal-like protein	CT2NL	Cttnbp2nl	CT2NL_MOUSE	Q99LJ0	2	S559S562	S559	S562	NA	NA	NA	NA	NA	NA	NA	NA	NA	NA	NA	NA	****
1h LPS	1.535003386	0.132512142	11.58386968	7	0	1e-4	5.093942998	1.535003386	CTTNBP2 N-terminal-like protein	CT2NL	Cttnbp2nl	CT2NL_MOUSE	Q99LJ0	1	S548	S548	NA	NA	NA	NA	NA	NA	NA	NA	NA	NA	NA	NA	NA	****
1h LPS	1.591541239	0.14099751	11.28772583	7	0	1e-4	5.018772782	1.591541239	CTTNBP2 N-terminal-like protein	CT2NL	Cttnbp2nl	CT2NL_MOUSE	Q99LJ0	1	S559	S559	NA	NA	NA	NA	NA	NA	NA	NA	NA	NA	NA	NA	NA	****
4h LPS	1.39459442	0.14099751	9.890915219	7	0	2e-4	4.638321027	1.39459442	CTTNBP2 N-terminal-like protein	CT2NL	Cttnbp2nl	CT2NL_MOUSE	Q99LJ0	1	S559	S559	NA	NA	NA	NA	NA	NA	NA	NA	NA	NA	NA	NA	NA	***
0.5h LPS	2.806969484	0.168144198	16.69382306	7	0	0	6.169642639	2.806969484	CTTNBP2 N-terminal-like protein	CT2NL	Cttnbp2nl	CT2NL_MOUSE	Q99LJ0	2	S555S556	S555	S556	NA	NA	NA	NA	NA	NA	NA	NA	NA	NA	NA	NA	****
0.5h LPS	1.829674155	0.148153079	12.34988952	7	0	1e-4	5.280524404	1.829674155	CTTNBP2 N-terminal-like protein	CT2NL	Cttnbp2nl	CT2NL_MOUSE	Q99LJ0	1	S548	S548	NA	NA	NA	NA	NA	NA	NA	NA	NA	NA	NA	NA	NA	****
0.5h LPS	3.338022502	0.157355469	21.21326013	7	0	0	6.885335781	3.338022502	CTTNBP2 N-terminal-like protein	CT2NL	Cttnbp2nl	CT2NL_MOUSE	Q99LJ0	2	S559S562	S559	S562	NA	NA	NA	NA	NA	NA	NA	NA	NA	NA	NA	NA	****
4h LPS	1.315748207	0.086786812	15.16069296	7	0	0	5.88380537	1.315748207	CTTNBP2 N-terminal-like protein	CT2NL	Cttnbp2nl	CT2NL_MOUSE	Q99LJ0	1	S562	S562	NA	NA	NA	NA	NA	NA	NA	NA	NA	NA	NA	NA	NA	****
4h LPS	2.610097014	0.237933782	10.96984629	7	0	1e-4	4.936066825	2.610097014	CTTNBP2 N-terminal-like protein	CT2NL	Cttnbp2nl	CT2NL_MOUSE	Q99LJ0	2	S556S559	S556	S559	NA	NA	NA	NA	NA	NA	NA	NA	NA	NA	NA	NA	****
0.5h LPS	1.172887399	0.144265582	8.130056938	7	1e-4	6e-4	4.085028907	1.172887399	CTTNBP2 N-terminal-like protein	CT2NL	Cttnbp2nl	CT2NL_MOUSE	Q99LJ0	2	S556S567	S556	S567	NA	NA	NA	NA	NA	NA	NA	NA	NA	NA	NA	NA	***
0.5h LPS	-1.661213268	0.190668316	-8.712581636	7	1e-4	4e-4	4.278541528	1.661213268	CTTNBP2 N-terminal-like protein	CT2NL	Cttnbp2nl	CT2NL_MOUSE	Q99LJ0	1	S567	S567	NA	NA	NA	NA	NA	NA	NA	NA	NA	NA	NA	NA	NA	***
1h LPS	2.86661256	0.150392742	19.06084372	7	0	0	6.56500938	2.86661256	CTTNBP2 N-terminal-like protein	CT2NL	Cttnbp2nl	CT2NL_MOUSE	Q99LJ0	2	S555S556	S555	S556	NA	NA	NA	NA	NA	NA	NA	NA	NA	NA	NA	NA	****
4h LPS	1.796721268	0.14074301	12.76597156	7	0	1e-4	5.377449365	1.796721268	CTTNBP2 N-terminal-like protein	CT2NL	Cttnbp2nl	CT2NL_MOUSE	Q99LJ0	2	S559S562	S559	S562	NA	NA	NA	NA	NA	NA	NA	NA	NA	NA	NA	NA	****
0.5h LPS	3.718286142	0.266018055	13.97757058	7	0	0	5.643826495	3.718286142	CTTNBP2 N-terminal-like protein	CT2NL	Cttnbp2nl	CT2NL_MOUSE	Q99LJ0	2	S556S559	S556	S559	NA	NA	NA	NA	NA	NA	NA	NA	NA	NA	NA	NA	****
1h LPS	1.351921104	0.12903506	10.47716107	7	0	2e-4	4.803507867	1.351921104	CTTNBP2 N-terminal-like protein	CT2NL	Cttnbp2nl	CT2NL_MOUSE	Q99LJ0	2	S556S567	S556	S567	NA	NA	NA	NA	NA	NA	NA	NA	NA	NA	NA	NA	***
0.5h LPS	1.674908261	0.097030605	17.26164908	7	0	0	6.269182974	1.674908261	CTTNBP2 N-terminal-like protein	CT2NL	Cttnbp2nl	CT2NL_MOUSE	Q99LJ0	1	S562	S562	NA	NA	NA	NA	NA	NA	NA	NA	NA	NA	NA	NA	NA	****
1h LPS	3.773039096	0.237933782	15.85751744	7	0	0	6.016979598	3.773039096	CTTNBP2 N-terminal-like protein	CT2NL	Cttnbp2nl	CT2NL_MOUSE	Q99LJ0	2	S556S559	S556	S559	NA	NA	NA	NA	NA	NA	NA	NA	NA	NA	NA	NA	****
4h LPS	1.016271218	0.12903506	7.875930934	7	1e-4	7e-4	3.99696297	1.016271218	CTTNBP2 N-terminal-like protein	CT2NL	Cttnbp2nl	CT2NL_MOUSE	Q99LJ0	2	S556S567	S556	S567	NA	NA	NA	NA	NA	NA	NA	NA	NA	NA	NA	NA	***
1h LPS	1.341268182	0.086786812	15.45474656	7	0	0	5.940698349	1.341268182	CTTNBP2 N-terminal-like protein	CT2NL	Cttnbp2nl	CT2NL_MOUSE	Q99LJ0	1	S562	S562	NA	NA	NA	NA	NA	NA	NA	NA	NA	NA	NA	NA	NA	****
4h LPS	1.134216175	0.136850022	8.288023314	7	1e-4	6e-4	4.13862662	1.134216175	RNA polymerase II subunit A C-terminal domain phosphatase	CTDP1	Ctdp1	CTDP1_MOUSE	Q7TSG2	1	S830	S830	NA	NA	NA	NA	NA	NA	NA	NA	NA	NA	NA	NA	NA	***
1h LPS	1.008160728	0.136850022	7.366902182	7	2e-4	0.001	3.813337238	1.008160728	RNA polymerase II subunit A C-terminal domain phosphatase	CTDP1	Ctdp1	CTDP1_MOUSE	Q7TSG2	1	S830	S830	NA	NA	NA	NA	NA	NA	NA	NA	NA	NA	NA	NA	NA	***
0.5h LPS	1.111567939	0.153002976	7.265008605	7	2e-4	0.0011	3.775360135	1.111567939	RNA polymerase II subunit A C-terminal domain phosphatase	CTDP1	Ctdp1	CTDP1_MOUSE	Q7TSG2	1	S830	S830	NA	NA	NA	NA	NA	NA	NA	NA	NA	NA	NA	NA	NA	**
4h LPS	1.552194504	0.092217442	16.83189728	7	0	0	6.194142198	1.552194504	NA	CTIP	NA	CTIP_MOUSE	Q80YR6	1	S326	S326	NA	NA	NA	NA	NA	NA	NA	NA	NA	NA	NA	NA	NA	****
4h LPS	1.18031431	0.134773923	8.757735032	7	1e-4	4e-4	4.293080211	1.18031431	Catenin beta-1	CTNB1	Ctnnb1	CTNB1_MOUSE	Q02248	1	S552	S552	NA	NA	NA	NA	NA	NA	NA	NA	NA	NA	NA	NA	NA	***
1h LPS	1.012885748	0.134773923	7.515443064	7	1e-4	9e-4	3.867955105	1.012885748	Catenin beta-1	CTNB1	Ctnnb1	CTNB1_MOUSE	Q02248	1	S552	S552	NA	NA	NA	NA	NA	NA	NA	NA	NA	NA	NA	NA	NA	***
0.5h LPS	1.283442384	0.150681827	8.51756584	7	1e-4	5e-4	4.215004952	1.283442384	Catenin beta-1	CTNB1	Ctnnb1	CTNB1_MOUSE	Q02248	1	S552	S552	NA	NA	NA	NA	NA	NA	NA	NA	NA	NA	NA	NA	NA	***
0.5h LPS	1.387057097	0.153257647	9.050491952	7	0	3e-4	4.385818926	1.387057097	Catenin delta-1	CTND1	Ctnnd1	CTND1_MOUSE	P30999	1	S899	S899	NA	NA	NA	NA	NA	NA	NA	NA	NA	NA	NA	NA	NA	***
1h LPS	1.044893177	0.137077806	7.622628381	7	1e-4	9e-4	3.906829437	1.044893177	Catenin delta-1	CTND1	Ctnnd1	CTND1_MOUSE	P30999	1	S899	S899	NA	NA	NA	NA	NA	NA	NA	NA	NA	NA	NA	NA	NA	***
4h LPS	3.259317824	0.238125619	13.68738835	7	0	1e-4	5.582051398	3.259317824	Cationic amino acid transporter 2	CTR2	Slc7a2	CTR2_MOUSE	P18581	1	S645	S645	NA	NA	NA	NA	NA	NA	NA	NA	NA	NA	NA	NA	NA	****
4h LPS	-1.111958701	0.161756172	-6.874289162	7	2e-4	0.0014	3.625721958	1.111958701	Cationic amino acid transporter 4	CTR4	Slc7a4	CTR4_MOUSE	Q8BLQ7	1	S427	S427	NA	NA	NA	NA	NA	NA	NA	NA	NA	NA	NA	NA	NA	**
4h LPS	1.186044002	0.124091179	9.557842977	7	0	3e-4	4.540576798	1.186044002	Cationic amino acid transporter 4	CTR4	Slc7a4	CTR4_MOUSE	Q8BLQ7	2	S422S427	S422	S427	NA	NA	NA	NA	NA	NA	NA	NA	NA	NA	NA	NA	***
1h LPS	1.353352229	0.124091179	10.90611147	7	0	1e-4	4.919223936	1.353352229	Cationic amino acid transporter 4	CTR4	Slc7a4	CTR4_MOUSE	Q8BLQ7	2	S422S427	S422	S427	NA	NA	NA	NA	NA	NA	NA	NA	NA	NA	NA	NA	****
0.5h LPS	1.413208383	0.138738156	10.18615518	7	0	2e-4	4.722566493	1.413208383	Cationic amino acid transporter 4	CTR4	Slc7a4	CTR4_MOUSE	Q8BLQ7	2	S422S427	S422	S427	NA	NA	NA	NA	NA	NA	NA	NA	NA	NA	NA	NA	***
1h LPS	3.907258667	0.100670553	38.81232948	7	0	0	8.707277035	3.907258667	CTD small phosphatase-like protein 2	CTSL2	Ctdspl2	CTSL2_MOUSE	Q8BG15	1	S9	S9	NA	NA	NA	NA	NA	NA	NA	NA	NA	NA	NA	NA	NA	****
4h LPS	3.979136555	0.100670553	39.52632067	7	0	0	8.762469999	3.979136555	CTD small phosphatase-like protein 2	CTSL2	Ctdspl2	CTSL2_MOUSE	Q8BG15	1	S9	S9	NA	NA	NA	NA	NA	NA	NA	NA	NA	NA	NA	NA	NA	****
0.5h LPS	4.468112748	0.1125531	39.69782047	7	0	0	8.775579979	4.468112748	CTD small phosphatase-like protein 2	CTSL2	Ctdspl2	CTSL2_MOUSE	Q8BG15	1	S9	S9	NA	NA	NA	NA	NA	NA	NA	NA	NA	NA	NA	NA	NA	****
0.5h LPS	2.14643756	0.127309911	16.85994074	7	0	0	6.199094656	2.14643756	Cytoplasmic tRNA 2-thiolation protein 1	CTU1	Ctu1	CTU1_MOUSE	Q99J10	1	S416	S416	NA	NA	NA	NA	NA	NA	NA	NA	NA	NA	NA	NA	NA	****
4h LPS	1.918195315	0.113869446	16.84556637	7	0	0	6.196557136	1.918195315	Cytoplasmic tRNA 2-thiolation protein 1	CTU1	Ctu1	CTU1_MOUSE	Q99J10	1	S416	S416	NA	NA	NA	NA	NA	NA	NA	NA	NA	NA	NA	NA	NA	****
1h LPS	2.11955875	0.113869446	18.61393744	7	0	0	6.494123335	2.11955875	Cytoplasmic tRNA 2-thiolation protein 1	CTU1	Ctu1	CTU1_MOUSE	Q99J10	1	S416	S416	NA	NA	NA	NA	NA	NA	NA	NA	NA	NA	NA	NA	NA	****
0.5h LPS	1.341397867	0.170026662	7.889338362	7	1e-4	7e-4	4.001667366	1.341397867	Homeobox protein cut-like 1	CUX1	Cux1	CUX1_MOUSE	P53564	1	S1467	S1467	NA	NA	NA	NA	NA	NA	NA	NA	NA	NA	NA	NA	NA	***
4h LPS	-1.052139853	0.162614411	-6.470151346	7	3e-4	0.0019	3.463868175	1.052139853	C-X-C chemokine receptor type 4	CXCR4	Cxcr4	CXCR4_MOUSE	P70658	1	S326	S326	NA	NA	NA	NA	NA	NA	NA	NA	NA	NA	NA	NA	NA	**
0.5h LPS	-1.208982637	0.173555081	-6.965988152	7	2e-4	0.0013	3.661426684	1.208982637	CXXC-type zinc finger protein 1	CXXC1	Cxxc1	CXXC1_MOUSE	Q9CWW7	1	S100	S100	NA	NA	NA	NA	NA	NA	NA	NA	NA	NA	NA	NA	NA	**
4h LPS	1.088907439	0.128955957	8.444025886	7	1e-4	5e-4	4.190725659	1.088907439	Cytochrome b-245 light chain	CY24A	Cyba	CY24A_MOUSE	Q61462	1	S168	S168	NA	NA	NA	NA	NA	NA	NA	NA	NA	NA	NA	NA	NA	***
0.5h LPS	1.066267958	0.145211569	7.342858195	7	2e-4	0.001	3.804413621	1.066267958	Ubiquitin carboxyl-terminal hydrolase CYLD	CYLD	Cyld	CYLD_MOUSE	Q80TQ2	1	S414	S414	NA	NA	NA	NA	NA	NA	NA	NA	NA	NA	NA	NA	NA	***
1h LPS	1.581929218	0.219802445	7.197050136	7	2e-4	0.0012	3.749795276	1.581929218	Ubiquitin carboxyl-terminal hydrolase CYLD	CYLD	Cyld	CYLD_MOUSE	Q80TQ2	1	S339	S339	NA	NA	NA	NA	NA	NA	NA	NA	NA	NA	NA	NA	NA	**
0.5h LPS	2.586812467	0.245746604	10.52634063	7	0	2e-4	4.816988236	2.586812467	Ubiquitin carboxyl-terminal hydrolase CYLD	CYLD	Cyld	CYLD_MOUSE	Q80TQ2	1	S339	S339	NA	NA	NA	NA	NA	NA	NA	NA	NA	NA	NA	NA	NA	***
0.5h LPS	1.18114372	0.169009852	6.988608706	7	2e-4	0.0013	3.67017824	1.18114372	Cytospin-A	CYTSA	Specc1l	CYTSA_MOUSE	Q2KN98	1	S385	S385	NA	NA	NA	NA	NA	NA	NA	NA	NA	NA	NA	NA	NA	**
1h LPS	1.313437563	0.145104652	9.051657194	7	0	4e-4	4.386182873	1.313437563	Cytospin-B	CYTSB	Specc1	CYTSB_MOUSE	Q5SXY1	1	S76	S76	NA	NA	NA	NA	NA	NA	NA	NA	NA	NA	NA	NA	NA	***
0.5h LPS	1.479864818	0.144292106	10.25603451	7	0	2e-4	4.74218907	1.479864818	Cytospin-B	CYTSB	Specc1	CYTSB_MOUSE	Q5SXY1	1	T809	T809	NA	NA	NA	NA	NA	NA	NA	NA	NA	NA	NA	NA	NA	***
4h LPS	1.077401097	0.145104652	7.424993517	7	1e-4	0.001	3.834801423	1.077401097	Cytospin-B	CYTSB	Specc1	CYTSB_MOUSE	Q5SXY1	1	S76	S76	NA	NA	NA	NA	NA	NA	NA	NA	NA	NA	NA	NA	NA	***
4h LPS	1.00720756	0.086910833	11.58897598	7	0	1e-4	5.095223712	1.00720756	Cytospin-B	CYTSB	Specc1	CYTSB_MOUSE	Q5SXY1	1	T214	T214	NA	NA	NA	NA	NA	NA	NA	NA	NA	NA	NA	NA	NA	****
4h LPS	1.041605692	0.124729588	8.350911046	7	1e-4	5e-4	4.159726981	1.041605692	Cytospin-B	CYTSB	Specc1	CYTSB_MOUSE	Q5SXY1	1	S216	S216	NA	NA	NA	NA	NA	NA	NA	NA	NA	NA	NA	NA	NA	***
4h LPS	1.314890827	0.237280844	5.54149591	7	9e-4	0.004	3.061654481	1.314890827	Cytospin-B	CYTSB	Specc1	CYTSB_MOUSE	Q5SXY1	1	S324	S324	NA	NA	NA	NA	NA	NA	NA	NA	NA	NA	NA	NA	NA	**
0.5h LPS	1.011605273	0.114001661	8.873601181	7	0	4e-4	4.330096839	1.011605273	Cytospin-B	CYTSB	Specc1	CYTSB_MOUSE	Q5SXY1	1	S359	S359	NA	NA	NA	NA	NA	NA	NA	NA	NA	NA	NA	NA	NA	***
0.5h LPS	2.002892528	0.162231932	12.34585879	7	0	1e-4	5.27957079	2.002892528	Cytospin-B	CYTSB	Specc1	CYTSB_MOUSE	Q5SXY1	1	S76	S76	NA	NA	NA	NA	NA	NA	NA	NA	NA	NA	NA	NA	NA	****
4h LPS	1.012217269	0.124706801	8.116776806	7	1e-4	6e-4	4.080483572	1.012217269	Cytospin-B	CYTSB	Specc1	CYTSB_MOUSE	Q5SXY1	2	S360T357	S360	T357	NA	NA	NA	NA	NA	NA	NA	NA	NA	NA	NA	NA	***
0.5h LPS	1.165393953	0.154450756	7.545407897	7	1e-4	9e-4	3.878867712	1.165393953	Cytospin-B	CYTSB	Specc1	CYTSB_MOUSE	Q5SXY1	1	S810	S810	NA	NA	NA	NA	NA	NA	NA	NA	NA	NA	NA	NA	NA	***
0.5h LPS	1.511980923	0.265288049	5.699393285	7	7e-4	0.0036	3.133233371	1.511980923	Cytospin-B	CYTSB	Specc1	CYTSB_MOUSE	Q5SXY1	1	S324	S324	NA	NA	NA	NA	NA	NA	NA	NA	NA	NA	NA	NA	NA	**
4h LPS	1.202740595	0.101966185	11.79548485	7	0	1e-4	5.146591344	1.202740595	Cytospin-B	CYTSB	Specc1	CYTSB_MOUSE	Q5SXY1	1	S359	S359	NA	NA	NA	NA	NA	NA	NA	NA	NA	NA	NA	NA	NA	****
1h LPS	1.606476282	0.237280844	6.770358087	7	3e-4	0.0016	3.584806738	1.606476282	Cytospin-B	CYTSB	Specc1	CYTSB_MOUSE	Q5SXY1	1	S324	S324	NA	NA	NA	NA	NA	NA	NA	NA	NA	NA	NA	NA	NA	**
0.5h LPS	1.264988684	0.131765548	9.600299159	7	0	3e-4	4.553200714	1.264988684	Protein Mtx3	D3YTP3	Mtx3	D3YTP3_MOUSE	D3YTP3	1	S311	S311	NA	NA	NA	NA	NA	NA	NA	NA	NA	NA	NA	NA	NA	***
1h LPS	1.061756324	0.117854689	9.00902908	7	0	4e-4	4.372842246	1.061756324	Protein Mtx3	D3YTP3	Mtx3	D3YTP3_MOUSE	D3YTP3	1	S311	S311	NA	NA	NA	NA	NA	NA	NA	NA	NA	NA	NA	NA	NA	***
4h LPS	1.003989402	0.117854689	8.518875303	7	1e-4	5e-4	4.215435667	1.003989402	Protein Mtx3	D3YTP3	Mtx3	D3YTP3_MOUSE	D3YTP3	1	S311	S311	NA	NA	NA	NA	NA	NA	NA	NA	NA	NA	NA	NA	NA	***
0.5h LPS	1.118400267	0.165929098	6.740229913	7	3e-4	0.0015	3.572855809	1.118400267	Diacylglycerol kinase	D3YXJ0	Dgkh	D3YXJ0_MOUSE	D3YXJ0	1	S648	S648	NA	NA	NA	NA	NA	NA	NA	NA	NA	NA	NA	NA	NA	**
1h LPS	1.35448767	0.165849238	8.16698156	7	1e-4	6e-4	4.097634584	1.35448767	P2X purinoceptor	D3Z5U5	P2rx4	D3Z5U5_MOUSE	D3Z5U5	1	S361	S361	NA	NA	NA	NA	NA	NA	NA	NA	NA	NA	NA	NA	NA	***
0.5h LPS	1.153904105	0.185425085	6.223020487	7	4e-4	0.0023	3.361115963	1.153904105	P2X purinoceptor	D3Z5U5	P2rx4	D3Z5U5_MOUSE	D3Z5U5	1	S361	S361	NA	NA	NA	NA	NA	NA	NA	NA	NA	NA	NA	NA	NA	**
4h LPS	1.402573702	0.165849238	8.456919774	7	1e-4	5e-4	4.194995445	1.402573702	P2X purinoceptor	D3Z5U5	P2rx4	D3Z5U5_MOUSE	D3Z5U5	1	S361	S361	NA	NA	NA	NA	NA	NA	NA	NA	NA	NA	NA	NA	NA	***
0.5h LPS	1.500199522	0.204596787	7.332468611	7	2e-4	0.001	3.800550447	1.500199522	Synaptojanin-1	D3Z656	Synj1	D3Z656_MOUSE	D3Z656	1	S1328	S1328	NA	NA	NA	NA	NA	NA	NA	NA	NA	NA	NA	NA	NA	***
4h LPS	1.107560841	0.18299693	6.052346568	7	5e-4	0.0026	3.288394072	1.107560841	Synaptojanin-1	D3Z656	Synj1	D3Z656_MOUSE	D3Z656	1	S1328	S1328	NA	NA	NA	NA	NA	NA	NA	NA	NA	NA	NA	NA	NA	**
0.5h LPS	1.963542231	0.199332799	9.850572695	7	0	2e-4	4.626637391	1.963542231	Synaptojanin-1	D3Z656	Synj1	D3Z656_MOUSE	D3Z656	2	S1336S1339	S1336	S1339	NA	NA	NA	NA	NA	NA	NA	NA	NA	NA	NA	NA	***
4h LPS	1.181394855	0.178288676	6.626303377	7	3e-4	0.0017	3.527292593	1.181394855	Synaptojanin-1	D3Z656	Synj1	D3Z656_MOUSE	D3Z656	2	S1336S1339	S1336	S1339	NA	NA	NA	NA	NA	NA	NA	NA	NA	NA	NA	NA	**
1h LPS	1.805860352	0.178288676	10.12885615	7	0	2e-4	4.706387123	1.805860352	Synaptojanin-1	D3Z656	Synj1	D3Z656_MOUSE	D3Z656	2	S1336S1339	S1336	S1339	NA	NA	NA	NA	NA	NA	NA	NA	NA	NA	NA	NA	***
0.5h LPS	1.834738056	0.094938613	19.32551998	7	0	0	6.606237616	1.834738056	Diacylglycerol kinase zeta	D6RHK9	Dgkz	D6RHK9_MOUSE	D6RHK9	1	S4	S4	NA	NA	NA	NA	NA	NA	NA	NA	NA	NA	NA	NA	NA	****
4h LPS	1.543630378	0.108690537	14.20206786	7	0	0	5.690798042	1.543630378	Diacylglycerol kinase zeta	D6RHK9	Dgkz	D6RHK9_MOUSE	D6RHK9	1	S6	S6	NA	NA	NA	NA	NA	NA	NA	NA	NA	NA	NA	NA	NA	****
1h LPS	1.535181048	0.108690537	14.12433037	7	0	0	5.674612508	1.535181048	Diacylglycerol kinase zeta	D6RHK9	Dgkz	D6RHK9_MOUSE	D6RHK9	1	S6	S6	NA	NA	NA	NA	NA	NA	NA	NA	NA	NA	NA	NA	NA	****
4h LPS	1.496019278	0.084915677	17.61770425	7	0	0	6.330010156	1.496019278	Diacylglycerol kinase zeta	D6RHK9	Dgkz	D6RHK9_MOUSE	D6RHK9	1	S4	S4	NA	NA	NA	NA	NA	NA	NA	NA	NA	NA	NA	NA	NA	****
1h LPS	1.496504876	0.084915677	17.62342284	7	0	0	6.330977434	1.496504876	Diacylglycerol kinase zeta	D6RHK9	Dgkz	D6RHK9_MOUSE	D6RHK9	1	S4	S4	NA	NA	NA	NA	NA	NA	NA	NA	NA	NA	NA	NA	NA	****
0.5h LPS	1.988078052	0.121519714	16.36012776	7	0	0	6.109623153	1.988078052	Diacylglycerol kinase zeta	D6RHK9	Dgkz	D6RHK9_MOUSE	D6RHK9	1	S6	S6	NA	NA	NA	NA	NA	NA	NA	NA	NA	NA	NA	NA	NA	****
4h LPS	2.304608734	0.076298687	30.20509035	7	0	0	7.949113635	2.304608734	Disabled homolog 2	DAB2	Dab2	DAB2_MOUSE	P98078	1	S407	S407	NA	NA	NA	NA	NA	NA	NA	NA	NA	NA	NA	NA	NA	****
1h LPS	2.229972132	0.062514927	35.67103499	7	0	0	8.451847833	2.229972132	Disabled homolog 2	DAB2	Dab2	DAB2_MOUSE	P98078	2	S325T329	S325	T329	NA	NA	NA	NA	NA	NA	NA	NA	NA	NA	NA	NA	****
4h LPS	1.690004639	0.21727265	7.778266783	7	1e-4	8e-4	3.962495021	1.690004639	Disabled homolog 2	DAB2	Dab2	DAB2_MOUSE	P98078	1	S328	S328	NA	NA	NA	NA	NA	NA	NA	NA	NA	NA	NA	NA	NA	***
4h LPS	1.238144268	0.117942834	10.49783377	7	0	2e-4	4.809181239	1.238144268	Disabled homolog 2	DAB2	Dab2	DAB2_MOUSE	P98078	1	S227	S227	NA	NA	NA	NA	NA	NA	NA	NA	NA	NA	NA	NA	NA	***
4h LPS	1.863156707	0.096760538	19.25533631	7	0	0	6.595358657	1.863156707	Disabled homolog 2	DAB2	Dab2	DAB2_MOUSE	P98078	2	S227T221	S227	T221	NA	NA	NA	NA	NA	NA	NA	NA	NA	NA	NA	NA	****
0.5h LPS	4.367224949	0.08179224	53.39412348	7	0	0	9.67399228	4.367224949	Disabled homolog 2	DAB2	Dab2	DAB2_MOUSE	P98078	2	S323T329	S323	T329	NA	NA	NA	NA	NA	NA	NA	NA	NA	NA	NA	NA	****
4h LPS	1.644612956	0.104376096	15.75660532	7	0	0	5.998042214	1.644612956	Disabled homolog 2	DAB2	Dab2	DAB2_MOUSE	P98078	3	S325S328T329	S325	S328	T329	NA	NA	NA	NA	NA	NA	NA	NA	NA	NA	NA	****
4h LPS	1.45184329	0.234224243	6.198518449	7	4e-4	0.0023	3.350765756	1.45184329	Disabled homolog 2	DAB2	Dab2	DAB2_MOUSE	P98078	2	S306S310	S306	S310	NA	NA	NA	NA	NA	NA	NA	NA	NA	NA	NA	NA	**
1h LPS	1.567762861	0.096760538	16.20250247	7	0	0	6.080864455	1.567762861	Disabled homolog 2	DAB2	Dab2	DAB2_MOUSE	P98078	2	S227T221	S227	T221	NA	NA	NA	NA	NA	NA	NA	NA	NA	NA	NA	NA	****
0.5h LPS	2.879332908	0.116696023	24.67378771	7	0	0	7.339324252	2.879332908	Disabled homolog 2	DAB2	Dab2	DAB2_MOUSE	P98078	3	S325S328T329	S325	S328	T329	NA	NA	NA	NA	NA	NA	NA	NA	NA	NA	NA	****
0.5h LPS	1.380029723	0.131864097	10.46554559	7	0	2e-4	4.800315747	1.380029723	Disabled homolog 2	DAB2	Dab2	DAB2_MOUSE	P98078	1	S227	S227	NA	NA	NA	NA	NA	NA	NA	NA	NA	NA	NA	NA	NA	***
0.5h LPS	2.675487242	0.124786758	21.44047394	7	0	0	6.917288004	2.675487242	Disabled homolog 2	DAB2	Dab2	DAB2_MOUSE	P98078	2	S323S325	S323	S325	NA	NA	NA	NA	NA	NA	NA	NA	NA	NA	NA	NA	****
4h LPS	2.581885284	0.073157203	35.29229071	7	0	0	8.419556356	2.581885284	Disabled homolog 2	DAB2	Dab2	DAB2_MOUSE	P98078	2	S323T329	S323	T329	NA	NA	NA	NA	NA	NA	NA	NA	NA	NA	NA	NA	****
0.5h LPS	1.431417042	0.115775978	12.36367916	7	0	1e-4	5.283784673	1.431417042	Disabled homolog 2	DAB2	Dab2	DAB2_MOUSE	P98078	1	S674	S674	NA	NA	NA	NA	NA	NA	NA	NA	NA	NA	NA	NA	NA	****
4h LPS	1.999364448	0.185308553	10.78938027	7	0	2e-4	4.8881446	1.999364448	Disabled homolog 2	DAB2	Dab2	DAB2_MOUSE	P98078	1	S316	S316	NA	NA	NA	NA	NA	NA	NA	NA	NA	NA	NA	NA	NA	***
4h LPS	1.768360489	0.078084266	22.6468222	7	0	0	7.081594442	1.768360489	Disabled homolog 2	DAB2	Dab2	DAB2_MOUSE	P98078	2	S325S328	S325	S328	NA	NA	NA	NA	NA	NA	NA	NA	NA	NA	NA	NA	****
0.5h LPS	1.839939254	0.261870664	7.026137344	7	2e-4	0.0012	3.684648926	1.839939254	Disabled homolog 2	DAB2	Dab2	DAB2_MOUSE	P98078	2	S306S310	S306	S310	NA	NA	NA	NA	NA	NA	NA	NA	NA	NA	NA	NA	**
4h LPS	2.057445589	0.129207811	15.92353875	7	0	0	6.029307321	2.057445589	Disabled homolog 2	DAB2	Dab2	DAB2_MOUSE	P98078	1	S326	S326	NA	NA	NA	NA	NA	NA	NA	NA	NA	NA	NA	NA	NA	****
0.5h LPS	1.332465815	0.078792426	16.91109013	7	0	0	6.208107329	1.332465815	Disabled homolog 2	DAB2	Dab2	DAB2_MOUSE	P98078	2	S227T229	S227	T229	NA	NA	NA	NA	NA	NA	NA	NA	NA	NA	NA	NA	****
1h LPS	1.056979392	0.103553182	10.20711645	7	0	2e-4	4.728465085	1.056979392	Disabled homolog 2	DAB2	Dab2	DAB2_MOUSE	P98078	1	S674	S674	NA	NA	NA	NA	NA	NA	NA	NA	NA	NA	NA	NA	NA	***
4h LPS	2.534479637	0.154275375	16.42828374	7	0	0	6.121976368	2.534479637	Disabled homolog 2	DAB2	Dab2	DAB2_MOUSE	P98078	2	S323S328	S323	S328	NA	NA	NA	NA	NA	NA	NA	NA	NA	NA	NA	NA	****
0.5h LPS	3.051062225	0.069893813	43.65282289	7	0	0	9.063265554	3.051062225	Disabled homolog 2	DAB2	Dab2	DAB2_MOUSE	P98078	2	S325T329	S325	T329	NA	NA	NA	NA	NA	NA	NA	NA	NA	NA	NA	NA	****
4h LPS	1.505295983	0.198295004	7.591194683	7	1e-4	9e-4	3.895474993	1.505295983	Disabled homolog 2	DAB2	Dab2	DAB2_MOUSE	P98078	2	S727S731	S727	S731	NA	NA	NA	NA	NA	NA	NA	NA	NA	NA	NA	NA	***
0.5h LPS	3.022786289	0.207181261	14.59005643	7	0	0	5.770353813	3.022786289	Disabled homolog 2	DAB2	Dab2	DAB2_MOUSE	P98078	1	S316	S316	NA	NA	NA	NA	NA	NA	NA	NA	NA	NA	NA	NA	NA	****
4h LPS	1.68193997	0.062514927	26.90461404	7	0	0	7.600016708	1.68193997	Disabled homolog 2	DAB2	Dab2	DAB2_MOUSE	P98078	2	S325T329	S325	T329	NA	NA	NA	NA	NA	NA	NA	NA	NA	NA	NA	NA	****
1h LPS	1.98000215	0.234224243	8.453446692	7	1e-4	5e-4	4.19384588	1.98000215	Disabled homolog 2	DAB2	Dab2	DAB2_MOUSE	P98078	2	S306S310	S306	S310	NA	NA	NA	NA	NA	NA	NA	NA	NA	NA	NA	NA	***
4h LPS	2.31806825	0.313970597	7.383074307	7	2e-4	0.001	3.81932624	2.31806825	Disabled homolog 2	DAB2	Dab2	DAB2_MOUSE	P98078	1	S754	S754	NA	NA	NA	NA	NA	NA	NA	NA	NA	NA	NA	NA	NA	***
4h LPS	1.200524564	0.162025177	7.409493916	7	1e-4	0.001	3.829087652	1.200524564	Disabled homolog 2	DAB2	Dab2	DAB2_MOUSE	P98078	2	S323S326	S323	S326	NA	NA	NA	NA	NA	NA	NA	NA	NA	NA	NA	NA	***
0.5h LPS	3.027809022	0.351029799	8.625504237	7	1e-4	4e-4	4.250322096	3.027809022	Disabled homolog 2	DAB2	Dab2	DAB2_MOUSE	P98078	1	S754	S754	NA	NA	NA	NA	NA	NA	NA	NA	NA	NA	NA	NA	NA	***
1h LPS	1.283705348	0.117942834	10.88413177	7	0	1e-4	4.913394879	1.283705348	Disabled homolog 2	DAB2	Dab2	DAB2_MOUSE	P98078	1	S227	S227	NA	NA	NA	NA	NA	NA	NA	NA	NA	NA	NA	NA	NA	****
1h LPS	1.685380619	0.121135796	13.91315096	7	0	0	5.630217143	1.685380619	Disabled homolog 2	DAB2	Dab2	DAB2_MOUSE	P98078	2	S220S227	S220	S227	NA	NA	NA	NA	NA	NA	NA	NA	NA	NA	NA	NA	****
1h LPS	1.979458214	0.313970597	6.304597407	7	4e-4	0.0022	3.395362178	1.979458214	Disabled homolog 2	DAB2	Dab2	DAB2_MOUSE	P98078	1	S754	S754	NA	NA	NA	NA	NA	NA	NA	NA	NA	NA	NA	NA	NA	**
1h LPS	2.785836471	0.073157203	38.08013905	7	0	0	8.649621394	2.785836471	Disabled homolog 2	DAB2	Dab2	DAB2_MOUSE	P98078	2	S323T329	S323	T329	NA	NA	NA	NA	NA	NA	NA	NA	NA	NA	NA	NA	****
0.5h LPS	3.018183718	0.085304525	35.38128494	7	0	0	8.427174673	3.018183718	Disabled homolog 2	DAB2	Dab2	DAB2_MOUSE	P98078	1	S407	S407	NA	NA	NA	NA	NA	NA	NA	NA	NA	NA	NA	NA	NA	****
1h LPS	2.325224137	0.268045423	8.674739187	7	1e-4	4e-4	4.266307387	2.325224137	Disabled homolog 2	DAB2	Dab2	DAB2_MOUSE	P98078	1	S327	S327	NA	NA	NA	NA	NA	NA	NA	NA	NA	NA	NA	NA	NA	***
1h LPS	2.319218305	0.185308553	12.51544121	7	0	1e-4	5.319445561	2.319218305	Disabled homolog 2	DAB2	Dab2	DAB2_MOUSE	P98078	1	S316	S316	NA	NA	NA	NA	NA	NA	NA	NA	NA	NA	NA	NA	NA	****
4h LPS	1.023898581	0.070474088	14.52872407	7	0	0	5.757911482	1.023898581	Disabled homolog 2	DAB2	Dab2	DAB2_MOUSE	P98078	2	S227T229	S227	T229	NA	NA	NA	NA	NA	NA	NA	NA	NA	NA	NA	NA	****
0.5h LPS	2.278784603	0.221700555	10.27865991	7	0	2e-4	4.748516954	2.278784603	Disabled homolog 2	DAB2	Dab2	DAB2_MOUSE	P98078	2	S727S731	S727	S731	NA	NA	NA	NA	NA	NA	NA	NA	NA	NA	NA	NA	***
0.5h LPS	4.349943491	0.172485113	25.21924017	7	0	0	7.405139964	4.349943491	Disabled homolog 2	DAB2	Dab2	DAB2_MOUSE	P98078	2	S323S328	S323	S328	NA	NA	NA	NA	NA	NA	NA	NA	NA	NA	NA	NA	****
1h LPS	2.22057339	0.116529972	19.05581336	7	0	0	6.564220462	2.22057339	Disabled homolog 2	DAB2	Dab2	DAB2_MOUSE	P98078	1	S753	S753	NA	NA	NA	NA	NA	NA	NA	NA	NA	NA	NA	NA	NA	****
1h LPS	2.080828552	0.104376096	19.93587252	7	0	0	6.699265845	2.080828552	Disabled homolog 2	DAB2	Dab2	DAB2_MOUSE	P98078	3	S325S328T329	S325	S328	T329	NA	NA	NA	NA	NA	NA	NA	NA	NA	NA	NA	****
1h LPS	1.943130681	0.21727265	8.943282452	7	0	4e-4	4.352159842	1.943130681	Disabled homolog 2	DAB2	Dab2	DAB2_MOUSE	P98078	1	S328	S328	NA	NA	NA	NA	NA	NA	NA	NA	NA	NA	NA	NA	NA	***
1h LPS	1.399353706	0.116332301	12.02893519	7	0	1e-4	5.203678552	1.399353706	Disabled homolog 2	DAB2	Dab2	DAB2_MOUSE	P98078	1	T229	T229	NA	NA	NA	NA	NA	NA	NA	NA	NA	NA	NA	NA	NA	****
4h LPS	2.513548596	0.249081408	10.09127345	7	0	2e-4	4.695730847	2.513548596	Disabled homolog 2	DAB2	Dab2	DAB2_MOUSE	P98078	1	T329	T329	NA	NA	NA	NA	NA	NA	NA	NA	NA	NA	NA	NA	NA	***
0.5h LPS	1.573896665	0.108181571	14.54865793	7	0	0	5.761960835	1.573896665	Disabled homolog 2	DAB2	Dab2	DAB2_MOUSE	P98078	2	S227T221	S227	T221	NA	NA	NA	NA	NA	NA	NA	NA	NA	NA	NA	NA	****
1h LPS	1.163361478	0.114318777	10.17646886	7	0	2e-4	4.719837075	1.163361478	Disabled homolog 2	DAB2	Dab2	DAB2_MOUSE	P98078	1	T671	T671	NA	NA	NA	NA	NA	NA	NA	NA	NA	NA	NA	NA	NA	***
1h LPS	1.236586296	0.070474088	17.54668032	7	0	0	6.317971515	1.236586296	Disabled homolog 2	DAB2	Dab2	DAB2_MOUSE	P98078	2	S227T229	S227	T229	NA	NA	NA	NA	NA	NA	NA	NA	NA	NA	NA	NA	****
0.5h LPS	1.422054306	0.124005456	11.46767527	7	0	1e-4	5.064660197	1.422054306	Disabled homolog 2	DAB2	Dab2	DAB2_MOUSE	P98078	1	S759	S759	NA	NA	NA	NA	NA	NA	NA	NA	NA	NA	NA	NA	NA	****
1h LPS	2.590874307	0.154275375	16.79382924	7	0	0	6.187406755	2.590874307	Disabled homolog 2	DAB2	Dab2	DAB2_MOUSE	P98078	2	S323S328	S323	S328	NA	NA	NA	NA	NA	NA	NA	NA	NA	NA	NA	NA	****
0.5h LPS	2.843720055	0.13028446900000001	21.827007299999998	7	0	0	6.970894869	2.843720055	Disabled homolog 2	DAB2	Dab2	DAB2_MOUSE	P98078	1	S753	S753	NA	NA	NA	NA	NA	NA	NA	NA	NA	NA	NA	NA	NA	****
0.5h LPS	1.658589062	0.135433937	12.24648041	7	0	1e-4	5.255968012	1.658589062	Disabled homolog 2	DAB2	Dab2	DAB2_MOUSE	P98078	2	S220S227	S220	S227	NA	NA	NA	NA	NA	NA	NA	NA	NA	NA	NA	NA	****
1h LPS	2.304737645	0.078084266	29.51603136	7	0	0	7.879444341	2.304737645	Disabled homolog 2	DAB2	Dab2	DAB2_MOUSE	P98078	2	S325S328	S325	S328	NA	NA	NA	NA	NA	NA	NA	NA	NA	NA	NA	NA	****
1h LPS	2.109602409	0.076298687	27.64926229	7	0	0	7.682326216	2.109602409	Disabled homolog 2	DAB2	Dab2	DAB2_MOUSE	P98078	1	S407	S407	NA	NA	NA	NA	NA	NA	NA	NA	NA	NA	NA	NA	NA	****
0.5h LPS	2.313713163	0.242918208	9.52465928	7	0	3e-4	4.530675783	2.313713163	Disabled homolog 2	DAB2	Dab2	DAB2_MOUSE	P98078	1	S328	S328	NA	NA	NA	NA	NA	NA	NA	NA	NA	NA	NA	NA	NA	***
1h LPS	1.807275195	0.11161267	16.19238387	7	0	0	6.079009213	1.807275195	Disabled homolog 2	DAB2	Dab2	DAB2_MOUSE	P98078	2	S323S325	S323	S325	NA	NA	NA	NA	NA	NA	NA	NA	NA	NA	NA	NA	****
1h LPS	2.539614498	0.129207811	19.65527064	7	0	0	6.656844854	2.539614498	Disabled homolog 2	DAB2	Dab2	DAB2_MOUSE	P98078	1	S326	S326	NA	NA	NA	NA	NA	NA	NA	NA	NA	NA	NA	NA	NA	****
1h LPS	-2.945109453	0.193976451	-15.18281957	7	0	0	5.888122639	2.945109453	Disabled homolog 2	DAB2	Dab2	DAB2_MOUSE	P98078	1	S394	S394	NA	NA	NA	NA	NA	NA	NA	NA	NA	NA	NA	NA	NA	****
0.5h LPS	2.603868379	0.299683894	8.688716456	7	1e-4	4e-4	4.270831393	2.603868379	Disabled homolog 2	DAB2	Dab2	DAB2_MOUSE	P98078	1	S327	S327	NA	NA	NA	NA	NA	NA	NA	NA	NA	NA	NA	NA	NA	***
0.5h LPS	3.43249092	0.144458725	23.76104961	7	0	0	7.22593522	3.43249092	Disabled homolog 2	DAB2	Dab2	DAB2_MOUSE	P98078	1	S326	S326	NA	NA	NA	NA	NA	NA	NA	NA	NA	NA	NA	NA	NA	****
4h LPS	2.162340494	0.268045423	8.067067395	7	1e-4	6e-4	4.063414756	2.162340494	Disabled homolog 2	DAB2	Dab2	DAB2_MOUSE	P98078	1	S327	S327	NA	NA	NA	NA	NA	NA	NA	NA	NA	NA	NA	NA	NA	***
4h LPS	2.005279051	0.121135796	16.5539759	7	0	0	6.144630121	2.005279051	Disabled homolog 2	DAB2	Dab2	DAB2_MOUSE	P98078	2	S220S227	S220	S227	NA	NA	NA	NA	NA	NA	NA	NA	NA	NA	NA	NA	****
1h LPS	2.291165462	0.198295004	11.5543277	7	0	1e-4	5.086523427	2.291165462	Disabled homolog 2	DAB2	Dab2	DAB2_MOUSE	P98078	2	S727S731	S727	S731	NA	NA	NA	NA	NA	NA	NA	NA	NA	NA	NA	NA	****
1h LPS	1.721106626	0.106767976	16.12006413	7	0	0	6.06571712	1.721106626	Disabled homolog 2	DAB2	Dab2	DAB2_MOUSE	P98078	1	S325	S325	NA	NA	NA	NA	NA	NA	NA	NA	NA	NA	NA	NA	NA	****
1h LPS	1.061205783	0.098269982	10.7988804	7	0	2e-4	4.890685269	1.061205783	Disabled homolog 2	DAB2	Dab2	DAB2_MOUSE	P98078	1	S401	S401	NA	NA	NA	NA	NA	NA	NA	NA	NA	NA	NA	NA	NA	***
4h LPS	1.134316926	0.098269982	11.54286285	7	0	1e-4	5.083639331	1.134316926	Disabled homolog 2	DAB2	Dab2	DAB2_MOUSE	P98078	1	S401	S401	NA	NA	NA	NA	NA	NA	NA	NA	NA	NA	NA	NA	NA	****
0.5h LPS	1.566141115	0.127812279	12.25344803	7	0	1e-4	5.257628592	1.566141115	Disabled homolog 2	DAB2	Dab2	DAB2_MOUSE	P98078	1	T671	T671	NA	NA	NA	NA	NA	NA	NA	NA	NA	NA	NA	NA	NA	****
0.5h LPS	1.052577911	0.187033259	5.627757968	7	8e-4	0.0038	3.1009292	1.052577911	Disabled homolog 2	DAB2	Dab2	DAB2_MOUSE	P98078	1	S727	S727	NA	NA	NA	NA	NA	NA	NA	NA	NA	NA	NA	NA	NA	**
0.5h LPS	-1.129558365	0.216872265	-5.208403966	7	0.0012	0.0056	2.906054214	1.129558365	Disabled homolog 2	DAB2	Dab2	DAB2_MOUSE	P98078	1	S394	S394	NA	NA	NA	NA	NA	NA	NA	NA	NA	NA	NA	NA	NA	**
1h LPS	2.859623197	0.249081408	11.48067703	7	0	1e-4	5.067950241	2.859623197	Disabled homolog 2	DAB2	Dab2	DAB2_MOUSE	P98078	1	T329	T329	NA	NA	NA	NA	NA	NA	NA	NA	NA	NA	NA	NA	NA	****
0.5h LPS	3.115591039	0.087300863	35.68797509	7	0	0	8.453284194	3.115591039	Disabled homolog 2	DAB2	Dab2	DAB2_MOUSE	P98078	2	S325S328	S325	S328	NA	NA	NA	NA	NA	NA	NA	NA	NA	NA	NA	NA	****
4h LPS	1.032213631	0.101863765	10.1332759	7	0	2e-4	4.707638003	1.032213631	Disabled homolog 2	DAB2	Dab2	DAB2_MOUSE	P98078	2	S394S401	S394	S401	NA	NA	NA	NA	NA	NA	NA	NA	NA	NA	NA	NA	***
4h LPS	2.025412088	0.097303954	20.81531116	7	0	0	6.828563116	2.025412088	Disabled homolog 2	DAB2	Dab2	DAB2_MOUSE	P98078	2	T221T229	T221	T229	NA	NA	NA	NA	NA	NA	NA	NA	NA	NA	NA	NA	****
4h LPS	1.932286339	0.116529972	16.58188286	7	0	0	6.149637544	1.932286339	Disabled homolog 2	DAB2	Dab2	DAB2_MOUSE	P98078	1	S753	S753	NA	NA	NA	NA	NA	NA	NA	NA	NA	NA	NA	NA	NA	****
4h LPS	1.60085348	0.127064306	12.59876613	7	0	1e-4	5.338855617	1.60085348	Disabled homolog 2	DAB2	Dab2	DAB2_MOUSE	P98078	2	S325S326	S325	S326	NA	NA	NA	NA	NA	NA	NA	NA	NA	NA	NA	NA	****
0.5h LPS	3.235882813	0.27848148	11.61974152	7	0	1e-4	5.102929164	3.235882813	Disabled homolog 2	DAB2	Dab2	DAB2_MOUSE	P98078	1	T329	T329	NA	NA	NA	NA	NA	NA	NA	NA	NA	NA	NA	NA	NA	****
0.5h LPS	2.722838517	0.142062213	19.16652185	7	0	0	6.581536694	2.722838517	Disabled homolog 2	DAB2	Dab2	DAB2_MOUSE	P98078	2	S325S326	S325	S326	NA	NA	NA	NA	NA	NA	NA	NA	NA	NA	NA	NA	****
0.5h LPS	2.41982834	0.126327302	19.15522855	7	0	0	6.579774711	2.41982834	Disabled homolog 2	DAB2	Dab2	DAB2_MOUSE	P98078	1	S323	S323	NA	NA	NA	NA	NA	NA	NA	NA	NA	NA	NA	NA	NA	****
0.5h LPS	1.324776037	0.113887151	11.63235733	7	0	1e-4	5.106083504	1.324776037	Disabled homolog 2	DAB2	Dab2	DAB2_MOUSE	P98078	2	S394S401	S394	S401	NA	NA	NA	NA	NA	NA	NA	NA	NA	NA	NA	NA	****
4h LPS	1.354641854	0.106767976	12.68771686	7	0	1e-4	5.359445546	1.354641854	Disabled homolog 2	DAB2	Dab2	DAB2_MOUSE	P98078	1	S325	S325	NA	NA	NA	NA	NA	NA	NA	NA	NA	NA	NA	NA	NA	****
0.5h LPS	-1.21296591	0.187031207	-6.485366406	7	3e-4	0.0019	3.470098376	1.21296591	Disabled homolog 2	DAB2	Dab2	DAB2_MOUSE	P98078	1	S393	S393	NA	NA	NA	NA	NA	NA	NA	NA	NA	NA	NA	NA	NA	**
1h LPS	1.708064107	0.097303954	17.55390228	7	0	0	6.319197781	1.708064107	Disabled homolog 2	DAB2	Dab2	DAB2_MOUSE	P98078	2	T221T229	T221	T229	NA	NA	NA	NA	NA	NA	NA	NA	NA	NA	NA	NA	****
1h LPS	-2.981124183	0.167285798	-17.8205456	7	0	0	6.364136927	2.981124183	Disabled homolog 2	DAB2	Dab2	DAB2_MOUSE	P98078	1	S393	S393	NA	NA	NA	NA	NA	NA	NA	NA	NA	NA	NA	NA	NA	****
0.5h LPS	1.451104562	0.130063466	11.15689597	7	0	1e-4	4.98499204	1.451104562	Disabled homolog 2	DAB2	Dab2	DAB2_MOUSE	P98078	1	T229	T229	NA	NA	NA	NA	NA	NA	NA	NA	NA	NA	NA	NA	NA	****
1h LPS	1.998968894	0.127064306	15.73194668	7	0	0	5.993397178	1.998968894	Disabled homolog 2	DAB2	Dab2	DAB2_MOUSE	P98078	2	S325S326	S325	S326	NA	NA	NA	NA	NA	NA	NA	NA	NA	NA	NA	NA	****
0.5h LPS	2.462454905	0.119370227	20.62871938	7	0	0	6.801579086	2.462454905	Disabled homolog 2	DAB2	Dab2	DAB2_MOUSE	P98078	1	S325	S325	NA	NA	NA	NA	NA	NA	NA	NA	NA	NA	NA	NA	NA	****
1h LPS	1.717974807	0.162025177	10.60313488	7	0	2e-4	4.837925623	1.717974807	Disabled homolog 2	DAB2	Dab2	DAB2_MOUSE	P98078	2	S323S326	S323	S326	NA	NA	NA	NA	NA	NA	NA	NA	NA	NA	NA	NA	***
4h LPS	-3.89503404	0.167285798	-23.28371026	7	0	0	7.164926587	3.89503404	Disabled homolog 2	DAB2	Dab2	DAB2_MOUSE	P98078	1	S393	S393	NA	NA	NA	NA	NA	NA	NA	NA	NA	NA	NA	NA	NA	****
4h LPS	1.303648283	0.116332301	11.20624516	7	0	1e-4	4.997776159	1.303648283	Disabled homolog 2	DAB2	Dab2	DAB2_MOUSE	P98078	1	T229	T229	NA	NA	NA	NA	NA	NA	NA	NA	NA	NA	NA	NA	NA	****
4h LPS	-3.652398782	0.193976451	-18.82908347	7	0	0	6.528451502	3.652398782	Disabled homolog 2	DAB2	Dab2	DAB2_MOUSE	P98078	1	S394	S394	NA	NA	NA	NA	NA	NA	NA	NA	NA	NA	NA	NA	NA	****
1h LPS	1.695227147	0.112990574	15.00326169	7	0	0	5.852914489	1.695227147	Disabled homolog 2	DAB2	Dab2	DAB2_MOUSE	P98078	1	S323	S323	NA	NA	NA	NA	NA	NA	NA	NA	NA	NA	NA	NA	NA	****
1h LPS	1.19635602	0.101863765	11.74466724	7	0	1e-4	5.134027519	1.19635602	Disabled homolog 2	DAB2	Dab2	DAB2_MOUSE	P98078	2	S394S401	S394	S401	NA	NA	NA	NA	NA	NA	NA	NA	NA	NA	NA	NA	****
0.5h LPS	2.404573486	0.181149655	13.27396117	7	0	1e-4	5.491888613	2.404573486	Disabled homolog 2	DAB2	Dab2	DAB2_MOUSE	P98078	2	S323S326	S323	S326	NA	NA	NA	NA	NA	NA	NA	NA	NA	NA	NA	NA	****
4h LPS	1.2959746620000001	0.112990574	11.4697591	7	0	1e-4	5.065187729	1.2959746620000001	Disabled homolog 2	DAB2	Dab2	DAB2_MOUSE	P98078	1	S323	S323	NA	NA	NA	NA	NA	NA	NA	NA	NA	NA	NA	NA	NA	****
0.5h LPS	1.706819851	0.108789128	15.68925018	7	0	0	5.985337884	1.706819851	Disabled homolog 2	DAB2	Dab2	DAB2_MOUSE	P98078	2	T221T229	T221	T229	NA	NA	NA	NA	NA	NA	NA	NA	NA	NA	NA	NA	****
4h LPS	1.423707132	0.11161267	12.75578421	7	0	1e-4	5.375111392	1.423707132	Disabled homolog 2	DAB2	Dab2	DAB2_MOUSE	P98078	2	S323S325	S323	S325	NA	NA	NA	NA	NA	NA	NA	NA	NA	NA	NA	NA	****
1h LPS	-1.207907309	0.128676096	-9.38719269	7	0	3e-4	4.489336622	1.207907309	Death domain-associated protein 6	DAXX	Daxx	DAXX_MOUSE	O35613	1	T523	T523	NA	NA	NA	NA	NA	NA	NA	NA	NA	NA	NA	NA	NA	***
4h LPS	3.041243224	0.196951452	15.4415882	7	0	0	5.93817453	3.041243224	Death domain-associated protein 6	DAXX	Daxx	DAXX_MOUSE	O35613	1	S736	S736	NA	NA	NA	NA	NA	NA	NA	NA	NA	NA	NA	NA	NA	****
1h LPS	2.358683961	0.131509754	17.93542974	7	0	0	6.383300134	2.358683961	Death domain-associated protein 6	DAXX	Daxx	DAXX_MOUSE	O35613	2	S515T523	S515	T523	NA	NA	NA	NA	NA	NA	NA	NA	NA	NA	NA	NA	****
0.5h LPS	2.511703448	0.147032375	17.08265572	7	0	0	6.238148186	2.511703448	Death domain-associated protein 6	DAXX	Daxx	DAXX_MOUSE	O35613	2	S515T523	S515	T523	NA	NA	NA	NA	NA	NA	NA	NA	NA	NA	NA	NA	****
4h LPS	1.443553666	0.186230308	7.751443251	7	1e-4	8e-4	3.952966423	1.443553666	Death domain-associated protein 6	DAXX	Daxx	DAXX_MOUSE	O35613	1	S626	S626	NA	NA	NA	NA	NA	NA	NA	NA	NA	NA	NA	NA	NA	***
4h LPS	2.660182356	0.176394645	15.08085669	7	0	0	5.868178206	2.660182356	Death domain-associated protein 6	DAXX	Daxx	DAXX_MOUSE	O35613	1	S515	S515	NA	NA	NA	NA	NA	NA	NA	NA	NA	NA	NA	NA	NA	****
0.5h LPS	-1.753085185	0.143864249	-12.18569031	7	0	1e-4	5.241442991	1.753085185	Death domain-associated protein 6	DAXX	Daxx	DAXX_MOUSE	O35613	1	T523	T523	NA	NA	NA	NA	NA	NA	NA	NA	NA	NA	NA	NA	NA	****
4h LPS	2.765936701	0.131509754	21.03217904	7	0	0	6.859631715	2.765936701	Death domain-associated protein 6	DAXX	Daxx	DAXX_MOUSE	O35613	2	S515T523	S515	T523	NA	NA	NA	NA	NA	NA	NA	NA	NA	NA	NA	NA	****
0.5h LPS	1.020496142	0.197215208	5.174530662	7	0.0013	0.0057	2.889871204	1.020496142	Death domain-associated protein 6	DAXX	Daxx	DAXX_MOUSE	O35613	1	S515	S515	NA	NA	NA	NA	NA	NA	NA	NA	NA	NA	NA	NA	NA	**
4h LPS	1.127189604	0.109529725	10.29117529	7	0	2e-4	4.752011942	1.127189604	Cytoplasmic dynein 1 intermediate chain 2	DC1I2	Dync1i2	DC1I2_MOUSE	O88487	1	S81	S81	NA	NA	NA	NA	NA	NA	NA	NA	NA	NA	NA	NA	NA	***
0.5h LPS	1.646720977	0.128254999	12.83942916	7	0	1e-4	5.394256679	1.646720977	Cytoplasmic dynein 1 intermediate chain 2	DC1I2	Dync1i2	DC1I2_MOUSE	O88487	1	S83	S83	NA	NA	NA	NA	NA	NA	NA	NA	NA	NA	NA	NA	NA	****
0.5h LPS	1.586536264	0.119668641	13.25774443	7	0	1e-4	5.488298784	1.586536264	Cytoplasmic dynein 1 intermediate chain 2	DC1I2	Dync1i2	DC1I2_MOUSE	O88487	1	S84	S84	NA	NA	NA	NA	NA	NA	NA	NA	NA	NA	NA	NA	NA	****
1h LPS	1.279307879	0.142519323	8.976381954	7	0	4e-4	4.362588458	1.279307879	Cytoplasmic dynein 1 intermediate chain 2	DC1I2	Dync1i2	DC1I2_MOUSE	O88487	1	S88	S88	NA	NA	NA	NA	NA	NA	NA	NA	NA	NA	NA	NA	NA	***
0.5h LPS	1.547714718	0.122457956	12.6387437	7	0	1e-4	5.348126044	1.547714718	Cytoplasmic dynein 1 intermediate chain 2	DC1I2	Dync1i2	DC1I2_MOUSE	O88487	1	S81	S81	NA	NA	NA	NA	NA	NA	NA	NA	NA	NA	NA	NA	NA	****
1h LPS	1.382272432	0.114714759	12.04964774	7	0	1e-4	5.208694328	1.382272432	Cytoplasmic dynein 1 intermediate chain 2	DC1I2	Dync1i2	DC1I2_MOUSE	O88487	1	S83	S83	NA	NA	NA	NA	NA	NA	NA	NA	NA	NA	NA	NA	NA	****
0.5h LPS	2.243943487	0.159341447	14.08261019	7	0	0	5.665891489	2.243943487	Cytoplasmic dynein 1 intermediate chain 2	DC1I2	Dync1i2	DC1I2_MOUSE	O88487	1	S88	S88	NA	NA	NA	NA	NA	NA	NA	NA	NA	NA	NA	NA	NA	****
1h LPS	1.347847137	0.107034887	12.59259646	7	0	1e-4	5.337422505	1.347847137	Cytoplasmic dynein 1 intermediate chain 2	DC1I2	Dync1i2	DC1I2_MOUSE	O88487	1	S84	S84	NA	NA	NA	NA	NA	NA	NA	NA	NA	NA	NA	NA	NA	****
4h LPS	1.17412245	0.107034887	10.96953045	7	0	1e-4	4.935983578	1.17412245	Cytoplasmic dynein 1 intermediate chain 2	DC1I2	Dync1i2	DC1I2_MOUSE	O88487	1	S84	S84	NA	NA	NA	NA	NA	NA	NA	NA	NA	NA	NA	NA	NA	****
0.5h LPS	1.683022149	0.091071552	18.48021814	7	0	0	6.472593957	1.683022149	Cytoplasmic dynein 1 intermediate chain 2	DC1I2	Dync1i2	DC1I2_MOUSE	O88487	1	S91	S91	NA	NA	NA	NA	NA	NA	NA	NA	NA	NA	NA	NA	NA	****
1h LPS	1.317739684	0.109529725	12.03088639	7	0	1e-4	5.204151396	1.317739684	Cytoplasmic dynein 1 intermediate chain 2	DC1I2	Dync1i2	DC1I2_MOUSE	O88487	1	S81	S81	NA	NA	NA	NA	NA	NA	NA	NA	NA	NA	NA	NA	NA	****
0.5h LPS	1.57030439	0.134596031	11.66679563	7	0	1e-4	5.114678262	1.57030439	Cytoplasmic dynein 1 intermediate chain 2	DC1I2	Dync1i2	DC1I2_MOUSE	O88487	1	T154	T154	NA	NA	NA	NA	NA	NA	NA	NA	NA	NA	NA	NA	NA	****
4h LPS	1.197216895	0.114714759	10.43646788	7	0	2e-4	4.792310821	1.197216895	Cytoplasmic dynein 1 intermediate chain 2	DC1I2	Dync1i2	DC1I2_MOUSE	O88487	1	S83	S83	NA	NA	NA	NA	NA	NA	NA	NA	NA	NA	NA	NA	NA	***
1h LPS	1.077786455	0.081456873	13.23137535	7	0	1e-4	5.482452829	1.077786455	Cytoplasmic dynein 1 intermediate chain 2	DC1I2	Dync1i2	DC1I2_MOUSE	O88487	1	S91	S91	NA	NA	NA	NA	NA	NA	NA	NA	NA	NA	NA	NA	NA	****
1h LPS	1.175472442	0.12038635	9.764167122	7	0	2e-4	4.601470942	1.175472442	Cytoplasmic dynein 1 intermediate chain 2	DC1I2	Dync1i2	DC1I2_MOUSE	O88487	1	T154	T154	NA	NA	NA	NA	NA	NA	NA	NA	NA	NA	NA	NA	NA	***
1h LPS	3.083488661	0.140879418	21.88743188	7	0	0	6.979191254	3.083488661	Cytoplasmic dynein 1 light intermediate chain 1	DC1L1	Dync1li1	DC1L1_MOUSE	Q8R1Q8	3	S510T513T515	S510	T513	T515	NA	NA	NA	NA	NA	NA	NA	NA	NA	NA	NA	****
4h LPS	2.445019799	0.153057685	15.97449878	7	0	0	6.03878951	2.445019799	Cytoplasmic dynein 1 light intermediate chain 1	DC1L1	Dync1li1	DC1L1_MOUSE	Q8R1Q8	2	S510T515	S510	T515	NA	NA	NA	NA	NA	NA	NA	NA	NA	NA	NA	NA	****
1h LPS	2.043895262	0.153057685	13.35375787	7	0	1e-4	5.509493509	2.043895262	Cytoplasmic dynein 1 light intermediate chain 1	DC1L1	Dync1li1	DC1L1_MOUSE	Q8R1Q8	2	S510T515	S510	T515	NA	NA	NA	NA	NA	NA	NA	NA	NA	NA	NA	NA	****
0.5h LPS	3.407352184	0.157507977	21.63288641	7	0	0	6.944089563	3.407352184	Cytoplasmic dynein 1 light intermediate chain 1	DC1L1	Dync1li1	DC1L1_MOUSE	Q8R1Q8	3	S510T513T515	S510	T513	T515	NA	NA	NA	NA	NA	NA	NA	NA	NA	NA	NA	****
0.5h LPS	4.45613497	0.12600285	35.36535067	7	0	0	8.425812015	4.45613497	Cytoplasmic dynein 1 light intermediate chain 1	DC1L1	Dync1li1	DC1L1_MOUSE	Q8R1Q8	2	S516T515	S516	T515	NA	NA	NA	NA	NA	NA	NA	NA	NA	NA	NA	NA	****
0.5h LPS	-2.697866695	0.212823117	-12.67656788	7	0	1e-4	5.356872167	2.697866695	Cytoplasmic dynein 1 light intermediate chain 1	DC1L1	Dync1li1	DC1L1_MOUSE	Q8R1Q8	1	T512	T512	NA	NA	NA	NA	NA	NA	NA	NA	NA	NA	NA	NA	NA	****
4h LPS	1.735202877	0.126506094	13.71635803	7	0	1e-4	5.588273438	1.735202877	Cytoplasmic dynein 1 light intermediate chain 1	DC1L1	Dync1li1	DC1L1_MOUSE	Q8R1Q8	2	S510T513	S510	T513	NA	NA	NA	NA	NA	NA	NA	NA	NA	NA	NA	NA	****
1h LPS	2.708430336	0.13826355	19.58889625	7	0	0	6.646724699	2.708430336	Cytoplasmic dynein 1 light intermediate chain 1	DC1L1	Dync1li1	DC1L1_MOUSE	Q8R1Q8	2	S516T513	S516	T513	NA	NA	NA	NA	NA	NA	NA	NA	NA	NA	NA	NA	****
0.5h LPS	1.575416756	0.171123694	9.206304052	7	0	3e-4	4.434129972	1.575416756	Cytoplasmic dynein 1 light intermediate chain 1	DC1L1	Dync1li1	DC1L1_MOUSE	Q8R1Q8	2	S510T515	S510	T515	NA	NA	NA	NA	NA	NA	NA	NA	NA	NA	NA	NA	***
4h LPS	1.422127685	0.14147905	10.05186055	7	0	2e-4	4.684517787	1.422127685	Cytoplasmic dynein 1 light intermediate chain 1	DC1L1	Dync1li1	DC1L1_MOUSE	Q8R1Q8	1	T515	T515	NA	NA	NA	NA	NA	NA	NA	NA	NA	NA	NA	NA	NA	***
1h LPS	3.631093654	0.112700375	32.2190024	7	0	0	8.144090626	3.631093654	Cytoplasmic dynein 1 light intermediate chain 1	DC1L1	Dync1li1	DC1L1_MOUSE	Q8R1Q8	2	S516T515	S516	T515	NA	NA	NA	NA	NA	NA	NA	NA	NA	NA	NA	NA	****
4h LPS	2.641806773	0.136777848	19.31458064	7	0	0	6.604544459	2.641806773	Cytoplasmic dynein 1 light intermediate chain 1	DC1L1	Dync1li1	DC1L1_MOUSE	Q8R1Q8	2	S510S516	S510	S516	NA	NA	NA	NA	NA	NA	NA	NA	NA	NA	NA	NA	****
0.5h LPS	2.548643771	0.060308506	42.26010472	7	0	0	8.965024453	2.548643771	Cytoplasmic dynein 1 light intermediate chain 1	DC1L1	Dync1li1	DC1L1_MOUSE	Q8R1Q8	1	S414	S414	NA	NA	NA	NA	NA	NA	NA	NA	NA	NA	NA	NA	NA	****
0.5h LPS	-2.714773663	0.199825278	-13.58573692	7	0	0	5.560121008	2.714773663	Cytoplasmic dynein 1 light intermediate chain 1	DC1L1	Dync1li1	DC1L1_MOUSE	Q8R1Q8	1	S510	S510	NA	NA	NA	NA	NA	NA	NA	NA	NA	NA	NA	NA	NA	****
1h LPS	-1.452797853	0.178729163	-8.128488001	7	1e-4	6e-4	4.084492235	1.452797853	Cytoplasmic dynein 1 light intermediate chain 1	DC1L1	Dync1li1	DC1L1_MOUSE	Q8R1Q8	1	S510	S510	NA	NA	NA	NA	NA	NA	NA	NA	NA	NA	NA	NA	NA	***
0.5h LPS	3.501200319	0.154583348	22.64927212	7	0	0	7.081919361	3.501200319	Cytoplasmic dynein 1 light intermediate chain 1	DC1L1	Dync1li1	DC1L1_MOUSE	Q8R1Q8	2	S516T513	S516	T513	NA	NA	NA	NA	NA	NA	NA	NA	NA	NA	NA	NA	****
1h LPS	1.396156562	0.126506094	11.03627911	7	0	1e-4	4.95352894	1.396156562	Cytoplasmic dynein 1 light intermediate chain 1	DC1L1	Dync1li1	DC1L1_MOUSE	Q8R1Q8	2	S510T513	S510	T513	NA	NA	NA	NA	NA	NA	NA	NA	NA	NA	NA	NA	****
4h LPS	-1.527894792	0.169936443	-8.990977823	7	0	4e-4	4.367176673	1.527894792	Cytoplasmic dynein 1 light intermediate chain 1	DC1L1	Dync1li1	DC1L1_MOUSE	Q8R1Q8	1	S421	S421	NA	NA	NA	NA	NA	NA	NA	NA	NA	NA	NA	NA	NA	***
4h LPS	2.883285685	0.140879418	20.46633731	7	0	0	6.777902522	2.883285685	Cytoplasmic dynein 1 light intermediate chain 1	DC1L1	Dync1li1	DC1L1_MOUSE	Q8R1Q8	3	S510T513T515	S510	T513	T515	NA	NA	NA	NA	NA	NA	NA	NA	NA	NA	NA	****
0.5h LPS	2.391249139	0.171544187	13.93955215	7	0	0	5.635801821	2.391249139	Cytoplasmic dynein 1 light intermediate chain 1	DC1L1	Dync1li1	DC1L1_MOUSE	Q8R1Q8	1	S516	S516	NA	NA	NA	NA	NA	NA	NA	NA	NA	NA	NA	NA	NA	****
4h LPS	1.70344261	0.13826355	12.32025802	7	0	1e-4	5.273507291	1.70344261	Cytoplasmic dynein 1 light intermediate chain 1	DC1L1	Dync1li1	DC1L1_MOUSE	Q8R1Q8	2	S516T513	S516	T513	NA	NA	NA	NA	NA	NA	NA	NA	NA	NA	NA	NA	****
0.5h LPS	5.125561979	0.21351828	24.00526067	7	0	0	7.256685776	5.125561979	Cytoplasmic dynein 1 light intermediate chain 1	DC1L1	Dync1li1	DC1L1_MOUSE	Q8R1Q8	2	S516T512	S516	T512	NA	NA	NA	NA	NA	NA	NA	NA	NA	NA	NA	NA	****
4h LPS	2.617468787	0.112700375	23.22502286	7	0	0	7.157341508	2.617468787	Cytoplasmic dynein 1 light intermediate chain 1	DC1L1	Dync1li1	DC1L1_MOUSE	Q8R1Q8	2	S516T515	S516	T515	NA	NA	NA	NA	NA	NA	NA	NA	NA	NA	NA	NA	****
1h LPS	2.815472264	0.11359523	24.78512745	7	0	0	7.352873859	2.815472264	Cytoplasmic dynein 1 light intermediate chain 1	DC1L1	Dync1li1	DC1L1_MOUSE	Q8R1Q8	3	T512T513T515	T512	T513	T515	NA	NA	NA	NA	NA	NA	NA	NA	NA	NA	NA	****
4h LPS	2.56902381	0.11359523	22.61559574	7	0	0	7.077450063	2.56902381	Cytoplasmic dynein 1 light intermediate chain 1	DC1L1	Dync1li1	DC1L1_MOUSE	Q8R1Q8	3	T512T513T515	T512	T513	T515	NA	NA	NA	NA	NA	NA	NA	NA	NA	NA	NA	****
0.5h LPS	-1.058988403	0.189994719	-5.573778081	7	8e-4	0.004	3.076400661	1.058988403	Cytoplasmic dynein 1 light intermediate chain 1	DC1L1	Dync1li1	DC1L1_MOUSE	Q8R1Q8	1	S421	S421	NA	NA	NA	NA	NA	NA	NA	NA	NA	NA	NA	NA	NA	**
0.5h LPS	1.170108532	0.212734548	5.500322097	7	9e-4	0.0043	3.042762349	1.170108532	Cytoplasmic dynein 1 light intermediate chain 1	DC1L1	Dync1li1	DC1L1_MOUSE	Q8R1Q8	1	S412	S412	NA	NA	NA	NA	NA	NA	NA	NA	NA	NA	NA	NA	NA	**
4h LPS	3.423180564	0.106007368	32.29191161	7	0	0	8.150921459	3.423180564	Cytoplasmic dynein 1 light intermediate chain 1	DC1L1	Dync1li1	DC1L1_MOUSE	Q8R1Q8	3	S510S516T512	S510	S516	T512	NA	NA	NA	NA	NA	NA	NA	NA	NA	NA	NA	****
1h LPS	4.235589478	0.190976556	22.17858345	7	0	0	7.018856457	4.235589478	Cytoplasmic dynein 1 light intermediate chain 1	DC1L1	Dync1li1	DC1L1_MOUSE	Q8R1Q8	2	S516T512	S516	T512	NA	NA	NA	NA	NA	NA	NA	NA	NA	NA	NA	NA	****
0.5h LPS	2.989529179	0.127003329	23.53898289	7	0	0	7.197703447	2.989529179	Cytoplasmic dynein 1 light intermediate chain 1	DC1L1	Dync1li1	DC1L1_MOUSE	Q8R1Q8	3	T512T513T515	T512	T513	T515	NA	NA	NA	NA	NA	NA	NA	NA	NA	NA	NA	****
4h LPS	2.350979627	0.142622912	16.48388466	7	0	0	6.132017788	2.350979627	Cytoplasmic dynein 1 light intermediate chain 1	DC1L1	Dync1li1	DC1L1_MOUSE	Q8R1Q8	2	T512T513	T512	T513	NA	NA	NA	NA	NA	NA	NA	NA	NA	NA	NA	NA	****
4h LPS	2.008679422	0.053941567	37.23806179	7	0	0	8.581938091	2.008679422	Cytoplasmic dynein 1 light intermediate chain 1	DC1L1	Dync1li1	DC1L1_MOUSE	Q8R1Q8	1	S414	S414	NA	NA	NA	NA	NA	NA	NA	NA	NA	NA	NA	NA	NA	****
0.5h LPS	1.716438843	0.158178387	10.85128553	7	0	1e-4	4.904664197	1.716438843	Cytoplasmic dynein 1 light intermediate chain 1	DC1L1	Dync1li1	DC1L1_MOUSE	Q8R1Q8	1	T515	T515	NA	NA	NA	NA	NA	NA	NA	NA	NA	NA	NA	NA	NA	****
4h LPS	3.070361805	0.190976556	16.07716609	7	0	0	6.057805731	3.070361805	Cytoplasmic dynein 1 light intermediate chain 1	DC1L1	Dync1li1	DC1L1_MOUSE	Q8R1Q8	2	S516T512	S516	T512	NA	NA	NA	NA	NA	NA	NA	NA	NA	NA	NA	NA	****
4h LPS	3.329877969	0.107640924	30.93505557	7	0	0	8.021229023	3.329877969	Cytoplasmic dynein 1 light intermediate chain 1	DC1L1	Dync1li1	DC1L1_MOUSE	Q8R1Q8	3	S510S516T513	S510	S516	T513	NA	NA	NA	NA	NA	NA	NA	NA	NA	NA	NA	****
1h LPS	-1.058049312	0.169936443	-6.226147211	7	4e-4	0.0024	3.362434618	1.058049312	Cytoplasmic dynein 1 light intermediate chain 1	DC1L1	Dync1li1	DC1L1_MOUSE	Q8R1Q8	1	S421	S421	NA	NA	NA	NA	NA	NA	NA	NA	NA	NA	NA	NA	NA	**
0.5h LPS	1.803532205	0.152922283	11.7937829	7	0	1e-4	5.146171367	1.803532205	Cytoplasmic dynein 1 light intermediate chain 1	DC1L1	Dync1li1	DC1L1_MOUSE	Q8R1Q8	2	S510S516	S510	S516	NA	NA	NA	NA	NA	NA	NA	NA	NA	NA	NA	NA	****
1h LPS	3.588275642	0.106007368	33.84930409	7	0	0	8.29330306	3.588275642	Cytoplasmic dynein 1 light intermediate chain 1	DC1L1	Dync1li1	DC1L1_MOUSE	Q8R1Q8	3	S510S516T512	S510	S516	T512	NA	NA	NA	NA	NA	NA	NA	NA	NA	NA	NA	****
0.5h LPS	3.847432482	0.120346212	31.96970164	7	0	0	8.120617785	3.847432482	Cytoplasmic dynein 1 light intermediate chain 1	DC1L1	Dync1li1	DC1L1_MOUSE	Q8R1Q8	3	S510S516T513	S510	S516	T513	NA	NA	NA	NA	NA	NA	NA	NA	NA	NA	NA	****
1h LPS	1.992854505	0.053941567	36.94469033	7	0	0	8.558001023	1.992854505	Cytoplasmic dynein 1 light intermediate chain 1	DC1L1	Dync1li1	DC1L1_MOUSE	Q8R1Q8	1	S414	S414	NA	NA	NA	NA	NA	NA	NA	NA	NA	NA	NA	NA	NA	****
4h LPS	1.991487279	0.153433785	12.9794574	7	0	1e-4	5.426049829	1.991487279	Cytoplasmic dynein 1 light intermediate chain 1	DC1L1	Dync1li1	DC1L1_MOUSE	Q8R1Q8	1	S516	S516	NA	NA	NA	NA	NA	NA	NA	NA	NA	NA	NA	NA	NA	****
1h LPS	1.997483204	0.142622912	14.00534585	7	0	0	5.64967617	1.997483204	Cytoplasmic dynein 1 light intermediate chain 1	DC1L1	Dync1li1	DC1L1_MOUSE	Q8R1Q8	2	T512T513	T512	T513	NA	NA	NA	NA	NA	NA	NA	NA	NA	NA	NA	NA	****
1h LPS	-1.417606939	0.190354783	-7.447183179	7	1e-4	0.001	3.842964798	1.417606939	Cytoplasmic dynein 1 light intermediate chain 1	DC1L1	Dync1li1	DC1L1_MOUSE	Q8R1Q8	1	T512	T512	NA	NA	NA	NA	NA	NA	NA	NA	NA	NA	NA	NA	NA	***
1h LPS	2.259640767	0.136777848	16.52051704	7	0	0	6.138615857	2.259640767	Cytoplasmic dynein 1 light intermediate chain 1	DC1L1	Dync1li1	DC1L1_MOUSE	Q8R1Q8	2	S510S516	S510	S516	NA	NA	NA	NA	NA	NA	NA	NA	NA	NA	NA	NA	****
1h LPS	1.829284562	0.14147905	12.92972038	7	0	1e-4	5.414793768	1.829284562	Cytoplasmic dynein 1 light intermediate chain 1	DC1L1	Dync1li1	DC1L1_MOUSE	Q8R1Q8	1	T515	T515	NA	NA	NA	NA	NA	NA	NA	NA	NA	NA	NA	NA	NA	****
0.5h LPS	3.890046067	0.118519841	32.82189753	7	0	0	8.20012228	3.890046067	Cytoplasmic dynein 1 light intermediate chain 1	DC1L1	Dync1li1	DC1L1_MOUSE	Q8R1Q8	3	S510S516T512	S510	S516	T512	NA	NA	NA	NA	NA	NA	NA	NA	NA	NA	NA	****
1h LPS	3.487901491	0.107640924	32.40311731	7	0	0	8.161310981	3.487901491	Cytoplasmic dynein 1 light intermediate chain 1	DC1L1	Dync1li1	DC1L1_MOUSE	Q8R1Q8	3	S510S516T513	S510	S516	T513	NA	NA	NA	NA	NA	NA	NA	NA	NA	NA	NA	****
1h LPS	2.436975374	0.153433785	15.88291242	7	0	0	6.021727208	2.436975374	Cytoplasmic dynein 1 light intermediate chain 1	DC1L1	Dync1li1	DC1L1_MOUSE	Q8R1Q8	1	S516	S516	NA	NA	NA	NA	NA	NA	NA	NA	NA	NA	NA	NA	NA	****
0.5h LPS	1.435120198	0.159457263	9.000030306	7	0	4e-4	4.370019109	1.435120198	Cytoplasmic dynein 1 light intermediate chain 1	DC1L1	Dync1li1	DC1L1_MOUSE	Q8R1Q8	2	T512T513	T512	T513	NA	NA	NA	NA	NA	NA	NA	NA	NA	NA	NA	NA	***
4h LPS	-1.307948769	0.1518782	-8.611826881	7	1e-4	5e-4	4.24586768	1.307948769	Cytoplasmic dynein 1 light intermediate chain 2	DC1L2	Dync1li2	DC1L2_MOUSE	Q6PDL0	1	S407	S407	NA	NA	NA	NA	NA	NA	NA	NA	NA	NA	NA	NA	NA	***
4h LPS	-1.116010208	0.265469183	-4.203916235	7	0.004	0.0143	2.396209479	1.116010208	Cytoplasmic dynein 1 light intermediate chain 2	DC1L2	Dync1li2	DC1L2_MOUSE	Q6PDL0	1	S383	S383	NA	NA	NA	NA	NA	NA	NA	NA	NA	NA	NA	NA	NA	*
4h LPS	-1.038093827	0.127797319	-8.122970325	7	1e-4	6e-4	4.08260417	1.038093827	mRNA-decapping enzyme 1A	DCP1A	Dcp1a	DCP1A_MOUSE	Q91YD3	2	S543S545	S543	S545	NA	NA	NA	NA	NA	NA	NA	NA	NA	NA	NA	NA	***
0.5h LPS	1.047856286	0.134076108	7.815384149	7	1e-4	7e-4	3.975636133	1.047856286	mRNA-decapping enzyme 1A	DCP1A	Dcp1a	DCP1A_MOUSE	Q91YD3	1	S200	S200	NA	NA	NA	NA	NA	NA	NA	NA	NA	NA	NA	NA	NA	***
0.5h LPS	1.068992588	0.133553297	8.004239587	7	1e-4	6e-4	4.041716346	1.068992588	mRNA-decapping enzyme 1A	DCP1A	Dcp1a	DCP1A_MOUSE	Q91YD3	1	T217	T217	NA	NA	NA	NA	NA	NA	NA	NA	NA	NA	NA	NA	NA	***
4h LPS	1.556670292	0.103517081	15.03781096	7	0	0	5.859719887	1.556670292	m7GpppN-mRNA hydrolase	DCP2	Dcp2	DCP2_MOUSE	Q9CYC6	1	S249	S249	NA	NA	NA	NA	NA	NA	NA	NA	NA	NA	NA	NA	NA	****
4h LPS	1.086502388	0.146806436	7.400917929	7	1e-4	0.001	3.825922088	1.086502388	ATP-dependent RNA helicase DDX19A	DD19A	Ddx19a	DD19A_MOUSE	Q61655	1	S85	S85	NA	NA	NA	NA	NA	NA	NA	NA	NA	NA	NA	NA	NA	***
1h LPS	1.474852513	0.146806436	10.04623876	7	0	2e-4	4.682915204	1.474852513	ATP-dependent RNA helicase DDX19A	DD19A	Ddx19a	DD19A_MOUSE	Q61655	1	S85	S85	NA	NA	NA	NA	NA	NA	NA	NA	NA	NA	NA	NA	NA	***
0.5h LPS	1.766717568	0.164134586	10.76383481	7	0	1e-4	4.881302852	1.766717568	ATP-dependent RNA helicase DDX19A	DD19A	Ddx19a	DD19A_MOUSE	Q61655	1	S85	S85	NA	NA	NA	NA	NA	NA	NA	NA	NA	NA	NA	NA	NA	****
1h LPS	1.370713354	0.058509315	23.42726729	7	0	0	7.183402204	1.370713354	DET1- and DDB1-associated protein 1	DDA1	Dda1	DDA1_MOUSE	Q9D9Z5	1	S33	S33	NA	NA	NA	NA	NA	NA	NA	NA	NA	NA	NA	NA	NA	****
0.5h LPS	1.541989536	0.065415402	23.5722701	7	0	0	7.201951869	1.541989536	DET1- and DDB1-associated protein 1	DDA1	Dda1	DDA1_MOUSE	Q9D9Z5	1	S33	S33	NA	NA	NA	NA	NA	NA	NA	NA	NA	NA	NA	NA	NA	****
4h LPS	1.016998711	0.131368736	7.741558162	7	1e-4	8e-4	3.949448129	1.016998711	Phospholipase DDHD1	DDHD1	Ddhd1	DDHD1_MOUSE	Q80YA3	2	S370S374	S370	S374	NA	NA	NA	NA	NA	NA	NA	NA	NA	NA	NA	NA	***
0.5h LPS	1.23571289	0.101455876	12.17980597	7	0	1e-4	5.240033466	1.23571289	Protein DDI1 homolog 2	DDI2	Ddi2	DDI2_MOUSE	A2ADY9	1	S121	S121	NA	NA	NA	NA	NA	NA	NA	NA	NA	NA	NA	NA	NA	****
4h LPS	1.941752262	0.124552582	15.58981939	7	0	0	5.96648843	1.941752262	Protein DDI1 homolog 2	DDI2	Ddi2	DDI2_MOUSE	A2ADY9	1	S194	S194	NA	NA	NA	NA	NA	NA	NA	NA	NA	NA	NA	NA	NA	****
4h LPS	1.056025904	0.090744895	11.63730377	7	0	1e-4	5.107319413	1.056025904	Protein DDI1 homolog 2	DDI2	Ddi2	DDI2_MOUSE	A2ADY9	1	S121	S121	NA	NA	NA	NA	NA	NA	NA	NA	NA	NA	NA	NA	NA	****
1h LPS	1.332783282	0.090744895	14.68714342	7	0	0	5.78994905	1.332783282	Protein DDI1 homolog 2	DDI2	Ddi2	DDI2_MOUSE	A2ADY9	1	S121	S121	NA	NA	NA	NA	NA	NA	NA	NA	NA	NA	NA	NA	NA	****
1h LPS	2.175535975	0.124552582	17.46680747	7	0	0	6.304376928	2.175535975	Protein DDI1 homolog 2	DDI2	Ddi2	DDI2_MOUSE	A2ADY9	1	S194	S194	NA	NA	NA	NA	NA	NA	NA	NA	NA	NA	NA	NA	NA	****
0.5h LPS	3.275004154	0.13925402	23.51820181	7	0	0	7.195048193	3.275004154	Protein DDI1 homolog 2	DDI2	Ddi2	DDI2_MOUSE	A2ADY9	1	S194	S194	NA	NA	NA	NA	NA	NA	NA	NA	NA	NA	NA	NA	NA	****
0.5h LPS	1.791240059	0.153865501	11.64159635	7	0	1e-4	5.10839156	1.791240059	Probable ATP-dependent RNA helicase DDX10	DDX10	Ddx10	DDX10_MOUSE	Q80Y44	1	S522	S522	NA	NA	NA	NA	NA	NA	NA	NA	NA	NA	NA	NA	NA	****
4h LPS	1.240660822	0.137621488	9.01502257	7	0	4e-4	4.374721208	1.240660822	Probable ATP-dependent RNA helicase DDX10	DDX10	Ddx10	DDX10_MOUSE	Q80Y44	1	S522	S522	NA	NA	NA	NA	NA	NA	NA	NA	NA	NA	NA	NA	NA	***
1h LPS	1.372805284	0.137621488	9.975224814	7	0	2e-4	4.662602892	1.372805284	Probable ATP-dependent RNA helicase DDX10	DDX10	Ddx10	DDX10_MOUSE	Q80Y44	1	S522	S522	NA	NA	NA	NA	NA	NA	NA	NA	NA	NA	NA	NA	NA	***
0.5h LPS	2.899576903	0.125037554	23.18964827	7	0	0	7.152760449	2.899576903	Probable ATP-dependent RNA helicase DDX17	DDX17	Ddx17	DDX17_MOUSE	Q501J6	1	S492	S492	NA	NA	NA	NA	NA	NA	NA	NA	NA	NA	NA	NA	NA	****
0.5h LPS	2.852143878	0.192369345	14.82639494	7	0	0	5.817841937	2.852143878	Probable ATP-dependent RNA helicase DDX17	DDX17	Ddx17	DDX17_MOUSE	Q501J6	1	S520	S520	NA	NA	NA	NA	NA	NA	NA	NA	NA	NA	NA	NA	NA	****
1h LPS	2.115407441	0.191779727	11.03040178	7	0	1e-4	4.951987897	2.115407441	Probable ATP-dependent RNA helicase DDX17	DDX17	Ddx17	DDX17_MOUSE	Q501J6	1	T521	T521	NA	NA	NA	NA	NA	NA	NA	NA	NA	NA	NA	NA	NA	****
4h LPS	2.032957771	0.172060373	11.81537469	7	0	1e-4	5.151495299	2.032957771	Probable ATP-dependent RNA helicase DDX17	DDX17	Ddx17	DDX17_MOUSE	Q501J6	1	S520	S520	NA	NA	NA	NA	NA	NA	NA	NA	NA	NA	NA	NA	NA	****
1h LPS	2.370843624	0.172060373	13.77913804	7	0	1e-4	5.601715057	2.370843624	Probable ATP-dependent RNA helicase DDX17	DDX17	Ddx17	DDX17_MOUSE	Q501J6	1	S520	S520	NA	NA	NA	NA	NA	NA	NA	NA	NA	NA	NA	NA	NA	****
4h LPS	1.901434374	0.191779727	9.914678704	7	0	2e-4	4.645183542	1.901434374	Probable ATP-dependent RNA helicase DDX17	DDX17	Ddx17	DDX17_MOUSE	Q501J6	1	T521	T521	NA	NA	NA	NA	NA	NA	NA	NA	NA	NA	NA	NA	NA	***
4h LPS	1.999214423	0.111836988	17.8761468	7	0	0	6.373426258	1.999214423	Probable ATP-dependent RNA helicase DDX17	DDX17	Ddx17	DDX17_MOUSE	Q501J6	1	S492	S492	NA	NA	NA	NA	NA	NA	NA	NA	NA	NA	NA	NA	NA	****
1h LPS	2.176617565	0.111836988	19.46241218	7	0	0	6.627347327	2.176617565	Probable ATP-dependent RNA helicase DDX17	DDX17	Ddx17	DDX17_MOUSE	Q501J6	1	S492	S492	NA	NA	NA	NA	NA	NA	NA	NA	NA	NA	NA	NA	NA	****
0.5h LPS	3.062623375	0.262706502	11.65796565	7	0	1e-4	5.112476775	3.062623375	Probable ATP-dependent RNA helicase DDX17	DDX17	Ddx17	DDX17_MOUSE	Q501J6	1	Y523	Y523	NA	NA	NA	NA	NA	NA	NA	NA	NA	NA	NA	NA	NA	****
1h LPS	1.737507688	0.125957021	13.7944489	7	0	1e-4	5.604984513	1.737507688	Probable ATP-dependent RNA helicase DDX17	DDX17	Ddx17	DDX17_MOUSE	Q501J6	1	S522	S522	NA	NA	NA	NA	NA	NA	NA	NA	NA	NA	NA	NA	NA	****
4h LPS	2.292716391	0.234971839	9.75740925	7	0	3e-4	4.599494397	2.292716391	Probable ATP-dependent RNA helicase DDX17	DDX17	Ddx17	DDX17_MOUSE	Q501J6	1	Y523	Y523	NA	NA	NA	NA	NA	NA	NA	NA	NA	NA	NA	NA	NA	***
0.5h LPS	2.177703096	0.14082423	15.46398009	7	0	0	5.942468154	2.177703096	Probable ATP-dependent RNA helicase DDX17	DDX17	Ddx17	DDX17_MOUSE	Q501J6	1	S522	S522	NA	NA	NA	NA	NA	NA	NA	NA	NA	NA	NA	NA	NA	****
0.5h LPS	2.572981257	0.214416253	11.99993574	7	0	1e-4	5.196642667	2.572981257	Probable ATP-dependent RNA helicase DDX17	DDX17	Ddx17	DDX17_MOUSE	Q501J6	1	T521	T521	NA	NA	NA	NA	NA	NA	NA	NA	NA	NA	NA	NA	NA	****
4h LPS	1.41554308	0.125957021	11.23830232	7	0	1e-4	5.006053388	1.41554308	Probable ATP-dependent RNA helicase DDX17	DDX17	Ddx17	DDX17_MOUSE	Q501J6	1	S522	S522	NA	NA	NA	NA	NA	NA	NA	NA	NA	NA	NA	NA	NA	****
1h LPS	2.656003317	0.234971839	11.30349634	7	0	1e-4	5.022820765	2.656003317	Probable ATP-dependent RNA helicase DDX17	DDX17	Ddx17	DDX17_MOUSE	Q501J6	1	Y523	Y523	NA	NA	NA	NA	NA	NA	NA	NA	NA	NA	NA	NA	NA	****
0.5h LPS	3.110286797	0.148337873	20.96758388	7	0	0	6.850410468	3.110286797	Probable ATP-dependent RNA helicase DDX20	DDX20	Ddx20	DDX20_MOUSE	Q9JJY4	1	S696	S696	NA	NA	NA	NA	NA	NA	NA	NA	NA	NA	NA	NA	NA	****
4h LPS	2.080764593	0.132677427	15.6828832	7	0	0	5.984134281	2.080764593	Probable ATP-dependent RNA helicase DDX20	DDX20	Ddx20	DDX20_MOUSE	Q9JJY4	1	S696	S696	NA	NA	NA	NA	NA	NA	NA	NA	NA	NA	NA	NA	NA	****
1h LPS	2.945251875	0.132677427	22.1985905	7	0	0	7.021563459	2.945251875	Probable ATP-dependent RNA helicase DDX20	DDX20	Ddx20	DDX20_MOUSE	Q9JJY4	1	S696	S696	NA	NA	NA	NA	NA	NA	NA	NA	NA	NA	NA	NA	NA	****
4h LPS	1.884870716	0.154925474	12.16630593	7	0	1e-4	5.236797316	1.884870716	Putative ATP-dependent RNA helicase Pl10	DDX3L	D1Pas1	DDX3L_MOUSE	P16381	1	T410	T410	NA	NA	NA	NA	NA	NA	NA	NA	NA	NA	NA	NA	NA	****
0.5h LPS	1.975008373	0.173211946	11.40226422	7	0	1e-4	5.048056501	1.975008373	Putative ATP-dependent RNA helicase Pl10	DDX3L	D1Pas1	DDX3L_MOUSE	P16381	1	T410	T410	NA	NA	NA	NA	NA	NA	NA	NA	NA	NA	NA	NA	NA	****
1h LPS	2.111768601	0.150119054	14.06729223	7	0	0	5.662683392	2.111768601	Putative ATP-dependent RNA helicase Pl10	DDX3L	D1Pas1	DDX3L_MOUSE	P16381	1	S411	S411	NA	NA	NA	NA	NA	NA	NA	NA	NA	NA	NA	NA	NA	****
4h LPS	2.13909793	0.150119054	14.24934326	7	0	0	5.700600447	2.13909793	Putative ATP-dependent RNA helicase Pl10	DDX3L	D1Pas1	DDX3L_MOUSE	P16381	1	S411	S411	NA	NA	NA	NA	NA	NA	NA	NA	NA	NA	NA	NA	NA	****
0.5h LPS	2.210071158	0.167838205	13.16786701	7	0	1e-4	5.468328518	2.210071158	Putative ATP-dependent RNA helicase Pl10	DDX3L	D1Pas1	DDX3L_MOUSE	P16381	1	S411	S411	NA	NA	NA	NA	NA	NA	NA	NA	NA	NA	NA	NA	NA	****
1h LPS	1.866027123	0.154925474	12.04467588	7	0	1e-4	5.207491061	1.866027123	Putative ATP-dependent RNA helicase Pl10	DDX3L	D1Pas1	DDX3L_MOUSE	P16381	1	T410	T410	NA	NA	NA	NA	NA	NA	NA	NA	NA	NA	NA	NA	NA	****
1h LPS	1.089515026	0.273227493	3.987574655	7	0.0053	0.0193	2.277965825	1.089515026	ATP-dependent RNA helicase DDX42	DDX42	Ddx42	DDX42_MOUSE	Q810A7	1	S752	S752	NA	NA	NA	NA	NA	NA	NA	NA	NA	NA	NA	NA	NA	*
0.5h LPS	1.41295547	0.305477624	4.625397605	7	0.0024	0.0098	2.617850099	1.41295547	ATP-dependent RNA helicase DDX42	DDX42	Ddx42	DDX42_MOUSE	Q810A7	1	S752	S752	NA	NA	NA	NA	NA	NA	NA	NA	NA	NA	NA	NA	NA	**
0.5h LPS	1.286605991	0.103754422	12.40049309	7	0	1e-4	5.29247214	1.286605991	ATP-dependent RNA helicase DDX50	DDX50	Ddx50	DDX50_MOUSE	Q99MJ9	1	S112	S112	NA	NA	NA	NA	NA	NA	NA	NA	NA	NA	NA	NA	NA	****
1h LPS	1.20132259	0.092800776	12.94517827	7	0	1e-4	5.418296368	1.20132259	ATP-dependent RNA helicase DDX50	DDX50	Ddx50	DDX50_MOUSE	Q99MJ9	1	S112	S112	NA	NA	NA	NA	NA	NA	NA	NA	NA	NA	NA	NA	NA	****
0.5h LPS	1.052377674	0.177969757	5.913238802	7	6e-4	0.003	3.228023358	1.052377674	Differentially expressed in FDCP 6	DEFI6	Def6	DEFI6_MOUSE	Q8C2K1	1	T595	T595	NA	NA	NA	NA	NA	NA	NA	NA	NA	NA	NA	NA	NA	**
1h LPS	1.258135168	0.138779129	9.065737584	7	0	4e-4	4.390577505	1.258135168	DENN domain-containing protein 1A	DEN1A	Dennd1a	DEN1A_MOUSE	Q8K382	1	S536	S536	NA	NA	NA	NA	NA	NA	NA	NA	NA	NA	NA	NA	NA	***
4h LPS	1.030759739	0.138779129	7.427339716	7	1e-4	0.001	3.835665492	1.030759739	DENN domain-containing protein 1A	DEN1A	Dennd1a	DEN1A_MOUSE	Q8K382	1	S536	S536	NA	NA	NA	NA	NA	NA	NA	NA	NA	NA	NA	NA	NA	***
0.5h LPS	1.462919906	0.155159783	9.428473496	7	0	3e-4	4.501805767	1.462919906	DENN domain-containing protein 1A	DEN1A	Dennd1a	DEN1A_MOUSE	Q8K382	1	S536	S536	NA	NA	NA	NA	NA	NA	NA	NA	NA	NA	NA	NA	NA	***
4h LPS	-1.292370704	0.158750831	-8.140875206	7	1e-4	6e-4	4.088727072	1.292370704	DENN domain-containing protein 2C	DEN2C	Dennd2c	DEN2C_MOUSE	Q6P9P8	2	S79S83	S79	S83	NA	NA	NA	NA	NA	NA	NA	NA	NA	NA	NA	NA	***
0.5h LPS	1.53026385	0.150869408	10.14296982	7	0	2e-4	4.710379885	1.53026385	DENN domain-containing protein 4C	DEN4C	Dennd4c	DEN4C_MOUSE	A6H8H2	1	S1799	S1799	NA	NA	NA	NA	NA	NA	NA	NA	NA	NA	NA	NA	NA	***
4h LPS	1.32952418	0.134941701	9.852582071	7	0	2e-4	4.627220325	1.32952418	DENN domain-containing protein 4C	DEN4C	Dennd4c	DEN4C_MOUSE	A6H8H2	1	S1799	S1799	NA	NA	NA	NA	NA	NA	NA	NA	NA	NA	NA	NA	NA	***
1h LPS	1.443459124	0.134941701	10.69690923	7	0	2e-4	4.863308963	1.443459124	DENN domain-containing protein 4C	DEN4C	Dennd4c	DEN4C_MOUSE	A6H8H2	1	S1799	S1799	NA	NA	NA	NA	NA	NA	NA	NA	NA	NA	NA	NA	NA	***
1h LPS	1.377480751	0.063370611	21.73690186	7	0	0	6.958481603	1.377480751	DENN domain-containing protein 4C	DEN4C	Dennd4c	DEN4C_MOUSE	A6H8H2	2	S971T966	S971	T966	NA	NA	NA	NA	NA	NA	NA	NA	NA	NA	NA	NA	****
4h LPS	1.841069918	0.204221666	9.015056811	7	0	4e-4	4.374731939	1.841069918	DENN domain-containing protein 4C	DEN4C	Dennd4c	DEN4C_MOUSE	A6H8H2	1	S1796	S1796	NA	NA	NA	NA	NA	NA	NA	NA	NA	NA	NA	NA	NA	***
0.5h LPS	1.304995278	0.14756433	8.843568646	7	0	4e-4	4.320541946	1.304995278	DENN domain-containing protein 4C	DEN4C	Dennd4c	DEN4C_MOUSE	A6H8H2	1	S1274	S1274	NA	NA	NA	NA	NA	NA	NA	NA	NA	NA	NA	NA	NA	***
0.5h LPS	-1.259301149	0.093262696	-13.50273149	7	0	1e-4	5.542099205	1.259301149	DENN domain-containing protein 4C	DEN4C	Dennd4c	DEN4C_MOUSE	A6H8H2	2	S736S740	S736	S740	NA	NA	NA	NA	NA	NA	NA	NA	NA	NA	NA	NA	****
4h LPS	-1.577177982	0.15489496	-10.18224209	7	0	2e-4	4.721464137	1.577177982	DENN domain-containing protein 4C	DEN4C	Dennd4c	DEN4C_MOUSE	A6H8H2	1	S720	S720	NA	NA	NA	NA	NA	NA	NA	NA	NA	NA	NA	NA	NA	***
1h LPS	1.885745587	0.204221666	9.23381748	7	0	3e-4	4.442587293	1.885745587	DENN domain-containing protein 4C	DEN4C	Dennd4c	DEN4C_MOUSE	A6H8H2	1	S1796	S1796	NA	NA	NA	NA	NA	NA	NA	NA	NA	NA	NA	NA	NA	***
1h LPS	2.594467509	0.137214942	18.9080538	7	0	0	6.540956874	2.594467509	DENN domain-containing protein 4C	DEN4C	Dennd4c	DEN4C_MOUSE	A6H8H2	1	S1221	S1221	NA	NA	NA	NA	NA	NA	NA	NA	NA	NA	NA	NA	NA	****
0.5h LPS	3.199883592	0.153410969	20.85824508	7	0	0	6.834738751	3.199883592	DENN domain-containing protein 4C	DEN4C	Dennd4c	DEN4C_MOUSE	A6H8H2	1	S1221	S1221	NA	NA	NA	NA	NA	NA	NA	NA	NA	NA	NA	NA	NA	****
0.5h LPS	1.695375527	0.070850497	23.9289151	7	0	0	7.247105515	1.695375527	DENN domain-containing protein 4C	DEN4C	Dennd4c	DEN4C_MOUSE	A6H8H2	2	S971T966	S971	T966	NA	NA	NA	NA	NA	NA	NA	NA	NA	NA	NA	NA	****
4h LPS	1.017752217	0.078234912	13.0089264	7	0	1e-4	5.43270011	1.017752217	DENN domain-containing protein 4C	DEN4C	Dennd4c	DEN4C_MOUSE	A6H8H2	1	S1620	S1620	NA	NA	NA	NA	NA	NA	NA	NA	NA	NA	NA	NA	NA	****
4h LPS	2.520074879	0.137214942	18.36589251	7	0	0	6.454067578	2.520074879	DENN domain-containing protein 4C	DEN4C	Dennd4c	DEN4C_MOUSE	A6H8H2	1	S1221	S1221	NA	NA	NA	NA	NA	NA	NA	NA	NA	NA	NA	NA	NA	****
0.5h LPS	1.980625716	0.228326764	8.674522799	7	1e-4	4e-4	4.2662373	1.980625716	DENN domain-containing protein 4C	DEN4C	Dennd4c	DEN4C_MOUSE	A6H8H2	1	S1796	S1796	NA	NA	NA	NA	NA	NA	NA	NA	NA	NA	NA	NA	NA	***
4h LPS	1.282470463	0.063370611	20.23762188	7	0	0	6.744242864	1.282470463	DENN domain-containing protein 4C	DEN4C	Dennd4c	DEN4C_MOUSE	A6H8H2	2	S971T966	S971	T966	NA	NA	NA	NA	NA	NA	NA	NA	NA	NA	NA	NA	****
0.5h LPS	1.29309967	0.148273568	8.721039681	7	1e-4	4e-4	4.28126976	1.29309967	DENN domain-containing protein 4C	DEN4C	Dennd4c	DEN4C_MOUSE	A6H8H2	1	S1321	S1321	NA	NA	NA	NA	NA	NA	NA	NA	NA	NA	NA	NA	NA	***
0.5h LPS	1.195313596	0.120558993	9.91476093	7	0	2e-4	4.645207262	1.195313596	DENN domain-containing protein 4C	DEN4C	Dennd4c	DEN4C_MOUSE	A6H8H2	1	S1277	S1277	NA	NA	NA	NA	NA	NA	NA	NA	NA	NA	NA	NA	NA	***
0.5h LPS	1.085483229	0.218179692	4.975179958	7	0.0016	0.0069	2.793248486	1.085483229	DENN domain-containing protein 4C	DEN4C	Dennd4c	DEN4C_MOUSE	A6H8H2	1	S1319	S1319	NA	NA	NA	NA	NA	NA	NA	NA	NA	NA	NA	NA	NA	**
1h LPS	1.878917345	0.161388963	11.64216754	7	0	1e-4	5.108534199	1.878917345	DENN domain-containing protein 5A	DEN5A	Dennd5a	DEN5A_MOUSE	Q6PAL8	1	S193	S193	NA	NA	NA	NA	NA	NA	NA	NA	NA	NA	NA	NA	NA	****
4h LPS	1.962781815	0.161388963	12.16180945	7	0	1e-4	5.235718713	1.962781815	DENN domain-containing protein 5A	DEN5A	Dennd5a	DEN5A_MOUSE	Q6PAL8	1	S193	S193	NA	NA	NA	NA	NA	NA	NA	NA	NA	NA	NA	NA	NA	****
0.5h LPS	1.933836661	0.180438346	10.71743731	7	0	2e-4	4.868838956	1.933836661	DENN domain-containing protein 5A	DEN5A	Dennd5a	DEN5A_MOUSE	Q6PAL8	1	S193	S193	NA	NA	NA	NA	NA	NA	NA	NA	NA	NA	NA	NA	NA	***
1h LPS	1.900718208	0.115338414	16.47948976	7	0	0	6.131225255	1.900718208	DNA fragmentation factor subunit alpha	DFFA	Dffa	DFFA_MOUSE	O54786	1	S28	S28	NA	NA	NA	NA	NA	NA	NA	NA	NA	NA	NA	NA	NA	****
4h LPS	1.609915195	0.115338414	13.95818741	7	0	1e-4	5.639737789	1.609915195	DNA fragmentation factor subunit alpha	DFFA	Dffa	DFFA_MOUSE	O54786	1	S28	S28	NA	NA	NA	NA	NA	NA	NA	NA	NA	NA	NA	NA	NA	****
0.5h LPS	2.058209941	0.128952267	15.96102179	7	0	0	6.036284638	2.058209941	DNA fragmentation factor subunit alpha	DFFA	Dffa	DFFA_MOUSE	O54786	1	S28	S28	NA	NA	NA	NA	NA	NA	NA	NA	NA	NA	NA	NA	NA	****
4h LPS	-1.004465808	0.199326358	-5.039302472	7	0.0015	0.0063	2.824587778	1.004465808	Microprocessor complex subunit DGCR8	DGCR8	Dgcr8	DGCR8_MOUSE	Q9EQM6	1	S95	S95	NA	NA	NA	NA	NA	NA	NA	NA	NA	NA	NA	NA	NA	**
0.5h LPS	1.834911855	0.268574819	6.832032356	7	2e-4	0.0014	3.609144306	1.834911855	Diacylglycerol kinase zeta	DGKZ	Dgkz	DGKZ_MOUSE	Q80UP3	1	S706	S706	NA	NA	NA	NA	NA	NA	NA	NA	NA	NA	NA	NA	NA	**
1h LPS	2.384202371	0.093090263	25.61172653	7	0	0	7.451640442	2.384202371	Sn1-specific diacylglycerol lipase beta	DGLB	Daglb	DGLB_MOUSE	Q91WC9	1	S582	S582	NA	NA	NA	NA	NA	NA	NA	NA	NA	NA	NA	NA	NA	****
0.5h LPS	2.368794003	0.104078079	22.75977838	7	0	0	7.09653956	2.368794003	Sn1-specific diacylglycerol lipase beta	DGLB	Daglb	DGLB_MOUSE	Q91WC9	1	S582	S582	NA	NA	NA	NA	NA	NA	NA	NA	NA	NA	NA	NA	NA	****
4h LPS	2.265605675	0.093090263	24.33772975	7	0	0	7.29806105	2.265605675	Sn1-specific diacylglycerol lipase beta	DGLB	Daglb	DGLB_MOUSE	Q91WC9	1	S582	S582	NA	NA	NA	NA	NA	NA	NA	NA	NA	NA	NA	NA	NA	****
4h LPS	2.620036788	0.190198966	13.77524205	7	0	1e-4	5.600882572	2.620036788	ATP-dependent RNA helicase Dhx29	DHX29	Dhx29	DHX29_MOUSE	Q6PGC1	1	S69	S69	NA	NA	NA	NA	NA	NA	NA	NA	NA	NA	NA	NA	NA	****
1h LPS	2.536726765	0.190198966	13.33722693	7	0	1e-4	5.505854496	2.536726765	ATP-dependent RNA helicase Dhx29	DHX29	Dhx29	DHX29_MOUSE	Q6PGC1	1	S69	S69	NA	NA	NA	NA	NA	NA	NA	NA	NA	NA	NA	NA	NA	****
0.5h LPS	3.027288781	0.212648908	14.236089	7	0	0	5.697855307	3.027288781	ATP-dependent RNA helicase Dhx29	DHX29	Dhx29	DHX29_MOUSE	Q6PGC1	1	S69	S69	NA	NA	NA	NA	NA	NA	NA	NA	NA	NA	NA	NA	NA	****
0.5h LPS	1.225125936	0.149114019	8.216034594	7	1e-4	6e-4	4.114307595	1.225125936	Protein diaphanous homolog 1	DIAP1	Diaph1	DIAP1_MOUSE	O08808	1	S22	S22	NA	NA	NA	NA	NA	NA	NA	NA	NA	NA	NA	NA	NA	***
1h LPS	1.139778996	0.133371633	8.545887695	7	1e-4	5e-4	4.224308265	1.139778996	Protein diaphanous homolog 1	DIAP1	Diaph1	DIAP1_MOUSE	O08808	1	S22	S22	NA	NA	NA	NA	NA	NA	NA	NA	NA	NA	NA	NA	NA	***
4h LPS	1.004896237	0.133371633	7.534557504	7	1e-4	9e-4	3.874920254	1.004896237	Protein diaphanous homolog 1	DIAP1	Diaph1	DIAP1_MOUSE	O08808	1	S22	S22	NA	NA	NA	NA	NA	NA	NA	NA	NA	NA	NA	NA	NA	***
4h LPS	1.17408499	0.062407545	18.81318995	7	0	0	6.525928557	1.17408499	Disco-interacting protein 2 homolog B	DIP2B	Dip2b	DIP2B_MOUSE	Q3UH60	1	Y52	Y52	NA	NA	NA	NA	NA	NA	NA	NA	NA	NA	NA	NA	NA	****
0.5h LPS	2.269759769	0.069773756	32.5302793	7	0	0	8.173148134	2.269759769	Disco-interacting protein 2 homolog B	DIP2B	Dip2b	DIP2B_MOUSE	Q3UH60	1	Y52	Y52	NA	NA	NA	NA	NA	NA	NA	NA	NA	NA	NA	NA	NA	****
1h LPS	1.479917445	0.062407545	23.71375858	7	0	0	7.219944711	1.479917445	Disco-interacting protein 2 homolog B	DIP2B	Dip2b	DIP2B_MOUSE	Q3UH60	1	Y52	Y52	NA	NA	NA	NA	NA	NA	NA	NA	NA	NA	NA	NA	NA	****
1h LPS	1.173146003	0.123908222	9.467862462	7	0	3e-4	4.513659219	1.173146003	Disco-interacting protein 2 homolog B	DIP2B	Dip2b	DIP2B_MOUSE	Q3UH60	1	T56	T56	NA	NA	NA	NA	NA	NA	NA	NA	NA	NA	NA	NA	NA	***
0.5h LPS	1.852513705	0.138533604	13.37230576	7	0	1e-4	5.513571521	1.852513705	Disco-interacting protein 2 homolog B	DIP2B	Dip2b	DIP2B_MOUSE	Q3UH60	1	T56	T56	NA	NA	NA	NA	NA	NA	NA	NA	NA	NA	NA	NA	NA	****
4h LPS	1.021765584	0.146693435	6.96531229	7	2e-4	0.0013	3.661164863	1.021765584	Disco-interacting protein 2 homolog B	DIP2B	Dip2b	DIP2B_MOUSE	Q3UH60	1	S145	S145	NA	NA	NA	NA	NA	NA	NA	NA	NA	NA	NA	NA	NA	**
0.5h LPS	1.776415978	0.396915338	4.475553867	7	0.0029	0.0113	2.54036147	1.776415978	Disks large homolog 1 (isoform 2)	DLG1	Dlg1	DLG1_MOUSE	Q811D0-2	1	S155	S155	NA	NA	NA	NA	NA	NA	NA	NA	NA	NA	NA	NA	NA	*
1h LPS	2.146692392	0.355011871	6.046818616	7	5e-4	0.0027	3.286014046	2.146692392	Disks large homolog 1 (isoform 2)	DLG1	Dlg1	DLG1_MOUSE	Q811D0-2	1	S155	S155	NA	NA	NA	NA	NA	NA	NA	NA	NA	NA	NA	NA	NA	**
4h LPS	1.354298171	0.355011871	3.814796858	7	0.0066	0.0216	2.18133412	1.354298171	Disks large homolog 1 (isoform 2)	DLG1	Dlg1	DLG1_MOUSE	Q811D0-2	1	S155	S155	NA	NA	NA	NA	NA	NA	NA	NA	NA	NA	NA	NA	NA	*
1h LPS	1.420783165	0.157335972	9.030250028	7	0	4e-4	4.379490193	1.420783165	Disks large-associated protein 4	DLGP4	Dlgap4	DLGP4_MOUSE	B1AZP2	1	S973	S973	NA	NA	NA	NA	NA	NA	NA	NA	NA	NA	NA	NA	NA	***
4h LPS	1.423645212	0.178925515	7.956636091	7	1e-4	7e-4	4.025181935	1.423645212	Disks large-associated protein 4	DLGP4	Dlgap4	DLGP4_MOUSE	B1AZP2	1	S768	S768	NA	NA	NA	NA	NA	NA	NA	NA	NA	NA	NA	NA	NA	***
0.5h LPS	1.752836721	0.175906964	9.964566946	7	0	2e-4	4.659543367	1.752836721	Disks large-associated protein 4	DLGP4	Dlgap4	DLGP4_MOUSE	B1AZP2	1	S973	S973	NA	NA	NA	NA	NA	NA	NA	NA	NA	NA	NA	NA	NA	***
4h LPS	1.470727316	0.157335972	9.347686346	7	0	3e-4	4.477358717	1.470727316	Disks large-associated protein 4	DLGP4	Dlgap4	DLGP4_MOUSE	B1AZP2	1	S973	S973	NA	NA	NA	NA	NA	NA	NA	NA	NA	NA	NA	NA	NA	***
1h LPS	1.089944711	0.127127473	8.573636267	7	1e-4	5e-4	4.233398014	1.089944711	Disks large-associated protein 4	DLGP4	Dlgap4	DLGP4_MOUSE	B1AZP2	2	S716T714	S716	T714	NA	NA	NA	NA	NA	NA	NA	NA	NA	NA	NA	NA	***
0.5h LPS	1.684660776	0.156999536	10.73035515	7	0	1e-4	4.872313977	1.684660776	Disks large-associated protein 4	DLGP4	Dlgap4	DLGP4_MOUSE	B1AZP2	1	T975	T975	NA	NA	NA	NA	NA	NA	NA	NA	NA	NA	NA	NA	NA	****
1h LPS	1.297685612	0.178925515	7.252658241	7	2e-4	0.0011	3.770728261	1.297685612	Disks large-associated protein 4	DLGP4	Dlgap4	DLGP4_MOUSE	B1AZP2	1	S768	S768	NA	NA	NA	NA	NA	NA	NA	NA	NA	NA	NA	NA	NA	**
0.5h LPS	1.476662379	0.200044807	7.381658127	7	2e-4	0.001	3.818802207	1.476662379	Disks large-associated protein 4	DLGP4	Dlgap4	DLGP4_MOUSE	B1AZP2	1	S768	S768	NA	NA	NA	NA	NA	NA	NA	NA	NA	NA	NA	NA	NA	***
4h LPS	1.36552241	0.140424654	9.724235554	7	0	3e-4	4.589774265	1.36552241	Disks large-associated protein 4	DLGP4	Dlgap4	DLGP4_MOUSE	B1AZP2	1	T975	T975	NA	NA	NA	NA	NA	NA	NA	NA	NA	NA	NA	NA	NA	***
1h LPS	1.32938581	0.140424654	9.466897552	7	0	3e-4	4.513369359	1.32938581	Disks large-associated protein 4	DLGP4	Dlgap4	DLGP4_MOUSE	B1AZP2	1	T975	T975	NA	NA	NA	NA	NA	NA	NA	NA	NA	NA	NA	NA	NA	***
0.5h LPS	1.14290737	0.142132835	8.041121293	7	1e-4	6e-4	4.054470938	1.14290737	Disks large-associated protein 4	DLGP4	Dlgap4	DLGP4_MOUSE	B1AZP2	2	S716T714	S716	T714	NA	NA	NA	NA	NA	NA	NA	NA	NA	NA	NA	NA	***
4h LPS	-1.094261691	0.135626569	-8.068195629	7	1e-4	6e-4	4.063803126	1.094261691	Disks large-associated protein 4	DLGP4	Dlgap4	DLGP4_MOUSE	B1AZP2	1	T915	T915	NA	NA	NA	NA	NA	NA	NA	NA	NA	NA	NA	NA	NA	***
1h LPS	1.720150387	0.13779935200000001	12.48300778	7	0	1e-4	5.311858067	1.720150387	DNA methyltransferase 1-associated protein 1	DMAP1	Dmap1	DMAP1_MOUSE	Q9JI44	1	S457	S457	NA	NA	NA	NA	NA	NA	NA	NA	NA	NA	NA	NA	NA	****
0.5h LPS	1.159054594	0.121993612	9.500945002	7	0	3e-4	4.523581683	1.159054594	DNA methyltransferase 1-associated protein 1	DMAP1	Dmap1	DMAP1_MOUSE	Q9JI44	1	S455	S455	NA	NA	NA	NA	NA	NA	NA	NA	NA	NA	NA	NA	NA	***
1h LPS	1.004393285	0.109114403	9.204956031	7	0	3e-4	4.433715044	1.004393285	DNA methyltransferase 1-associated protein 1	DMAP1	Dmap1	DMAP1_MOUSE	Q9JI44	1	S455	S455	NA	NA	NA	NA	NA	NA	NA	NA	NA	NA	NA	NA	NA	***
4h LPS	1.565233044	0.13779935200000001	11.35878375	7	0	1e-4	5.036971579	1.565233044	DNA methyltransferase 1-associated protein 1	DMAP1	Dmap1	DMAP1_MOUSE	Q9JI44	1	S457	S457	NA	NA	NA	NA	NA	NA	NA	NA	NA	NA	NA	NA	NA	****
0.5h LPS	1.000366844	0.120403764	8.308434938	7	1e-4	5e-4	4.145489873	1.000366844	DNA methyltransferase 1-associated protein 1	DMAP1	Dmap1	DMAP1_MOUSE	Q9JI44	2	S455S458	S455	S458	NA	NA	NA	NA	NA	NA	NA	NA	NA	NA	NA	NA	***
0.5h LPS	1.740919542	0.15406436	11.29994989	7	0	1e-4	5.021910907	1.740919542	DNA methyltransferase 1-associated protein 1	DMAP1	Dmap1	DMAP1_MOUSE	Q9JI44	1	S457	S457	NA	NA	NA	NA	NA	NA	NA	NA	NA	NA	NA	NA	NA	****
1h LPS	1.896700369	0.465828938	4.071667121	7	0.0047	0.0176	2.324291057	1.896700369	DmX-like protein 1	DMXL1	Dmxl1	DMXL1_MOUSE	Q6PNC0	1	S572	S572	NA	NA	NA	NA	NA	NA	NA	NA	NA	NA	NA	NA	NA	*
4h LPS	1.090988044	0.152956509	7.132668308	7	2e-4	0.0012	3.725399295	1.090988044	DmX-like protein 1	DMXL1	Dmxl1	DMXL1_MOUSE	Q6PNC0	1	S922	S922	NA	NA	NA	NA	NA	NA	NA	NA	NA	NA	NA	NA	NA	**
1h LPS	1.474904201	0.173285931	8.511390325	7	1e-4	5e-4	4.212972916	1.474904201	DmX-like protein 1	DMXL1	Dmxl1	DMXL1_MOUSE	Q6PNC0	1	S1900	S1900	NA	NA	NA	NA	NA	NA	NA	NA	NA	NA	NA	NA	NA	***
0.5h LPS	1.877325978	0.171010576	10.97783555	7	0	1e-4	4.938171876	1.877325978	DmX-like protein 1	DMXL1	Dmxl1	DMXL1_MOUSE	Q6PNC0	1	S922	S922	NA	NA	NA	NA	NA	NA	NA	NA	NA	NA	NA	NA	NA	****
4h LPS	1.176940579	0.179430866	6.55929832	7	3e-4	0.0018	3.500216531	1.176940579	DmX-like protein 1	DMXL1	Dmxl1	DMXL1_MOUSE	Q6PNC0	1	T661	T661	NA	NA	NA	NA	NA	NA	NA	NA	NA	NA	NA	NA	NA	**
0.5h LPS	1.728714084	0.458642141	3.769200274	7	0.007	0.0237	2.155508101	1.728714084	DmX-like protein 1	DMXL1	Dmxl1	DMXL1_MOUSE	Q6PNC0	1	S570	S570	NA	NA	NA	NA	NA	NA	NA	NA	NA	NA	NA	NA	NA	*
0.5h LPS	1.324275043	0.167121218	7.924038981	7	1e-4	7e-4	4.013812671	1.324275043	DmX-like protein 1	DMXL1	Dmxl1	DMXL1_MOUSE	Q6PNC0	1	S1920	S1920	NA	NA	NA	NA	NA	NA	NA	NA	NA	NA	NA	NA	NA	***
1h LPS	1.76606032	0.410222002	4.305133103	7	0.0035	0.0138	2.450481716	1.76606032	DmX-like protein 1	DMXL1	Dmxl1	DMXL1_MOUSE	Q6PNC0	1	S570	S570	NA	NA	NA	NA	NA	NA	NA	NA	NA	NA	NA	NA	NA	*
1h LPS	1.254744636	0.149477761	8.394189383	7	1e-4	5e-4	4.17417063	1.254744636	DmX-like protein 1	DMXL1	Dmxl1	DMXL1_MOUSE	Q6PNC0	1	S1920	S1920	NA	NA	NA	NA	NA	NA	NA	NA	NA	NA	NA	NA	NA	***
0.5h LPS	1.842983078	0.520812585	3.538668477	7	0.0095	0.0306	2.022880581	1.842983078	DmX-like protein 1	DMXL1	Dmxl1	DMXL1_MOUSE	Q6PNC0	1	S572	S572	NA	NA	NA	NA	NA	NA	NA	NA	NA	NA	NA	NA	NA	*
1h LPS	1.196558419	0.152956509	7.822866956	7	1e-4	8e-4	3.978279175	1.196558419	DmX-like protein 1	DMXL1	Dmxl1	DMXL1_MOUSE	Q6PNC0	1	S922	S922	NA	NA	NA	NA	NA	NA	NA	NA	NA	NA	NA	NA	NA	***
0.5h LPS	1.485577914	0.193739561	7.667912038	7	1e-4	8e-4	3.923120208	1.485577914	DmX-like protein 1	DMXL1	Dmxl1	DMXL1_MOUSE	Q6PNC0	1	S1900	S1900	NA	NA	NA	NA	NA	NA	NA	NA	NA	NA	NA	NA	NA	***
1h LPS	1.2432747	0.10172395	12.22204501	7	0	1e-4	5.25013748	1.2432747	DmX-like protein 2	DMXL2	Dmxl2	DMXL2_MOUSE	Q8BPN8	1	S1399	S1399	NA	NA	NA	NA	NA	NA	NA	NA	NA	NA	NA	NA	NA	****
1h LPS	1.205105916	0.082018216	14.69314955	7	0	0	5.791157256	1.205105916	DmX-like protein 2	DMXL2	Dmxl2	DMXL2_MOUSE	Q8BPN8	1	T1397	T1397	NA	NA	NA	NA	NA	NA	NA	NA	NA	NA	NA	NA	NA	****
4h LPS	1.200989827	0.10172395	11.80636244	7	0	1e-4	5.149274213	1.200989827	DmX-like protein 2	DMXL2	Dmxl2	DMXL2_MOUSE	Q8BPN8	1	S1399	S1399	NA	NA	NA	NA	NA	NA	NA	NA	NA	NA	NA	NA	NA	****
0.5h LPS	1.192694381	0.091699153	13.00660188	7	0	1e-4	5.432176044	1.192694381	DmX-like protein 2	DMXL2	Dmxl2	DMXL2_MOUSE	Q8BPN8	1	T1397	T1397	NA	NA	NA	NA	NA	NA	NA	NA	NA	NA	NA	NA	NA	****
4h LPS	1.164794185	0.082018216	14.20165225	7	0	0	5.690711732	1.164794185	DmX-like protein 2	DMXL2	Dmxl2	DMXL2_MOUSE	Q8BPN8	1	T1397	T1397	NA	NA	NA	NA	NA	NA	NA	NA	NA	NA	NA	NA	NA	****
0.5h LPS	1.279515917	0.113730834	11.25038718	7	0	1e-4	5.00916817	1.279515917	DmX-like protein 2	DMXL2	Dmxl2	DMXL2_MOUSE	Q8BPN8	1	S1399	S1399	NA	NA	NA	NA	NA	NA	NA	NA	NA	NA	NA	NA	NA	****
1h LPS	-1.177015476	0.11919344	-9.874834381	7	0	2e-4	4.633668884	1.177015476	DnaJ homolog subfamily C member 2	DNJC2	Dnajc2	DNJC2_MOUSE	P54103	1	S49	S49	NA	NA	NA	NA	NA	NA	NA	NA	NA	NA	NA	NA	NA	***
4h LPS	1.570719647	0.133056443	11.80491233	7	0	1e-4	5.148916686	1.570719647	DnaJ homolog subfamily C member 2	DNJC2	Dnajc2	DNJC2_MOUSE	P54103	2	S49T48	S49	T48	NA	NA	NA	NA	NA	NA	NA	NA	NA	NA	NA	NA	****
1h LPS	1.487197734	0.125413557	11.85834903	7	0	1e-4	5.162065121	1.487197734	DnaJ homolog subfamily C member 2	DNJC2	Dnajc2	DNJC2_MOUSE	P54103	2	S47S49	S47	S49	NA	NA	NA	NA	NA	NA	NA	NA	NA	NA	NA	NA	****
1h LPS	1.600468918	0.133056443	12.02849617	7	0	1e-4	5.203572153	1.600468918	DnaJ homolog subfamily C member 2	DNJC2	Dnajc2	DNJC2_MOUSE	P54103	2	S49T48	S49	T48	NA	NA	NA	NA	NA	NA	NA	NA	NA	NA	NA	NA	****
4h LPS	-1.343604257	0.11919344	-11.27246819	7	0	1e-4	5.014851551	1.343604257	DnaJ homolog subfamily C member 2	DNJC2	Dnajc2	DNJC2_MOUSE	P54103	1	S49	S49	NA	NA	NA	NA	NA	NA	NA	NA	NA	NA	NA	NA	NA	****
4h LPS	1.442588673	0.125413557	11.50265335	7	0	1e-4	5.073503553	1.442588673	DnaJ homolog subfamily C member 2	DNJC2	Dnajc2	DNJC2_MOUSE	P54103	2	S47S49	S47	S49	NA	NA	NA	NA	NA	NA	NA	NA	NA	NA	NA	NA	****
0.5h LPS	1.374598024	0.148761626	9.240272918	7	0	3e-4	4.444568462	1.374598024	DnaJ homolog subfamily C member 2	DNJC2	Dnajc2	DNJC2_MOUSE	P54103	2	S49T48	S49	T48	NA	NA	NA	NA	NA	NA	NA	NA	NA	NA	NA	NA	***
0.5h LPS	1.284806139	0.14021662	9.163008945	7	0	3e-4	4.420777165	1.284806139	DnaJ homolog subfamily C member 2	DNJC2	Dnajc2	DNJC2_MOUSE	P54103	2	S47S49	S47	S49	NA	NA	NA	NA	NA	NA	NA	NA	NA	NA	NA	NA	***
0.5h LPS	1.913571245	0.143973008	13.29118054	7	0	1e-4	5.495695918	1.913571245	DNA ligase 1	DNLI1	Lig1	DNLI1_MOUSE	P37913	2	S65T77	S65	T77	NA	NA	NA	NA	NA	NA	NA	NA	NA	NA	NA	NA	****
1h LPS	1.495275554	0.103935789	14.38653199	7	0	0	5.728873782	1.495275554	Dynamin-1-like protein	DNM1L	Dnm1l	DNM1L_MOUSE	Q8K1M6	1	S622	S622	NA	NA	NA	NA	NA	NA	NA	NA	NA	NA	NA	NA	NA	****
0.5h LPS	1.709426835	0.116203745	14.71060023	7	0	0	5.794665034	1.709426835	Dynamin-1-like protein	DNM1L	Dnm1l	DNM1L_MOUSE	Q8K1M6	1	S622	S622	NA	NA	NA	NA	NA	NA	NA	NA	NA	NA	NA	NA	NA	****
0.5h LPS	1.056999788	0.240386682	4.397081314	7	0.0032	0.0123	2.499207876	1.056999788	DNA (cytosine-5)-methyltransferase 3A	DNM3A	Dnmt3a	DNM3A_MOUSE	O88508	2	T253T257	T253	T257	NA	NA	NA	NA	NA	NA	NA	NA	NA	NA	NA	NA	*
1h LPS	1.809653193	0.137305515	13.17975608	7	0	1e-4	5.470977479	1.809653193	Dynamin-binding protein	DNMBP	Dnmbp	DNMBP_MOUSE	Q6TXD4	1	S383	S383	NA	NA	NA	NA	NA	NA	NA	NA	NA	NA	NA	NA	NA	****
0.5h LPS	1.741966386	0.153512232	11.34741095	7	0	1e-4	5.034065831	1.741966386	Dynamin-binding protein	DNMBP	Dnmbp	DNMBP_MOUSE	Q6TXD4	1	S383	S383	NA	NA	NA	NA	NA	NA	NA	NA	NA	NA	NA	NA	NA	****
4h LPS	1.849317014	0.137305515	13.46862883	7	0	1e-4	5.534664949	1.849317014	Dynamin-binding protein	DNMBP	Dnmbp	DNMBP_MOUSE	Q6TXD4	1	S383	S383	NA	NA	NA	NA	NA	NA	NA	NA	NA	NA	NA	NA	NA	****
0.5h LPS	1.693705478	0.15969675	10.6057605	7	0	2e-4	4.838639073	1.693705478	DNA (cytosine-5)-methyltransferase 1	DNMT1	Dnmt1	DNMT1_MOUSE	P13864	1	S140	S140	NA	NA	NA	NA	NA	NA	NA	NA	NA	NA	NA	NA	NA	***
0.5h LPS	1.390402881	0.193255671	7.194629116	7	2e-4	0.0011	3.74888101	1.390402881	DNA (cytosine-5)-methyltransferase 1	DNMT1	Dnmt1	DNMT1_MOUSE	P13864	1	S142	S142	NA	NA	NA	NA	NA	NA	NA	NA	NA	NA	NA	NA	NA	**
1h LPS	1.395357936	0.172853127	8.072506162	7	1e-4	6e-4	4.065286519	1.395357936	DNA (cytosine-5)-methyltransferase 1	DNMT1	Dnmt1	DNMT1_MOUSE	P13864	1	S142	S142	NA	NA	NA	NA	NA	NA	NA	NA	NA	NA	NA	NA	NA	***
4h LPS	1.17514007	0.142837115	8.22713388	7	1e-4	6e-4	4.118068698	1.17514007	DNA (cytosine-5)-methyltransferase 1	DNMT1	Dnmt1	DNMT1_MOUSE	P13864	1	S140	S140	NA	NA	NA	NA	NA	NA	NA	NA	NA	NA	NA	NA	NA	***
1h LPS	1.530251672	0.142837115	10.71326363	7	0	2e-4	4.867715393	1.530251672	DNA (cytosine-5)-methyltransferase 1	DNMT1	Dnmt1	DNMT1_MOUSE	P13864	1	S140	S140	NA	NA	NA	NA	NA	NA	NA	NA	NA	NA	NA	NA	NA	***
1h LPS	-1.09487989	0.262230098	-4.175264015	7	0.0042	0.0158	2.380725047	1.09487989	DNA (cytosine-5)-methyltransferase 1	DNMT1	Dnmt1	DNMT1_MOUSE	P13864	1	S150	S150	NA	NA	NA	NA	NA	NA	NA	NA	NA	NA	NA	NA	NA	*
0.5h LPS	1.1999336330000001	0.1264761	9.487433841	7	0	3e-4	4.51953292	1.1999336330000001	Dedicator of cytokinesis protein 11	DOC11	Dock11	DOC11_MOUSE	A2AF47	1	S1208	S1208	NA	NA	NA	NA	NA	NA	NA	NA	NA	NA	NA	NA	NA	***
1h LPS	1.309601673	0.113123663	11.57672619	7	0	1e-4	5.092150469	1.309601673	Dedicator of cytokinesis protein 11	DOC11	Dock11	DOC11_MOUSE	A2AF47	1	S1208	S1208	NA	NA	NA	NA	NA	NA	NA	NA	NA	NA	NA	NA	NA	****
4h LPS	1.017749513	0.113123663	8.99678711	7	0	4e-4	4.369001044	1.017749513	Dedicator of cytokinesis protein 11	DOC11	Dock11	DOC11_MOUSE	A2AF47	1	S1208	S1208	NA	NA	NA	NA	NA	NA	NA	NA	NA	NA	NA	NA	NA	***
1h LPS	1.127337485	0.179028018	6.296989138	7	4e-4	0.0022	3.392182021	1.127337485	Dedicator of cytokinesis protein 1	DOCK1	Dock1	DOCK1_MOUSE	Q8BUR4	1	T1767	T1767	NA	NA	NA	NA	NA	NA	NA	NA	NA	NA	NA	NA	NA	**
1h LPS	1.047429172	0.140469953	7.456606558	7	1e-4	0.001	3.846425672	1.047429172	Dedicator of cytokinesis protein 1	DOCK1	Dock1	DOCK1_MOUSE	Q8BUR4	1	S1761	S1761	NA	NA	NA	NA	NA	NA	NA	NA	NA	NA	NA	NA	NA	***
0.5h LPS	1.267839532	0.200159409	6.334149055	7	4e-4	0.0021	3.407687601	1.267839532	Dedicator of cytokinesis protein 1	DOCK1	Dock1	DOCK1_MOUSE	Q8BUR4	1	T1767	T1767	NA	NA	NA	NA	NA	NA	NA	NA	NA	NA	NA	NA	NA	**
0.5h LPS	2.057765363	0.218903137	9.40034661	7	0	3e-4	4.493315024	2.057765363	Dedicator of cytokinesis protein 1	DOCK1	Dock1	DOCK1_MOUSE	Q8BUR4	1	S1858	S1858	NA	NA	NA	NA	NA	NA	NA	NA	NA	NA	NA	NA	NA	***
4h LPS	1.504894166	0.195792918	7.686152193	7	1e-4	8e-4	3.929660028	1.504894166	Dedicator of cytokinesis protein 1	DOCK1	Dock1	DOCK1_MOUSE	Q8BUR4	1	S1858	S1858	NA	NA	NA	NA	NA	NA	NA	NA	NA	NA	NA	NA	NA	***
0.5h LPS	1.03967651	0.157050182	6.620027428	7	3e-4	0.0017	3.524765362	1.03967651	Dedicator of cytokinesis protein 1	DOCK1	Dock1	DOCK1_MOUSE	Q8BUR4	1	S1761	S1761	NA	NA	NA	NA	NA	NA	NA	NA	NA	NA	NA	NA	NA	**
1h LPS	1.511810373	0.195792918	7.721476284	7	1e-4	8e-4	3.942289305	1.511810373	Dedicator of cytokinesis protein 1	DOCK1	Dock1	DOCK1_MOUSE	Q8BUR4	1	S1858	S1858	NA	NA	NA	NA	NA	NA	NA	NA	NA	NA	NA	NA	NA	***
1h LPS	2.048946673	0.105353216	19.44835434	7	0	0	6.6251861419999996	2.048946673	Dedicator of cytokinesis protein 2	DOCK2	Dock2	DOCK2_MOUSE	Q8C3J5	1	T1687	T1687	NA	NA	NA	NA	NA	NA	NA	NA	NA	NA	NA	NA	NA	****
0.5h LPS	-1.280902899	0.196409993	-6.521577022	7	3e-4	0.0018	3.484881806	1.280902899	Dedicator of cytokinesis protein 2	DOCK2	Dock2	DOCK2_MOUSE	Q8C3J5	1	T1784	T1784	NA	NA	NA	NA	NA	NA	NA	NA	NA	NA	NA	NA	NA	**
4h LPS	1.385641372	0.126059091	10.99199874	7	0	1e-4	4.941900268	1.385641372	Dedicator of cytokinesis protein 2	DOCK2	Dock2	DOCK2_MOUSE	Q8C3J5	1	T1674	T1674	NA	NA	NA	NA	NA	NA	NA	NA	NA	NA	NA	NA	NA	****
0.5h LPS	-1.018932903	0.187672421	-5.429316137	7	0.001	0.0046	3.009958222	1.018932903	Dedicator of cytokinesis protein 2	DOCK2	Dock2	DOCK2_MOUSE	Q8C3J5	1	S1782	S1782	NA	NA	NA	NA	NA	NA	NA	NA	NA	NA	NA	NA	NA	**
1h LPS	2.05354017	0.096568152	21.26519073	7	0	0	6.892667842	2.05354017	Dedicator of cytokinesis protein 2	DOCK2	Dock2	DOCK2_MOUSE	Q8C3J5	1	S1683	S1683	NA	NA	NA	NA	NA	NA	NA	NA	NA	NA	NA	NA	NA	****
4h LPS	1.863881199	0.096568152	19.30119983	7	0	0	6.602472156	1.863881199	Dedicator of cytokinesis protein 2	DOCK2	Dock2	DOCK2_MOUSE	Q8C3J5	1	S1683	S1683	NA	NA	NA	NA	NA	NA	NA	NA	NA	NA	NA	NA	NA	****
1h LPS	1.451444379	0.126059091	11.51400002	7	0	1e-4	5.076367021	1.451444379	Dedicator of cytokinesis protein 2	DOCK2	Dock2	DOCK2_MOUSE	Q8C3J5	1	T1674	T1674	NA	NA	NA	NA	NA	NA	NA	NA	NA	NA	NA	NA	NA	****
4h LPS	1.79896073	0.105353216	17.07551796	7	0	0	6.23690415	1.79896073	Dedicator of cytokinesis protein 2	DOCK2	Dock2	DOCK2_MOUSE	Q8C3J5	1	T1687	T1687	NA	NA	NA	NA	NA	NA	NA	NA	NA	NA	NA	NA	NA	****
0.5h LPS	2.235413876	0.117788476	18.97820524	7	0	0	6.552023486	2.235413876	Dedicator of cytokinesis protein 2	DOCK2	Dock2	DOCK2_MOUSE	Q8C3J5	1	T1687	T1687	NA	NA	NA	NA	NA	NA	NA	NA	NA	NA	NA	NA	NA	****
0.5h LPS	2.098360962	0.140938349	14.88850254	7	0	0	5.830202697	2.098360962	Dedicator of cytokinesis protein 2	DOCK2	Dock2	DOCK2_MOUSE	Q8C3J5	1	T1674	T1674	NA	NA	NA	NA	NA	NA	NA	NA	NA	NA	NA	NA	NA	****
0.5h LPS	2.22976266	0.107966476	20.65236117	7	0	0	6.805011139	2.22976266	Dedicator of cytokinesis protein 2	DOCK2	Dock2	DOCK2_MOUSE	Q8C3J5	1	S1683	S1683	NA	NA	NA	NA	NA	NA	NA	NA	NA	NA	NA	NA	NA	****
0.5h LPS	-1.120619858	0.157016401	-7.136960542	7	2e-4	0.0012	3.727031124	1.120619858	Dedicator of cytokinesis protein 6	DOCK6	Dock6	DOCK6_MOUSE	Q8VDR9	1	S882	S882	NA	NA	NA	NA	NA	NA	NA	NA	NA	NA	NA	NA	NA	**
1h LPS	1.478423903	0.124387767	11.88560526	7	0	1e-4	5.1687508	1.478423903	Dedicator of cytokinesis protein 7	DOCK7	Dock7	DOCK7_MOUSE	Q8R1A4	3	S896S900S910	S896	S900	S910	NA	NA	NA	NA	NA	NA	NA	NA	NA	NA	NA	****
1h LPS	1.704233146	0.250422129	6.805441478	7	3e-4	0.0015	3.598671956	1.704233146	Dedicator of cytokinesis protein 7	DOCK7	Dock7	DOCK7_MOUSE	Q8R1A4	1	S963	S963	NA	NA	NA	NA	NA	NA	NA	NA	NA	NA	NA	NA	NA	**
0.5h LPS	2.608199342	0.380431929	6.855889691	7	2e-4	0.0014	3.618513406	2.608199342	Dedicator of cytokinesis protein 7	DOCK7	Dock7	DOCK7_MOUSE	Q8R1A4	4	S894S900S910T907	S894	S900	S910	NA	NA	NA	NA	NA	NA	NA	NA	NA	NA	NA	**
4h LPS	-1.342138831	0.229968052	-5.83619689	7	6e-4	0.0031	3.194153996	1.342138831	Dedicator of cytokinesis protein 7	DOCK7	Dock7	DOCK7_MOUSE	Q8R1A4	2	S900S910	S900	S910	NA	NA	NA	NA	NA	NA	NA	NA	NA	NA	NA	NA	**
1h LPS	-1.322303076	0.229968052	-5.749942495	7	7e-4	0.0035	3.155860802	1.322303076	Dedicator of cytokinesis protein 7	DOCK7	Dock7	DOCK7_MOUSE	Q8R1A4	2	S900S910	S900	S910	NA	NA	NA	NA	NA	NA	NA	NA	NA	NA	NA	NA	**
0.5h LPS	-1.724791336	0.257112099	-6.708324286	7	3e-4	0.0016	3.560155177	1.724791336	Dedicator of cytokinesis protein 7	DOCK7	Dock7	DOCK7_MOUSE	Q8R1A4	2	S900S910	S900	S910	NA	NA	NA	NA	NA	NA	NA	NA	NA	NA	NA	NA	**
4h LPS	1.659181146	0.325082741	5.10387337	7	0.0014	0.0059	2.855896291	1.659181146	Dedicator of cytokinesis protein 7	DOCK7	Dock7	DOCK7_MOUSE	Q8R1A4	3	S898S900T907	S898	S900	T907	NA	NA	NA	NA	NA	NA	NA	NA	NA	NA	NA	**
1h LPS	1.939841959	0.340268662	5.70091277	7	7e-4	0.0037	3.133915557	1.939841959	Dedicator of cytokinesis protein 7	DOCK7	Dock7	DOCK7_MOUSE	Q8R1A4	4	S894S900S910T907	S894	S900	S910	NA	NA	NA	NA	NA	NA	NA	NA	NA	NA	NA	**
1h LPS	-3.171052963	0.23730097	-13.36300042	7	0	1e-4	5.511526273	3.171052963	Dedicator of cytokinesis protein 7	DOCK7	Dock7	DOCK7_MOUSE	Q8R1A4	1	S900	S900	NA	NA	NA	NA	NA	NA	NA	NA	NA	NA	NA	NA	NA	****
1h LPS	1.440992844	0.325082741	4.432695621	7	0.003	0.0121	2.51793428	1.440992844	Dedicator of cytokinesis protein 7	DOCK7	Dock7	DOCK7_MOUSE	Q8R1A4	3	S898S900T907	S898	S900	T907	NA	NA	NA	NA	NA	NA	NA	NA	NA	NA	NA	*
4h LPS	1.156913256	0.124387767	9.300860358	7	0	3e-4	4.463104482	1.156913256	Dedicator of cytokinesis protein 7	DOCK7	Dock7	DOCK7_MOUSE	Q8R1A4	3	S896S900S910	S896	S900	S910	NA	NA	NA	NA	NA	NA	NA	NA	NA	NA	NA	***
0.5h LPS	-2.927892661	0.26531055	-11.03571893	7	0	1e-4	4.953382092	2.927892661	Dedicator of cytokinesis protein 7	DOCK7	Dock7	DOCK7_MOUSE	Q8R1A4	1	S900	S900	NA	NA	NA	NA	NA	NA	NA	NA	NA	NA	NA	NA	NA	****
0.5h LPS	1.263381758	0.363453554	3.476047336	7	0.0103	0.0329	1.986269431	1.263381758	Dedicator of cytokinesis protein 7	DOCK7	Dock7	DOCK7_MOUSE	Q8R1A4	3	S898S900T907	S898	S900	T907	NA	NA	NA	NA	NA	NA	NA	NA	NA	NA	NA	*
0.5h LPS	1.676684634	0.279980452	5.9885774959999996	7	5e-4	0.0028	3.260843427	1.676684634	Dedicator of cytokinesis protein 7	DOCK7	Dock7	DOCK7_MOUSE	Q8R1A4	1	S963	S963	NA	NA	NA	NA	NA	NA	NA	NA	NA	NA	NA	NA	NA	**
4h LPS	2.044089984	0.340268662	6.007282518	7	5e-4	0.0027	3.268946372	2.044089984	Dedicator of cytokinesis protein 7	DOCK7	Dock7	DOCK7_MOUSE	Q8R1A4	4	S894S900S910T907	S894	S900	S910	NA	NA	NA	NA	NA	NA	NA	NA	NA	NA	NA	**
4h LPS	-2.878211666	0.23730097	-12.12895027	7	0	1e-4	5.227825392	2.878211666	Dedicator of cytokinesis protein 7	DOCK7	Dock7	DOCK7_MOUSE	Q8R1A4	1	S900	S900	NA	NA	NA	NA	NA	NA	NA	NA	NA	NA	NA	NA	NA	****
0.5h LPS	1.117535506	0.141681457	7.88766241	7	1e-4	7e-4	4.001079667	1.117535506	Dedicator of cytokinesis protein 7	DOCK7	Dock7	DOCK7_MOUSE	Q8R1A4	1	S1382	S1382	NA	NA	NA	NA	NA	NA	NA	NA	NA	NA	NA	NA	NA	***
4h LPS	2.39520225	0.078442211	30.53460895	7	0	0	7.9818783	2.39520225	Dedicator of cytokinesis protein 8	DOCK8	Dock8	DOCK8_MOUSE	Q8C147	1	S197	S197	NA	NA	NA	NA	NA	NA	NA	NA	NA	NA	NA	NA	NA	****
1h LPS	2.571665753	0.078442211	32.78420772	7	0	0	8.196649408	2.571665753	Dedicator of cytokinesis protein 8	DOCK8	Dock8	DOCK8_MOUSE	Q8C147	1	S197	S197	NA	NA	NA	NA	NA	NA	NA	NA	NA	NA	NA	NA	NA	****
0.5h LPS	1.275049567	0.168116615	7.584316185	7	1e-4	8e-4	3.892985276	1.275049567	Dedicator of cytokinesis protein 8	DOCK8	Dock8	DOCK8_MOUSE	Q8C147	1	T450	T450	NA	NA	NA	NA	NA	NA	NA	NA	NA	NA	NA	NA	NA	***
0.5h LPS	3.335995947	0.087701059	38.03826321	7	0	0	8.646290752	3.335995947	Dedicator of cytokinesis protein 8	DOCK8	Dock8	DOCK8_MOUSE	Q8C147	1	S197	S197	NA	NA	NA	NA	NA	NA	NA	NA	NA	NA	NA	NA	NA	****
4h LPS	2.088354648	0.216701649	9.637003975	7	0	3e-4	4.564075205	2.088354648	Docking protein 1	DOK1	Dok1	DOK1_MOUSE	P97465	1	T267	T267	NA	NA	NA	NA	NA	NA	NA	NA	NA	NA	NA	NA	NA	***
1h LPS	1.940425696	0.216701649	8.954365179	7	0	4e-4	4.355655346	1.940425696	Docking protein 1	DOK1	Dok1	DOK1_MOUSE	P97465	1	T267	T267	NA	NA	NA	NA	NA	NA	NA	NA	NA	NA	NA	NA	NA	***
4h LPS	2.036789833	0.12659504	16.08901765	7	0	0	6.059993442	2.036789833	Docking protein 1	DOK1	Dok1	DOK1_MOUSE	P97465	1	S290	S290	NA	NA	NA	NA	NA	NA	NA	NA	NA	NA	NA	NA	NA	****
0.5h LPS	2.419341991	0.264141126	9.159277953	7	0	3e-4	4.419623925	2.419341991	Docking protein 1	DOK1	Dok1	DOK1_MOUSE	P97465	1	S269	S269	NA	NA	NA	NA	NA	NA	NA	NA	NA	NA	NA	NA	NA	***
0.5h LPS	2.16087961	0.242279808	8.918942209	7	0	4e-4	4.344469846	2.16087961	Docking protein 1	DOK1	Dok1	DOK1_MOUSE	P97465	1	T267	T267	NA	NA	NA	NA	NA	NA	NA	NA	NA	NA	NA	NA	NA	***
1h LPS	2.177244496	0.12659504	17.19849763	7	0	0	6.258268829	2.177244496	Docking protein 1	DOK1	Dok1	DOK1_MOUSE	P97465	1	S290	S290	NA	NA	NA	NA	NA	NA	NA	NA	NA	NA	NA	NA	NA	****
0.5h LPS	2.597745152	0.141537558	18.35375144	7	0	0	6.452093602	2.597745152	Docking protein 1	DOK1	Dok1	DOK1_MOUSE	P97465	1	S290	S290	NA	NA	NA	NA	NA	NA	NA	NA	NA	NA	NA	NA	NA	****
4h LPS	2.29755801	0.236255005	9.724907235	7	0	3e-4	4.589971361	2.29755801	Docking protein 1	DOK1	Dok1	DOK1_MOUSE	P97465	1	S269	S269	NA	NA	NA	NA	NA	NA	NA	NA	NA	NA	NA	NA	NA	***
1h LPS	2.107757613	0.236255005	8.921536331	7	0	4e-4	4.345290283	2.107757613	Docking protein 1	DOK1	Dok1	DOK1_MOUSE	P97465	1	S269	S269	NA	NA	NA	NA	NA	NA	NA	NA	NA	NA	NA	NA	NA	***
0.5h LPS	3.20422321	0.119936891	26.71591029	7	0	0	7.578802659	3.20422321	Docking protein 2	DOK2	Dok2	DOK2_MOUSE	O70469	1	S385	S385	NA	NA	NA	NA	NA	NA	NA	NA	NA	NA	NA	NA	NA	****
0.5h LPS	2.457670416	0.126599201	19.41300093	7	0	0	6.619744392	2.457670416	Docking protein 2	DOK2	Dok2	DOK2_MOUSE	O70469	1	S386	S386	NA	NA	NA	NA	NA	NA	NA	NA	NA	NA	NA	NA	NA	****
1h LPS	3.030269438	0.107274816	28.24772436	7	0	0	7.746911491	3.030269438	Docking protein 2	DOK2	Dok2	DOK2_MOUSE	O70469	1	S385	S385	NA	NA	NA	NA	NA	NA	NA	NA	NA	NA	NA	NA	NA	****
4h LPS	2.451457592	0.107274816	22.85212578	7	0	0	7.108704245	2.451457592	Docking protein 2	DOK2	Dok2	DOK2_MOUSE	O70469	1	S385	S385	NA	NA	NA	NA	NA	NA	NA	NA	NA	NA	NA	NA	NA	****
1h LPS	2.395828839	0.113233768	21.15825409	7	0	0	6.877550432	2.395828839	Docking protein 2	DOK2	Dok2	DOK2_MOUSE	O70469	1	S386	S386	NA	NA	NA	NA	NA	NA	NA	NA	NA	NA	NA	NA	NA	****
4h LPS	1.803203734	0.113233768	15.92461121	7	0	0	6.029507172	1.803203734	Docking protein 2	DOK2	Dok2	DOK2_MOUSE	O70469	1	S386	S386	NA	NA	NA	NA	NA	NA	NA	NA	NA	NA	NA	NA	NA	****
4h LPS	1.476228675	0.091542289	16.12619358	7	0	0	6.066845893	1.476228675	Docking protein 3	DOK3	Dok3	DOK3_MOUSE	Q9QZK7	1	S314	S314	NA	NA	NA	NA	NA	NA	NA	NA	NA	NA	NA	NA	NA	****
1h LPS	1.023618035	0.091542289	11.18191433	7	0	1e-4	4.991479543	1.023618035	Docking protein 3	DOK3	Dok3	DOK3_MOUSE	Q9QZK7	1	S314	S314	NA	NA	NA	NA	NA	NA	NA	NA	NA	NA	NA	NA	NA	****
0.5h LPS	1.494919007	0.102347391	14.60632261	7	0	0	5.773645411	1.494919007	Docking protein 3	DOK3	Dok3	DOK3_MOUSE	Q9QZK7	1	S314	S314	NA	NA	NA	NA	NA	NA	NA	NA	NA	NA	NA	NA	NA	****
4h LPS	1.099488305	0.156823976	7.010970719	7	2e-4	0.0013	3.678808099	1.099488305	Protein dopey-2	DOP2	Dopey2	DOP2_MOUSE	Q3UHQ6	1	S556	S556	NA	NA	NA	NA	NA	NA	NA	NA	NA	NA	NA	NA	NA	**
0.5h LPS	1.77036768	0.175334536	10.09708483	7	0	2e-4	4.697380916	1.77036768	Protein dopey-2	DOP2	Dopey2	DOP2_MOUSE	Q3UHQ6	1	S556	S556	NA	NA	NA	NA	NA	NA	NA	NA	NA	NA	NA	NA	NA	***
1h LPS	1.288208512	0.156823976	8.214359455	7	1e-4	6e-4	4.113739589	1.288208512	Protein dopey-2	DOP2	Dopey2	DOP2_MOUSE	Q3UHQ6	1	S556	S556	NA	NA	NA	NA	NA	NA	NA	NA	NA	NA	NA	NA	NA	***
0.5h LPS	-1.055385013	0.190321484	-5.545275256	7	9e-4	0.0041	3.063383846	1.055385013	DNA polymerase alpha subunit B	DPOA2	Pola2	DPOA2_MOUSE	P33611	2	S147S152	S147	S152	NA	NA	NA	NA	NA	NA	NA	NA	NA	NA	NA	NA	**
0.5h LPS	1.290208395	0.128557385	10.03605039	7	0	2e-4	4.680008816	1.290208395	DNA polymerase alpha subunit B	DPOA2	Pola2	DPOA2_MOUSE	P33611	1	S147	S147	NA	NA	NA	NA	NA	NA	NA	NA	NA	NA	NA	NA	NA	***
4h LPS	-1.19655298	0.17022871	-7.02909034	7	2e-4	0.0013	3.68578501	1.19655298	DNA polymerase alpha subunit B	DPOA2	Pola2	DPOA2_MOUSE	P33611	2	S147S152	S147	S152	NA	NA	NA	NA	NA	NA	NA	NA	NA	NA	NA	NA	**
1h LPS	-1.114530296	0.17022871	-6.547252206	7	3e-4	0.0018	3.495326693	1.114530296	DNA polymerase alpha subunit B	DPOA2	Pola2	DPOA2_MOUSE	P33611	2	S147S152	S147	S152	NA	NA	NA	NA	NA	NA	NA	NA	NA	NA	NA	NA	**
1h LPS	1.389943233	0.148340902	9.369925712	7	0	3e-4	4.484106859	1.389943233	DNA polymerase delta subunit 3	DPOD3	Pold3	DPOD3_MOUSE	Q9EQ28	1	S454	S454	NA	NA	NA	NA	NA	NA	NA	NA	NA	NA	NA	NA	NA	***
0.5h LPS	2.190408191	0.165850171	13.20715067	7	0	1e-4	5.477072704	2.190408191	DNA polymerase delta subunit 3	DPOD3	Pold3	DPOD3_MOUSE	Q9EQ28	1	S454	S454	NA	NA	NA	NA	NA	NA	NA	NA	NA	NA	NA	NA	NA	****
4h LPS	1.295855599	0.148340902	8.735659419	7	1e-4	4e-4	4.285980206	1.295855599	DNA polymerase delta subunit 3	DPOD3	Pold3	DPOD3_MOUSE	Q9EQ28	1	S454	S454	NA	NA	NA	NA	NA	NA	NA	NA	NA	NA	NA	NA	NA	***
4h LPS	-1.132494949	0.177199676	-6.391066695	7	4e-4	0.002	3.431307513	1.132494949	Dihydropyrimidinase-related protein 2	DPYL2	Dpysl2	DPYL2_MOUSE	O08553	1	T512	T512	NA	NA	NA	NA	NA	NA	NA	NA	NA	NA	NA	NA	NA	**
4h LPS	-1.127687861	0.186840286	-6.035571257	7	5e-4	0.0027	3.281166738	1.127687861	Dihydropyrimidinase-related protein 2	DPYL2	Dpysl2	DPYL2_MOUSE	O08553	1	T514	T514	NA	NA	NA	NA	NA	NA	NA	NA	NA	NA	NA	NA	NA	**
4h LPS	-1.107216123	0.17241131	-6.421945989	7	4e-4	0.002	3.444056653	1.107216123	Dysbindin	DTBP1	Dtnbp1	DTBP1_MOUSE	Q91WZ8	3	S340S343T336	S340	S343	T336	NA	NA	NA	NA	NA	NA	NA	NA	NA	NA	NA	**
1h LPS	-1.588396892	0.112106425	-14.16865175	7	0	0	5.683850788	1.588396892	Dysbindin	DTBP1	Dtnbp1	DTBP1_MOUSE	Q91WZ8	3	S335S340S343	S335	S340	S343	NA	NA	NA	NA	NA	NA	NA	NA	NA	NA	NA	****
0.5h LPS	-1.336453204	0.192761705	-6.933188335	7	2e-4	0.0013	3.648697573	1.336453204	Dysbindin	DTBP1	Dtnbp1	DTBP1_MOUSE	Q91WZ8	3	S340S343T336	S340	S343	T336	NA	NA	NA	NA	NA	NA	NA	NA	NA	NA	NA	**
4h LPS	1.380946906	0.109688493	12.58971542	7	0	1e-4	5.336753064	1.380946906	Dysbindin	DTBP1	Dtnbp1	DTBP1_MOUSE	Q91WZ8	1	S11	S11	NA	NA	NA	NA	NA	NA	NA	NA	NA	NA	NA	NA	NA	****
1h LPS	1.205923158	0.109688493	10.99407176	7	0	1e-4	4.942445617	1.205923158	Dysbindin	DTBP1	Dtnbp1	DTBP1_MOUSE	Q91WZ8	1	S11	S11	NA	NA	NA	NA	NA	NA	NA	NA	NA	NA	NA	NA	NA	****
0.5h LPS	1.870375991	0.122635463	15.25151002	7	0	0	5.90148739	1.870375991	Dysbindin	DTBP1	Dtnbp1	DTBP1_MOUSE	Q91WZ8	1	S11	S11	NA	NA	NA	NA	NA	NA	NA	NA	NA	NA	NA	NA	NA	****
4h LPS	-1.320040244	0.112106425	-11.77488486	7	0	1e-4	5.14150431	1.320040244	Dysbindin	DTBP1	Dtnbp1	DTBP1_MOUSE	Q91WZ8	3	S335S340S343	S335	S340	S343	NA	NA	NA	NA	NA	NA	NA	NA	NA	NA	NA	****
1h LPS	1.090228478	0.157894263	6.904801071	7	2e-4	0.0014	3.637643113	1.090228478	Dysbindin	DTBP1	Dtnbp1	DTBP1_MOUSE	Q91WZ8	3	S340S343S348	S340	S343	S348	NA	NA	NA	NA	NA	NA	NA	NA	NA	NA	NA	**
1h LPS	-1.366605297	0.17241131	-7.926424866	7	1e-4	7e-4	4.014646128	1.366605297	Dysbindin	DTBP1	Dtnbp1	DTBP1_MOUSE	Q91WZ8	3	S340S343T336	S340	S343	T336	NA	NA	NA	NA	NA	NA	NA	NA	NA	NA	NA	***
0.5h LPS	-1.413018653	0.125338793	-11.27359388	7	0	1e-4	5.015141019	1.413018653	Dysbindin	DTBP1	Dtnbp1	DTBP1_MOUSE	Q91WZ8	3	S335S340S343	S335	S340	S343	NA	NA	NA	NA	NA	NA	NA	NA	NA	NA	NA	****
1h LPS	1.085600189	0.119222221	9.105686699	7	0	3e-4	4.403014095	1.085600189	D-tyrosyl-tRNA(Tyr) deacylase 1	DTD1	Dtd1	DTD1_MOUSE	Q9DD18	2	S194S196	S194	S196	NA	NA	NA	NA	NA	NA	NA	NA	NA	NA	NA	NA	***
0.5h LPS	1.07375208	0.133294495	8.055487071	7	1e-4	6e-4	4.059425879	1.07375208	D-tyrosyl-tRNA(Tyr) deacylase 1	DTD1	Dtd1	DTD1_MOUSE	Q9DD18	2	S194S196	S194	S196	NA	NA	NA	NA	NA	NA	NA	NA	NA	NA	NA	NA	***
4h LPS	1.377588192	0.373836433	3.6850025	7	0.0078	0.0248	2.107464041	1.377588192	Dual specificity protein phosphatase 1	DUS1	Dusp1	DUS1_MOUSE	P28563	1	S364	S364	NA	NA	NA	NA	NA	NA	NA	NA	NA	NA	NA	NA	NA	*
0.5h LPS	1.653111818	0.417961839	3.955174048	7	0.0055	0.0194	2.259993333	1.653111818	Dual specificity protein phosphatase 1	DUS1	Dusp1	DUS1_MOUSE	P28563	1	S364	S364	NA	NA	NA	NA	NA	NA	NA	NA	NA	NA	NA	NA	NA	*
1h LPS	2.017175158	0.373836433	5.39587632	7	0.001	0.0048	2.9944104	2.017175158	Dual specificity protein phosphatase 1	DUS1	Dusp1	DUS1_MOUSE	P28563	1	S364	S364	NA	NA	NA	NA	NA	NA	NA	NA	NA	NA	NA	NA	NA	**
1h LPS	1.576519999	0.206647314	7.62903697	7	1e-4	9e-4	3.909139684	1.576519999	Dual specificity protein phosphatase 1	DUS1	Dusp1	DUS1_MOUSE	P28563	2	S359S364	S359	S364	NA	NA	NA	NA	NA	NA	NA	NA	NA	NA	NA	NA	***
0.5h LPS	1.583196824	0.231038721	6.852517267	7	2e-4	0.0014	3.617190537	1.583196824	Dual specificity protein phosphatase 1	DUS1	Dusp1	DUS1_MOUSE	P28563	2	S359S364	S359	S364	NA	NA	NA	NA	NA	NA	NA	NA	NA	NA	NA	NA	**
4h LPS	1.126514598	0.15084033	7.468258642	7	1e-4	9e-4	3.850700217	1.126514598	Dystonin	DYST	Dst	DYST_MOUSE	Q91ZU6	1	S4680	S4680	NA	NA	NA	NA	NA	NA	NA	NA	NA	NA	NA	NA	NA	***
4h LPS	1.196275417	0.157962405	7.573165374	7	1e-4	9e-4	3.888945287	1.196275417	Dystonin	DYST	Dst	DYST_MOUSE	Q91ZU6	1	S3894	S3894	NA	NA	NA	NA	NA	NA	NA	NA	NA	NA	NA	NA	NA	***
4h LPS	1.196883402	0.151415898	7.90460854	7	1e-4	7e-4	4.007017368	1.196883402	Dystonin	DYST	Dst	DYST_MOUSE	Q91ZU6	1	S3896	S3896	NA	NA	NA	NA	NA	NA	NA	NA	NA	NA	NA	NA	NA	***
1h LPS	1.041151515	0.097472698	10.68146812	7	0	2e-4	4.859143047	1.041151515	SID1 transmembrane family member 2	E0CXC7	Sidt2	E0CXC7_MOUSE	E0CXC7	1	S342	S342	NA	NA	NA	NA	NA	NA	NA	NA	NA	NA	NA	NA	NA	***
1h LPS	1.181569924	0.155690198	7.589237698	7	1e-4	9e-4	3.894766835	1.181569924	Eukaryotic translation initiation factor 2-alpha kinase 3	E2AK3	Eif2ak3	E2AK3_MOUSE	Q9Z2B5	1	S877	S877	NA	NA	NA	NA	NA	NA	NA	NA	NA	NA	NA	NA	NA	***
0.5h LPS	1.246219488	0.174066934	7.159426908	7	2e-4	0.0011	3.73555984	1.246219488	Eukaryotic translation initiation factor 2-alpha kinase 3	E2AK3	Eif2ak3	E2AK3_MOUSE	Q9Z2B5	1	S877	S877	NA	NA	NA	NA	NA	NA	NA	NA	NA	NA	NA	NA	NA	**
4h LPS	1.26213131	0.155690198	8.106684443	7	1e-4	6e-4	4.077025169	1.26213131	Eukaryotic translation initiation factor 2-alpha kinase 3	E2AK3	Eif2ak3	E2AK3_MOUSE	Q9Z2B5	1	S877	S877	NA	NA	NA	NA	NA	NA	NA	NA	NA	NA	NA	NA	NA	***
1h LPS	1.125864361	0.175643812	6.409928999	7	4e-4	0.002	3.439100629	1.125864361	Transcription factor E2F8	E2F8	E2f8	E2F8_MOUSE	Q58FA4	1	S416	S416	NA	NA	NA	NA	NA	NA	NA	NA	NA	NA	NA	NA	NA	**
1h LPS	1.319132408	0.083189408	15.85697552	7	0	0	6.016878207	1.319132408	Band 4.1-like protein 2	E41L2	Epb41l2	E41L2_MOUSE	O70318	1	T571	T571	NA	NA	NA	NA	NA	NA	NA	NA	NA	NA	NA	NA	NA	****
0.5h LPS	1.480083671	0.093008586	15.91340906	7	0	0	6.027419035	1.480083671	Band 4.1-like protein 2	E41L2	Epb41l2	E41L2_MOUSE	O70318	1	T571	T571	NA	NA	NA	NA	NA	NA	NA	NA	NA	NA	NA	NA	NA	****
4h LPS	1.104338796	0.083189408	13.27499282	7	0	1e-4	5.492116849	1.104338796	Band 4.1-like protein 2	E41L2	Epb41l2	E41L2_MOUSE	O70318	1	T571	T571	NA	NA	NA	NA	NA	NA	NA	NA	NA	NA	NA	NA	NA	****
4h LPS	1.216846901	0.389782591	3.121860572	7	0.0168	0.0468	1.774693185	1.216846901	Band 4.1-like protein 2	E41L2	Epb41l2	E41L2_MOUSE	O70318	1	S555	S555	NA	NA	NA	NA	NA	NA	NA	NA	NA	NA	NA	NA	NA	*
0.5h LPS	1.023507424	0.195230138	5.242568763	7	0.0012	0.0054	2.922308243	1.023507424	Band 4.1-like protein 3	E41L3	Epb41l3	E41L3_MOUSE	Q9WV92	1	T600	T600	NA	NA	NA	NA	NA	NA	NA	NA	NA	NA	NA	NA	NA	**
1h LPS	1.00649363	0.141673336	7.104326479	7	2e-4	0.0012	3.714604816	1.00649363	Band 4.1-like protein 3	E41L3	Epb41l3	E41L3_MOUSE	Q9WV92	1	S804	S804	NA	NA	NA	NA	NA	NA	NA	NA	NA	NA	NA	NA	NA	**
1h LPS	1.000355671	0.15888297	6.29617932	7	4e-4	0.0022	3.391843361	1.000355671	Bromodomain PHD finger transcription factor splice variant	E5D6T0	Bptf	E5D6T0_MOUSE	E5D6T0	1	S1048	S1048	NA	NA	NA	NA	NA	NA	NA	NA	NA	NA	NA	NA	NA	**
0.5h LPS	1.003018858	0.177636561	5.646466321	7	8e-4	0.0038	3.109392863	1.003018858	Bromodomain PHD finger transcription factor splice variant	E5D6T0	Bptf	E5D6T0_MOUSE	E5D6T0	1	S1048	S1048	NA	NA	NA	NA	NA	NA	NA	NA	NA	NA	NA	NA	NA	**
4h LPS	1.330041905	0.143870234	9.244733041	7	0	3e-4	4.44593657	1.330041905	Protein Golgb1	E9PVZ8	Golgb1	E9PVZ8_MOUSE	E9PVZ8	1	S1141	S1141	NA	NA	NA	NA	NA	NA	NA	NA	NA	NA	NA	NA	NA	***
1h LPS	1.078145214	0.143870234	7.493872673	7	1e-4	9e-4	3.860077869	1.078145214	Protein Golgb1	E9PVZ8	Golgb1	E9PVZ8_MOUSE	E9PVZ8	1	S1141	S1141	NA	NA	NA	NA	NA	NA	NA	NA	NA	NA	NA	NA	NA	***
0.5h LPS	1.231941449	0.202207223	6.092470031	7	5e-4	0.0026	3.305622293	1.231941449	Protein Golgb1	E9PVZ8	Golgb1	E9PVZ8_MOUSE	E9PVZ8	1	S546	S546	NA	NA	NA	NA	NA	NA	NA	NA	NA	NA	NA	NA	NA	**
0.5h LPS	1.242513194	0.166414429	7.466378992	7	1e-4	9e-4	3.850011034	1.242513194	Protein Golgb1	E9PVZ8	Golgb1	E9PVZ8_MOUSE	E9PVZ8	1	S548	S548	NA	NA	NA	NA	NA	NA	NA	NA	NA	NA	NA	NA	NA	***
4h LPS	1.186519635	0.180859639	6.560444566	7	3e-4	0.0018	3.50068147	1.186519635	Protein Golgb1	E9PVZ8	Golgb1	E9PVZ8_MOUSE	E9PVZ8	1	S546	S546	NA	NA	NA	NA	NA	NA	NA	NA	NA	NA	NA	NA	NA	**
4h LPS	1.201051363	0.14884559	8.069109491	7	1e-4	6e-4	4.06411767	1.201051363	Protein Golgb1	E9PVZ8	Golgb1	E9PVZ8_MOUSE	E9PVZ8	1	S548	S548	NA	NA	NA	NA	NA	NA	NA	NA	NA	NA	NA	NA	NA	***
1h LPS	1.217615558	0.180859639	6.732378574	7	3e-4	0.0016	3.569734706	1.217615558	Protein Golgb1	E9PVZ8	Golgb1	E9PVZ8_MOUSE	E9PVZ8	1	S546	S546	NA	NA	NA	NA	NA	NA	NA	NA	NA	NA	NA	NA	NA	**
1h LPS	1.225293779	0.14884559	8.231979053	7	1e-4	6e-4	4.119709206	1.225293779	Protein Golgb1	E9PVZ8	Golgb1	E9PVZ8_MOUSE	E9PVZ8	1	S548	S548	NA	NA	NA	NA	NA	NA	NA	NA	NA	NA	NA	NA	NA	***
0.5h LPS	1.706329037	0.106945552	15.95511922	7	0	0	6.035186933	1.706329037	Protein Rasal2	E9PW37	Rasal2	E9PW37_MOUSE	E9PW37	1	S1266	S1266	NA	NA	NA	NA	NA	NA	NA	NA	NA	NA	NA	NA	NA	****
4h LPS	1.086341143	0.09565501	11.35686613	7	0	1e-4	5.036481812	1.086341143	Protein Rasal2	E9PW37	Rasal2	E9PW37_MOUSE	E9PW37	1	S1266	S1266	NA	NA	NA	NA	NA	NA	NA	NA	NA	NA	NA	NA	NA	****
1h LPS	1.43212538	0.09565501	14.97177597	7	0	0	5.84669961	1.43212538	Protein Rasal2	E9PW37	Rasal2	E9PW37_MOUSE	E9PW37	1	S1266	S1266	NA	NA	NA	NA	NA	NA	NA	NA	NA	NA	NA	NA	NA	****
1h LPS	3.147030492	0.192610851	16.33880163	7	0	0	6.105747714	3.147030492	Protein Trappc8	E9PWG2	Trappc8	E9PWG2_MOUSE	E9PWG2	1	T974	T974	NA	NA	NA	NA	NA	NA	NA	NA	NA	NA	NA	NA	NA	****
4h LPS	3.195380373	0.192610851	16.58982529	7	0	0	6.151061204	3.195380373	Protein Trappc8	E9PWG2	Trappc8	E9PWG2_MOUSE	E9PWG2	1	T974	T974	NA	NA	NA	NA	NA	NA	NA	NA	NA	NA	NA	NA	NA	****
0.5h LPS	3.000158206	0.215345478	13.93183748	7	0	0	5.634170954	3.000158206	Protein Trappc8	E9PWG2	Trappc8	E9PWG2_MOUSE	E9PWG2	1	T974	T974	NA	NA	NA	NA	NA	NA	NA	NA	NA	NA	NA	NA	NA	****
1h LPS	2.262441091	0.160945213	14.05721273	7	0	0	5.660570612	2.262441091	Protein Trappc8	E9PWG2	Trappc8	E9PWG2_MOUSE	E9PWG2	1	S279	S279	NA	NA	NA	NA	NA	NA	NA	NA	NA	NA	NA	NA	NA	****
0.5h LPS	2.871682821	0.128495351	22.34853482	7	0	0	7.041775866	2.871682821	Protein Trappc8	E9PWG2	Trappc8	E9PWG2_MOUSE	E9PWG2	1	S971	S971	NA	NA	NA	NA	NA	NA	NA	NA	NA	NA	NA	NA	NA	****
0.5h LPS	2.62515176	0.179942218	14.58885963	7	0	0	5.770111493	2.62515176	Protein Trappc8	E9PWG2	Trappc8	E9PWG2_MOUSE	E9PWG2	1	S279	S279	NA	NA	NA	NA	NA	NA	NA	NA	NA	NA	NA	NA	NA	****
1h LPS	2.94880782	0.114929736	25.6574837	7	0	0	7.457016032	2.94880782	Protein Trappc8	E9PWG2	Trappc8	E9PWG2_MOUSE	E9PWG2	1	S971	S971	NA	NA	NA	NA	NA	NA	NA	NA	NA	NA	NA	NA	NA	****
4h LPS	1.427486715	0.160945213	8.869395319	7	0	4e-4	4.328760406	1.427486715	Protein Trappc8	E9PWG2	Trappc8	E9PWG2_MOUSE	E9PWG2	1	S279	S279	NA	NA	NA	NA	NA	NA	NA	NA	NA	NA	NA	NA	NA	***
4h LPS	3.036579538	0.114929736	26.42118266	7	0	0	7.545373022	3.036579538	Protein Trappc8	E9PWG2	Trappc8	E9PWG2_MOUSE	E9PWG2	1	S971	S971	NA	NA	NA	NA	NA	NA	NA	NA	NA	NA	NA	NA	NA	****
0.5h LPS	3.768802333	0.120584897	31.2543479	7	0	0	8.052246325	3.768802333	Protein Setd1a	E9PYH6	Setd1a	E9PYH6_MOUSE	E9PYH6	2	S1176T1174	S1176	T1174	NA	NA	NA	NA	NA	NA	NA	NA	NA	NA	NA	NA	****
4h LPS	3.519329404	0.107854411	32.63037062	7	0	0	8.182433244	3.519329404	Protein Setd1a	E9PYH6	Setd1a	E9PYH6_MOUSE	E9PYH6	2	S1176T1174	S1176	T1174	NA	NA	NA	NA	NA	NA	NA	NA	NA	NA	NA	NA	****
4h LPS	3.415110371	0.229878361	14.85616287	7	0	0	5.823772496	3.415110371	Protein Setd1a	E9PYH6	Setd1a	E9PYH6_MOUSE	E9PYH6	2	S1176S1178	S1176	S1178	NA	NA	NA	NA	NA	NA	NA	NA	NA	NA	NA	NA	****
1h LPS	3.688496781	0.229878361	16.0454284	7	0	0	6.0519396070000004	3.688496781	Protein Setd1a	E9PYH6	Setd1a	E9PYH6_MOUSE	E9PYH6	2	S1176S1178	S1176	S1178	NA	NA	NA	NA	NA	NA	NA	NA	NA	NA	NA	NA	****
0.5h LPS	3.711888787	0.257011821	14.44248274	7	0	0	5.740331882	3.711888787	Protein Setd1a	E9PYH6	Setd1a	E9PYH6_MOUSE	E9PYH6	2	S1176S1178	S1176	S1178	NA	NA	NA	NA	NA	NA	NA	NA	NA	NA	NA	NA	****
0.5h LPS	1.737587658	0.144180315	12.05149021	7	0	1e-4	5.209140122	1.737587658	Protein Setd1a	E9PYH6	Setd1a	E9PYH6_MOUSE	E9PYH6	1	S221	S221	NA	NA	NA	NA	NA	NA	NA	NA	NA	NA	NA	NA	NA	****
4h LPS	1.462480941	0.128958794	11.34068404	7	0	1e-4	5.032345861	1.462480941	Protein Setd1a	E9PYH6	Setd1a	E9PYH6_MOUSE	E9PYH6	1	S221	S221	NA	NA	NA	NA	NA	NA	NA	NA	NA	NA	NA	NA	NA	****
1h LPS	1.724184543	0.128958794	13.37004236	7	0	1e-4	5.513074164	1.724184543	Protein Setd1a	E9PYH6	Setd1a	E9PYH6_MOUSE	E9PYH6	1	S221	S221	NA	NA	NA	NA	NA	NA	NA	NA	NA	NA	NA	NA	NA	****
1h LPS	3.799508089	0.107854411	35.22811959	7	0	0	8.414051184	3.799508089	Protein Setd1a	E9PYH6	Setd1a	E9PYH6_MOUSE	E9PYH6	2	S1176T1174	S1176	T1174	NA	NA	NA	NA	NA	NA	NA	NA	NA	NA	NA	NA	****
0.5h LPS	1.498281979	0.209267341	7.159655086	7	2e-4	0.0011	3.735646353	1.498281979	Protein Parp4	E9PYK3	Parp4	E9PYK3_MOUSE	E9PYK3	1	S1266	S1266	NA	NA	NA	NA	NA	NA	NA	NA	NA	NA	NA	NA	NA	**
4h LPS	1.126570296	0.1871744	6.018826818	7	5e-4	0.0027	3.273938324	1.126570296	Protein Parp4	E9PYK3	Parp4	E9PYK3_MOUSE	E9PYK3	1	S1266	S1266	NA	NA	NA	NA	NA	NA	NA	NA	NA	NA	NA	NA	NA	**
0.5h LPS	1.287203961	0.198720767	6.47745063	7	3e-4	0.0019	3.466858423	1.287203961	Protein Herc1	E9PZP8	Herc1	E9PZP8_MOUSE	E9PZP8	1	S1491	S1491	NA	NA	NA	NA	NA	NA	NA	NA	NA	NA	NA	NA	NA	**
4h LPS	1.884957573	0.145608742	12.94535995	7	0	1e-4	5.418337512	1.884957573	Oxidation resistance protein 1	E9Q0A7	Oxr1	E9Q0A7_MOUSE	E9Q0A7	2	S59S62	S59	S62	NA	NA	NA	NA	NA	NA	NA	NA	NA	NA	NA	NA	****
0.5h LPS	-1.073515404	0.181684973	-5.908663685	7	6e-4	0.003	3.226020753	1.073515404	Oxidation resistance protein 1	E9Q0A7	Oxr1	E9Q0A7_MOUSE	E9Q0A7	1	S59	S59	NA	NA	NA	NA	NA	NA	NA	NA	NA	NA	NA	NA	NA	**
1h LPS	2.526277446	0.145608742	17.34976497	7	0	0	6.284347756	2.526277446	Oxidation resistance protein 1	E9Q0A7	Oxr1	E9Q0A7_MOUSE	E9Q0A7	2	S59S62	S59	S62	NA	NA	NA	NA	NA	NA	NA	NA	NA	NA	NA	NA	****
0.5h LPS	2.797206294	0.162795522	17.18232943	7	0	0	6.255468383	2.797206294	Oxidation resistance protein 1	E9Q0A7	Oxr1	E9Q0A7_MOUSE	E9Q0A7	2	S59S62	S59	S62	NA	NA	NA	NA	NA	NA	NA	NA	NA	NA	NA	NA	****
4h LPS	1.096530294	0.15831117	6.926424029	7	2e-4	0.0014	3.646066634	1.096530294	Protein Ankhd1	E9Q1M6	Ankhd1	E9Q1M6_MOUSE	E9Q1M6	1	S2289	S2289	NA	NA	NA	NA	NA	NA	NA	NA	NA	NA	NA	NA	NA	**
1h LPS	1.070040429	0.15831117	6.759096194	7	3e-4	0.0016	3.580344265	1.070040429	Protein Ankhd1	E9Q1M6	Ankhd1	E9Q1M6_MOUSE	E9Q1M6	1	S2289	S2289	NA	NA	NA	NA	NA	NA	NA	NA	NA	NA	NA	NA	NA	**
0.5h LPS	1.370772229	0.176997269	7.744595352	7	1e-4	8e-4	3.950529513	1.370772229	Protein Ankhd1	E9Q1M6	Ankhd1	E9Q1M6_MOUSE	E9Q1M6	1	S2289	S2289	NA	NA	NA	NA	NA	NA	NA	NA	NA	NA	NA	NA	NA	***
1h LPS	1.179765178	0.111490535	10.58175188	7	0	2e-4	4.832109386	1.179765178	TBC domain-containing protein kinase-like protein	E9Q1W7	Tbck	E9Q1W7_MOUSE	E9Q1W7	1	S890	S890	NA	NA	NA	NA	NA	NA	NA	NA	NA	NA	NA	NA	NA	***
0.5h LPS	1.41734707	0.124650207	11.37059536	7	0	1e-4	5.039986645	1.41734707	TBC domain-containing protein kinase-like protein	E9Q1W7	Tbck	E9Q1W7_MOUSE	E9Q1W7	1	S890	S890	NA	NA	NA	NA	NA	NA	NA	NA	NA	NA	NA	NA	NA	****
1h LPS	1.991337969	0.167774582	11.86912787	7	0	1e-4	5.164710743	1.991337969	Protein Elmsan1	E9Q2I4	Elmsan1	E9Q2I4_MOUSE	E9Q2I4	2	S653T647	S653	T647	NA	NA	NA	NA	NA	NA	NA	NA	NA	NA	NA	NA	****
0.5h LPS	2.01334316	0.187577685	10.73338311	7	0	1e-4	4.873127983	2.01334316	Protein Elmsan1	E9Q2I4	Elmsan1	E9Q2I4_MOUSE	E9Q2I4	2	S653T647	S653	T647	NA	NA	NA	NA	NA	NA	NA	NA	NA	NA	NA	NA	****
1h LPS	2.712812229	0.12655129	21.43646444	7	0	0	6.916727025	2.712812229	Protein Elmsan1	E9Q2I4	Elmsan1	E9Q2I4_MOUSE	E9Q2I4	2	T620Y622	T620	Y622	NA	NA	NA	NA	NA	NA	NA	NA	NA	NA	NA	NA	****
4h LPS	1.740614302	0.167774582	10.37471993	7	0	2e-4	4.775245706	1.740614302	Protein Elmsan1	E9Q2I4	Elmsan1	E9Q2I4_MOUSE	E9Q2I4	2	S653T647	S653	T647	NA	NA	NA	NA	NA	NA	NA	NA	NA	NA	NA	NA	***
0.5h LPS	1.534260462	0.163205717	9.400776464	7	0	3e-4	4.493444952	1.534260462	Protein Elmsan1	E9Q2I4	Elmsan1	E9Q2I4_MOUSE	E9Q2I4	1	S456	S456	NA	NA	NA	NA	NA	NA	NA	NA	NA	NA	NA	NA	NA	***
0.5h LPS	3.067022656	0.141488644	21.6768115	7	0	0	6.950175437	3.067022656	Protein Elmsan1	E9Q2I4	Elmsan1	E9Q2I4_MOUSE	E9Q2I4	2	T620Y622	T620	Y622	NA	NA	NA	NA	NA	NA	NA	NA	NA	NA	NA	NA	****
4h LPS	1.993241289	0.12655129	15.75046203	7	0	0	5.996885627	1.993241289	Protein Elmsan1	E9Q2I4	Elmsan1	E9Q2I4_MOUSE	E9Q2I4	2	T620Y622	T620	Y622	NA	NA	NA	NA	NA	NA	NA	NA	NA	NA	NA	NA	****
1h LPS	1.494190296	0.145975631	10.2358886	7	0	2e-4	4.736544189	1.494190296	Protein Elmsan1	E9Q2I4	Elmsan1	E9Q2I4_MOUSE	E9Q2I4	1	S456	S456	NA	NA	NA	NA	NA	NA	NA	NA	NA	NA	NA	NA	NA	***
4h LPS	1.321203786	0.145975631	9.05085169	7	0	4e-4	4.385931289	1.321203786	Protein Elmsan1	E9Q2I4	Elmsan1	E9Q2I4_MOUSE	E9Q2I4	1	S456	S456	NA	NA	NA	NA	NA	NA	NA	NA	NA	NA	NA	NA	NA	***
0.5h LPS	1.753084951	0.084527203	20.73989059	7	0	0	6.817684554	1.753084951	Protein Nup153	E9Q3G8	Nup153	E9Q3G8_MOUSE	E9Q3G8	3	S331S334S339	S331	S334	S339	NA	NA	NA	NA	NA	NA	NA	NA	NA	NA	NA	****
0.5h LPS	1.573880347	0.16711194100000001	9.418120175	7	0	3e-4	4.498682948	1.573880347	Protein Nup153	E9Q3G8	Nup153	E9Q3G8_MOUSE	E9Q3G8	2	S335S339	S335	S339	NA	NA	NA	NA	NA	NA	NA	NA	NA	NA	NA	NA	***
1h LPS	1.059321409	0.149469464	7.087209505	7	2e-4	0.0013	3.708069121	1.059321409	Protein Nup153	E9Q3G8	Nup153	E9Q3G8_MOUSE	E9Q3G8	2	S335S339	S335	S339	NA	NA	NA	NA	NA	NA	NA	NA	NA	NA	NA	NA	**
0.5h LPS	1.30665103	0.108307434	12.06427837	7	0	1e-4	5.21223253	1.30665103	Kinesin-like protein	E9Q4K7	Kif13b	E9Q4K7_MOUSE	E9Q4K7	1	T914	T914	NA	NA	NA	NA	NA	NA	NA	NA	NA	NA	NA	NA	NA	****
4h LPS	1.730397937	0.124847923	13.8600459	7	0	1e-4	5.618953592	1.730397937	Kinesin-like protein	E9Q4K7	Kif13b	E9Q4K7_MOUSE	E9Q4K7	1	S1432	S1432	NA	NA	NA	NA	NA	NA	NA	NA	NA	NA	NA	NA	NA	****
4h LPS	1.105594616	0.096873114	11.4128118	7	0	1e-4	5.050739712	1.105594616	Kinesin-like protein	E9Q4K7	Kif13b	E9Q4K7_MOUSE	E9Q4K7	1	T914	T914	NA	NA	NA	NA	NA	NA	NA	NA	NA	NA	NA	NA	NA	****
1h LPS	1.272250709	0.096873114	13.13316626	7	0	1e-4	5.460584218	1.272250709	Kinesin-like protein	E9Q4K7	Kif13b	E9Q4K7_MOUSE	E9Q4K7	1	T914	T914	NA	NA	NA	NA	NA	NA	NA	NA	NA	NA	NA	NA	NA	****
4h LPS	1.130668952	0.100608428	11.23831252	7	0	1e-4	5.00605602	1.130668952	Kinesin-like protein	E9Q4K7	Kif13b	E9Q4K7_MOUSE	E9Q4K7	1	S912	S912	NA	NA	NA	NA	NA	NA	NA	NA	NA	NA	NA	NA	NA	****
0.5h LPS	1.366402262	0.112483642	12.14756424	7	0	1e-4	5.232299187	1.366402262	Kinesin-like protein	E9Q4K7	Kif13b	E9Q4K7_MOUSE	E9Q4K7	1	S912	S912	NA	NA	NA	NA	NA	NA	NA	NA	NA	NA	NA	NA	NA	****
4h LPS	1.222159181	0.124080524	9.849726108	7	0	2e-4	4.626391759	1.222159181	Kinesin-like protein	E9Q4K7	Kif13b	E9Q4K7_MOUSE	E9Q4K7	1	S1438	S1438	NA	NA	NA	NA	NA	NA	NA	NA	NA	NA	NA	NA	NA	***
0.5h LPS	1.336596138	0.129778121	10.29908681	7	0	2e-4	4.754219325	1.336596138	Kinesin-like protein	E9Q4K7	Kif13b	E9Q4K7_MOUSE	E9Q4K7	1	S911	S911	NA	NA	NA	NA	NA	NA	NA	NA	NA	NA	NA	NA	NA	***
1h LPS	1.34172939	0.100608428	13.33615306	7	0	1e-4	5.505617955	1.34172939	Kinesin-like protein	E9Q4K7	Kif13b	E9Q4K7_MOUSE	E9Q4K7	1	S912	S912	NA	NA	NA	NA	NA	NA	NA	NA	NA	NA	NA	NA	NA	****
1h LPS	1.35589615	0.116077081	11.68099804	7	0	1e-4	5.118216005	1.35589615	Kinesin-like protein	E9Q4K7	Kif13b	E9Q4K7_MOUSE	E9Q4K7	1	S911	S911	NA	NA	NA	NA	NA	NA	NA	NA	NA	NA	NA	NA	NA	****
4h LPS	1.118277868	0.116077081	9.63392483	7	0	3e-4	4.563164346	1.118277868	Kinesin-like protein	E9Q4K7	Kif13b	E9Q4K7_MOUSE	E9Q4K7	1	S911	S911	NA	NA	NA	NA	NA	NA	NA	NA	NA	NA	NA	NA	NA	***
1h LPS	1.249758394	0.124847923	10.01024581	7	0	2e-4	4.672635971	1.249758394	Kinesin-like protein	E9Q4K7	Kif13b	E9Q4K7_MOUSE	E9Q4K7	1	S1432	S1432	NA	NA	NA	NA	NA	NA	NA	NA	NA	NA	NA	NA	NA	***
0.5h LPS	1.55689939	0.157272904	9.899349152	7	0	2e-4	4.640758275	1.55689939	Protein Ahnak	E9Q616	Ahnak	E9Q616_MOUSE	E9Q616	1	S893	S893	NA	NA	NA	NA	NA	NA	NA	NA	NA	NA	NA	NA	NA	***
4h LPS	1.414911736	0.140669162	10.05843582	7	0	2e-4	4.68639117	1.414911736	Protein Ahnak	E9Q616	Ahnak	E9Q616_MOUSE	E9Q616	1	S893	S893	NA	NA	NA	NA	NA	NA	NA	NA	NA	NA	NA	NA	NA	***
1h LPS	1.446694429	0.140669162	10.28437513	7	0	2e-4	4.75011343	1.446694429	Protein Ahnak	E9Q616	Ahnak	E9Q616_MOUSE	E9Q616	1	S893	S893	NA	NA	NA	NA	NA	NA	NA	NA	NA	NA	NA	NA	NA	***
0.5h LPS	1.042326977	0.172872304	6.029461942	7	5e-4	0.0027	3.278531072	1.042326977	Protein Utrn	E9Q6R7	Utrn	E9Q6R7_MOUSE	E9Q6R7	1	S1405	S1405	NA	NA	NA	NA	NA	NA	NA	NA	NA	NA	NA	NA	NA	**
1h LPS	1.081819093	0.154621689	6.996554618	7	2e-4	0.0013	3.673247158	1.081819093	Protein Utrn	E9Q6R7	Utrn	E9Q6R7_MOUSE	E9Q6R7	1	S1405	S1405	NA	NA	NA	NA	NA	NA	NA	NA	NA	NA	NA	NA	NA	**
4h LPS	1.207161047	0.154621689	7.807190922	7	1e-4	8e-4	3.972739783	1.207161047	Protein Utrn	E9Q6R7	Utrn	E9Q6R7_MOUSE	E9Q6R7	1	S1405	S1405	NA	NA	NA	NA	NA	NA	NA	NA	NA	NA	NA	NA	NA	***
0.5h LPS	1.096401726	0.11778447	9.308542334	7	0	3e-4	4.465447207	1.096401726	Protein Arid2	E9Q7E2	Arid2	E9Q7E2_MOUSE	E9Q7E2	1	S631	S631	NA	NA	NA	NA	NA	NA	NA	NA	NA	NA	NA	NA	NA	***
1h LPS	1.099209704	0.080641843	13.63076122	7	0	1e-4	5.569853476	1.099209704	TBC1 domain family member 14	E9Q8K4	Tbc1d14	E9Q8K4_MOUSE	E9Q8K4	1	S43	S43	NA	NA	NA	NA	NA	NA	NA	NA	NA	NA	NA	NA	NA	****
0.5h LPS	1.436781636	0.090160321	15.93585312	7	0	0	6.031601315	1.436781636	TBC1 domain family member 14	E9Q8K4	Tbc1d14	E9Q8K4_MOUSE	E9Q8K4	1	S43	S43	NA	NA	NA	NA	NA	NA	NA	NA	NA	NA	NA	NA	NA	****
4h LPS	1.392561546	0.129702559	10.73657726	7	0	2e-4	4.873986442	1.392561546	Protein Dennd4a	E9Q8V6	Dennd4a	E9Q8V6_MOUSE	E9Q8V6	2	S1194S1196	S1194	S1196	NA	NA	NA	NA	NA	NA	NA	NA	NA	NA	NA	NA	***
4h LPS	1.156644718	0.12675135	9.125304898	7	0	4e-4	4.409104237	1.156644718	Protein Dennd4a	E9Q8V6	Dennd4a	E9Q8V6_MOUSE	E9Q8V6	1	S1282	S1282	NA	NA	NA	NA	NA	NA	NA	NA	NA	NA	NA	NA	NA	***
1h LPS	1.00668756	0.12675135	7.942223549	7	1e-4	7e-4	4.02015985	1.00668756	Protein Dennd4a	E9Q8V6	Dennd4a	E9Q8V6_MOUSE	E9Q8V6	1	S1282	S1282	NA	NA	NA	NA	NA	NA	NA	NA	NA	NA	NA	NA	NA	***
0.5h LPS	1.33383924	0.141712318	9.412302758	7	0	3e-4	4.496926959	1.33383924	Protein Dennd4a	E9Q8V6	Dennd4a	E9Q8V6_MOUSE	E9Q8V6	1	S1282	S1282	NA	NA	NA	NA	NA	NA	NA	NA	NA	NA	NA	NA	NA	***
0.5h LPS	1.70684364	0.145011869	11.77037195	7	0	1e-4	5.14038879	1.70684364	Protein Dennd4a	E9Q8V6	Dennd4a	E9Q8V6_MOUSE	E9Q8V6	2	S1194S1196	S1194	S1196	NA	NA	NA	NA	NA	NA	NA	NA	NA	NA	NA	NA	****
1h LPS	1.305592361	0.129702559	10.06604936	7	0	2e-4	4.688559016	1.305592361	Protein Dennd4a	E9Q8V6	Dennd4a	E9Q8V6_MOUSE	E9Q8V6	2	S1194S1196	S1194	S1196	NA	NA	NA	NA	NA	NA	NA	NA	NA	NA	NA	NA	***
0.5h LPS	1.001529353	0.146755422	6.824479416	7	2e-4	0.0014	3.606172909	1.001529353	CLIP-associating protein 1	E9QKH0	Clasp1	E9QKH0_MOUSE	E9QKH0	1	S655	S655	NA	NA	NA	NA	NA	NA	NA	NA	NA	NA	NA	NA	NA	**
1h LPS	1.068694083	0.141733052	7.540189609	7	1e-4	9e-4	3.87696983	1.068694083	CLIP-associating protein 1	E9QKH0	Clasp1	E9QKH0_MOUSE	E9QKH0	1	S646	S646	NA	NA	NA	NA	NA	NA	NA	NA	NA	NA	NA	NA	NA	***
1h LPS	1.086353915	0.131262039	8.276223043	7	1e-4	6e-4	4.134652414	1.086353915	CLIP-associating protein 1	E9QKH0	Clasp1	E9QKH0_MOUSE	E9QKH0	1	S655	S655	NA	NA	NA	NA	NA	NA	NA	NA	NA	NA	NA	NA	NA	***
4h LPS	1.3325445	0.131262039	10.15178878	7	0	2e-4	4.712872273	1.3325445	CLIP-associating protein 1	E9QKH0	Clasp1	E9QKH0_MOUSE	E9QKH0	1	S655	S655	NA	NA	NA	NA	NA	NA	NA	NA	NA	NA	NA	NA	NA	***
4h LPS	1.235827444	0.141733052	8.719401931	7	1e-4	4e-4	4.280741663	1.235827444	CLIP-associating protein 1	E9QKH0	Clasp1	E9QKH0_MOUSE	E9QKH0	1	S646	S646	NA	NA	NA	NA	NA	NA	NA	NA	NA	NA	NA	NA	NA	***
4h LPS	-1.079613619	0.120378825	-8.968467815	7	0	4e-4	4.360097968	1.079613619	CLIP-associating protein 1	E9QKH0	Clasp1	E9QKH0_MOUSE	E9QKH0	1	S649	S649	NA	NA	NA	NA	NA	NA	NA	NA	NA	NA	NA	NA	NA	***
1h LPS	-1.043267346	0.120378825	-8.66653537	7	1e-4	4e-4	4.263649181	1.043267346	CLIP-associating protein 1	E9QKH0	Clasp1	E9QKH0_MOUSE	E9QKH0	1	S649	S649	NA	NA	NA	NA	NA	NA	NA	NA	NA	NA	NA	NA	NA	***
0.5h LPS	-1.179830712	0.148918503	-7.9226603	7	1e-4	7e-4	4.013330964	1.179830712	Leucine-rich repeat flightless-interacting protein 2	E9QN52	Lrrfip2	E9QN52_MOUSE	E9QN52	1	S103	S103	NA	NA	NA	NA	NA	NA	NA	NA	NA	NA	NA	NA	NA	***
0.5h LPS	-1.670800836	0.166850667	-10.01374982	7	0	2e-4	4.673638116	1.670800836	Leucine-rich repeat flightless-interacting protein 2	E9QN52	Lrrfip2	E9QN52_MOUSE	E9QN52	2	S103S107	S103	S107	NA	NA	NA	NA	NA	NA	NA	NA	NA	NA	NA	NA	***
1h LPS	-1.44455037	0.149235773	-9.67965212	7	0	3e-4	4.576665037	1.44455037	Leucine-rich repeat flightless-interacting protein 2	E9QN52	Lrrfip2	E9QN52_MOUSE	E9QN52	2	S103S107	S103	S107	NA	NA	NA	NA	NA	NA	NA	NA	NA	NA	NA	NA	***
4h LPS	-2.055270713	0.149235773	-13.7719708	7	0	1e-4	5.600183408	2.055270713	Leucine-rich repeat flightless-interacting protein 2	E9QN52	Lrrfip2	E9QN52_MOUSE	E9QN52	2	S103S107	S103	S107	NA	NA	NA	NA	NA	NA	NA	NA	NA	NA	NA	NA	****
1h LPS	-1.000209178	0.133196758	-7.509260664	7	1e-4	9e-4	3.865699234	1.000209178	Leucine-rich repeat flightless-interacting protein 2	E9QN52	Lrrfip2	E9QN52_MOUSE	E9QN52	1	S103	S103	NA	NA	NA	NA	NA	NA	NA	NA	NA	NA	NA	NA	NA	***
4h LPS	-1.413911507	0.133196758	-10.61520959	7	0	2e-4	4.841205337	1.413911507	Leucine-rich repeat flightless-interacting protein 2	E9QN52	Lrrfip2	E9QN52_MOUSE	E9QN52	1	S103	S103	NA	NA	NA	NA	NA	NA	NA	NA	NA	NA	NA	NA	NA	***
4h LPS	1.511675	0.184467466	8.19480545	7	1e-4	6e-4	4.107102068	1.511675	NA	ECD	NA	ECD_MOUSE	Q9CS74	1	S539	S539	NA	NA	NA	NA	NA	NA	NA	NA	NA	NA	NA	NA	NA	***
1h LPS	1.199188593	0.184467466	6.500813483	7	3e-4	0.0019	3.47641239	1.199188593	NA	ECD	NA	ECD_MOUSE	Q9CS74	1	S539	S539	NA	NA	NA	NA	NA	NA	NA	NA	NA	NA	NA	NA	NA	**
0.5h LPS	1.047330703	0.206240897	5.078191167	7	0.0014	0.0063	2.843473648	1.047330703	NA	ECD	NA	ECD_MOUSE	Q9CS74	1	S539	S539	NA	NA	NA	NA	NA	NA	NA	NA	NA	NA	NA	NA	NA	**
4h LPS	1.399726393	0.132527789	10.56175765	7	0	2e-4	4.826661362	1.399726393	Enhancer of mRNA-decapping protein 4	EDC4	Edc4	EDC4_MOUSE	Q3UJB9	1	S683	S683	NA	NA	NA	NA	NA	NA	NA	NA	NA	NA	NA	NA	NA	***
0.5h LPS	1.030302412	0.134999449	7.631900853	7	1e-4	8e-4	3.910171584	1.030302412	Enhancer of mRNA-decapping protein 4	EDC4	Edc4	EDC4_MOUSE	Q3UJB9	1	S776	S776	NA	NA	NA	NA	NA	NA	NA	NA	NA	NA	NA	NA	NA	***
0.5h LPS	1.240120729	0.087618738	14.15360187	7	0	0	5.680716865	1.240120729	Enhancer of mRNA-decapping protein 4	EDC4	Edc4	EDC4_MOUSE	Q3UJB9	1	S680	S680	NA	NA	NA	NA	NA	NA	NA	NA	NA	NA	NA	NA	NA	****
0.5h LPS	1.806393588	0.148170573	12.19131134	7	0	1e-4	5.242788862	1.806393588	Enhancer of mRNA-decapping protein 4	EDC4	Edc4	EDC4_MOUSE	Q3UJB9	1	S683	S683	NA	NA	NA	NA	NA	NA	NA	NA	NA	NA	NA	NA	NA	****
1h LPS	1.017462758	0.078368581	12.98304423	7	0	1e-4	5.42686002	1.017462758	Enhancer of mRNA-decapping protein 4	EDC4	Edc4	EDC4_MOUSE	Q3UJB9	1	S680	S680	NA	NA	NA	NA	NA	NA	NA	NA	NA	NA	NA	NA	NA	****
1h LPS	1.702531134	0.132527789	12.84659724	7	0	1e-4	5.395891977	1.702531134	Enhancer of mRNA-decapping protein 4	EDC4	Edc4	EDC4_MOUSE	Q3UJB9	1	S683	S683	NA	NA	NA	NA	NA	NA	NA	NA	NA	NA	NA	NA	NA	****
0.5h LPS	1.272696254	0.207349533	6.137926789	7	5e-4	0.0025	3.325041889	1.272696254	Eukaryotic elongation factor 2 kinase	EF2K	Eef2k	EF2K_MOUSE	O08796	1	T363	T363	NA	NA	NA	NA	NA	NA	NA	NA	NA	NA	NA	NA	NA	**
0.5h LPS	1.327261544	0.166570322	7.968175401	7	1e-4	7e-4	4.029197433	1.327261544	Eukaryotic elongation factor 2 kinase	EF2K	Eef2k	EF2K_MOUSE	O08796	1	S365	S365	NA	NA	NA	NA	NA	NA	NA	NA	NA	NA	NA	NA	NA	***
1h LPS	1.34180196	0.115909049	11.57633486	7	0	1e-4	5.092052243	1.34180196	EF-hand domain-containing protein D2	EFHD2	Efhd2	EFHD2_MOUSE	Q9D8Y0	1	S50	S50	NA	NA	NA	NA	NA	NA	NA	NA	NA	NA	NA	NA	NA	****
0.5h LPS	1.483059466	0.129590256	11.44422052	7	0	1e-4	5.058716465	1.483059466	EF-hand domain-containing protein D2	EFHD2	Efhd2	EFHD2_MOUSE	Q9D8Y0	1	S50	S50	NA	NA	NA	NA	NA	NA	NA	NA	NA	NA	NA	NA	NA	****
4h LPS	1.431271843	0.13365463	10.7087337	7	0	2e-4	4.86649548	1.431271843	Protein EFR3 homolog A	EFR3A	Efr3a	EFR3A_MOUSE	Q8BG67	1	S222	S222	NA	NA	NA	NA	NA	NA	NA	NA	NA	NA	NA	NA	NA	***
1h LPS	1.454842727	0.13365463	10.88509036	7	0	1e-4	4.913649321	1.454842727	Protein EFR3 homolog A	EFR3A	Efr3a	EFR3A_MOUSE	Q8BG67	1	S222	S222	NA	NA	NA	NA	NA	NA	NA	NA	NA	NA	NA	NA	NA	****
0.5h LPS	1.47989537	0.149430419	9.903575033	7	0	2e-4	4.641978787	1.47989537	Protein EFR3 homolog A	EFR3A	Efr3a	EFR3A_MOUSE	Q8BG67	1	S222	S222	NA	NA	NA	NA	NA	NA	NA	NA	NA	NA	NA	NA	NA	***
1h LPS	1.905978837	0.147492899	12.92251259	7	0	1e-4	5.413159225	1.905978837	Protein EFR3 homolog A	EFR3A	Efr3a	EFR3A_MOUSE	Q8BG67	1	S220	S220	NA	NA	NA	NA	NA	NA	NA	NA	NA	NA	NA	NA	NA	****
0.5h LPS	1.903101104	0.164902074	11.54079546	7	0	1e-4	5.083118981	1.903101104	Protein EFR3 homolog A	EFR3A	Efr3a	EFR3A_MOUSE	Q8BG67	1	S220	S220	NA	NA	NA	NA	NA	NA	NA	NA	NA	NA	NA	NA	NA	****
4h LPS	1.837635428	0.147492899	12.45914513	7	0	1e-4	5.306263989	1.837635428	Protein EFR3 homolog A	EFR3A	Efr3a	EFR3A_MOUSE	Q8BG67	1	S220	S220	NA	NA	NA	NA	NA	NA	NA	NA	NA	NA	NA	NA	NA	****
0.5h LPS	1.08232963	0.192155653	5.632567198	7	8e-4	0.0038	3.103106731	1.08232963	EH domain-binding protein 1	EHBP1	Ehbp1	EHBP1_MOUSE	Q69ZW3	1	S682	S682	NA	NA	NA	NA	NA	NA	NA	NA	NA	NA	NA	NA	NA	**
0.5h LPS	1.11951667	0.144074707	7.770390064	7	1e-4	7e-4	3.959699739	1.11951667	EH domain-binding protein 1	EHBP1	Ehbp1	EHBP1_MOUSE	Q69ZW3	1	S676	S676	NA	NA	NA	NA	NA	NA	NA	NA	NA	NA	NA	NA	NA	***
1h LPS	1.161409364	0.196886329	5.898882722	7	6e-4	0.0031	3.221735782	1.161409364	EH domain-binding protein 1	EHBP1	Ehbp1	EHBP1_MOUSE	Q69ZW3	1	S659	S659	NA	NA	NA	NA	NA	NA	NA	NA	NA	NA	NA	NA	NA	**
0.5h LPS	1.56831257	0.220125608	7.124625738	7	2e-4	0.0012	3.722339575	1.56831257	EH domain-binding protein 1	EHBP1	Ehbp1	EHBP1_MOUSE	Q69ZW3	1	S659	S659	NA	NA	NA	NA	NA	NA	NA	NA	NA	NA	NA	NA	NA	**
4h LPS	1.411230856	0.196886329	7.167744269	7	2e-4	0.0012	3.738711939	1.411230856	EH domain-binding protein 1	EHBP1	Ehbp1	EHBP1_MOUSE	Q69ZW3	1	S659	S659	NA	NA	NA	NA	NA	NA	NA	NA	NA	NA	NA	NA	NA	**
1h LPS	2.016752521	0.127228969	15.85136258	7	0	0	6.015827853	2.016752521	Histone-lysine N-methyltransferase EHMT2	EHMT2	Ehmt2	EHMT2_MOUSE	Q9Z148	1	S289	S289	NA	NA	NA	NA	NA	NA	NA	NA	NA	NA	NA	NA	NA	****
1h LPS	2.124196238	0.128514083	16.52889854	7	0	0	6.140123533	2.124196238	Histone-lysine N-methyltransferase EHMT2	EHMT2	Ehmt2	EHMT2_MOUSE	Q9Z148	1	S287	S287	NA	NA	NA	NA	NA	NA	NA	NA	NA	NA	NA	NA	NA	****
0.5h LPS	2.375134878	0.142246312	16.69733892	7	0	0	6.170268886	2.375134878	Histone-lysine N-methyltransferase EHMT2	EHMT2	Ehmt2	EHMT2_MOUSE	Q9Z148	1	S289	S289	NA	NA	NA	NA	NA	NA	NA	NA	NA	NA	NA	NA	NA	****
4h LPS	2.065025669	0.128514083	16.06847765	7	0	0	6.056200932	2.065025669	Histone-lysine N-methyltransferase EHMT2	EHMT2	Ehmt2	EHMT2_MOUSE	Q9Z148	1	S287	S287	NA	NA	NA	NA	NA	NA	NA	NA	NA	NA	NA	NA	NA	****
0.5h LPS	2.381461646	0.143683113	16.57440183	7	0	0	6.148295992	2.381461646	Histone-lysine N-methyltransferase EHMT2	EHMT2	Ehmt2	EHMT2_MOUSE	Q9Z148	1	S287	S287	NA	NA	NA	NA	NA	NA	NA	NA	NA	NA	NA	NA	NA	****
4h LPS	2.046068275	0.127228969	16.08177988	7	0	0	6.058657586	2.046068275	Histone-lysine N-methyltransferase EHMT2	EHMT2	Ehmt2	EHMT2_MOUSE	Q9Z148	1	S289	S289	NA	NA	NA	NA	NA	NA	NA	NA	NA	NA	NA	NA	NA	****
0.5h LPS	1.630398548	0.232243399	7.020214819	7	2e-4	0.0013	3.682369272	1.630398548	Etoposide-induced protein 2.4	EI24	Ei24	EI24_MOUSE	Q61070	1	S330	S330	NA	NA	NA	NA	NA	NA	NA	NA	NA	NA	NA	NA	NA	**
1h LPS	1.130918888	0.207724811	5.444313008	7	0.001	0.0046	3.016910373	1.130918888	Etoposide-induced protein 2.4	EI24	Ei24	EI24_MOUSE	Q61070	1	S330	S330	NA	NA	NA	NA	NA	NA	NA	NA	NA	NA	NA	NA	NA	**
0.5h LPS	1.312830842	0.165540678	7.930563421	7	1e-4	7e-4	4.016091353	1.312830842	Eukaryotic translation initiation factor 3 subunit A	EIF3A	Eif3a	EIF3A_MOUSE	P23116	1	S584	S584	NA	NA	NA	NA	NA	NA	NA	NA	NA	NA	NA	NA	NA	***
4h LPS	1.585405211	0.148064083	10.70756105	7	0	2e-4	4.86617961	1.585405211	Eukaryotic translation initiation factor 3 subunit A	EIF3A	Eif3a	EIF3A_MOUSE	P23116	1	S584	S584	NA	NA	NA	NA	NA	NA	NA	NA	NA	NA	NA	NA	NA	***
1h LPS	1.457147036	0.148064083	9.841326834	7	0	2e-4	4.62395375	1.457147036	Eukaryotic translation initiation factor 3 subunit A	EIF3A	Eif3a	EIF3A_MOUSE	P23116	1	S584	S584	NA	NA	NA	NA	NA	NA	NA	NA	NA	NA	NA	NA	NA	***
1h LPS	1.662176926	0.150356938	11.05487347	7	0	1e-4	4.958399526	1.662176926	Eukaryotic translation initiation factor 3 subunit B	EIF3B	Eif3b	EIF3B_MOUSE	Q8JZQ9	3	S111S120S123	S111	S120	S123	NA	NA	NA	NA	NA	NA	NA	NA	NA	NA	NA	****
0.5h LPS	1.286820303	0.205456659	6.263220241	7	4e-4	0.0023	3.378032847	1.286820303	Eukaryotic translation initiation factor 3 subunit B	EIF3B	Eif3b	EIF3B_MOUSE	Q8JZQ9	2	S111S120	S111	S120	NA	NA	NA	NA	NA	NA	NA	NA	NA	NA	NA	NA	**
0.5h LPS	1.695390729	0.168104167	10.08535813	7	0	2e-4	4.694050403	1.695390729	Eukaryotic translation initiation factor 3 subunit B	EIF3B	Eif3b	EIF3B_MOUSE	Q8JZQ9	3	S111S120S123	S111	S120	S123	NA	NA	NA	NA	NA	NA	NA	NA	NA	NA	NA	***
4h LPS	1.51438089	0.150356938	10.07190562	7	0	2e-4	4.690225514	1.51438089	Eukaryotic translation initiation factor 3 subunit B	EIF3B	Eif3b	EIF3B_MOUSE	Q8JZQ9	3	S111S120S123	S111	S120	S123	NA	NA	NA	NA	NA	NA	NA	NA	NA	NA	NA	***
0.5h LPS	1.882973954	0.213597261	8.81553418	7	0	4e-4	4.311597675	1.882973954	Eukaryotic translation initiation factor 3 subunit B	EIF3B	Eif3b	EIF3B_MOUSE	Q8JZQ9	1	S111	S111	NA	NA	NA	NA	NA	NA	NA	NA	NA	NA	NA	NA	NA	***
4h LPS	1.133127314	0.164862698	6.873157645	7	2e-4	0.0014	3.625279082	1.133127314	Eukaryotic translation initiation factor 3 subunit B	EIF3B	Eif3b	EIF3B_MOUSE	Q8JZQ9	3	S75S84T74	S75	S84	T74	NA	NA	NA	NA	NA	NA	NA	NA	NA	NA	NA	**
1h LPS	1.02119521	0.183766022	5.557040405	7	9e-4	0.0042	3.068762287	1.02119521	Eukaryotic translation initiation factor 3 subunit B	EIF3B	Eif3b	EIF3B_MOUSE	Q8JZQ9	2	S111S120	S111	S120	NA	NA	NA	NA	NA	NA	NA	NA	NA	NA	NA	NA	**
4h LPS	1.75188412	0.191047198	9.16990219	7	0	3e-4	4.422906782	1.75188412	Eukaryotic translation initiation factor 3 subunit B	EIF3B	Eif3b	EIF3B_MOUSE	Q8JZQ9	1	S111	S111	NA	NA	NA	NA	NA	NA	NA	NA	NA	NA	NA	NA	NA	***
1h LPS	1.093116469	0.10853119	10.07191088	7	0	2e-4	4.690227009	1.093116469	Eukaryotic translation initiation factor 3 subunit B	EIF3B	Eif3b	EIF3B_MOUSE	Q8JZQ9	1	S90	S90	NA	NA	NA	NA	NA	NA	NA	NA	NA	NA	NA	NA	NA	***
0.5h LPS	1.111398337	0.121341559	9.15925548	7	0	3e-4	4.419616978	1.111398337	Eukaryotic translation initiation factor 3 subunit B	EIF3B	Eif3b	EIF3B_MOUSE	Q8JZQ9	1	S90	S90	NA	NA	NA	NA	NA	NA	NA	NA	NA	NA	NA	NA	NA	***
1h LPS	1.970922958	0.191047198	10.31641907	7	0	2e-4	4.759049902	1.970922958	Eukaryotic translation initiation factor 3 subunit B	EIF3B	Eif3b	EIF3B_MOUSE	Q8JZQ9	1	S111	S111	NA	NA	NA	NA	NA	NA	NA	NA	NA	NA	NA	NA	NA	***
4h LPS	1.071613664	0.10853119	9.873785294	7	0	2e-4	4.633365154	1.071613664	Eukaryotic translation initiation factor 3 subunit B	EIF3B	Eif3b	EIF3B_MOUSE	Q8JZQ9	1	S90	S90	NA	NA	NA	NA	NA	NA	NA	NA	NA	NA	NA	NA	NA	***
4h LPS	3.159346262	0.064113922	49.27707042	7	0	0	9.43062855	3.159346262	Eukaryotic translation initiation factor 3 subunit C	EIF3C	Eif3c	EIF3C_MOUSE	Q8R1B4	1	S907	S907	NA	NA	NA	NA	NA	NA	NA	NA	NA	NA	NA	NA	NA	****
0.5h LPS	3.437302087	0.071681544	47.95240007	7	0	0	9.348004206	3.437302087	Eukaryotic translation initiation factor 3 subunit C	EIF3C	Eif3c	EIF3C_MOUSE	Q8R1B4	1	S907	S907	NA	NA	NA	NA	NA	NA	NA	NA	NA	NA	NA	NA	NA	****
1h LPS	2.984012645	0.064113922	46.54235055	7	0	0	9.257522315	2.984012645	Eukaryotic translation initiation factor 3 subunit C	EIF3C	Eif3c	EIF3C_MOUSE	Q8R1B4	1	S907	S907	NA	NA	NA	NA	NA	NA	NA	NA	NA	NA	NA	NA	NA	****
4h LPS	2.460498623	0.119863801	20.52745362	7	0	0	6.78683509	2.460498623	Eukaryotic translation initiation factor 3 subunit E	EIF3E	Eif3e	EIF3E_MOUSE	P60229	1	S442	S442	NA	NA	NA	NA	NA	NA	NA	NA	NA	NA	NA	NA	NA	****
1h LPS	2.498558805	0.119863801	20.84498219	7	0	0	6.832832329	2.498558805	Eukaryotic translation initiation factor 3 subunit E	EIF3E	Eif3e	EIF3E_MOUSE	P60229	1	S442	S442	NA	NA	NA	NA	NA	NA	NA	NA	NA	NA	NA	NA	NA	****
0.5h LPS	3.40189904	0.134011804	25.38507012	7	0	0	7.42487295	3.40189904	Eukaryotic translation initiation factor 3 subunit E	EIF3E	Eif3e	EIF3E_MOUSE	P60229	1	S442	S442	NA	NA	NA	NA	NA	NA	NA	NA	NA	NA	NA	NA	NA	****
0.5h LPS	1.91923689	0.117842247	16.2864926	7	0	0	6.096221499	1.91923689	ETS-related transcription factor Elf-1	ELF1	Elf1	ELF1_MOUSE	Q60775	1	S333	S333	NA	NA	NA	NA	NA	NA	NA	NA	NA	NA	NA	NA	NA	****
4h LPS	1.678152694	0.10540131	15.92155438	7	0	0	6.028937502	1.678152694	ETS-related transcription factor Elf-1	ELF1	Elf1	ELF1_MOUSE	Q60775	1	S333	S333	NA	NA	NA	NA	NA	NA	NA	NA	NA	NA	NA	NA	NA	****
1h LPS	1.587587079	0.10540131	15.06230875	7	0	0	5.864536415	1.587587079	ETS-related transcription factor Elf-1	ELF1	Elf1	ELF1_MOUSE	Q60775	1	S333	S333	NA	NA	NA	NA	NA	NA	NA	NA	NA	NA	NA	NA	NA	****
0.5h LPS	1.269504149	0.374433643	3.39046497	7	0.0116	0.0362	1.935838521	1.269504149	ETS-related transcription factor Elf-2	ELF2	Elf2	ELF2_MOUSE	Q9JHC9	1	S426	S426	NA	NA	NA	NA	NA	NA	NA	NA	NA	NA	NA	NA	NA	*
0.5h LPS	1.016888606	0.096987144	10.48477733	7	0	2e-4	4.805599222	1.016888606	ETS-related transcription factor Elf-2	ELF2	Elf2	ELF2_MOUSE	Q9JHC9	2	S363S370	S363	S370	NA	NA	NA	NA	NA	NA	NA	NA	NA	NA	NA	NA	***
0.5h LPS	1.291702953	0.101198995	12.76398998	7	0	1e-4	5.376994732	1.291702953	Engulfment and cell motility protein 1	ELMO1	Elmo1	ELMO1_MOUSE	Q8BPU7	1	S31	S31	NA	NA	NA	NA	NA	NA	NA	NA	NA	NA	NA	NA	NA	****
1h LPS	1.119242481	0.090515132	12.36525265	7	0	1e-4	5.284156476	1.119242481	Engulfment and cell motility protein 1	ELMO1	Elmo1	ELMO1_MOUSE	Q8BPU7	1	S31	S31	NA	NA	NA	NA	NA	NA	NA	NA	NA	NA	NA	NA	NA	****
4h LPS	1.170922266	0.090515132	12.93620453	7	0	1e-4	5.416263483	1.170922266	Engulfment and cell motility protein 1	ELMO1	Elmo1	ELMO1_MOUSE	Q8BPU7	1	S31	S31	NA	NA	NA	NA	NA	NA	NA	NA	NA	NA	NA	NA	NA	****
4h LPS	1.323584118	0.227812781	5.809964279	7	7e-4	0.0032	3.182549895	1.323584118	Transcription elongation factor B polypeptide 3	ELOA1	Tceb3	ELOA1_MOUSE	Q8CB77	1	S280	S280	NA	NA	NA	NA	NA	NA	NA	NA	NA	NA	NA	NA	NA	**
0.5h LPS	1.681000616	0.254702432	6.59986088	7	3e-4	0.0017	3.51663229	1.681000616	Transcription elongation factor B polypeptide 3	ELOA1	Tceb3	ELOA1_MOUSE	Q8CB77	1	S280	S280	NA	NA	NA	NA	NA	NA	NA	NA	NA	NA	NA	NA	NA	**
1h LPS	1.337571197	0.227812781	5.871361529	7	6e-4	0.0032	3.209651975	1.337571197	Transcription elongation factor B polypeptide 3	ELOA1	Tceb3	ELOA1_MOUSE	Q8CB77	1	S280	S280	NA	NA	NA	NA	NA	NA	NA	NA	NA	NA	NA	NA	NA	**
4h LPS	1.029506234	0.093985681	10.95386253	7	0	1e-4	4.931851188	1.029506234	Elongator complex protein 1	ELP1	Ikbkap	ELP1_MOUSE	Q7TT37	1	S1282	S1282	NA	NA	NA	NA	NA	NA	NA	NA	NA	NA	NA	NA	NA	****
1h LPS	1.671610966	0.093985681	17.78580462	7	0	0	6.358318566	1.671610966	Elongator complex protein 1	ELP1	Ikbkap	ELP1_MOUSE	Q7TT37	1	S1282	S1282	NA	NA	NA	NA	NA	NA	NA	NA	NA	NA	NA	NA	NA	****
0.5h LPS	2.068106829	0.105079186	19.68141269	7	0	0	6.660821673	2.068106829	Elongator complex protein 1	ELP1	Ikbkap	ELP1_MOUSE	Q7TT37	1	S1282	S1282	NA	NA	NA	NA	NA	NA	NA	NA	NA	NA	NA	NA	NA	****
0.5h LPS	2.494905469	0.075198743	33.17748895	7	0	0	8.232695073	2.494905469	Elongator complex protein 1	ELP1	Ikbkap	ELP1_MOUSE	Q7TT37	1	T1285	T1285	NA	NA	NA	NA	NA	NA	NA	NA	NA	NA	NA	NA	NA	****
1h LPS	2.125458892	0.067259801	31.60073141	7	0	0	8.085543534	2.125458892	Elongator complex protein 1	ELP1	Ikbkap	ELP1_MOUSE	Q7TT37	1	T1285	T1285	NA	NA	NA	NA	NA	NA	NA	NA	NA	NA	NA	NA	NA	****
4h LPS	1.380883144	0.067259801	20.53058635	7	0	0	6.787292265	1.380883144	Elongator complex protein 1	ELP1	Ikbkap	ELP1_MOUSE	Q7TT37	1	T1285	T1285	NA	NA	NA	NA	NA	NA	NA	NA	NA	NA	NA	NA	NA	****
4h LPS	1.190307402	0.112747937	10.55724333	7	0	2e-4	4.825430023	1.190307402	Protein ELYS	ELYS	Ahctf1	ELYS_MOUSE	Q8CJF7	2	S1928S1931	S1928	S1931	NA	NA	NA	NA	NA	NA	NA	NA	NA	NA	NA	NA	***
4h LPS	1.671822861	0.157960457	10.58380619	7	0	2e-4	4.832668619	1.671822861	Protein ELYS	ELYS	Ahctf1	ELYS_MOUSE	Q8CJF7	2	S1930T1933	S1930	T1933	NA	NA	NA	NA	NA	NA	NA	NA	NA	NA	NA	NA	***
1h LPS	1.09783835	0.107827071	10.18147247	7	0	2e-4	4.721247285	1.09783835	Protein ELYS	ELYS	Ahctf1	ELYS_MOUSE	Q8CJF7	2	S1214S1218	S1214	S1218	NA	NA	NA	NA	NA	NA	NA	NA	NA	NA	NA	NA	***
0.5h LPS	2.008942117	0.17660516	11.37533083	7	0	1e-4	5.041194636	2.008942117	Protein ELYS	ELYS	Ahctf1	ELYS_MOUSE	Q8CJF7	2	S1930T1933	S1930	T1933	NA	NA	NA	NA	NA	NA	NA	NA	NA	NA	NA	NA	****
0.5h LPS	2.482517062	0.161005022	15.41887973	7	0	0	5.93381416	2.482517062	Protein ELYS	ELYS	Ahctf1	ELYS_MOUSE	Q8CJF7	1	S1507	S1507	NA	NA	NA	NA	NA	NA	NA	NA	NA	NA	NA	NA	NA	****
1h LPS	1.245678291	0.112747937	11.04834667	7	0	1e-4	4.956690748	1.245678291	Protein ELYS	ELYS	Ahctf1	ELYS_MOUSE	Q8CJF7	2	S1928S1931	S1928	S1931	NA	NA	NA	NA	NA	NA	NA	NA	NA	NA	NA	NA	****
4h LPS	1.345110304	0.107827071	12.47469951	7	0	1e-4	5.309911498	1.345110304	Protein ELYS	ELYS	Ahctf1	ELYS_MOUSE	Q8CJF7	2	S1214S1218	S1214	S1218	NA	NA	NA	NA	NA	NA	NA	NA	NA	NA	NA	NA	****
0.5h LPS	1.879804568	0.12055433	15.5930075	7	0	0	5.967094583	1.879804568	Protein ELYS	ELYS	Ahctf1	ELYS_MOUSE	Q8CJF7	2	S1214S1218	S1214	S1218	NA	NA	NA	NA	NA	NA	NA	NA	NA	NA	NA	NA	****
0.5h LPS	1.461984018	0.126056025	11.59789082	7	0	1e-4	5.097458417	1.461984018	Protein ELYS	ELYS	Ahctf1	ELYS_MOUSE	Q8CJF7	2	S1928S1931	S1928	S1931	NA	NA	NA	NA	NA	NA	NA	NA	NA	NA	NA	NA	****
0.5h LPS	1.03846143	0.181974428	5.706633861	7	7e-4	0.0036	3.136482969	1.03846143	Protein ELYS	ELYS	Ahctf1	ELYS_MOUSE	Q8CJF7	1	S1087	S1087	NA	NA	NA	NA	NA	NA	NA	NA	NA	NA	NA	NA	NA	**
0.5h LPS	1.342849683	0.14240346	9.429895073	7	0	3e-4	4.502234316	1.342849683	Protein ELYS	ELYS	Ahctf1	ELYS_MOUSE	Q8CJF7	1	S1864	S1864	NA	NA	NA	NA	NA	NA	NA	NA	NA	NA	NA	NA	NA	***
4h LPS	1.255998765	0.170506106	7.366297876	7	2e-4	0.001	3.813113242	1.255998765	Protein ELYS	ELYS	Ahctf1	ELYS_MOUSE	Q8CJF7	1	S2142	S2142	NA	NA	NA	NA	NA	NA	NA	NA	NA	NA	NA	NA	NA	***
0.5h LPS	1.763564519	0.190631622	9.251164649	7	0	3e-4	4.44790841	1.763564519	Protein ELYS	ELYS	Ahctf1	ELYS_MOUSE	Q8CJF7	1	S2142	S2142	NA	NA	NA	NA	NA	NA	NA	NA	NA	NA	NA	NA	NA	***
1h LPS	1.451512265	0.170506106	8.512963554	7	1e-4	5e-4	4.2134907	1.451512265	Protein ELYS	ELYS	Ahctf1	ELYS_MOUSE	Q8CJF7	1	S2142	S2142	NA	NA	NA	NA	NA	NA	NA	NA	NA	NA	NA	NA	NA	***
1h LPS	1.632476658	0.144007269	11.33607121	7	0	1e-4	5.031165894	1.632476658	Protein ELYS	ELYS	Ahctf1	ELYS_MOUSE	Q8CJF7	1	S1507	S1507	NA	NA	NA	NA	NA	NA	NA	NA	NA	NA	NA	NA	NA	****
1h LPS	1.624252293	0.157960457	10.28265128	7	0	2e-4	4.749631977	1.624252293	Protein ELYS	ELYS	Ahctf1	ELYS_MOUSE	Q8CJF7	2	S1930T1933	S1930	T1933	NA	NA	NA	NA	NA	NA	NA	NA	NA	NA	NA	NA	***
0.5h LPS	-1.239366549	0.134094801	-9.242465325	7	0	3e-4	4.445241037	1.239366549	55 kDa erythrocyte membrane protein	EM55	Mpp1	EM55_MOUSE	P70290	2	S52S57	S52	S57	NA	NA	NA	NA	NA	NA	NA	NA	NA	NA	NA	NA	***
4h LPS	-1.24808668	0.119938036	-10.40609568	7	0	2e-4	4.783928231	1.24808668	55 kDa erythrocyte membrane protein	EM55	Mpp1	EM55_MOUSE	P70290	2	S52S57	S52	S57	NA	NA	NA	NA	NA	NA	NA	NA	NA	NA	NA	NA	***
0.5h LPS	1.472027753	0.185042928	7.955060832	7	1e-4	7e-4	4.024633397	1.472027753	Echinoderm microtubule-associated protein-like 3	EMAL3	Eml3	EMAL3_MOUSE	Q8VC03	1	T882	T882	NA	NA	NA	NA	NA	NA	NA	NA	NA	NA	NA	NA	NA	***
4h LPS	1.130996874	0.114626486	9.866802314	7	0	2e-4	4.631342727	1.130996874	ER membrane protein complex subunit 4	EMC4	Emc4	EMC4_MOUSE	Q9CZX9	1	S36	S36	NA	NA	NA	NA	NA	NA	NA	NA	NA	NA	NA	NA	NA	***
1h LPS	1.04060694	0.114626486	9.078241682	7	0	4e-4	4.394475235	1.04060694	ER membrane protein complex subunit 4	EMC4	Emc4	EMC4_MOUSE	Q9CZX9	1	S36	S36	NA	NA	NA	NA	NA	NA	NA	NA	NA	NA	NA	NA	NA	***
0.5h LPS	1.009793063	0.128156307	7.879386407	7	1e-4	7e-4	3.998176054	1.009793063	ER membrane protein complex subunit 4	EMC4	Emc4	EMC4_MOUSE	Q9CZX9	1	S36	S36	NA	NA	NA	NA	NA	NA	NA	NA	NA	NA	NA	NA	NA	***
0.5h LPS	1.138764295	0.145663748	7.817760488	7	1e-4	7e-4	3.976475716	1.138764295	Emerin	EMD	Emd	EMD_MOUSE	O08579	1	S142	S142	NA	NA	NA	NA	NA	NA	NA	NA	NA	NA	NA	NA	NA	***
0.5h LPS	1.633005523	0.185393795	8.808307317	7	0	4e-4	4.309288039	1.633005523	Protein EMSY	EMSY	Emsy	EMSY_MOUSE	Q8BMB0	2	S173T171	S173	T171	NA	NA	NA	NA	NA	NA	NA	NA	NA	NA	NA	NA	***
4h LPS	1.765696764	0.165821252	10.64819344	7	0	2e-4	4.850147342	1.765696764	Protein EMSY	EMSY	Emsy	EMSY_MOUSE	Q8BMB0	2	S173T171	S173	T171	NA	NA	NA	NA	NA	NA	NA	NA	NA	NA	NA	NA	***
1h LPS	-1.411811322	0.156974377	-8.993896623	7	0	4e-4	4.368093431	1.411811322	Protein EMSY	EMSY	Emsy	EMSY_MOUSE	Q8BMB0	1	S173	S173	NA	NA	NA	NA	NA	NA	NA	NA	NA	NA	NA	NA	NA	***
4h LPS	-1.8848954	0.156974377	-12.00766286	7	0	1e-4	5.198518955	1.8848954	Protein EMSY	EMSY	Emsy	EMSY_MOUSE	Q8BMB0	1	S173	S173	NA	NA	NA	NA	NA	NA	NA	NA	NA	NA	NA	NA	NA	****
1h LPS	1.799983096	0.165821252	10.85496026	7	0	1e-4	4.90564214	1.799983096	Protein EMSY	EMSY	Emsy	EMSY_MOUSE	Q8BMB0	2	S173T171	S173	T171	NA	NA	NA	NA	NA	NA	NA	NA	NA	NA	NA	NA	****
4h LPS	1.79447166	0.198889154	9.022471165	7	0	4e-4	4.377054848	1.79447166	Epidermal growth factor receptor substrate 15-like 1	EP15R	Eps15l1	EP15R_MOUSE	Q60902	1	S695	S695	NA	NA	NA	NA	NA	NA	NA	NA	NA	NA	NA	NA	NA	***
0.5h LPS	4.518902939	0.327318203	13.80584059	7	0	0	5.60741487	4.518902939	Epidermal growth factor receptor substrate 15-like 1	EP15R	Eps15l1	EP15R_MOUSE	Q60902	1	S375	S375	NA	NA	NA	NA	NA	NA	NA	NA	NA	NA	NA	NA	NA	****
1h LPS	4.087801454	0.292762301	13.9628683	7	0	0	5.640725669	4.087801454	Epidermal growth factor receptor substrate 15-like 1	EP15R	Eps15l1	EP15R_MOUSE	Q60902	1	S375	S375	NA	NA	NA	NA	NA	NA	NA	NA	NA	NA	NA	NA	NA	****
0.5h LPS	2.624815594	0.222364835	11.80409483	7	0	1e-4	5.148715113	2.624815594	Epidermal growth factor receptor substrate 15-like 1	EP15R	Eps15l1	EP15R_MOUSE	Q60902	1	S695	S695	NA	NA	NA	NA	NA	NA	NA	NA	NA	NA	NA	NA	NA	****
4h LPS	3.33190394	0.292762301	11.38091867	7	0	1e-4	5.042619474	3.33190394	Epidermal growth factor receptor substrate 15-like 1	EP15R	Eps15l1	EP15R_MOUSE	Q60902	1	S375	S375	NA	NA	NA	NA	NA	NA	NA	NA	NA	NA	NA	NA	NA	****
1h LPS	1.487800382	0.457396816	3.252756313	7	0.014	0.0438	1.853753112	1.487800382	Epidermal growth factor receptor substrate 15-like 1	EP15R	Eps15l1	EP15R_MOUSE	Q60902	2	S253T251	S253	T251	NA	NA	NA	NA	NA	NA	NA	NA	NA	NA	NA	NA	*
1h LPS	2.055623071	0.198889154	10.3355212	7	0	2e-4	4.764365382	2.055623071	Epidermal growth factor receptor substrate 15-like 1	EP15R	Eps15l1	EP15R_MOUSE	Q60902	1	S695	S695	NA	NA	NA	NA	NA	NA	NA	NA	NA	NA	NA	NA	NA	***
1h LPS	-1.690784417	0.139086085	-12.15638803	7	0	1e-4	5.234417749	1.690784417	E1A-binding protein p400	EP400	Ep400	EP400_MOUSE	Q8CHI8	1	S747	S747	NA	NA	NA	NA	NA	NA	NA	NA	NA	NA	NA	NA	NA	****
4h LPS	-1.14203445	0.139086085	-8.210989987	7	1e-4	6e-4	4.112596778	1.14203445	E1A-binding protein p400	EP400	Ep400	EP400_MOUSE	Q8CHI8	1	S747	S747	NA	NA	NA	NA	NA	NA	NA	NA	NA	NA	NA	NA	NA	***
4h LPS	1.168828115	0.174876963	6.683716917	7	3e-4	0.0016	3.550328222	1.168828115	Epidermal growth factor receptor substrate 15	EPS15	Eps15	EPS15_MOUSE	P42567	1	T781	T781	NA	NA	NA	NA	NA	NA	NA	NA	NA	NA	NA	NA	NA	**
0.5h LPS	1.236055627	0.144350561	8.562873726	7	1e-4	5e-4	4.229875429	1.236055627	Epidermal growth factor receptor substrate 15	EPS15	Eps15	EPS15_MOUSE	P42567	1	S323	S323	NA	NA	NA	NA	NA	NA	NA	NA	NA	NA	NA	NA	NA	***
1h LPS	1.242445742	0.129111067	9.623077028	7	0	3e-4	4.559953362	1.242445742	Epidermal growth factor receptor substrate 15	EPS15	Eps15	EPS15_MOUSE	P42567	1	S323	S323	NA	NA	NA	NA	NA	NA	NA	NA	NA	NA	NA	NA	NA	***
4h LPS	1.182376207	0.209058992	5.655706055	7	8e-4	0.0036	3.113565843	1.182376207	Epidermal growth factor receptor substrate 15	EPS15	Eps15	EPS15_MOUSE	P42567	1	T779	T779	NA	NA	NA	NA	NA	NA	NA	NA	NA	NA	NA	NA	NA	**
0.5h LPS	1.030978409	0.174315983	5.914422724	7	6e-4	0.003	3.228541402	1.030978409	Epidermal growth factor receptor substrate 15	EPS15	Eps15	EPS15_MOUSE	P42567	1	S799	S799	NA	NA	NA	NA	NA	NA	NA	NA	NA	NA	NA	NA	NA	**
1h LPS	1.323218551	0.174876963	7.566568682	7	1e-4	9e-4	3.886553011	1.323218551	Epidermal growth factor receptor substrate 15	EPS15	Eps15	EPS15_MOUSE	P42567	1	T781	T781	NA	NA	NA	NA	NA	NA	NA	NA	NA	NA	NA	NA	NA	***
4h LPS	1.045816406	0.120769406	8.659613705	7	1e-4	5e-4	4.261404756	1.045816406	Epidermal growth factor receptor substrate 15	EPS15	Eps15	EPS15_MOUSE	P42567	1	S324	S324	NA	NA	NA	NA	NA	NA	NA	NA	NA	NA	NA	NA	NA	***
0.5h LPS	1.748778465	0.195518388	8.944317101	7	0	4e-4	4.352486329	1.748778465	Epidermal growth factor receptor substrate 15	EPS15	Eps15	EPS15_MOUSE	P42567	1	T781	T781	NA	NA	NA	NA	NA	NA	NA	NA	NA	NA	NA	NA	NA	***
0.5h LPS	1.725299597	0.233735059	7.381432658	7	2e-4	0.001	3.818718769	1.725299597	Epidermal growth factor receptor substrate 15	EPS15	Eps15	EPS15_MOUSE	P42567	1	T779	T779	NA	NA	NA	NA	NA	NA	NA	NA	NA	NA	NA	NA	NA	***
0.5h LPS	1.155717063	0.173662339	6.654966569	7	3e-4	0.0017	3.538811801	1.155717063	Epidermal growth factor receptor substrate 15	EPS15	Eps15	EPS15_MOUSE	P42567	1	S798	S798	NA	NA	NA	NA	NA	NA	NA	NA	NA	NA	NA	NA	NA	**
4h LPS	1.280598046	0.129111067	9.918576907	7	0	2e-4	4.646307894	1.280598046	Epidermal growth factor receptor substrate 15	EPS15	Eps15	EPS15_MOUSE	P42567	1	S323	S323	NA	NA	NA	NA	NA	NA	NA	NA	NA	NA	NA	NA	NA	***
1h LPS	1.047028157	0.120769406	8.6696473	7	1e-4	4e-4	4.264657762	1.047028157	Epidermal growth factor receptor substrate 15	EPS15	Eps15	EPS15_MOUSE	P42567	1	S324	S324	NA	NA	NA	NA	NA	NA	NA	NA	NA	NA	NA	NA	NA	***
1h LPS	1.304942814	0.209058992	6.241983664	7	4e-4	0.0023	3.369106002	1.304942814	Epidermal growth factor receptor substrate 15	EPS15	Eps15	EPS15_MOUSE	P42567	1	T779	T779	NA	NA	NA	NA	NA	NA	NA	NA	NA	NA	NA	NA	NA	**
0.5h LPS	1.357321382	0.236303552	5.743973666	7	7e-4	0.0035	3.153196151	1.357321382	Epidermal growth factor receptor kinase substrate 8	EPS8	Eps8	EPS8_MOUSE	Q08509	2	S658S661	S658	S661	NA	NA	NA	NA	NA	NA	NA	NA	NA	NA	NA	NA	**
4h LPS	1.174394319	0.211356323	5.556466465	7	9e-4	0.004	3.068500088	1.174394319	Epidermal growth factor receptor kinase substrate 8	EPS8	Eps8	EPS8_MOUSE	Q08509	2	S658S661	S658	S661	NA	NA	NA	NA	NA	NA	NA	NA	NA	NA	NA	NA	**
1h LPS	1.373954942	0.211356323	6.500656923	7	3e-4	0.0019	3.476348453	1.373954942	Epidermal growth factor receptor kinase substrate 8	EPS8	Eps8	EPS8_MOUSE	Q08509	2	S658S661	S658	S661	NA	NA	NA	NA	NA	NA	NA	NA	NA	NA	NA	NA	**
4h LPS	1.577483444	0.164187679	9.607806458	7	0	3e-4	4.55542785	1.577483444	NA	ERBIN	NA	ERBIN_MOUSE	Q80TH2	1	S627	S627	NA	NA	NA	NA	NA	NA	NA	NA	NA	NA	NA	NA	NA	***
4h LPS	1.159258064	0.113238229	10.23733837	7	0	2e-4	4.736950745	1.159258064	NA	ERBIN	NA	ERBIN_MOUSE	Q80TH2	1	S1171	S1171	NA	NA	NA	NA	NA	NA	NA	NA	NA	NA	NA	NA	NA	***
0.5h LPS	1.160488558	0.126604189	9.166273025	7	0	3e-4	4.421785751	1.160488558	NA	ERBIN	NA	ERBIN_MOUSE	Q80TH2	1	S1171	S1171	NA	NA	NA	NA	NA	NA	NA	NA	NA	NA	NA	NA	NA	***
0.5h LPS	2.860160444	0.183567406	15.58098199	7	0	0	5.964807566	2.860160444	NA	ERBIN	NA	ERBIN_MOUSE	Q80TH2	1	S627	S627	NA	NA	NA	NA	NA	NA	NA	NA	NA	NA	NA	NA	NA	****
1h LPS	1.830414688	0.164187679	11.14830721	7	0	1e-4	4.982761853	1.830414688	NA	ERBIN	NA	ERBIN_MOUSE	Q80TH2	1	S627	S627	NA	NA	NA	NA	NA	NA	NA	NA	NA	NA	NA	NA	NA	****
0.5h LPS	1.29183444	0.13878925	9.30788543	7	0	3e-4	4.465246941	1.29183444	NA	ERBIN	NA	ERBIN_MOUSE	Q80TH2	1	S829	S829	NA	NA	NA	NA	NA	NA	NA	NA	NA	NA	NA	NA	NA	***
1h LPS	1.240676432	0.180904922	6.85816848	7	2e-4	0.0015	3.619407001	1.240676432	NA	ERBIN	NA	ERBIN_MOUSE	Q80TH2	1	S1013	S1013	NA	NA	NA	NA	NA	NA	NA	NA	NA	NA	NA	NA	NA	**
0.5h LPS	1.707081117	0.202257851	8.440122875	7	1e-4	5e-4	4.189432102	1.707081117	NA	ERBIN	NA	ERBIN_MOUSE	Q80TH2	1	S1013	S1013	NA	NA	NA	NA	NA	NA	NA	NA	NA	NA	NA	NA	NA	***
4h LPS	1.295717671	0.180904922	7.162423544	7	2e-4	0.0012	3.736695833	1.295717671	NA	ERBIN	NA	ERBIN_MOUSE	Q80TH2	1	S1013	S1013	NA	NA	NA	NA	NA	NA	NA	NA	NA	NA	NA	NA	NA	**
1h LPS	2.82596696	0.256079591	11.03550248	7	0	1e-4	4.953325349	2.82596696	ERBB receptor feedback inhibitor 1	ERRFI	Errfi1	ERRFI_MOUSE	Q99JZ7	1	T126	T126	NA	NA	NA	NA	NA	NA	NA	NA	NA	NA	NA	NA	NA	****
4h LPS	3.76450814	0.256079591	14.7005395	7	0	0	5.792643197	3.76450814	ERBB receptor feedback inhibitor 1	ERRFI	Errfi1	ERRFI_MOUSE	Q99JZ7	1	T126	T126	NA	NA	NA	NA	NA	NA	NA	NA	NA	NA	NA	NA	NA	****
4h LPS	1.655154519	0.132902302	12.45391908	7	0	1e-4	5.305037535	1.655154519	ERBB receptor feedback inhibitor 1	ERRFI	Errfi1	ERRFI_MOUSE	Q99JZ7	1	S460	S460	NA	NA	NA	NA	NA	NA	NA	NA	NA	NA	NA	NA	NA	****
0.5h LPS	2.235082403	0.342451188	6.526718211	7	3e-4	0.0018	3.486975759	2.235082403	ERBB receptor feedback inhibitor 1	ERRFI	Errfi1	ERRFI_MOUSE	Q99JZ7	2	S125T130	S125	T130	NA	NA	NA	NA	NA	NA	NA	NA	NA	NA	NA	NA	**
4h LPS	5.061365317	0.306297654	16.5243359	7	0	0	6.139302889	5.061365317	ERBB receptor feedback inhibitor 1	ERRFI	Errfi1	ERRFI_MOUSE	Q99JZ7	2	S125T130	S125	T130	NA	NA	NA	NA	NA	NA	NA	NA	NA	NA	NA	NA	****
4h LPS	2.703679253	0.159873861	16.91132771	7	0	0	6.20814913	2.703679253	ERBB receptor feedback inhibitor 1	ERRFI	Errfi1	ERRFI_MOUSE	Q99JZ7	1	S301	S301	NA	NA	NA	NA	NA	NA	NA	NA	NA	NA	NA	NA	NA	****
1h LPS	4.324853605	0.306297654	14.11977386	7	0	0	5.673661212	4.324853605	ERBB receptor feedback inhibitor 1	ERRFI	Errfi1	ERRFI_MOUSE	Q99JZ7	2	S125T130	S125	T130	NA	NA	NA	NA	NA	NA	NA	NA	NA	NA	NA	NA	****
0.5h LPS	1.634453563	0.193981702	8.425813099	7	1e-4	5e-4	4.184685167	1.634453563	ERBB receptor feedback inhibitor 1	ERRFI	Errfi1	ERRFI_MOUSE	Q99JZ7	1	S329	S329	NA	NA	NA	NA	NA	NA	NA	NA	NA	NA	NA	NA	NA	***
4h LPS	3.056198613	0.173502509	17.61472291	7	0	0	6.329505754	3.056198613	ERBB receptor feedback inhibitor 1	ERRFI	Errfi1	ERRFI_MOUSE	Q99JZ7	1	S329	S329	NA	NA	NA	NA	NA	NA	NA	NA	NA	NA	NA	NA	NA	****
1h LPS	3.586913091	0.173502509	20.67355176	7	0	0	6.808084112	3.586913091	ERBB receptor feedback inhibitor 1	ERRFI	Errfi1	ERRFI_MOUSE	Q99JZ7	1	S329	S329	NA	NA	NA	NA	NA	NA	NA	NA	NA	NA	NA	NA	NA	****
1h LPS	1.367724812	0.159873861	8.555024597	7	1e-4	5e-4	4.227304042	1.367724812	ERBB receptor feedback inhibitor 1	ERRFI	Errfi1	ERRFI_MOUSE	Q99JZ7	1	S301	S301	NA	NA	NA	NA	NA	NA	NA	NA	NA	NA	NA	NA	NA	***
1h LPS	1.737353542	0.172455062	10.07423919	7	0	2e-4	4.690889329	1.737353542	ERBB receptor feedback inhibitor 1	ERRFI	Errfi1	ERRFI_MOUSE	Q99JZ7	1	S251	S251	NA	NA	NA	NA	NA	NA	NA	NA	NA	NA	NA	NA	NA	***
4h LPS	2.478853194	0.172455062	14.37390801	7	0	0	5.726282723	2.478853194	ERBB receptor feedback inhibitor 1	ERRFI	Errfi1	ERRFI_MOUSE	Q99JZ7	1	S251	S251	NA	NA	NA	NA	NA	NA	NA	NA	NA	NA	NA	NA	NA	****
0.5h LPS	1.531277052	0.25636478	5.973039874	7	6e-4	0.0029	3.254098847	1.531277052	Epithelial-stromal interaction protein 1	ESIP1	Epsti1	ESIP1_MOUSE	Q8VDI1	1	S39	S39	NA	NA	NA	NA	NA	NA	NA	NA	NA	NA	NA	NA	NA	**
1h LPS	1.505539686	0.22929963	6.565818211	7	3e-4	0.0018	3.502860305	1.505539686	Epithelial-stromal interaction protein 1	ESIP1	Epsti1	ESIP1_MOUSE	Q8VDI1	1	S39	S39	NA	NA	NA	NA	NA	NA	NA	NA	NA	NA	NA	NA	NA	**
4h LPS	2.781210891	0.22929963	12.1291556	7	0	1e-4	5.227874777	2.781210891	Epithelial-stromal interaction protein 1	ESIP1	Epsti1	ESIP1_MOUSE	Q8VDI1	1	S39	S39	NA	NA	NA	NA	NA	NA	NA	NA	NA	NA	NA	NA	NA	****
1h LPS	1.490511772	0.127677612	11.67402611	7	0	1e-4	5.116479828	1.490511772	Extended synaptotagmin-2	ESYT2	Esyt2	ESYT2_MOUSE	Q3TZZ7	2	S662S667	S662	S667	NA	NA	NA	NA	NA	NA	NA	NA	NA	NA	NA	NA	****
4h LPS	1.382265589	0.211327001	6.540884908	7	3e-4	0.0018	3.492739299	1.382265589	ETS translocation variant 3	ETV3	Etv3	ETV3_MOUSE	Q8R4Z4	1	T429	T429	NA	NA	NA	NA	NA	NA	NA	NA	NA	NA	NA	NA	NA	**
4h LPS	1.529469827	0.135499759	11.28762029	7	0	1e-4	5.018745674	1.529469827	ETS translocation variant 3	ETV3	Etv3	ETV3_MOUSE	Q8R4Z4	1	S427	S427	NA	NA	NA	NA	NA	NA	NA	NA	NA	NA	NA	NA	NA	****
4h LPS	1.877599252	0.177104494	10.6016466	7	0	2e-4	4.837521147	1.877599252	ETS translocation variant 3	ETV3	Etv3	ETV3_MOUSE	Q8R4Z4	1	S139	S139	NA	NA	NA	NA	NA	NA	NA	NA	NA	NA	NA	NA	NA	***
4h LPS	1.056841705	0.149131932	7.0866224860000004	7	2e-4	0.0012	3.707844763	1.056841705	ETS translocation variant 3	ETV3	Etv3	ETV3_MOUSE	Q8R4Z4	1	S157	S157	NA	NA	NA	NA	NA	NA	NA	NA	NA	NA	NA	NA	NA	**
4h LPS	1.364500698	0.128896155	10.58604659	7	0	2e-4	4.833278402	1.364500698	ETS translocation variant 3	ETV3	Etv3	ETV3_MOUSE	Q8R4Z4	1	S159	S159	NA	NA	NA	NA	NA	NA	NA	NA	NA	NA	NA	NA	NA	***
4h LPS	1.006030609	0.11543735	8.714948901	7	1e-4	4e-4	4.279305341	1.006030609	Transcription factor ETV6	ETV6	Etv6	ETV6_MOUSE	P97360	1	S22	S22	NA	NA	NA	NA	NA	NA	NA	NA	NA	NA	NA	NA	NA	***
0.5h LPS	1.038865637	0.129062881	8.049298351	7	1e-4	6e-4	4.057292208	1.038865637	Transcription factor ETV6	ETV6	Etv6	ETV6_MOUSE	P97360	1	S22	S22	NA	NA	NA	NA	NA	NA	NA	NA	NA	NA	NA	NA	NA	***
1h LPS	1.038718563	0.186542348	5.568272157	7	8e-4	0.0041	3.073889704	1.038718563	Protein EVI2A	EVI2A	Evi2a	EVI2A_MOUSE	P20934	1	S203	S203	NA	NA	NA	NA	NA	NA	NA	NA	NA	NA	NA	NA	NA	**
4h LPS	1.124741745	0.188121921	5.978791521	7	6e-4	0.0028	3.256596982	1.124741745	Ena/VASP-like protein	EVL	Evl	EVL_MOUSE	P70429	2	S302S304	S302	S304	NA	NA	NA	NA	NA	NA	NA	NA	NA	NA	NA	NA	**
1h LPS	1.637309484	0.188121921	8.70344868	7	1e-4	4e-4	4.275593064	1.637309484	Ena/VASP-like protein	EVL	Evl	EVL_MOUSE	P70429	2	S302S304	S302	S304	NA	NA	NA	NA	NA	NA	NA	NA	NA	NA	NA	NA	***
0.5h LPS	1.805455426	0.210326702	8.584052395	7	1e-4	5e-4	4.236803655	1.805455426	Ena/VASP-like protein	EVL	Evl	EVL_MOUSE	P70429	2	S302S304	S302	S304	NA	NA	NA	NA	NA	NA	NA	NA	NA	NA	NA	NA	***
4h LPS	-1.400852228	0.174617361	-8.022410952	7	1e-4	7e-4	4.048006506	1.400852228	Ena/VASP-like protein	EVL	Evl	EVL_MOUSE	P70429	2	S240S244	S240	S244	NA	NA	NA	NA	NA	NA	NA	NA	NA	NA	NA	NA	***
4h LPS	1.350802785	0.0646004	20.9101304	7	0	0	6.842185494	1.350802785	Ena/VASP-like protein	EVL	Evl	EVL_MOUSE	P70429	1	T283	T283	NA	NA	NA	NA	NA	NA	NA	NA	NA	NA	NA	NA	NA	****
4h LPS	1.457086179	0.206088596	7.070193148	7	2e-4	0.0012	3.701559557	1.457086179	Ena/VASP-like protein	EVL	Evl	EVL_MOUSE	P70429	1	S281	S281	NA	NA	NA	NA	NA	NA	NA	NA	NA	NA	NA	NA	NA	**
0.5h LPS	1.267912848	0.15619341	8.117582234	7	1e-4	6e-4	4.080759418	1.267912848	Ena/VASP-like protein	EVL	Evl	EVL_MOUSE	P70429	1	S352	S352	NA	NA	NA	NA	NA	NA	NA	NA	NA	NA	NA	NA	NA	***
1h LPS	1.432096612	0.200835103	7.130708692	7	2e-4	0.0012	3.724654028	1.432096612	Ena/VASP-like protein	EVL	Evl	EVL_MOUSE	P70429	2	S343S347	S343	S347	NA	NA	NA	NA	NA	NA	NA	NA	NA	NA	NA	NA	**
4h LPS	1.768764351	0.200835103	8.807047811	7	0	4e-4	4.308885347	1.768764351	Ena/VASP-like protein	EVL	Evl	EVL_MOUSE	P70429	2	S343S347	S343	S347	NA	NA	NA	NA	NA	NA	NA	NA	NA	NA	NA	NA	***
0.5h LPS	1.533568216	0.224540471	6.829807606	7	2e-4	0.0014	3.608269332	1.533568216	Ena/VASP-like protein	EVL	Evl	EVL_MOUSE	P70429	2	S343S347	S343	S347	NA	NA	NA	NA	NA	NA	NA	NA	NA	NA	NA	NA	**
0.5h LPS	-1.090493978	0.195228144	-5.585741649	7	8e-4	0.004	3.081850809	1.090493978	Ena/VASP-like protein	EVL	Evl	EVL_MOUSE	P70429	2	S240S244	S240	S244	NA	NA	NA	NA	NA	NA	NA	NA	NA	NA	NA	NA	**
1h LPS	1.130969865	0.134799031	8.390044486	7	1e-4	5e-4	4.17279003	1.130969865	Ena/VASP-like protein	EVL	Evl	EVL_MOUSE	P70429	1	S329	S329	NA	NA	NA	NA	NA	NA	NA	NA	NA	NA	NA	NA	NA	***
4h LPS	1.079441707	0.134799031	8.007785371	7	1e-4	7e-4	4.042944674	1.079441707	Ena/VASP-like protein	EVL	Evl	EVL_MOUSE	P70429	1	S329	S329	NA	NA	NA	NA	NA	NA	NA	NA	NA	NA	NA	NA	NA	***
1h LPS	1.008392186	0.139703633	7.218081351	7	2e-4	0.0011	3.757727222	1.008392186	Ena/VASP-like protein	EVL	Evl	EVL_MOUSE	P70429	1	S352	S352	NA	NA	NA	NA	NA	NA	NA	NA	NA	NA	NA	NA	NA	**
0.5h LPS	1.167921863	0.15787573	7.397728989	7	1e-4	0.001	3.824744239	1.167921863	Ena/VASP-like protein	EVL	Evl	EVL_MOUSE	P70429	1	S327	S327	NA	NA	NA	NA	NA	NA	NA	NA	NA	NA	NA	NA	NA	***
0.5h LPS	1.153532987	0.150709898	7.653996195	7	1e-4	8e-4	3.91812232	1.153532987	Ena/VASP-like protein	EVL	Evl	EVL_MOUSE	P70429	1	S329	S329	NA	NA	NA	NA	NA	NA	NA	NA	NA	NA	NA	NA	NA	***
1h LPS	1.107829421	0.141208346	7.845353734	7	1e-4	7e-4	3.986209405	1.107829421	Ena/VASP-like protein	EVL	Evl	EVL_MOUSE	P70429	1	S327	S327	NA	NA	NA	NA	NA	NA	NA	NA	NA	NA	NA	NA	NA	***
4h LPS	1.0205632	0.141208346	7.227357532	7	2e-4	0.0011	3.761219934	1.0205632	Ena/VASP-like protein	EVL	Evl	EVL_MOUSE	P70429	1	S327	S327	NA	NA	NA	NA	NA	NA	NA	NA	NA	NA	NA	NA	NA	**
1h LPS	1.417213902	0.119407213	11.86874612	7	0	1e-4	5.164617083	1.417213902	Exocyst complex component 4	EXOC4	Exoc4	EXOC4_MOUSE	O35382	1	S32	S32	NA	NA	NA	NA	NA	NA	NA	NA	NA	NA	NA	NA	NA	****
0.5h LPS	1.930611979	0.133501323	14.46136962	7	0	0	5.744190266	1.930611979	Exocyst complex component 4	EXOC4	Exoc4	EXOC4_MOUSE	O35382	1	S32	S32	NA	NA	NA	NA	NA	NA	NA	NA	NA	NA	NA	NA	NA	****
4h LPS	1.468111619	0.119407213	12.2949994	7	0	1e-4	5.267513438	1.468111619	Exocyst complex component 4	EXOC4	Exoc4	EXOC4_MOUSE	O35382	1	S32	S32	NA	NA	NA	NA	NA	NA	NA	NA	NA	NA	NA	NA	NA	****
0.5h LPS	1.06805785	0.114964215	9.290350442	7	0	3e-4	4.459896615	1.06805785	Exocyst complex component 4	EXOC4	Exoc4	EXOC4_MOUSE	O35382	1	S226	S226	NA	NA	NA	NA	NA	NA	NA	NA	NA	NA	NA	NA	NA	***
4h LPS	1.079335825	0.10282712	10.49660655	7	0	2e-4	4.808844723	1.079335825	Exocyst complex component 4	EXOC4	Exoc4	EXOC4_MOUSE	O35382	1	S226	S226	NA	NA	NA	NA	NA	NA	NA	NA	NA	NA	NA	NA	NA	***
0.5h LPS	1.10273156	0.130077982	8.477465178	7	1e-4	5e-4	4.201787693	1.10273156	Exocyst complex component 8	EXOC8	Exoc8	EXOC8_MOUSE	Q6PGF7	1	S28	S28	NA	NA	NA	NA	NA	NA	NA	NA	NA	NA	NA	NA	NA	***
1h LPS	1.950151474	0.112969324	17.26266392	7	0	0	6.26935805	1.950151474	Eyes absent homolog 3	EYA3	Eya3	EYA3_MOUSE	P97480	2	S197S199	S197	S199	NA	NA	NA	NA	NA	NA	NA	NA	NA	NA	NA	NA	****
4h LPS	1.667763356	0.112969324	14.76297544	7	0	0	5.805169471	1.667763356	Eyes absent homolog 3	EYA3	Eya3	EYA3_MOUSE	P97480	2	S197S199	S197	S199	NA	NA	NA	NA	NA	NA	NA	NA	NA	NA	NA	NA	****
0.5h LPS	2.35413387	0.126303544	18.63870004	7	0	0	6.49809384	2.35413387	Eyes absent homolog 3	EYA3	Eya3	EYA3_MOUSE	P97480	2	S197S199	S197	S199	NA	NA	NA	NA	NA	NA	NA	NA	NA	NA	NA	NA	****
0.5h LPS	-1.585777844	0.137838976	-11.5045678	7	0	1e-4	5.073986869	1.585777844	Eyes absent homolog 3	EYA3	Eya3	EYA3_MOUSE	P97480	1	S199	S199	NA	NA	NA	NA	NA	NA	NA	NA	NA	NA	NA	NA	NA	****
4h LPS	-1.128952419	0.17197877	-6.564487125	7	3e-4	0.0018	3.502320719	1.128952419	Eyes absent homolog 3	EYA3	Eya3	EYA3_MOUSE	P97480	1	T206	T206	NA	NA	NA	NA	NA	NA	NA	NA	NA	NA	NA	NA	NA	**
1h LPS	1.749616468	0.117612205	14.87614719	7	0	0	5.827747603	1.749616468	Protein FAM114A2	F1142	Fam114a2	F1142_MOUSE	Q8VE88	1	T121	T121	NA	NA	NA	NA	NA	NA	NA	NA	NA	NA	NA	NA	NA	****
0.5h LPS	2.949170568	0.196677449	14.99496044	7	0	0	5.851277128	2.949170568	Protein FAM114A2	F1142	Fam114a2	F1142_MOUSE	Q8VE88	1	S119	S119	NA	NA	NA	NA	NA	NA	NA	NA	NA	NA	NA	NA	NA	****
4h LPS	1.68089994	0.117612205	14.29188361	7	0	0	5.709394932	1.68089994	Protein FAM114A2	F1142	Fam114a2	F1142_MOUSE	Q8VE88	1	T121	T121	NA	NA	NA	NA	NA	NA	NA	NA	NA	NA	NA	NA	NA	****
1h LPS	1.779101381	0.175913658	10.11349203	7	0	2e-4	4.702034993	1.779101381	Protein FAM114A2	F1142	Fam114a2	F1142_MOUSE	Q8VE88	1	S119	S119	NA	NA	NA	NA	NA	NA	NA	NA	NA	NA	NA	NA	NA	***
4h LPS	1.57346819	0.175913658	8.944548172	7	0	4e-4	4.35255924	1.57346819	Protein FAM114A2	F1142	Fam114a2	F1142_MOUSE	Q8VE88	1	S119	S119	NA	NA	NA	NA	NA	NA	NA	NA	NA	NA	NA	NA	NA	***
0.5h LPS	1.157544988	0.190406215	6.079344571	7	5e-4	0.0026	3.299995496	1.157544988	Protein FAM114A2	F1142	Fam114a2	F1142_MOUSE	Q8VE88	1	S9	S9	NA	NA	NA	NA	NA	NA	NA	NA	NA	NA	NA	NA	NA	**
0.5h LPS	3.018425296	0.131494442	22.9547747	7	0	0	7.122169716	3.018425296	Protein FAM114A2	F1142	Fam114a2	F1142_MOUSE	Q8VE88	1	T121	T121	NA	NA	NA	NA	NA	NA	NA	NA	NA	NA	NA	NA	NA	****
4h LPS	-1.010760327	0.17308806	-5.839572785	7	6e-4	0.0031	3.195644682	1.010760327	Protein FAM117B	F117B	Fam117b	F117B_MOUSE	Q3U3E2	1	T101	T101	NA	NA	NA	NA	NA	NA	NA	NA	NA	NA	NA	NA	NA	**
4h LPS	1.240808961	0.153099238	8.104605736	7	1e-4	6e-4	4.076312404	1.240808961	Constitutive coactivator of PPAR-gamma-like protein 1	F120A	FAM120A	F120A_MOUSE	Q6A0A9	1	S415	S415	NA	NA	NA	NA	NA	NA	NA	NA	NA	NA	NA	NA	NA	***
0.5h LPS	1.472561495	0.171170152	8.602910505	7	1e-4	4e-4	4.242960581	1.472561495	Constitutive coactivator of PPAR-gamma-like protein 1	F120A	FAM120A	F120A_MOUSE	Q6A0A9	1	S415	S415	NA	NA	NA	NA	NA	NA	NA	NA	NA	NA	NA	NA	NA	***
1h LPS	1.161586285	0.153099238	7.587146102	7	1e-4	9e-4	3.894009804	1.161586285	Constitutive coactivator of PPAR-gamma-like protein 1	F120A	FAM120A	F120A_MOUSE	Q6A0A9	1	S415	S415	NA	NA	NA	NA	NA	NA	NA	NA	NA	NA	NA	NA	NA	***
0.5h LPS	1.191627023	0.158113158	7.536545602	7	1e-4	9e-4	3.875643883	1.191627023	Protein FAM122A	F122A	Fam122a	F122A_MOUSE	Q9DB52	1	S59	S59	NA	NA	NA	NA	NA	NA	NA	NA	NA	NA	NA	NA	NA	***
4h LPS	1.094231219	0.112355554	9.739004239	7	0	3e-4	4.594105188	1.094231219	Protein FAM177A1	F177A	Fam177a1	F177A_MOUSE	Q8BR63	2	S65Y64	S65	Y64	NA	NA	NA	NA	NA	NA	NA	NA	NA	NA	NA	NA	***
4h LPS	1.100598282	0.075264346	14.62310299	7	0	0	5.777037438	1.100598282	Protein FAM177A1	F177A	Fam177a1	F177A_MOUSE	Q8BR63	2	S65T66	S65	T66	NA	NA	NA	NA	NA	NA	NA	NA	NA	NA	NA	NA	****
1h LPS	1.466797118	0.081729019	17.94707857	7	0	0	6.385236616	1.466797118	Protein FAM193A	F193A	Fam193a	F193A_MOUSE	Q8CGI1	1	S1138	S1138	NA	NA	NA	NA	NA	NA	NA	NA	NA	NA	NA	NA	NA	****
0.5h LPS	1.864804957	0.091375821	20.4080789	7	0	0	6.769363516	1.864804957	Protein FAM193A	F193A	Fam193a	F193A_MOUSE	Q8CGI1	1	S1138	S1138	NA	NA	NA	NA	NA	NA	NA	NA	NA	NA	NA	NA	NA	****
0.5h LPS	2.097858953	0.06317114	33.20913569	7	0	0	8.23557721	2.097858953	Protein FAM193A	F193A	Fam193a	F193A_MOUSE	Q8CGI1	1	S1136	S1136	NA	NA	NA	NA	NA	NA	NA	NA	NA	NA	NA	NA	NA	****
4h LPS	1.310028347	0.081729019	16.02892546	7	0	0	6.048884975	1.310028347	Protein FAM193A	F193A	Fam193a	F193A_MOUSE	Q8CGI1	1	S1138	S1138	NA	NA	NA	NA	NA	NA	NA	NA	NA	NA	NA	NA	NA	****
4h LPS	1.54365569	0.056501985	27.32037974	7	0	0	7.646245454	1.54365569	Protein FAM193A	F193A	Fam193a	F193A_MOUSE	Q8CGI1	1	S1136	S1136	NA	NA	NA	NA	NA	NA	NA	NA	NA	NA	NA	NA	NA	****
1h LPS	1.74239363	0.056501985	30.83774183	7	0	0	8.011712728	1.74239363	Protein FAM193A	F193A	Fam193a	F193A_MOUSE	Q8CGI1	1	S1136	S1136	NA	NA	NA	NA	NA	NA	NA	NA	NA	NA	NA	NA	NA	****
0.5h LPS	1.526159664	0.17829283	8.559848776	7	1e-4	5e-4	4.228884687	1.526159664	Protein FAM207A	F207A	Fam207a	F207A_MOUSE	P58468	1	S38	S38	NA	NA	NA	NA	NA	NA	NA	NA	NA	NA	NA	NA	NA	***
0.5h LPS	-1.421870691	0.246027798	-5.779309099	7	7e-4	0.0034	3.168942973	1.421870691	Protein Raph1	F2Z3U3	Raph1	F2Z3U3_MOUSE	F2Z3U3	1	S850	S850	NA	NA	NA	NA	NA	NA	NA	NA	NA	NA	NA	NA	NA	**
0.5h LPS	1.743741782	0.123301542	14.14209223	7	0	0	5.678318031	1.743741782	Protein Raph1	F2Z3U3	Raph1	F2Z3U3_MOUSE	F2Z3U3	1	S1027	S1027	NA	NA	NA	NA	NA	NA	NA	NA	NA	NA	NA	NA	NA	****
1h LPS	1.658624339	0.110284252	15.03953927	7	0	0	5.860059934	1.658624339	Protein Raph1	F2Z3U3	Raph1	F2Z3U3_MOUSE	F2Z3U3	1	S1027	S1027	NA	NA	NA	NA	NA	NA	NA	NA	NA	NA	NA	NA	NA	****
0.5h LPS	1.309870974	0.150764871	8.688170966	7	1e-4	4e-4	4.270654951	1.309870974	Protein Raph1	F2Z3U3	Raph1	F2Z3U3_MOUSE	F2Z3U3	1	S611	S611	NA	NA	NA	NA	NA	NA	NA	NA	NA	NA	NA	NA	NA	***
4h LPS	1.135830588	0.110284252	10.29911857	7	0	2e-4	4.754228183	1.135830588	Protein Raph1	F2Z3U3	Raph1	F2Z3U3_MOUSE	F2Z3U3	1	S1027	S1027	NA	NA	NA	NA	NA	NA	NA	NA	NA	NA	NA	NA	NA	***
4h LPS	1.025872491	0.1348482	7.607609823	7	1e-4	9e-4	3.90140919	1.025872491	Protein Raph1	F2Z3U3	Raph1	F2Z3U3_MOUSE	F2Z3U3	1	S611	S611	NA	NA	NA	NA	NA	NA	NA	NA	NA	NA	NA	NA	NA	***
1h LPS	1.140636433	0.1348482	8.458670066	7	1e-4	5e-4	4.195574627	1.140636433	Protein Raph1	F2Z3U3	Raph1	F2Z3U3_MOUSE	F2Z3U3	1	S611	S611	NA	NA	NA	NA	NA	NA	NA	NA	NA	NA	NA	NA	NA	***
4h LPS	-1.263619799	0.220053952	-5.742318131	7	7e-4	0.0034	3.152456734	1.263619799	Protein Raph1	F2Z3U3	Raph1	F2Z3U3_MOUSE	F2Z3U3	1	S850	S850	NA	NA	NA	NA	NA	NA	NA	NA	NA	NA	NA	NA	NA	**
4h LPS	1.11522285	0.151630129	7.354889525	7	2e-4	0.001	3.808881805	1.11522285	Ribosomal protein S6 kinase alpha-1	F6Q8A4	Rps6ka1	F6Q8A4_MOUSE	F6Q8A4	1	T30	T30	NA	NA	NA	NA	NA	NA	NA	NA	NA	NA	NA	NA	NA	***
1h LPS	1.039155959	0.151630129	6.853228732	7	2e-4	0.0015	3.617469658	1.039155959	Ribosomal protein S6 kinase alpha-1	F6Q8A4	Rps6ka1	F6Q8A4_MOUSE	F6Q8A4	1	T30	T30	NA	NA	NA	NA	NA	NA	NA	NA	NA	NA	NA	NA	NA	**
0.5h LPS	1.456426792	0.169527638	8.591087601	7	1e-4	4e-4	4.239101897	1.456426792	Ribosomal protein S6 kinase alpha-1	F6Q8A4	Rps6ka1	F6Q8A4_MOUSE	F6Q8A4	1	T30	T30	NA	NA	NA	NA	NA	NA	NA	NA	NA	NA	NA	NA	NA	***
[truncated: 6,093 more rows]
