# Supplementary material for: Polarized microtubule remodeling transforms the morphology of reactive microglia and drives cytokine release
Source: Nat Commun. 2023 Oct 9;14:6322. doi: 10.1038/s41467-023-41891-6 (PMC10562429; doi:10.1038/s41467-023-41891-6)
Supplement: Supplementary file 10 — Source Data [file 41467_2023_41891_MOESM10_ESM.zip › data/Fig 3/Fig3g_significant_phosphoproteins_timecourse.csv]

Timepoint	Direction	n
0.5h LPS	downregulated	115
0.5h LPS	upregulated	1200
1h LPS	downregulated	90
1h LPS	upregulated	1064
4h LPS	downregulated	154
4h LPS	upregulated	1015
