# Supplementary material for: Polarized microtubule remodeling transforms the morphology of reactive microglia and drives cytokine release
Source: Nat Commun. 2023 Oct 9;14:6322. doi: 10.1038/s41467-023-41891-6 (PMC10562429; doi:10.1038/s41467-023-41891-6)
Supplement: Supplementary file 10 — Source Data [file 41467_2023_41891_MOESM10_ESM.zip › data/Fig 3/Fig3b_significant_proteins_timecourse.csv]

Timepoint	Direction	n
0.5h LPS	downregulated	3
0.5h LPS	upregulated	8
1h LPS	downregulated	4
1h LPS	upregulated	26
4h LPS	downregulated	34
4h LPS	upregulated	131
8h LPS	downregulated	147
8h LPS	upregulated	338
24h LPS	downregulated	410
24h LPS	upregulated	498
