# Supplementary material for: Polarized microtubule remodeling transforms the morphology of reactive microglia and drives cytokine release
Source: Nat Commun. 2023 Oct 9;14:6322. doi: 10.1038/s41467-023-41891-6 (PMC10562429; doi:10.1038/s41467-023-41891-6)
Supplement: Supplementary file 10 — Source Data [file 41467_2023_41891_MOESM10_ESM.zip › data/Fig 2/Fig2g_Luminex_aov_il1b.csv]

term	group1	group2	null.value	estimate	conf.low	conf.high	p.adj	p.adj.signif
Condition	LPS	Taxol 1uM	0	-87.17833333333328	-137.83418841789864	-36.52247824876793	0.00787	**
Condition	LPS	Nocodazole 1uM	0	-86.01833333333332	-136.67418841789868	-35.362478248767964	0.00827	**
Condition	Taxol 1uM	Nocodazole 1uM	0	1.1599999999999824	-54.33070899905844	56.6507089990584	0.997	ns
