# Supplementary material for: Polarized microtubule remodeling transforms the morphology of reactive microglia and drives cytokine release
Source: Nat Commun. 2023 Oct 9;14:6322. doi: 10.1038/s41467-023-41891-6 (PMC10562429; doi:10.1038/s41467-023-41891-6)
Supplement: Supplementary file 10 — Source Data [file 41467_2023_41891_MOESM10_ESM.zip › data/Fig 2/Fig2d_lpstimeocurse.csv]

Key	ExpID	Well	Norm_Size	Norm_Ramification	Norm_Perimeter
Control	D240	A3	1.0078057663308342	0.9927066450567261	1.0021416747949197
Control	D240	B3	1.0086045727787798	1.0170178282009725	1.0035145432532013
Control	D240	C3	1.0045153849120236	1.03322528363047	1.0188775950482596
Control	D240	D3	0.9712685096475285	0.9643435980551054	0.9733245121086999
Control	D240	E3	0.9547787102391669	1	0.9778124069697782
Control	D240	F3	1.0678340722246684	1	1.043099868057878
Control	D240	G3	1.0185898504689146	1.041095890410959	1.0119188941853583
Control	D240	H3	0.9587973670672497	0.958904109589041	0.9671688307869851
Control	D249	A2	1.0425230975874453	0.9690402476780187	1.0115400249737727
Control	D249	B2	1.0902406360922727	1.021671826625387	1.0521601339723632
Control	D249	C2	0.9107441884952492	0.9690402476780186	0.9310981887929587
Control	D249	D2	0.9564920778250331	1.0402476780185759	1.0052016522609053
Control	D249	E2	1.0071411075311363	0.9991941982272361	1.0006317256412829
Control	D249	F2	0.9343147907389612	0.9637389202256245	0.9464497290086787
Control	D249	G2	1.0691877225707986	1.0346494762288478	1.0535123132274673
Control	D249	H2	0.9893563791591037	1.0024174053182917	0.999406232122571
Control	D249B	A2	0.9636717811441738	1.0094156743284408	0.9832974728509084
Control	D249B	B2	1.105547419486996	1.0210468014400442	1.0702050137014107
Control	D249B	C2	0.9667472037951313	0.9963998892273609	0.9829452958489799
Control	D249B	D2	0.9640335955736983	0.973137635004154	0.9635522175987009
Control	D249B	E2	0.9669825360289601	0.9973469387755103	0.9890308529786974
Control	D249B	F2	1.0023465985493865	0.9893877551020408	0.9914162574489279
Control	D249B	G2	1.0306708654216536	1.013265306122449	1.0195528895723749
1h LPS	D240	A4	4.809591086221515	0.8427876823338736	1.8867527346232196
1h LPS	D240	B4	1.7457827276510733	0.8103727714748785	1.1253468127224375
1h LPS	D240	C4	1.1257536701274935	0.8670988654781199	0.9813394489175259
1h LPS	D240	D4	1.0888307827451797	0.8468395461912479	0.9561832687867242
1h LPS	D240	E4	1.0433715675754245	0.8858447488584476	0.9612148965963342
1h LPS	D240	F4	1.1565067326752425	0.8812785388127853	1.009537320509098
1h LPS	D240	G4	1.1336801918694877	0.8812785388127855	1.0060531664271617
1h LPS	D240	H4	1.1323662905944905	0.9178082191780822	1.0196222559530153
1h LPS	D249	A3	0.9042459389258334	0.7863777089783281	0.8294992344784108
1h LPS	D249	B3	0.9552108325395601	0.7801857585139319	0.8382327526403801
1h LPS	D249	C3	0.9558514551822965	0.8018575851393188	0.8530125526067897
1h LPS	D249	D3	0.9459642764392885	0.8142414860681114	0.8581825616859486
1h LPS	D249	E3	1.0259098055717806	0.8058017727639001	0.8930268876531527
1h LPS	D249	F3	0.9927856181318393	0.7993553585817889	0.8866391382503097
1h LPS	D249	G3	1.0059352212989654	0.7735697018533442	0.8728875826598089
1h LPS	D249	H3	0.992793992341785	0.7800161160354553	0.869113496425192
1h LPS	D249B	A3	0.9496491064636705	0.7590695098310717	0.8056967421090023
1h LPS	D249B	B3	1.0208695509164256	0.7607310994184436	0.8338901857302344
1h LPS	D249B	C3	0.9955290234986757	0.7629465522016061	0.826566527961027
1h LPS	D249B	D3	1.0570710446062446	0.7684851841595125	0.8536374708210697
1h LPS	D249B	E3	1.1143343926494629	0.8008163265306123	0.9105112891669435
1h LPS	D249B	F3	1.10583072811288	0.8194897959183673	0.9213067735001661
1h LPS	D249B	G3	1.1220874253510473	0.7775510204081634	0.9045095503556263
2h LPS	D240	A5	4.109393412926842	0.7455429497568882	1.698748205464801
2h LPS	D240	B5	2.7239670481071796	0.7779578606158833	1.4206913504057155
2h LPS	D240	C5	1.290781072443982	0.9359805510534847	1.0757535740342197
2h LPS	D240	D5	1.222450317494262	0.8946515397082658	1.0318322433193607
2h LPS	D240	E5	1.200179557007212	0.8876712328767123	1.032844400177883
2h LPS	D240	F5	1.1752490640947262	0.8904109589041096	1.0254585815670607
2h LPS	D240	G5	1.1388787947449648	0.908675799086758	1.0266199662610396
2h LPS	D240	H5	1.2772858960820945	0.9634703196347032	1.1020952702975864
2h LPS	D249	A4	1.0686328944684802	0.8730650154798761	0.9533652523787153
2h LPS	D249	B4	1.0258102792504185	0.8111455108359134	0.8984132161399698
2h LPS	D249	C4	1.0646705903328806	0.8823529411764706	0.9550301705567495
2h LPS	D249	D4	1.080330451563752	0.9256965944272446	0.9809970523159157
2h LPS	D249	E4	1.1316572352127154	0.8412570507655116	0.961188186459381
2h LPS	D249	F4	1.1076672172709705	0.8799355358581789	0.9804598854217784
2h LPS	D249	G4	1.1220645777199958	0.8444802578565673	0.9590300164574018
2h LPS	D249	H4	1.1582474453425784	0.8605962933118452	0.997931301869962
2h LPS	D249B	A4	1.0640664990590234	0.8684574909997231	0.9182320105551609
2h LPS	D249B	B4	1.126846033654374	0.8194405981722515	0.9154257586521871
2h LPS	D249B	C4	1.1412273687158256	0.8582110218775962	0.9477184613823201
2h LPS	D249B	D4	1.1797110418396934	0.8521185267238992	0.9592479447883893
2h LPS	D249B	E4	1.157824523619365	0.9508163265306123	1.0256671268545865
2h LPS	D249B	F4	1.0998224811954413	0.9064285714285715	0.9657098107404366
2h LPS	D249B	G4	1.094996730236782	0.8724489795918368	0.9460575293151356
8h LPS	D249	A6	1.3747620339061037	1.0928792569659442	1.263546324401031
8h LPS	D249	B6	1.3810284559445845	1.0588235294117647	1.2387283335483448
8h LPS	D249	C6	1.312996808832098	1.0990712074303406	1.2272686335743894
8h LPS	D249	D6	1.3186969346118063	1.126934984520124	1.268881851661632
8h LPS	D249	E6	1.2896346122845472	0.9572925060435133	1.0972071219610064
8h LPS	D249	F6	1.3400033915550278	0.9443996776792909	1.1264237550531273
8h LPS	D249	G6	1.2972614239925302	0.9089443996776794	1.0872188075297358
8h LPS	D249	H6	1.3264225165757018	0.9508460918614021	1.1293736155583451
8h LPS	D249B	A6	1.5477119123571004	1.0160620326779286	1.2550908352785952
8h LPS	D249B	B6	1.556583575134337	1.0132927166989754	1.269109915761697
8h LPS	D249B	C6	1.5288056440347535	1.0110772639158128	1.2433766365573937
8h LPS	D249B	D6	1.5157030503817581	1.0074771531431737	1.2354683852633717
8h LPS	D249B	E6	1.5685904660332255	1.0833673469387757	1.317354909739091
8h LPS	D249B	F6	1.5183679062783406	1.1170408163265306	1.3215807018157035
8h LPS	D249B	G6	1.5459823563515949	1.1051020408163266	1.319192020690981
24h LPS	D240	A9	5.918697529810004	0.692868719611021	1.927860338745486
24h LPS	D240	B9	NA	NA	NA
24h LPS	D240	C9	3.8219958742523397	0.5632090761750406	1.403895285438965
24h LPS	D240	D9	4.462408268723498	0.6280388978930308	1.5496023911446062
24h LPS	D240	E9	23.640717829013273	0.8584474885844748	4.496955040446325
24h LPS	D240	F9	NA	NA	NA
24h LPS	D240	G9	NA	NA	NA
24h LPS	D249	A7	1.8120117630351003	0.823529411764706	1.191701697291587
24h LPS	D249	B7	1.6938770544277069	0.8730650154798762	1.1973390518242293
24h LPS	D249	C7	1.5088326731705202	0.8575851393188855	1.1012216702244961
24h LPS	D249	D7	1.453277240509118	0.9195046439628484	1.151149742838296
24h LPS	D249	E7	1.5813837125803663	0.7767929089443997	1.077360634003107
24h LPS	D249	F7	1.564622731374187	0.8090249798549557	1.0821758474748597
24h LPS	D249	G7	1.440282462101466	0.7477840451248993	1.008418489769027
24h LPS	D249	H7	1.5333994895919036	0.8025785656728445	1.0661034457515772
24h LPS	D249B	A7	1.695671935692554	0.8294101356964829	1.1123546128082817
24h LPS	D249B	B7	1.7132014618113993	0.8529493215175852	1.1283162488582157
24h LPS	D249B	C7	1.7354658907106397	0.8263638881196345	1.116472140464833
24h LPS	D249B	D7	1.607708224373158	0.8006092495153697	1.0610139043946005
24h LPS	D249B	E7	1.6371193674870312	0.909795918367347	1.157295798892054
24h LPS	D249B	F7	1.6655168278037193	0.894795918367347	1.1583650804746344
24h LPS	D249B	G7	1.5283019212101072	0.8142857142857144	1.0551919682645092
