# Supplementary material for: Polarized microtubule remodeling transforms the morphology of reactive microglia and drives cytokine release
Source: Nat Commun. 2023 Oct 9;14:6322. doi: 10.1038/s41467-023-41891-6 (PMC10562429; doi:10.1038/s41467-023-41891-6)
Supplement: Supplementary file 10 — Source Data [file 41467_2023_41891_MOESM10_ESM.zip › data/Fig 2/Fig2g_Luminex_aov_il12.csv]

term	group1	group2	null.value	estimate	conf.low	conf.high	p.adj	p.adj.signif
Condition	Control	LPS	0	31182.846666666665	23436.638016761593	38929.055316571736	3.57e-5	****
Condition	Control	Taxol 1uM	0	15147.39	6486.865445457695	23807.9145545423	0.00373	**
Condition	Control	Nocodazole 1uM	0	10450.025	1789.5004454576956	19110.549554542304	0.0226	*
Condition	LPS	Taxol 1uM	0	-16035.456666666663	-24695.981221208967	-7374.932112124359	0.00277	**
Condition	LPS	Nocodazole 1uM	0	-20732.821666666663	-29393.346221208965	-12072.297112124359	6.94e-4	***
Condition	Taxol 1uM	Nocodazole 1uM	0	-4697.365	-14184.494316700402	4789.764316700403	0.393	ns
