# Supplementary material for: Polarized microtubule remodeling transforms the morphology of reactive microglia and drives cytokine release
Source: Nat Commun. 2023 Oct 9;14:6322. doi: 10.1038/s41467-023-41891-6 (PMC10562429; doi:10.1038/s41467-023-41891-6)
Supplement: Supplementary file 10 — Source Data [file 41467_2023_41891_MOESM10_ESM.zip › data/Fig 2/Fig2d_lpstimecourse_size_aov.csv]

term	group1	group2	null.value	estimate	conf.low	conf.high	p.adj	p.adj.signif
Key	Control	1h LPS	0	0.23425031425306386	-1.5980318610318103	2.0665324895379378	0.997	ns
Key	Control	2h LPS	0	0.3378072303788864	-1.4944749449059878	2.1700894056637603	0.986	ns
Key	Control	8h LPS	0	0.4285094536963854	-1.6336560978127839	2.4906750052055546	0.978	ns
Key	Control	24h LPS	0	2.2642600262857693	0.33795435333505375	4.190565699236485	0.0127	*
Key	1h LPS	2h LPS	0	0.10355691612582252	-1.7287252591590516	1.9358390914106967	1	ns
Key	1h LPS	8h LPS	0	0.19425913944332152	-1.8679064120658477	2.2564246909524908	0.999	ns
Key	1h LPS	24h LPS	0	2.0300097120327054	0.10370403908198988	3.956315384983421	0.0336	*
Key	2h LPS	8h LPS	0	0.090702223317499	-1.9714633281916703	2.1528677748266682	1	ns
Key	2h LPS	24h LPS	0	1.9264527959068827	1.47122956167145e-4	3.852758468857598	0.05	*
Key	8h LPS	24h LPS	0	1.8357505725893837	-0.3103906943375059	3.9818918395162735	0.13	ns
