# Supplementary material for: Polarized microtubule remodeling transforms the morphology of reactive microglia and drives cytokine release
Source: Nat Commun. 2023 Oct 9;14:6322. doi: 10.1038/s41467-023-41891-6 (PMC10562429; doi:10.1038/s41467-023-41891-6)
Supplement: Supplementary file 10 — Source Data [file 41467_2023_41891_MOESM10_ESM.zip › data/Fig 2/Fig2b_lpsabtau_size_aov.csv]

term	group1	group2	null.value	estimate	conf.low	conf.high	p.adj	p.adj.signif
Treatment	Control	LPS	0	0.6203706776568517	0.5534394832030847	0.6873018721106188	3.55e-15	****
Treatment	Control	AB_monomer	0	0.07756754647352493	-0.028259964021241632	0.1833950569682915	0.283	ns
Treatment	Control	AB_fibrils	0	0.10941546872390029	0.037121516075637254	0.18170942137216334	3.46e-4	***
Treatment	Control	Tau_WT_mono	0	-0.020474523166220338	-0.10244816030958463	0.06149911397714396	0.979	ns
Treatment	Control	Tau_P301S-fibrils	0	-0.12757010678910408	-0.19986405943736713	-0.05527615414084104	1.69e-5	****
Treatment	LPS	AB_monomer	0	-0.5428031311833268	-0.6486306416780934	-0.4369756206885602	3.55e-15	****
Treatment	LPS	AB_fibrils	0	-0.5109552089329514	-0.5832491615812144	-0.4386612562846884	3.55e-15	****
Treatment	LPS	Tau_WT_mono	0	-0.6408452008230721	-0.7228188379664363	-0.5588715636797078	3.55e-15	****
Treatment	LPS	Tau_P301S-fibrils	0	-0.7479407844459558	-0.8202347370942188	-0.6756468317976928	3.55e-15	****
Treatment	AB_monomer	AB_fibrils	0	0.03184792225037536	-0.0774502606074437	0.14114610510819442	0.959	ns
Treatment	AB_monomer	Tau_WT_mono	0	-0.09804206963974527	-0.21397029904494197	0.017886159765451423	0.148	ns
Treatment	AB_monomer	Tau_P301S-fibrils	0	-0.205137653262629	-0.31443583612044806	-0.09583947040480995	3.96e-6	****
Treatment	AB_fibrils	Tau_WT_mono	0	-0.12988999189012063	-0.21629779237719055	-0.04348219140305069	3.89e-4	***
Treatment	AB_fibrils	Tau_P301S-fibrils	0	-0.23698557551300437	-0.31427106178313546	-0.15970008924287327	1.32e-13	****
Treatment	Tau_WT_mono	Tau_P301S-fibrils	0	-0.10709558362288374	-0.19350338410995366	-0.020687783135813806	0.0062	**
