# Supplementary material for: Polarized microtubule remodeling transforms the morphology of reactive microglia and drives cytokine release
Source: Nat Commun. 2023 Oct 9;14:6322. doi: 10.1038/s41467-023-41891-6 (PMC10562429; doi:10.1038/s41467-023-41891-6)
Supplement: Supplementary file 10 — Source Data [file 41467_2023_41891_MOESM10_ESM.zip › data/Fig 2/Fig2b_lpsabtau.csv]

Treatment	ExpID	Well	Norm_Size	Norm_Ramification	Norm_Perimeter	Size	Ramification	Perimeter
Control	D263A	A1	1.0307842044470192	0.9846692947875603	1.001479153312242	1027.0066666666667	0.6244444444444445	201.8022222222222
Control	D263A	B1	0.9687870019212073	1.0074463425317566	0.9979280825458531	965.2366666666667	0.6388888888888888	201.08666666666667
Control	D263A	C1	0.9779773486557821	1.014454664914586	1.0068278158019892	974.3933333333333	0.6433333333333333	202.88
Control	D263A	D1	1.0224514449759912	0.9934296977660972	0.9937649483399158	1018.7044444444444	0.63	200.24777777777777
Control	D263B	A1	1.0381263097278817	0.9982517482517482	1.0271305417305114	1209.8577777777778	0.6344444444444445	223.63
Control	D263B	B1	1.0376238699872817	1.0104895104895104	1.0249820426816432	1209.2722222222221	0.6422222222222221	223.16222222222223
Control	D263B	C1	0.9181242503923226	0.9947552447552448	0.9555819510769925	1070.0044444444445	0.6322222222222222	208.0522222222222
Control	D263B	D1	1.0061255698925142	0.9965034965034965	0.9923054645108529	1172.5633333333333	0.6333333333333333	216.04777777777778
Control	D273	A1	1.0052415633292915	0.9649737302977233	0.9677314268096173	902.4977777777777	0.6122222222222222	184.83777777777777
Control	D273	B1	0.9781640203078479	1.0105078809106829	0.9978825021378585	878.1877777777778	0.6411111111111111	190.59666666666666
Control	D273	C1	1.0160446106821954	1.0227670753064797	1.035095781874451	912.1966666666667	0.6488888888888888	197.70444444444445
Control	D273	D1	1.0005498056806654	1.0017513134851137	0.9992902891780735	898.2855555555556	0.6355555555555555	190.86555555555555
Control	D273	E1	0.9768663014531996	1.0026246719160106	0.9934911897084224	909.9211111111111	0.6366666666666667	194.61333333333334
Control	D273	F1	1.0154147121185464	1.0096237970253719	1.019861088658788	945.8277777777778	0.6411111111111111	199.7788888888889
Control	D273	G1	0.9870664332640481	0.9921259842519685	0.9824871879954283	919.4222222222222	0.63	192.45777777777778
Control	D273	H1	1.0206525531642059	0.9956255468066492	1.0041605336373616	950.7066666666667	0.6322222222222222	196.70333333333332
Control	D274	A2	1.0199096216862262	0.9730684326710817	0.9811142478538918	942.4766666666667	0.6122222222222222	189.21333333333334
Control	D274	B2	1.002542171887132	1.0172185430463576	1.0133433196981045	926.4277777777778	0.64	195.42888888888888
Control	D274	C2	0.9866536727424885	1.0083885209713024	1.0047012732615084	911.7455555555556	0.6344444444444445	193.76222222222222
Control	D274	D2	0.9908945336841531	1.0013245033112583	1.0008411591864954	915.6644444444445	0.63	193.01777777777778
Control	D274	E2	0.9647751557993215	1.0026525198938991	0.9832736490392233	914.5433333333334	0.63	191.36444444444444
Control	D274	F2	0.9604874693888436	1.0185676392572944	1.0003382665054787	910.478888888889	0.64	194.68555555555557
Control	D274	G2	1.0308779647438011	1.0026525198938994	1.018670312903654	977.2044444444444	0.63	198.25333333333333
Control	D274	H2	1.0438594100680338	0.9761273209549073	0.9977177715516442	989.51	0.6133333333333333	194.17555555555555
Control	D275	A1	1.0055206330509232	1.0017953321364452	1.0086195517104826	853.1677777777778	0.62	184.65666666666667
Control	D275	B1	0.9676530778274051	1.0089766606822261	0.9912681710801219	821.0377777777778	0.6244444444444445	181.48
Control	D275	C1	1.0105963547387316	1.0143626570915618	1.0167763392471054	857.4744444444444	0.6277777777777778	186.15
Control	D275	D1	1.01622993438294	0.9748653500897666	0.98333593796229	862.2544444444444	0.6033333333333334	180.02777777777777
Control	D275	E1	0.9930558463365539	1.0105456212746446	1.0034387638949185	909.1211111111111	0.6122222222222222	186.83444444444444
Control	D275	F1	1.0068543402629226	1.0288858321870702	1.0226481018172486	921.7533333333333	0.6233333333333333	190.41111111111113
Control	D275	G1	1.0225461977678942	0.9756992205410363	0.9972087083525413	936.1188888888889	0.5911111111111111	185.67444444444445
Control	D275	H1	0.9775436156326291	0.984869325997249	0.9767044259352916	894.92	0.5966666666666667	181.85666666666665
LPS	D263A	A2	1.7772631758552941	0.8515111695137977	1.139259596231123	1770.75	0.54	229.56555555555556
LPS	D263A	B2	1.6447018197522196	0.8585194918966274	1.098775183860273	1638.6744444444444	0.5444444444444445	221.40777777777777
LPS	D263A	C2	1.622555102630278	0.8760402978537013	1.106599670533419	1616.608888888889	0.5555555555555556	222.98444444444445
LPS	D263A	D2	1.6258215175781692	0.8515111695137977	1.090801816891021	1619.8633333333335	0.54	219.8011111111111
LPS	D263B	A2	1.6079730608400182	0.8863636363636365	1.1305697987887262	1873.971111111111	0.5633333333333334	246.1511111111111
LPS	D263B	B2	1.4932957186795084	0.8916083916083917	1.0988832653102885	1740.3233333333333	0.5666666666666668	239.25222222222223
LPS	D263B	C2	1.6905085605435122	0.896853146853147	1.1854968659216665	1970.16	0.5700000000000001	258.11
LPS	D263B	D2	1.50900959307148	0.868881118881119	1.0898503833233606	1758.6366666666668	0.5522222222222223	237.28555555555556
LPS	D273	A2	2.0236499980971834	0.8686514886164624	1.2365373092652168	1816.8166666666666	0.5511111111111111	236.18
LPS	D273	B2	1.7390270141158044	0.8896672504378283	1.175973380026876	1561.2844444444445	0.5644444444444445	224.61222222222221
LPS	D273	C2	1.7331879973428637	0.9071803852889667	1.1801269335256923	1556.042222222222	0.5755555555555556	225.40555555555557
LPS	D273	D2	1.7486209221327262	0.9159369527145359	1.2036986404965648	1569.8977777777777	0.5811111111111111	229.90777777777777
LPS	D273	E2	1.7317822198497594	0.888888888888889	1.1650855504411528	1613.1022222222223	0.5644444444444445	228.22666666666666
LPS	D273	F2	1.8748596154821087	0.8853893263342083	1.2123970856411959	1746.3744444444444	0.5622222222222223	237.49444444444444
LPS	D273	G2	1.6139707570773778	0.9098862642169729	1.1415006849140241	1503.3644444444444	0.5777777777777778	223.60666666666665
LPS	D273	H2	1.814155053693537	0.8783902012248469	1.1806896786434449	1689.83	0.5577777777777778	231.28333333333333
LPS	D274	A4	1.5936318549137383	0.8653421633554085	1.0935530333582992	1472.641111111111	0.5444444444444445	210.89777777777778
LPS	D274	B4	1.0961717723029216	0.8035320088300221	0.8720055309097194	1012.9488888888889	0.5055555555555555	168.17111111111112
LPS	D274	C4	1.3561015582188023	0.8671081677704195	1.0146914789422135	1253.1444444444444	0.5455555555555556	195.6888888888889
LPS	D274	D4	1.3984356189032738	0.8618101545253865	1.0209713660194735	1292.2644444444445	0.5422222222222223	196.9
LPS	D274	E4	1.4316078560307899	0.834659593280283	1.0272283127637802	1357.07	0.5244444444444445	199.9188888888889
LPS	D274	F4	1.451092331482232	0.8717948717948719	1.055317278282006	1375.54	0.5477777777777778	205.38555555555556
LPS	D274	G4	1.5480200658566596	0.8594164456233423	1.0838972297828673	1467.421111111111	0.54	210.9477777777778
LPS	D274	H4	1.4578930850507374	0.8647214854111407	1.0546207632833833	1381.9866666666667	0.5433333333333333	205.25
LPS	D275	A3	1.6687914812732911	0.9156193895870737	1.1503194590059218	1415.9422222222222	0.5666666666666668	210.5988888888889
LPS	D275	B3	1.7265546607493563	0.8850987432675045	1.1336113964402057	1464.9533333333334	0.5477777777777778	207.54
LPS	D275	C3	1.6675513604171623	0.8761220825852782	1.1074052888634665	1414.8899999999999	0.5422222222222223	202.7422222222222
LPS	D275	D3	1.7215967963762804	0.8797127468581688	1.1409488638001588	1460.7466666666667	0.5444444444444445	208.88333333333333
LPS	D275	E3	1.5704091546556413	0.8858321870701513	1.0886305961966227	1437.6755555555555	0.5366666666666667	202.69666666666666
LPS	D275	F3	1.5748379262571297	0.8729940394314535	1.079160195673871	1441.73	0.528888888888889	200.93333333333334
LPS	D275	G3	1.6658079777359862	0.8418156808803301	1.0883501243474927	1525.0111111111112	0.51	202.64444444444445
LPS	D275	H3	1.67297605805344	0.8473177441540578	1.0922230228599477	1531.5733333333333	0.5133333333333333	203.36555555555555
AB_monomer	D263A	E3	1.09899640543804	0.9128339903635568	0.9631893467877009	1094.9688888888888	0.5788888888888889	194.08666666666667
AB_monomer	D263A	F3	1.053327932057677	0.9846692947875603	1.0132076121943991	1049.4677777777779	0.6244444444444445	204.16555555555556
AB_monomer	D263A	G3	1.0374285541430024	0.9531318440648271	0.9732801224126879	1033.6266666666666	0.6044444444444445	196.12
AB_monomer	D263A	H3	1.0890521848541055	0.9426193604905826	0.9881957224485295	1085.0611111111111	0.5977777777777779	199.12555555555556
AB_monomer	D263B	E3	1.1354833050810293	0.9300699300699301	0.9948316094732987	1323.32	0.5911111111111111	216.59777777777776
AB_monomer	D263B	F3	1.067483282199523	0.9353146853146854	0.9738518479771064	1244.0711111111111	0.5944444444444444	212.03
AB_monomer	D263B	G3	1.0813675894905244	0.9405594405594406	0.9898813860115361	1260.2522222222221	0.5977777777777777	215.52
AB_monomer	D263B	H3	1.0574011185242955	0.9125874125874127	0.9544949432446673	1232.3211111111111	0.5800000000000001	207.81555555555556
AB_fibrils	D263A	E4	1.1832429233019786	0.8725361366622865	0.9712950517979363	1178.9066666666668	0.5533333333333333	195.72
AB_fibrils	D263A	F4	1.1111643308379848	0.8970652650021901	0.9573389025592247	1107.0922222222223	0.5688888888888889	192.90777777777777
AB_fibrils	D263A	G4	1.2060029993250263	0.8777923784494087	0.9878759055161529	1201.5833333333333	0.5566666666666668	199.0611111111111
AB_fibrils	D263A	H4	1.1136088448583934	0.8883048620236532	0.9659519033932301	1109.5277777777778	0.5633333333333334	194.64333333333335
AB_fibrils	D263B	E4	1.132420043436726	0.8793706293706295	0.9468195452173569	1319.75	0.558888888888889	206.14444444444445
AB_fibrils	D263B	F4	1.1295979910037546	0.9283216783216784	0.9833644423407413	1316.4611111111112	0.5900000000000001	214.10111111111112
AB_fibrils	D263B	G4	1.0647222471164535	0.9073426573426575	0.9531323559618935	1240.8533333333332	0.5766666666666668	207.51888888888888
AB_fibrils	D263B	H4	1.0617161892376836	0.8828671328671329	0.9276922900269583	1237.3500000000001	0.5611111111111111	201.98
AB_fibrils	D274	A6	1.1223419844932625	0.9077262693156734	0.9639223368093565	1037.1322222222223	0.5711111111111111	185.89777777777778
AB_fibrils	D274	B6	1.2258228391463808	0.9448123620309051	1.0347122198536614	1132.7566666666667	0.5944444444444444	199.55
AB_fibrils	D274	C6	1.117962847677401	0.939514348785872	0.9863916575445065	1033.0855555555556	0.5911111111111111	190.23111111111112
AB_fibrils	D274	D6	1.169174219485295	0.9200883002207506	0.9956559313245377	1080.408888888889	0.5788888888888889	192.01777777777778
AB_fibrils	D274	E6	1.1079074584117568	0.9089301503094608	0.9606940029773162	1050.2233333333334	0.5711111111111111	186.97
AB_fibrils	D274	F6	1.1353472448713768	0.907161803713528	0.9717468967259514	1076.2344444444445	0.5700000000000001	189.1211111111111
AB_fibrils	D274	G6	1.1574198044109367	0.8877099911582671	0.9633087887918177	1097.1577777777777	0.5577777777777778	187.4788888888889
AB_fibrils	D274	H6	1.1356625504056628	0.907161803713528	0.9809957024453673	1076.5333333333333	0.5700000000000001	190.92111111111112
AB_fibrils	D275	A9	1.0540529657320035	0.9946140035906642	1.0215769485785553	894.3466666666667	0.6155555555555555	187.0288888888889
AB_fibrils	D275	B9	1.0496830784068703	1.0089766606822261	1.0414651872374192	890.6388888888889	0.6244444444444445	190.67
AB_fibrils	D275	C9	1.0564585644782636	1.0287253141831239	1.0540645108430957	896.3877777777777	0.6366666666666666	192.97666666666666
AB_fibrils	D275	D9	1.0712588241572136	1.0089766606822261	1.0408461453261577	908.9455555555555	0.6244444444444445	190.55666666666667
AB_fibrils	D275	E9	1.01860047661787	1.0233837689133425	1.0236208020599762	932.5066666666667	0.62	190.59222222222223
AB_fibrils	D275	F9	1.02978103128844	1.0160476845483724	1.024008688659837	942.7422222222223	0.6155555555555555	190.66444444444446
AB_fibrils	D275	G9	1.0728368472826288	0.9940394314534617	1.0237580542414655	982.1588888888889	0.6022222222222222	190.61777777777777
AB_fibrils	D275	H9	1.0991849433902494	0.9922054103622192	1.0368566863444524	1006.28	0.6011111111111112	193.05666666666667
Tau_WT_mono	D263A	E6	1.0405399565686138	0.8760402978537013	0.9041224678287602	1036.7266666666667	0.5555555555555556	182.18444444444444
Tau_WT_mono	D263A	F6	1.0145725710917817	0.900569426193605	0.9073868061730183	1010.8544444444444	0.5711111111111111	182.84222222222223
Tau_WT_mono	D263A	G6	0.9917009752685327	0.909329829172142	0.9094545880633844	988.0666666666667	0.5766666666666667	183.2588888888889
Tau_WT_mono	D263A	H6	0.9767238661015214	0.883048620236531	0.885324951924071	973.1444444444444	0.56	178.39666666666668
Tau_WT_mono	D263B	E6	0.9412593599661354	0.9423076923076923	0.9149697053979124	1096.9666666666667	0.5988888888888889	199.21
Tau_WT_mono	D263B	F6	0.8868929012033766	0.9143356643356645	0.8685345679973157	1033.6066666666668	0.5811111111111111	189.1
Tau_WT_mono	D263B	G6	0.8999344063488554	0.9388111888111889	0.8879680225771016	1048.8055555555557	0.5966666666666667	193.3311111111111
Tau_WT_mono	D263B	H6	0.8924225985382532	0.8951048951048952	0.850882173199133	1040.0511111111111	0.5688888888888889	185.25666666666666
Tau_WT_mono	D273	A7	1.074811010098541	0.9894921190893169	1.0275042030005643	964.9566666666667	0.6277777777777778	196.25444444444443
Tau_WT_mono	D273	B7	1.1162509502480005	1.0262697022767076	1.086823229649624	1002.1611111111112	0.6511111111111111	207.58444444444444
Tau_WT_mono	D273	C7	1.027488737027974	1.021015761821366	1.0404651514534529	922.4711111111111	0.6477777777777778	198.73
Tau_WT_mono	D273	D7	0.9563982746559383	1.0262697022767076	1.0054275425971926	858.6466666666666	0.6511111111111111	192.0377777777778
Tau_WT_mono	D273	E7	0.9724980541498052	1.0201224846894137	0.9976885924236881	905.8522222222222	0.6477777777777778	195.43555555555557
Tau_WT_mono	D273	F7	0.902323389864879	1.0446194225721783	0.9876431867362074	840.4866666666667	0.6633333333333333	193.46777777777777
Tau_WT_mono	D273	G7	0.9791720966573126	1.0043744531933507	0.9960947138250534	912.0688888888889	0.6377777777777778	195.12333333333333
Tau_WT_mono	D273	H7	0.9994184815509545	0.9676290463692039	0.9674843093712688	930.9277777777778	0.6144444444444445	189.51888888888888
Tau_P301S-fibrils	D263A	E8	0.9239326230823124	0.9233464739378012	0.8862127196156683	920.5466666666666	0.5855555555555556	178.57555555555555
Tau_P301S-fibrils	D263A	F8	0.9395130543684117	0.9618922470433641	0.9266530193061903	936.07	0.61	186.72444444444443
Tau_P301S-fibrils	D263A	G8	0.8628476525221457	0.9689005694261936	0.9020546859383939	859.6855555555555	0.6144444444444445	181.76777777777778
Tau_P301S-fibrils	D263A	H8	0.9633849827994647	0.9303547963206309	0.916380278874851	959.8544444444444	0.5900000000000001	184.65444444444444
Tau_P301S-fibrils	D263B	E8	0.9858258602969638	0.9405594405594406	0.9392002837447675	1148.9055555555556	0.5977777777777777	204.48555555555555
Tau_P301S-fibrils	D263B	F8	0.8994148054785954	0.9458041958041958	0.8913974557382404	1048.2	0.6011111111111112	194.07777777777778
Tau_P301S-fibrils	D263B	G8	0.8861797609263959	0.9230769230769231	0.877103047577006	1032.7755555555555	0.5866666666666667	190.96555555555557
Tau_P301S-fibrils	D263B	H8	0.8867012685888404	0.9265734265734267	0.8835077181383587	1033.3833333333334	0.5888888888888889	192.36
Tau_P301S-fibrils	D273	A10	0.8977358339951937	1	0.9387379945433709	805.98	0.6344444444444445	179.3
Tau_P301S-fibrils	D273	B10	0.8504630650939605	1.0227670753064797	0.9350498251900804	763.5388888888889	0.6488888888888888	178.59555555555556
Tau_P301S-fibrils	D273	C10	0.8348977166511296	1.0280210157618213	0.92823194745813	749.5644444444445	0.6522222222222221	177.29333333333332
Tau_P301S-fibrils	D273	D10	0.8776977838530395	1.0070052539404553	0.939238282499811	787.99	0.6388888888888888	179.39555555555555
Tau_P301S-fibrils	D273	E10	0.8414088850054723	1.0043744531933507	0.902305451802189	783.7466666666667	0.6377777777777778	176.75111111111113
Tau_P301S-fibrils	D273	F10	0.8329372049539407	1.0271216097987752	0.9171381654514053	775.8555555555555	0.6522222222222221	179.65666666666667
Tau_P301S-fibrils	D273	G10	0.8338282701466321	1.0323709536307961	0.9233038097101808	776.6855555555555	0.6555555555555556	180.86444444444444
Tau_P301S-fibrils	D273	H10	0.8696032851319152	1.0236220472440944	0.9350338486495992	810.0088888888889	0.65	183.16222222222223
Tau_P301S-fibrils	D274	A10	0.8396267393075926	0.9801324503311258	0.8857694302010717	775.8811111111112	0.6166666666666667	170.82555555555555
Tau_P301S-fibrils	D274	B10	0.8617160096107744	0.9977924944812363	0.910693092124215	796.2933333333333	0.6277777777777778	175.63222222222223
Tau_P301S-fibrils	D274	C10	0.8360435905675413	1.0030905077262693	0.906020625684162	772.57	0.6311111111111111	174.73111111111112
Tau_P301S-fibrils	D274	D10	0.8268777037066651	0.98719646799117	0.882831134412629	764.1	0.6211111111111111	170.2588888888889
Tau_P301S-fibrils	D274	E10	0.8564342987953628	0.9637488947833777	0.8820563178049502	811.8433333333334	0.6055555555555556	171.66555555555556
Tau_P301S-fibrils	D274	F10	0.8595533620917768	0.995579133510168	0.9079758103766462	814.8	0.6255555555555555	176.71
Tau_P301S-fibrils	D274	G10	0.8375159667381965	0.9920424403183025	0.9013018264964012	793.91	0.6233333333333333	175.41111111111113
Tau_P301S-fibrils	D274	H10	0.8341777133491748	1.0097259062776305	0.9059890298887717	790.7455555555556	0.6344444444444445	176.32333333333332
