# Supplementary material for: Polarized microtubule remodeling transforms the morphology of reactive microglia and drives cytokine release
Source: Nat Commun. 2023 Oct 9;14:6322. doi: 10.1038/s41467-023-41891-6 (PMC10562429; doi:10.1038/s41467-023-41891-6)
Supplement: Supplementary file 10 — Source Data [file 41467_2023_41891_MOESM10_ESM.zip › data/Fig 2/Fig2g_Luminex_aov_ccl2.csv]

term	group1	group2	null.value	estimate	conf.low	conf.high	p.adj	p.adj.signif
Condition	Control	LPS	0	51872.57666666667	32358.885196886902	71386.26813644644	3.87e-4	***
Condition	Control	Taxol 1uM	0	28403.723333333328	6586.753024140657	50220.693642526	0.016	*
Condition	Control	Nocodazole 1uM	0	32228.53333333333	10411.563024140658	54045.503642526004	0.00873	**
Condition	LPS	Taxol 1uM	0	-23468.853333333343	-45285.82364252601	-1651.8830241406722	0.0371	*
Condition	LPS	Nocodazole 1uM	0	-19644.043333333342	-41461.01364252601	2172.926975859329	0.0749	ns
Condition	Taxol 1uM	Nocodazole 1uM	0	3824.8100000000013	-20074.483549530567	27724.10354953057	0.942	ns
