# Supplementary material for: Polarized microtubule remodeling transforms the morphology of reactive microglia and drives cytokine release
Source: Nat Commun. 2023 Oct 9;14:6322. doi: 10.1038/s41467-023-41891-6 (PMC10562429; doi:10.1038/s41467-023-41891-6)
Supplement: Supplementary file 10 — Source Data [file 41467_2023_41891_MOESM10_ESM.zip › data/Fig 2/Fig2b_lpsabtau_ramification_aov.csv]

term	group1	group2	null.value	estimate	conf.low	conf.high	p.adj	p.adj.signif
Treatment	Control	LPS	0	-0.12630697860525542	-0.15309807571974593	-0.09951588149076489	3.55e-15	****
Treatment	Control	AB_monomer	0	-0.061026755220250584	-0.10338719916852804	-0.018666311271973123	7.8e-4	***
Treatment	Control	AB_fibrils	0	-0.06151355401236425	-0.0904512462498436	-0.03257586177488489	1.33e-7	****
Treatment	Control	Tau_WT_mono	0	-0.04004123085602107	-0.07285348964594734	-0.0072289720660947965	0.0074400000000000004	**
Treatment	Control	Tau_P301S-fibrils	0	-0.016870884290123844	-0.0458085765276032	0.012066807947355512	0.543	ns
Treatment	LPS	AB_monomer	0	0.06528022338500483	0.02291977943672737	0.10764066733328229	2.52e-4	***
Treatment	LPS	AB_fibrils	0	0.06479342459289117	0.03585573235541181	0.09373111683037053	2.63e-8	****
Treatment	LPS	Tau_WT_mono	0	0.08626574774923434	0.05345348895930807	0.11907800653916062	7.57e-11	****
Treatment	LPS	Tau_P301S-fibrils	0	0.10943609431513157	0.08049840207765221	0.13837378655261093	3.71e-14	****
Treatment	AB_monomer	AB_fibrils	0	-4.8679879211366295e-4	-0.044236477178682024	0.0432628795944547	1	ns
Treatment	AB_monomer	Tau_WT_mono	0	0.020985524364229513	-0.025418017028580014	0.06738906575703904	0.78	ns
Treatment	AB_monomer	Tau_P301S-fibrils	0	0.04415587093012674	0.00040619254355837853	0.0879055493166951	0.0465	*
Treatment	AB_fibrils	Tau_WT_mono	0	0.021472323156343176	-0.013114834494005953	0.056059480806692305	0.472	ns
Treatment	AB_fibrils	Tau_P301S-fibrils	0	0.0446426697222404	0.01370697546036738	0.07557836398411343	7.59e-4	***
Treatment	Tau_WT_mono	Tau_P301S-fibrils	0	0.023170346565897226	-0.011416811084451903	0.057757504216246355	0.384	ns
