# Supplementary material for: Polarized microtubule remodeling transforms the morphology of reactive microglia and drives cytokine release
Source: Nat Commun. 2023 Oct 9;14:6322. doi: 10.1038/s41467-023-41891-6 (PMC10562429; doi:10.1038/s41467-023-41891-6)
Supplement: Supplementary file 10 — Source Data [file 41467_2023_41891_MOESM10_ESM.zip › data/Fig 2/Fig2d_lpstimecourse_ramification_aov.csv]

term	group1	group2	null.value	estimate	conf.low	conf.high	p.adj	p.adj.signif
Key	Control	1h LPS	0	-0.18623867249570003	-0.2346955680161354	-0.13778177697526467	3.08e-10	****
Key	Control	2h LPS	0	-0.12854267079436388	-0.17699956631479924	-0.08008577527392852	8.46e-10	****
Key	Control	8h LPS	0	0.03252363255166757	-0.022012804042649436	0.08706006914598458	0.465	ns
Key	Control	24h LPS	0	-0.19607294248060303	-0.24701640195080296	-0.1451294830104031	3.08e-10	****
Key	1h LPS	2h LPS	0	0.05769600170133615	0.009239106180900791	0.10615289722177151	0.0112	*
Key	1h LPS	8h LPS	0	0.2187623050473676	0.1642258684530506	0.2732987416416846	3.08e-10	****
Key	1h LPS	24h LPS	0	-0.009834269984902999	-0.06077772945510293	0.04110918948529693	0.983	ns
Key	2h LPS	8h LPS	0	0.16106630334603145	0.10652986675171444	0.21560273994034845	3.17e-10	****
Key	2h LPS	24h LPS	0	-0.06753027168623915	-0.11847373115643908	-0.01658681221603922	0.00339	**
Key	8h LPS	24h LPS	0	-0.2285965750322706	-0.2853538499467648	-0.1718393001177764	3.08e-10	****
