# Supplementary material for: Polarized microtubule remodeling transforms the morphology of reactive microglia and drives cytokine release
Source: Nat Commun. 2023 Oct 9;14:6322. doi: 10.1038/s41467-023-41891-6 (PMC10562429; doi:10.1038/s41467-023-41891-6)
Supplement: Supplementary file 10 — Source Data [file 41467_2023_41891_MOESM10_ESM.zip › data/Fig 2/Fig2g_Luminex_aov_il6.csv]

term	group1	group2	null.value	estimate	conf.low	conf.high	p.adj	p.adj.signif
Condition	Control	LPS	0	13195.099999999999	10676.35404060431	15713.845959395687	6.84e-6	****
Condition	Control	Taxol 1uM	0	10171.869999999999	7355.826408369156	12987.913591630842	6.74e-5	****
Condition	Control	Nocodazole 1uM	0	9826.954999999998	7010.911408369155	12642.998591630841	8.23e-5	****
Condition	LPS	Taxol 1uM	0	-3023.2299999999996	-5839.273591630843	-207.18640836915665	0.0374	*
Condition	LPS	Nocodazole 1uM	0	-3368.1450000000004	-6184.188591630844	-552.1014083691575	0.0235	*
Condition	Taxol 1uM	Nocodazole 1uM	0	-344.9150000000009	-3429.7361961081588	2739.906196108157	0.979	ns
