# Supplementary material for: Polarized microtubule remodeling transforms the morphology of reactive microglia and drives cytokine release
Source: Nat Commun. 2023 Oct 9;14:6322. doi: 10.1038/s41467-023-41891-6 (PMC10562429; doi:10.1038/s41467-023-41891-6)
Supplement: Supplementary file 10 — Source Data [file 41467_2023_41891_MOESM10_ESM.zip › data/Fig 2/Fig2f_cytoskeleton_perimeter_aov.csv]

term	group1	group2	null.value	estimate	conf.low	conf.high	p.adj	p.adj.signif
Key	Control	LPS	0	0.2588672214467854	0.1996852850575288	0.31804915783604204	0	****
Key	Control	Taxol 1uM + LPS	0	-0.03814528101235404	-0.12854718210496402	0.052256620080255944	0.684	ns
Key	Control	Nocodazole 1uM + LPS	0	-0.012319571849180089	-0.0715015082384367	0.04686236454007652	0.947	ns
Key	LPS	Taxol 1uM + LPS	0	-0.29701250245913946	-0.38741440355174944	-0.20661060136652948	0	****
Key	LPS	Nocodazole 1uM + LPS	0	-0.2711867932959655	-0.33036872968522213	-0.2120048569067089	0	****
Key	Taxol 1uM + LPS	Nocodazole 1uM + LPS	0	0.02582570916317395	-0.06457619192943603	0.11622761025578393	0.875	ns
