# Supplementary material for: Polarized microtubule remodeling transforms the morphology of reactive microglia and drives cytokine release
Source: Nat Commun. 2023 Oct 9;14:6322. doi: 10.1038/s41467-023-41891-6 (PMC10562429; doi:10.1038/s41467-023-41891-6)
Supplement: Supplementary file 10 — Source Data [file 41467_2023_41891_MOESM10_ESM.zip › data/Fig 2/Fig2g_Luminex_aov_tnfa.csv]

term	group1	group2	null.value	estimate	conf.low	conf.high	p.adj	p.adj.signif
Condition	Control	LPS	0	7336.030000000001	3264.816114602814	11407.243885397187	0.0032	**
Condition	Control	Taxol 1uM	0	3940.015	-611.7404993445739	8491.770499344573	0.0864	ns
Condition	Control	Nocodazole 1uM	0	769.6000000000004	-3782.1554993445734	5321.355499344574	0.933	ns
Condition	LPS	Taxol 1uM	0	-3396.0150000000003	-7947.770499344574	1155.7404993445734	0.142	ns
Condition	LPS	Nocodazole 1uM	0	-6566.43	-11118.185499344574	-2014.6745006554265	0.0098	**
Condition	Taxol 1uM	Nocodazole 1uM	0	-3170.4149999999995	-8156.613326478429	1815.78332647843	0.225	ns
