# Supplementary material for: Polarized microtubule remodeling transforms the morphology of reactive microglia and drives cytokine release
Source: Nat Commun. 2023 Oct 9;14:6322. doi: 10.1038/s41467-023-41891-6 (PMC10562429; doi:10.1038/s41467-023-41891-6)
Supplement: Supplementary file 10 — Source Data [file 41467_2023_41891_MOESM10_ESM.zip › data/Fig 2/Fig2f_cytoskeleton in vitro.csv]

Key	ExpID	Well	Norm_Perimeter	Norm_Ramification	Norm_Size
Control	D239A	B11	1.0430891471571107	1.0904347826086955	1.026069018809292
Control	D239A	C11	0.9916432010173495	0.9913043478260868	0.9853188691541208
Control	D239A	D11	0.9652676518255399	0.9182608695652174	0.9886121120365872
Control	D239B	B11	1.0249473629178292	1.0332778702163061	1.0292364726926373
Control	D239B	C11	0.9874336392541931	0.9833610648918469	0.9867163228420386
Control	D239B	D11	0.9876189978279777	0.9833610648918469	0.9840472044653239
Control	D245A	A1	1.0108470531734477	1.0251322751322751	0.9903694591795991
Control	D245A	B1	0.989833132154274	1.039304610733182	0.960789746620448
Control	D245A	C1	0.9839800007289614	0.9183673469387755	1.0235250518489163
Control	D245A	D1	1.0120664555537213	1.0119047619047619	1.0233550921597072
Control	D245A	E1	0.9561372377873908	0.9403383793410508	0.9572285195722852
Control	D245A	F1	1.0176007366411848	1.0543187889581478	0.9873330848733308
Control	D245A	G1	0.9974965709736517	0.9866429207479963	0.9996530649965306
Control	D245A	H1	1.028765454597773	1.018699910952805	1.0557853305578533
Control	D245B	A1	1.0124294298041618	1.050826699326393	0.9329188026691096
Control	D245B	B1	1.0433233882769337	0.9797917942437231	1.1480277306720206
Control	D245B	C1	0.9631125379557047	1.0238824249846907	0.8812051277053323
Control	D245B	D1	0.9811346439631994	0.9454990814451929	1.0378483389535376
Control	D245B	E1	1.0234768495641018	1.0525002711790867	0.9887075444547055
Control	D245B	F1	1.0096073855625423	1.0298025816249052	0.9922348912998006
Control	D245B	G1	0.9700016774035607	0.9474183750949128	0.991094165772074
Control	D245B	H1	0.9998486936653082	0.9768413059984814	1.0265518415302581
LPS	D239A	E11	1.134380961031883	0.8452173913043478	1.4902660296856163
LPS	D239A	F11	1.1379780179852848	0.8686956521739131	1.472269850245335
LPS	D239A	G11	1.1115450994640748	0.8608695652173912	1.388479951181737
LPS	D239B	E11	1.195405959040508	0.9284525790349418	1.5864537365536904
LPS	D239B	F11	1.2086519678901917	0.9584026622296173	1.6110584788824136
LPS	D239B	G11	1.2086234511865326	1.0133111480865227	1.5489385017145287
LPS	D245A	A12	1.2453475109183414	1.0747354497354498	1.5437310764759407
LPS	D245A	B12	1.2473601948471003	0.9863945578231292	1.6714185621930486
LPS	D245A	C12	1.160388665078674	1.0052910052910053	1.4368401094582253
LPS	D245A	D12	1.23096928285204	0.9561602418745275	1.6511112942085033
LPS	D245A	E12	1.4091112758444448	1.2497137768731712	1.6798025825123115
LPS	D245A	F12	1.3342509375869247	1.182546749777382	1.5956646759566468
LPS	D245A	G12	1.382276489828021	1.2003561887800533	1.687667596876676
LPS	D245A	H12	1.319144038289995	1.1932324131789849	1.5400899304008995
LPS	D245B	A12	1.299958782846101	1.0238824249846907	1.6292718424523582
LPS	D245B	B12	1.3287805394531353	1.050826699326393	1.6630892280503415
LPS	D245B	C12	1.307824074599267	1.0606246172688303	1.5745200085764965
LPS	D245B	D12	1.2444101598393664	0.9699938763012859	1.5985978727689738
LPS	D245B	E12	1.3458938909480438	0.9751599956611346	1.8861706444625297
LPS	D245B	F12	1.2898865032482691	1.0415717539863325	1.6649833484873549
LPS	D245B	G12	1.2743481360419622	0.9356492027334853	1.7307870003442758
LPS	D245B	H12	1.2782041808150368	1.10041761579347	1.56395552010022
Taxol 1uM + LPS	D239A	E8	0.9578813506652452	0.6991304347826086	1.1545378266918496
Taxol 1uM + LPS	D239A	F8	0.9441700809385623	0.6834782608695651	1.1300922141171672
Taxol 1uM + LPS	D239A	G8	0.9390785529542814	0.6782608695652173	1.1252468688490067
Taxol 1uM + LPS	D239B	E8	0.9571203832644972	0.6589018302828619	1.2061514400262585
Taxol 1uM + LPS	D239B	F8	0.9695536660598947	0.6838602329450916	1.2256342230677304
Taxol 1uM + LPS	D239B	G8	1.0032318930813724	0.6938435940099834	1.3219413065364138
Nocodazole 1uM + LPS	D239A	E7	1.0726200094659393	0.9965217391304347	1.1931140380696226
Nocodazole 1uM + LPS	D239A	F7	1.012755114236677	0.96	1.1000873886706475
Nocodazole 1uM + LPS	D239A	G7	1.0117224663074709	0.9860869565217389	1.028931951254699
Nocodazole 1uM + LPS	D239B	E7	0.9962595590367058	0.7986688851913479	1.1800938220129749
Nocodazole 1uM + LPS	D239B	F7	0.9856370869236656	0.7787021630615641	1.1705165469224563
Nocodazole 1uM + LPS	D239B	G7	0.9609416215548258	0.7537437603993346	1.1408407341220532
Nocodazole 1uM + LPS	D245A	A9	0.985539763773619	NA	NA
Nocodazole 1uM + LPS	D245A	B9	0.860350287403761	0.7142857142857143	0.9213877990408593
Nocodazole 1uM + LPS	D245A	C9	0.7670603773018565	0.9523809523809523	0.7273999653443672
Nocodazole 1uM + LPS	D245A	D9	0.7512519197770807	0.873015873015873	0.6941129790366907
Nocodazole 1uM + LPS	D245A	E9	0.8808425333550746	0.8263579697239536	0.8879233288792333
Nocodazole 1uM + LPS	D245A	F9	1.1684587126044295	NA	NA
Nocodazole 1uM + LPS	D245A	G9	1.081097672098756	1.0923122588305134	1.0887840508878406
Nocodazole 1uM + LPS	D245A	H9	0.9634844662708499	NA	NA
Nocodazole 1uM + LPS	D245B	A9	0.9776860160406575	0.73810981833027145	1.3475668522741793
Nocodazole 1uM + LPS	D245B	B9	0.9564436780826837	0.7681567666870789	1.2011939522704975
Nocodazole 1uM + LPS	D245B	C9	0.9970406839778712	0.8622167789344762	1.163058170737254
Nocodazole 1uM + LPS	D245B	D9	0.966059501436298	0.8099612165748111	1.1878395675366613
Nocodazole 1uM + LPS	D245B	E9	1.1312177269821695	0.9356492027334853	1.4659170767335938
Nocodazole 1uM + LPS	D245B	F9	1.063530526478042	0.965072133637054	1.255922446208341
Nocodazole 1uM + LPS	D245B	G9	1.0779533636474914	1.0651100987091875	1.172398136381588
Nocodazole 1uM + LPS	D245B	H9	1.0606775803680313	0.9415337889141989	1.2523625496983462
