# Supplementary material for: Polarized microtubule remodeling transforms the morphology of reactive microglia and drives cytokine release
Source: Nat Commun. 2023 Oct 9;14:6322. doi: 10.1038/s41467-023-41891-6 (PMC10562429; doi:10.1038/s41467-023-41891-6)
Supplement: Supplementary file 10 — Source Data [file 41467_2023_41891_MOESM10_ESM.zip › data/Fig 2/Fig2f_cytoskeleton_Size_aov.csv]

term	group1	group2	null.value	estimate	conf.low	conf.high	p.adj	p.adj.signif
Key	Control	LPS	0	0.6008427294873906	0.5024675877879518	0.6992178711868294	1.46e-12	****
Key	Control	Taxol 1uM + LPS	0	0.19408726202388138	0.043816750910652985	0.3443577731371098	0.0061	**
Key	Control	Nocodazole 1uM + LPS	0	0.1148612482520508	0.01267663607753039	0.2170458604265712	0.0215	*
Key	LPS	Taxol 1uM + LPS	0	-0.4067554674635092	-0.5570259785767376	-0.2564849563502808	5.93e-9	****
Key	LPS	Nocodazole 1uM + LPS	0	-0.4859814812353398	-0.5881660934098603	-0.3837968690608194	1.46e-12	****
Key	Taxol 1uM + LPS	Nocodazole 1uM + LPS	0	-0.07922601377183058	-0.23201754812862463	0.07356552058496346	0.524	ns
