# Supplementary material for: Polarized microtubule remodeling transforms the morphology of reactive microglia and drives cytokine release
Source: Nat Commun. 2023 Oct 9;14:6322. doi: 10.1038/s41467-023-41891-6 (PMC10562429; doi:10.1038/s41467-023-41891-6)
Supplement: Supplementary file 10 — Source Data [file 41467_2023_41891_MOESM10_ESM.zip › data/Fig 5/Fig5j_MTspindown_map4kd.xlsx]

## Sheet: Sheet1
	siNT	siNT LPS	siMAP4 LPS
Exp1	0.495302	0.711957	0.705861		Table Analyzed	D253 siMap4
	0.621391	0.779345	0.612164		Data sets analyzed	A-C
Exp2	0.519338	0.684673	0.66957		ANOVA summary
	0.558942	0.680753	0.673514		F	5.422
					P value	0.0169
Exp3	0.491605	0.610347	0.441479		P value summary	*
	0.501157	0.58691	0.544142		Significant diff. among means (P < 0.05)?	Yes
					R squared	0.4196
					Brown-Forsythe test
					F (DFn, DFd)	0.9213 (2, 15)
					P value	0.4194
					P value summary	ns
					Are SDs significantly different (P < 0.05)?	No
					Bartlett's test
					Bartlett's statistic (corrected)	2.046
					P value	0.3594
					P value summary	ns
					Are SDs significantly different (P < 0.05)?	No
					ANOVA table	SS	DF	MS	F (DFn, DFd)	P value
					Treatment (between columns)	0.06261	2	0.0313	F (2, 15) = 5.422	P=0.0169
					Residual (within columns)	0.08661	15	0.005774
					Total	0.1492	17
					Data summary
					Number of treatments (columns)	3
					Number of values (total)	18
					Number of families	1
					Number of comparisons per family	3
					Alpha	0.05
					Tukey's multiple comparisons test	Mean Diff.	95.00% CI of diff.	Below threshold?	Summary	Adjusted P Value
					siNT vs. siNT LPS	-0.1444	-0.2583 to -0.03042	Yes	*	0.0129	A-B
					siNT vs. siMAP4 LPS	-0.0765	-0.1904 to 0.03745	No	ns	0.222	A-C
					siNT LPS vs. siMAP4 LPS	0.06788	-0.04607 to 0.1818	No	ns	0.2981	B-C
					Test details	Mean 1	Mean 2	Mean Diff.	SE of diff.	n1	n2	q	DF
					siNT vs. siNT LPS	0.5313	0.6757	-0.1444	0.04387	6	6	4.654	15
					siNT vs. siMAP4 LPS	0.5313	0.6078	-0.0765	0.04387	6	6	2.466	15
					siNT LPS vs. siMAP4 LPS	0.6757	0.6078	0.06788	0.04387	6	6	2.188	15
