# Supplementary material for: Polarized microtubule remodeling transforms the morphology of reactive microglia and drives cytokine release
Source: Nat Commun. 2023 Oct 9;14:6322. doi: 10.1038/s41467-023-41891-6 (PMC10562429; doi:10.1038/s41467-023-41891-6)
Supplement: Supplementary file 10 — Source Data [file 41467_2023_41891_MOESM10_ESM.zip › data/Fig 5/Fig5g_stmn1_tracks.csv]

EXPID	SIRNA	LPS	CELL	LABEL	TRACK_INDEX	TRACK_ID	TOTAL_DISTANCE_TRAVELED	MAX_DISTANCE_TRAVELED	CONFINMENT_RATIO	MEAN_STRAIGHT_LINE_SPEED	LINEARITY_OF_FORWARD_PROGRESSION	MEAN_DIRECTIONAL_CHANGE_RATE	NUMBER_SPOTS	NUMBER_GAPS	NUMBER_SPLITS	NUMBER_MERGES	NUMBER_COMPLEX	LONGEST_GAP	TRACK_DURATION	TRACK_START	TRACK_STOP	TRACK_DISPLACEMENT	TRACK_X_LOCATION	TRACK_Y_LOCATION	TRACK_Z_LOCATION	TRACK_MEAN_SPEED	TRACK_MAX_SPEED	TRACK_MIN_SPEED	TRACK_MEDIAN_SPEED	TRACK_STD_SPEED	TRACK_MEAN_QUALITY	CONFINEMENT_RATIO
D250	Control	24h LPS	01	NA	1677.8177966101696	1677.8177966101696	1.5639487398399767	1.4231697518047293	NA	0.2302025402470279	0.8858278959435861	0.6554944651372214	7.111581920903955	0.4194915254237288	0	0	0	0.5466101694915254	6.785310734463277	77.05084745762711	83.8361581920904	1.4208082643999187	67.64973006700934	72.5796785243646	0	0.2593004210379597	0.4926327383416182	0.09580688041475523	0.24017495296808627	0.1695362632809073	3.00535544665683	0.9184024396231456
D250	Control	24h LPS	02	NA	1070.4810126582279	1070.4810126582279	1.7395381277464497	1.6168950166149967	NA	0.2331555172683563	0.9062906928253966	0.5129109676292827	7.482278481012658	0.3924050632911392	0	0	0	0.5658227848101266	7.132911392405063	80.88481012658228	88.01772151898734	1.6152045027330975	53.43576743924675	58.81980396647895	0	0.25643031245996073	0.4738462038865517	0.10813673704058069	0.24493105844552612	0.14282729014249942	3.0587870178664973	0.9379036317166456
D250	Control	24h LPS	03	NA	998.2412280701755	998.2412280701755	1.3977497002293684	1.2889060523975662	NA	0.2728722180772241	0.8951032030386096	0.7713558292271734	5.605263157894737	0.22807017543859648	0	0	0	0.33771929824561403	4.956140350877193	61.521929824561404	66.4780701754386	1.284531080759113	67.86386420684727	50.46804762483426	0	0.30613675194000295	0.6289314187266735	0.11198382029104319	0.2435057430103676	0.2445673682359328	2.7027877286440924	0.9237521769456809
D250	Control	24h LPS	03b	NA	544.2564102564103	544.2564102564103	2.4208441616914844	2.3267801149051213	NA	0.35962734255158274	0.9538976154877135	0.30295151566388195	7.273504273504273	0.1452991452991453	0	0	0	0.22008547008547008	6.5	86.45299145299145	92.95299145299145	2.325988071312666	28.632698642480275	84.66314770277859	0	0.3757820049062035	0.5392385128601045	0.2229477423175063	0.3812693728462679	0.12354173197124572	2.032679663565535	0.9675661278221931
D250	Control	24h LPS	04	NA	1355.8480885311872	1355.8480885311872	3.2283108868178125	2.98110711453795	NA	0.23219060179541906	0.9087801025885739	0.5141104396000216	12.964788732394366	0.4949698189134809	0	0	0	0.5633802816901409	12.714285714285714	90.8148893360161	103.52917505030182	2.974941308817637	61.56436515776026	61.778540844132884	0	0.2549242846028913	0.48338096444535356	0.09133709424599373	0.24707073819073017	0.1338161851360879	2.9319892273913486	0.9315055268968178
D250	Control	24h LPS	05	NA	1138.2784380305602	1138.2784380305602	2.364630486672987	2.261652880497336	NA	0.3034339836198098	0.9426355301035223	0.33848581724828336	7.973684210526316	0.27249575551782684	0	0	0	0.3607809847198642	7.401528013582343	81.90577249575551	89.30730050933786	2.2606511136362792	54.1998239719077	50.356073897188914	0	0.3207235350511636	0.5065517663087533	0.16602353868135197	0.3231246002322392	0.1283019926075294	2.3280521461845485	0.9635232237827508
D250	Control	Control	01	NA	2725.1349206349205	2725.1349206349205	2.7080976657133604	2.5248108897616808	NA	0.3737002269406531	0.9272018352536117	0.5163872710512688	7.479166666666667	0.10416666666666667	0	0	0	0.1597222222222222	6.654761904761905	91.70039682539682	98.35515873015873	2.5182399364583974	38.88030376740857	48.71446540309341	0	0.4014146573985193	0.720663657855753	0.16320612699686432	0.38643709328286385	0.22277215920030535	3.6320880495253842	0.9380721998078811
D250	Control	Control	02	NA	1232.860465116279	1232.860465116279	3.3440731564588972	3.0990946109765765	NA	0.32759303911141047	0.9163888032603887	0.5044538673718979	9.854651162790697	0.18604651162790697	0	0	0	0.29796511627906974	9.181686046511627	95.1671511627907	104.34883720930233	3.090982452851986	75.09892662954597	46.705761436337376	0	0.35595970796449466	0.6549209659437039	0.1362615477719685	0.34428171597738594	0.18681640438830432	4.138680422026197	0.9334772768986486
D250	Control	Control	03	NA	1814.1519823788547	1814.1519823788547	3.271749891727384	3.071814336036343	NA	0.3582414295123747	0.9347426321258538	0.429392289976044	9.295154185022026	0.12665198237885464	0	0	0	0.19273127753303965	8.492290748898679	93.0011013215859	101.49339207048457	3.069107492084217	95.48175979908952	72.13934628689437	0	0.38253072247499414	0.6605943731386125	0.17079627576863174	0.37414453802115694	0.17990779135981302	2.6676909965034254	0.9462024962076651
D250	Control	Control	041	NA	523.3981042654028	523.3981042654028	2.2922097114480766	2.1617986503632807	NA	0.4050795376504524	0.9275238146827766	0.48879566339267955	6.2559241706161135	0.08530805687203792	0	0	0	0.15165876777251186	5.421800947867299	86.87203791469194	92.29383886255924	2.1582009933905826	70.91466301050424	43.6356021345054	0	0.43231867003436125	0.7183931309523209	0.20840449258667573	0.42565805277597263	0.21551765584088578	2.1899209996244973	0.9418710747335308
D250	Control	Control	042	NA	788.1164383561644	788.1164383561644	1.9913753865309047	1.8633940031135623	NA	0.36552743765454926	0.9097726416094835	0.6579295054442968	6.041095890410959	0.1506849315068493	0	0	0	0.23972602739726026	5.294520547945205	76.16438356164383	81.45890410958904	1.8577710273617234	39.01564992568952	67.94036079634346	0	0.3972055050385234	0.7422849644513003	0.1667844135215617	0.36471454614224463	0.2502195918005516	2.023519669155503	0.9307552108220919
D250	Control	Control	05	NA	1357.1367380560132	1357.1367380560132	2.5642536297354233	2.4186243547083373	NA	0.4033925141319637	0.9365673595190528	0.4979714206373682	6.902800658978583	0.09060955518945635	0	0	0	0.1301482701812191	6.0345963756177925	92.00329489291597	98.03789126853377	2.415378896871112	82.95253209672896	77.68971333061658	0	0.42934351729253933	0.713432592989433	0.20197276120385385	0.4187767160522354	0.20978538564685392	2.1279076074650227	0.947045816634739
D250	Stmn1OE	24h LPS	01	NA	747.0803212851406	747.0803212851406	1.3745210538777444	1.2808431227282842	NA	0.2273697337080296	0.9152224096152429	0.5548308776861833	6.429718875502008	0.26506024096385544	0	0	0	0.36947791164658633	5.831325301204819	58.606425702811244	64.43775100401606	1.2795779176032704	58.13659124083381	64.71735819155583	0	0.2480462721446478	0.43628103348618763	0.1184007267622524	0.224955238600976	0.13958050230485228	2.1623488143658363	0.9375190171425045
D250	Stmn1OE	24h LPS	02	NA	611.9084507042254	611.9084507042254	1.4750620608751168	1.3672958482194244	NA	0.1913128915087116	0.8839971617397988	0.553303316784709	7.469483568075117	0.6291079812206573	0	0	0	0.7793427230046949	7.443661971830986	56.666666666666664	64.11032863849765	1.3667092868918425	72.3660745825285	48.581879000297135	0	0.21580996232308283	0.39075543342520724	0.08816198085248825	0.20726599210954424	0.12082460296344212	1.869811264535498	0.9320345012070101
D250	Stmn1OE	24h LPS	03	NA	128.73758865248226	128.73758865248226	1.6394503453621534	1.5402206288903286	NA	0.24102595243095218	0.9058615055443884	0.47747190389941485	6.907801418439717	0.3971631205673759	0	0	0	0.6028368794326241	6.588652482269503	15.609929078014185	22.19858156028369	1.5387180580292672	68.102746769928	43.43152958558549	0	0.26594204275387734	0.44350995738650806	0.11891090453682066	0.2571524232020021	0.13559885326855717	1.9616065803781073	0.943879094056458
D250	Stmn1OE	24h LPS	04	NA	2030.136217948718	2030.136217948718	2.078375604250855	1.8975120159364776	NA	0.20571090476578557	0.8905854134381114	0.6567605953048357	10.057692307692308	0.4551282051282051	0	0	0	0.6201923076923077	9.823717948717949	77.78525641025641	87.60897435897436	1.8935106779430797	66.22300482018791	57.1860910904446	0	0.2313504719734721	0.46078733833392577	0.07803166120985214	0.2084550126532404	0.1521459362557898	1.8800923524340851	0.9197809180782843
D250	Stmn1OE	24h LPS	05	NA	941.5175097276265	941.5175097276265	1.6346440185317284	1.4992589921405015	NA	0.25301000152506137	0.882919283832328	0.7048748874230968	6.6498054474708175	0.3424124513618677	0	0	0	0.48638132295719844	6.186770428015564	60.16731517509728	66.35408560311284	1.4973332100766894	70.26912178276537	52.75658939174835	0	0.28549615362956887	0.5496506440584933	0.10634245751188091	0.25994212145439666	0.19205709632565954	1.8338830250456153	0.9172121902408072
D250	Stmn1OE	24h LPS	06	NA	1824.1567567567567	1824.1567567567567	2.2325111750021405	2.052211680880958	NA	0.2669946796363381	0.8991035411554006	0.6038845121926524	8.277027027027026	0.31351351351351353	0	0	0	0.3972972972972973	7.751351351351351	81.05945945945946	88.8108108108108	2.0481966777961915	59.26162453528498	66.52277702873626	0	0.2957815075443251	0.5687650699404435	0.11091574990527334	0.27418095262578807	0.18220948341054502	2.538919820611424	0.9244927171737426
D250	Stmn1OE	Control	01	NA	1829.1413237924867	1829.1413237924867	1.727616108993967	1.6086940359872792	NA	0.25576054186229935	0.9179712055862699	0.5992855311628249	7.046511627906977	0.16100178890876565	0	0	0	0.24686940966010734	6.309481216457961	83.91592128801432	90.22540250447227	1.606005211181767	42.2423515660994	57.346484136667804	0	0.27762627045176586	0.526961403973823	0.10877357635573662	0.25407645193596656	0.1754187444519989	3.4702085824666065	0.9319682992906956
D250	Stmn1OE	Control	02	NA	2274.3959537572255	2274.3959537572255	1.8080068089330172	1.6572776114015761	NA	0.3569007043232012	0.9029783995796397	0.7409238612050639	5.514450867052023	0.10115606936416185	0	0	0	0.15606936416184972	4.673410404624278	83.51445086705202	88.1878612716763	1.6548237112844408	42.03077330062473	38.38150832292608	0	0.39405681352575384	0.7474338124855948	0.14993475817341775	0.3502433315976681	0.27618135758239537	1.427059841529136	0.9178077726349735
D250	Stmn1OE	Control	03	NA	1727.7164179104477	1727.7164179104477	1.3372512262283214	1.202488951017733	NA	0.29586650163993655	0.8842729836288914	1.0100376542849216	5.08955223880597	0.11194029850746269	0	0	0	0.14925373134328357	4.2388059701492535	88.41044776119404	92.64925373134328	1.197868546272932	62.98807715068883	56.90608564343374	0	0.3339256528300545	0.7441836030645862	0.10008442975303673	0.2412565461090538	0.3093112643929726	2.0315745443119546	0.8981262361802465
D250	Stmn1OE	Control	04	NA	1165.1458333333333	1165.1458333333333	1.4419807419885509	1.3325029094289262	NA	0.2968641946172612	0.9098004281119073	0.7222839346495312	5.375	0.11979166666666667	0	0	0	0.1875	4.567708333333333	76.10416666666667	80.671875	1.3299709730616425	62.051959539621556	55.15845400440614	0	0.3280428316899477	0.6471733022408294	0.135614337989158	0.2750272128693754	0.23490479165796613	1.5822576212104553	0.9283649626111531
D250	Stmn1OE	Control	05	NA	744.5089605734767	744.5089605734767	2.5001076037515797	2.343880151531448	NA	0.28063874145846063	0.9140076082143122	0.5854207355828865	8.774193548387096	0.2114695340501792	0	0	0	0.3046594982078853	8.100358422939069	93.23297491039426	101.33333333333333	2.339968535489309	62.02215376837766	57.56224027080082	0	0.3061927962651745	0.5709340288274051	0.12228925675364404	0.2863444939997788	0.1734899616264912	2.4378156431126095	0.9321038472841895
D264	Control	24h LPS	01	NA	4399.982517482517	4399.982517482517	1.846849544975889	1.6180030713902254	NA	0.28753351967057894	0.8293522698900834	1.0420943336837638	6.758741258741258	0.36013986013986016	0	0	0	0.5594405594405595	6.3776223776223775	85.75874125874125	92.13636363636364	1.6100935414233084	48.243618381373516	47.87240364664242	0	0.35007847634252964	0.8511814908805878	0.06902341273119912	0.3368250028827958	0.3312932042589487	18.00458736016544	0.8780671522536332
D264	Control	24h LPS	02	NA	746.0411522633744	746.0411522633744	1.4593985041155813	1.3277074566840705	NA	0.14729578984355496	0.8601898917108111	0.611732543396259	8.979423868312757	0.8168724279835391	0	0	0	1.045267489711934	9.366255144032921	70.30658436213992	79.67283950617283	1.3255656732944814	74.38244414561754	46.70935296939463	0	0.1705911617158299	0.3537508800753146	0.0560416666642919	0.16513753927655497	0.10744504267157956	20.66142309290115	0.9162283879305583
D264	Control	24h LPS	03	NA	7578.894117647059	7578.894117647059	1.89525884673727	1.654792256291365	NA	0.31890135923752433	0.8372313010693152	1.0172788852435735	6.276470588235294	0.29705882352941176	0	0	0	0.4411764705882353	5.767647058823529	58.476470588235294	64.24411764705883	1.649821726409407	51.301398300354904	53.43917941423507	0	0.38339478160587026	0.8612578645441863	0.08881058494834419	0.37685678114409626	0.33961953312058274	16.596249979627892	0.8776118374530354
D264	Control	24h LPS	04	NA	500.61052631578946	500.61052631578946	1.2125128683805928	1.0764319629584596	NA	0.1267309174750926	0.84859241736269	0.7166174838352748	8.705263157894738	0.9052631578947369	0	0	0	0.9947368421052631	9.08421052631579	49.6	58.68421052631579	1.0743881846781842	48.17563221749964	47.326875183466655	0	0.1487860695549424	0.3178847270847108	0.044982637681310826	0.13877787662286403	0.10498821348965799	20.03529702217596	0.8940955758401747
D264	Control	24h LPS	05	NA	3454.4229074889868	3454.4229074889868	1.9659805334737124	1.743032312105763	NA	0.3040758097154965	0.8539522511555409	0.8226219568558635	6.819383259911894	0.32599118942731276	0	0	0	0.4669603524229075	6.352422907488987	72.59030837004406	78.94273127753304	1.7379768181570243	52.86998001870019	61.2124527351485	0	0.35699713899411284	0.770018214130023	0.1062594947186506	0.33895095348123333	0.2781855324663017	19.187017716734495	0.8905065447914365
D264	Control	24h LPS	06	NA	1528.725749559083	1528.725749559083	2.2765776269576974	2.08678584035464	NA	0.1860701854058312	0.8801582879936243	0.5815657410342773	11.208112874779541	0.701058201058201	0	0	0	0.8227513227513228	11.347442680776014	68.69047619047619	80.0379188712522	2.0803890082447283	49.995138240517306	42.74184080787382	0	0.20962185257096533	0.43776939964243344	0.06446377662877024	0.20163939142071277	0.1263559558770984	26.08799405331298	0.9202110906175849
D264	Control	24h LPS	07	NA	782.1574803149606	782.1574803149606	2.0690515655591017	1.8715431959453714	NA	0.200131401956861	0.8802719403979287	0.6630032786368748	9.759842519685039	0.42913385826771655	0	0	0	0.5275590551181102	9.429133858267717	55.23622047244095	64.66535433070867	1.8636264796631539	35.649495886725845	81.44807794963785	0	0.22674184216087861	0.47634213026414757	0.07204902984094687	0.21588910939198647	0.144751224677981	20.6383139329617	0.9068732447847145
D264	Control	24h LPS	08	NA	3624.731543624161	3624.731543624161	1.9216638366864318	1.7274205912009422	NA	0.22745388709649975	0.8711817569533834	0.7573949003646523	8.568232662192393	0.37360178970917224	0	0	0	0.49440715883668906	8.145413870246085	69.6062639821029	77.75167785234899	1.7218193734060494	60.60597882535319	51.439551714333504	0	0.261074934542576	0.5936071760000234	0.0727962021900056	0.2380633114018932	0.2041416679143992	20.36826278457884	0.901059888535566
D264	Control	24h LPS	09	NA	236.51	236.51	1.2881966459769119	1.1460646425237861	NA	0.14030200870399548	0.8478737914942787	0.7024749114515789	8.47	0.74	0	0	0	0.94	8.69	26.08	34.77	1.1432477963217391	48.003114066733026	57.73250252116139	0	0.16673047694242935	0.3833572863873089	0.04937706224872007	0.15570828142775162	0.1252131404266752	20.04654506831082	0.8989653412670267
D264	Control	24h LPS	10	NA	474.19602272727275	474.19602272727275	2.2067719398055554	2.0708285909303283	NA	0.22755856248676493	0.9035331062188435	0.4765472939179882	9.565340909090908	0.5340909090909091	0	0	0	0.6619318181818182	9.400568181818182	62.84375	72.24431818181819	2.0684519293818773	49.290935442872296	77.3797397204193	0	0.24985216839706417	0.4524944321088097	0.09412797806134138	0.25076907748942623	0.1262012595489343	20.53976029173025	0.9399267526358523
D264	Control	Control	01	NA	3772.5476190476193	3772.5476190476193	1.8500969597633483	1.6304501049657225	NA	0.3204388790415666	0.8576143749849896	0.9458802652767073	5.936507936507937	0.1984126984126984	0	0	0	0.30952380952380953	5.285714285714286	85.05555555555556	90.34126984126983	1.6249959799182199	67.76538142793204	33.18050996578549	0	0.37788089030289473	0.7932164597110335	0.10450407818432093	0.3806277308011519	0.3006330632472271	16.884056596736706	0.8834755147277004
D264	Control	Control	02	NA	5218.2558139534885	5218.2558139534885	2.008468134985492	1.7396546240675619	NA	0.3429135894813404	0.8403132440276664	1.0809148790623817	6.296511627906977	0.19767441860465115	0	0	0	0.2616279069767442	5.569767441860465	87.62790697674419	93.19767441860465	1.733067230463399	49.33981373921659	54.46770448699087	0	0.40810914920112307	0.8786203527026105	0.10942994189940335	0.3963433029127312	0.3275637892523919	18.93736938967752	0.866217662400411
D264	Control	Control	03	NA	313.8168316831683	313.8168316831683	2.55365882885981	2.378522237056042	NA	0.27399893372909107	0.9080294907146018	0.5223749522681335	9.168316831683168	0.3217821782178218	0	0	0	0.4405940594059406	8.678217821782178	75.32673267326733	84.0049504950495	2.373056214346924	50.56154502463859	46.695753101128915	0	0.298668769675364	0.553600789607368	0.10231249265607052	0.3021490513694219	0.15985918943518698	22.10157421602272	0.9324284296133247
D264	Control	Control	04	NA	961.3549060542797	961.3549060542797	2.2638918149129523	2.127213129568631	NA	0.2872392422998703	0.9125894209384385	0.467741495058366	7.918580375782881	0.29436325678496866	0	0	0	0.4363256784968685	7.402922755741128	100.04384133611691	107.44676409185804	2.1230970723567175	77.86186602932047	65.23826074081092	0	0.3125976854659791	0.5973639627208635	0.11288530294887375	0.30877356820583657	0.17709397545394526	19.780975485030172	0.9406372080420501
D264	Control	Control	05	NA	1030.5938803894298	1030.5938803894298	2.4560793968712	2.270314901805148	NA	0.2571542320045265	0.9034277655716534	0.5075655258458439	9.515994436717664	0.40751043115438107	0	0	0	0.5396383866481224	9.159944367176633	86.70653685674549	95.86648122392211	2.2668734128351957	38.658366997046365	70.42521186672867	0	0.2825740844910474	0.5395258708729692	0.096898012685823	0.28307866933646175	0.15690692905817552	21.18724092075361	0.9326008691380724
D264	Control	Control	06	NA	187.63291139240508	187.63291139240508	2.4968128103059395	2.381604143118861	NA	0.3909596792691459	0.9465157755956957	0.3387291401445894	7.025316455696203	0.12658227848101267	0	0	0	0.16455696202531644	6.189873417721519	65.45569620253164	71.64556962025317	2.3802079078049414	36.16926334712801	43.62020889299988	0	0.4100156693736041	0.6421621175367571	0.20023735446583246	0.4339265677945703	0.1705661186451622	14.873210011511187	0.9572949188128185
D264	Control	Control	07	NA	694.9932432432432	694.9932432432432	2.4512492878629057	2.320518459911173	NA	0.3376636732831429	0.9391892421515214	0.4126184620374968	7.726351351351352	0.13175675675675674	0	0	0	0.1858108108108108	6.929054054054054	71.38175675675676	78.3108108108108	2.3191152789208687	62.84812221282318	43.83971058938609	0	0.35776018738602106	0.6341086155925257	0.151797261564937	0.36079150160583995	0.17834478016073943	16.91383255330424	0.9500340481814156
D264	Control	Control	08	NA	400.2433628318584	400.2433628318584	2.3548761005621883	2.227685321845015	NA	0.34731573040540686	0.9294616061233175	0.4263902428812416	7.150442477876106	0.17699115044247787	0	0	0	0.26548672566371684	6.415929203539823	53.75221238938053	60.16814159292036	2.22351171417507	52.89778723253938	65.79116700143041	0	0.37263047170578956	0.6513338041910811	0.16601689292442495	0.3745229959043083	0.18397683612520538	16.092115354332073	0.9488060027140789
D264	Control	Control	09	NA	1446.1592442645074	1446.1592442645074	2.916108938741021	2.673767418291367	NA	0.26178326728006995	0.9010247231870778	0.560469801886683	10.941970310391364	0.29959514170040485	0	0	0	0.39946018893387314	10.403508771929825	87.41565452091768	97.8191632928475	2.662633223933993	56.87489629762593	36.131022205203095	0	0.2891392963688223	0.5890885120279544	0.0895659306602409	0.282199677032912	0.1684978280789535	28.604820814233676	0.9212170271975901
D264	Control	Control	10	NA	1255.0171428571427	1255.0171428571427	2.44041244858359	2.2297461116731108	NA	0.2782799084639395	0.899692505916986	0.5790521044125818	8.708571428571428	0.26	0	0	0	0.3485714285714286	8.101428571428572	80.36714285714285	88.46857142857142	2.2237112808726494	46.73532749385937	56.303598364362564	0	0.30774869053323367	0.6052231952841282	0.10837479407852413	0.30175558932374497	0.1781149281352068	25.350609134723822	0.9196176630159604
D264	Stmn1OE	24h LPS	02	NA	686.4888888888889	686.4888888888889	1.0678748211442806	0.9528076007543033	NA	0.12387019470102073	0.8481595801141614	0.7362694202211149	8.1466666666666665	0.6933333333333334	0	0	0	0.9155555555555556	8.302222222222222	82.88888888888889	91.19111111111111	0.9506763684110808	73.42803629438437	66.99539112934234	0	0.14582189546986815	0.35249112959127143	0.04353443179391835	0.12663650779175298	0.11696025504114167	20.103635326324834	0.8964541532023487
D264	Stmn1OE	24h LPS	03	NA	3190.168888888889	3190.168888888889	1.670793549928651	1.468749432716776	NA	0.26366313385288365	0.8528173328161097	0.9270895855528574	6.942222222222222	0.3422222222222222	0	0	0	0.48	6.466666666666667	60.977777777777774	67.44444444444444	1.464211059841062	53.17276644729431	49.95229100516167	0	0.31085950628320935	0.7094350829490834	0.07259158842849399	0.30267725642335414	0.2715141474324113	18.80690242138967	0.8834026148117864
D264	Stmn1OE	24h LPS	04	NA	501.7960199004975	501.7960199004975	1.6110582188324272	1.436451562630504	NA	0.15699430541116408	0.8614025933310963	0.7022021024394564	9.805970149253731	0.5771144278606966	0	0	0	0.681592039800995	9.706467661691542	53.592039800995025	63.298507462686565	1.4315697080629084	57.51169304642668	43.97873357928594	0	0.18146960299372158	0.4099468767347152	0.053249832730844084	0.17029817346530976	0.13178415753513614	27.078374413323147	0.89772938504804
D264	Stmn1OE	24h LPS	05	NA	1008.0640732265447	1008.0640732265447	1.84103245065716	1.637860499384335	NA	0.1490523008910454	0.8569757180825697	0.7101965850406754	11.26086956521739	0.7643020594965675	0	0	0	0.8947368421052632	11.446224256292906	70.06636155606407	81.51258581235697	1.6346935380135215	54.135900284809395	51.077727110788246	0	0.17369552333546256	0.3948654812225533	0.04952212118312864	0.16009682247584803	0.12186672711291772	24.026657096612176	0.8978801602967427
D264	Stmn1OE	24h LPS	06	NA	203.15079365079364	203.15079365079364	1.4412014513901141	1.3237675801101474	NA	0.17492647479611187	0.8811924574610207	0.5639381490260904	8.071428571428571	0.5793650793650794	0	0	0	0.7301587301587301	7.928571428571429	11.38888888888889	19.317460317460316	1.32174079212162	59.03853184414081	55.293661073323854	0	0.19767857341571776	0.3957321028052321	0.07102284100985291	0.19358029814947225	0.12273932621767077	20.980795489655403	0.9254856903525216
D264	Stmn1OE	24h LPS	07	NA	2579.044943820225	2579.044943820225	1.5956549028735247	1.4145907102556157	NA	0.21232763642475436	0.8585030114046946	0.8551836932647278	8.198501872659175	0.44569288389513106	0	0	0	0.5655430711610487	7.902621722846442	67.22846441947566	75.1310861423221	1.409545733731354	61.94058263362952	49.720703983200984	0	0.2481326738957594	0.5690858950715671	0.06526776199169299	0.22303844100275083	0.20503447034039068	21.661363192561847	0.8873395690270601
D264	Stmn1OE	24h LPS	08	NA	1825.8174061433447	1825.8174061433447	1.7505169630919901	1.570059740779743	NA	0.16673353391156645	0.864881784985269	0.6723852577746976	9.80716723549488	0.6774744027303754	0	0	0	0.8276450511945392	9.897610921501707	54.19453924914676	64.09215017064847	1.5665166344375603	58.33563223166827	53.239822858972886	0	0.191798120866342	0.41642219235840144	0.05824989743297164	0.17926029924340087	0.1293887360690087	24.408295014214875	0.9055256303617141
D264	Stmn1OE	24h LPS	09	NA	1137.8230240549829	1137.8230240549829	1.8620187735480438	1.6784035615555009	NA	0.16879336901237516	0.8686401126064098	0.6428544976001521	10.237113402061855	0.7336769759450171	0	0	0	0.8539518900343642	10.427835051546392	65.23024054982818	75.65807560137458	1.6757419748524822	49.554249379864025	60.27118089376692	0	0.19262614808002257	0.3995608317714522	0.061281485346686454	0.18513833367683058	0.12061074536472455	23.634821548607434	0.9101411166773555
D264	Stmn1OE	24h LPS	10	NA	3011.744680851064	3011.744680851064	1.703551857229009	1.490637483679583	NA	0.24729640785660084	0.8242325042712326	0.980846625648159	7.208510638297873	0.5531914893617021	0	0	0	0.723404255319149	7.097872340425532	54.93617021276596	62.03404255319149	1.4849180685611465	57.34960715969721	51.44548172572258	0	0.30189292622508207	0.7435223357603805	0.05855291401488731	0.2574950926779225	0.293426181231544	17.887463240122578	0.879395596361453
D264	Stmn1OE	Control	01	NA	698.1436950146627	698.1436950146627	2.1277402280353876	1.9626266622085078	NA	0.24283687156283137	0.9039288224977711	0.5732508974617739	8.703812316715542	0.3343108504398827	0	0	0	0.41642228739002934	8.187683284457478	78.53958944281526	86.72727272727273	1.9552422809129415	39.35965876466164	61.04329045294612	0	0.2668454951756041	0.5147746789060158	0.09674749308369018	0.2648519861071692	0.1516502980426066	22.236949245111994	0.925514659976817
D264	Stmn1OE	Control	02	NA	2213.5797503467406	2213.5797503467406	2.540011160160058	2.2800836670114815	NA	0.2375346203099844	0.8874506956049618	0.6590418146857576	10.525658807212205	0.27045769764216365	0	0	0	0.3522884882108183	9.916782246879334	85.04438280166436	94.96116504854369	2.274525096089064	60.46258878222299	53.65628073551857	0	0.2671001374073077	0.5799340340292837	0.07954261962341813	0.2545992960793912	0.17513455128321015	29.52479853801099	0.9057845394322205
D264	Stmn1OE	Control	03	NA	270.9577464788732	270.9577464788732	2.2429767794575506	2.1370188540716994	NA	0.4053648551731434	0.9376848830067942	0.42483457532280466	6.112676056338028	0.11267605633802817	0	0	0	0.16901408450704225	5.28169014084507	43.478873239436616	48.76056338028169	2.1370188540716994	60.27908595167513	31.067032879839964	0	0.4305097193331743	0.6998409810891173	0.2189870934535548	0.4383234688711081	0.1929398551635913	14.243185502679465	0.9518401136675295
D264	Stmn1OE	Control	04	NA	705.6946386946387	705.6946386946387	2.6574879959181796	2.492225264909755	NA	0.345254305843979	0.9220110196707405	0.4572544659864195	7.9743589743589745	0.1958041958041958	0	0	0	0.29603729603729606	7.300699300699301	74.44055944055944	81.74125874125875	2.4882025818242237	63.23916418381751	41.72895550676701	0	0.37233236869524394	0.6698707446073944	0.14136484000213267	0.3759458054420013	0.1954188810175606	20.445385500667612	0.9416394323220008
D264	Stmn1OE	Control	05	NA	549.1187648456057	549.1187648456057	2.507672368530085	2.292704878200309	NA	0.22687977637957465	0.9000187966803761	0.5464771329668916	10.413301662707838	0.41330166270783847	0	0	0	0.5249406175771971	10.021377672209026	81.75771971496437	91.7790973871734	2.2858311897977237	61.502384644862445	44.007477707027626	0	0.2512439683904284	0.5129281033548334	0.08471849063232413	0.242420329315454	0.14478928976722913	22.443880594565545	0.9225767486724799
D264	Stmn1OE	Control	06	NA	38.25	38.25	2.533879287705412	2.42164256133349	NA	0.4638848316734198	0.9496953663833809	0.2967321929809177	6	0.25	0	0	0	0.25	5.25	40.25	45.5	2.42164256133349	46.131539819890364	47.63052716925689	0	0.49059115287368216	0.7448105254869082	0.2523604157515145	0.5732208673453627	0.20147139543212686	11.887885065873464	0.9684884326646235
D264	Stmn1OE	Control	07	NA	473.4074074074074	473.4074074074074	1.7497626591018005	1.631265235734125	NA	0.2592655538551318	0.8947705167670452	0.5301931721097776	6.925925925925926	0.42592592592592593	0	0	0	0.6419753086419753	6.611111111111111	62.82716049382716	69.43827160493827	1.6288018721533908	55.287959288246086	45.57847713918038	0	0.2900987102056771	0.5440239167416986	0.11106212427274523	0.28348475898324005	0.17150221024395654	16.97622104621327	0.9343290008212807
D264	Stmn1OE	Control	08	NA	918.1439790575917	918.1439790575917	2.6377619484682207	2.377945029997321	NA	0.26776364941008207	0.8841787960782153	0.6629259962550986	9.722513089005236	0.2617801047120419	0	0	0	0.3612565445026178	9.141361256544503	78.06544502617801	87.20680628272251	2.3662738818991467	57.251454149329355	57.44081540499858	0	0.30124609546129455	0.6296328285296127	0.08616045745170052	0.2864138907527271	0.19386364001253928	31.863685798008714	0.903097709245173
D264	Stmn1OE	Control	09	NA	217.7311827956989	217.7311827956989	1.981557335411112	1.8586419280274942	NA	0.3051469513457034	0.9199765883474657	0.5343357786212686	6.978494623655914	0.1935483870967742	0	0	0	0.26881720430107525	6.279569892473118	47.16129032258065	53.44086021505376	1.8569785384747597	62.07605234418175	50.51166009035823	0	0.33038676641899356	0.6167567212982107	0.13551889313739193	0.3291839851085484	0.19024037089095439	19.532563032890586	0.9370641593974213
D264	Stmn1OE	Control	10	NA	599.7276887871853	599.7276887871853	2.094207290104515	1.9460567290424489	NA	0.23180037905355447	0.902390463723571	0.48524985373287843	8.791762013729977	0.4988558352402746	0	0	0	0.6590389016018307	8.581235697940503	73.54919908466819	82.1304347826087	1.9434132082512623	82.58556321760604	35.86454932680228	0	0.2559104430260487	0.48569970275789515	0.09416957263277334	0.252524696191184	0.14263253955696903	20.149593547854764	0.9371773078108966
D265	Control	24h LPS	01	NA	6609.905303030303	6609.905303030303	1.6362666878561922	1.424991993696338	NA	0.2714715066541701	0.8489351230393487	1.0202287460001591	6.295454545454546	0.2159090909090909	0	0	0	0.32196969696969696	5.636363636363637	83.85227272727273	89.48863636363636	1.42071825939032	49.935824214495966	65.44074632478974	0	0.32257065312903727	0.7491708639726916	0.07853587914125591	0.29243537389051183	0.2902810588537974	15.66078850618912	0.8728672130712831
D265	Control	24h LPS	02	NA	1439.3051470588234	1439.3051470588234	1.9110017370904149	1.7393484079649737	NA	0.2616752033315893	0.8743628435947136	0.7073475095043813	7.5588235294117645	0.375	0	0	0	0.5735294117647058	7.216911764705882	44.23529411764706	51.45220588235294	1.7354222608743868	55.672169167526015	53.96801651698219	0	0.29980247258477377	0.6436052305281276	0.09246265117761757	0.28913177015104025	0.22336482355612125	18.736587840355003	0.91057494140458894
D265	Control	24h LPS	03	NA	1778.3121693121693	1778.3121693121693	1.8998470807109655	1.6837705163600125	NA	0.234510317046174	0.8537285518823284	0.8121759130174694	8.53968253968254	0.4126984126984127	0	0	0	0.5555555555555556	8.201058201058201	30.26984126984127	38.47089947089947	1.6742230413874406	55.90661591576488	46.40497102516054	0	0.2775214130463884	0.6739703998951322	0.06604838546216531	0.25643742500388955	0.24527962139744877	24.730108736493772	0.8892949399556881
D265	Control	24h LPS	04	NA	1249.907514450867	1249.907514450867	1.7842310785755913	1.590804032214206	NA	0.1990286089003088	0.8602138553030285	0.7144494602348643	8.794797687861271	0.5780346820809249	0	0	0	0.6994219653179191	8.690751445086706	69.80057803468208	78.49132947976878	1.5866495951730777	52.85527667622596	51.03819286610658	0	0.23197059449340116	0.5042583651333439	0.07098748075071916	0.2158082694444154	0.16420182203963374	23.963095118813218	0.8981517275903615
D265	Control	24h LPS	05	NA	1760.6525423728813	1760.6525423728813	2.807086779588888	2.59322462898023	NA	0.2491528723120157	0.893102750806511	0.5357542751746781	10.607344632768362	0.5282485875706214	0	0	0	0.6822033898305084	10.481638418079097	60.440677966101696	70.92231638418079	2.5870130496177093	50.91406678591044	45.042778550657495	0	0.27746556707456477	0.544747687868375	0.09439030124994204	0.27099568437161614	0.16109556937574293	23.894430724911512	0.9285754758247209
D265	Control	24h LPS	06	NA	911.6769230769231	911.6769230769231	2.6109157656435964	2.4155905335441874	NA	0.21461766760952117	0.8959284855041028	0.49827572477530563	11.393162393162394	0.6034188034188034	0	0	0	0.7435897435897436	11.35897435897436	66.35384615384615	77.71282051282051	2.4131427873928435	63.25467904769508	54.31737592406653	0	0.2380079824513929	0.46409227450384133	0.08786745788527313	0.23250982929874286	0.1271067966606832	21.654692210747683	0.931697298997452
D265	Control	24h LPS	07	NA	3111.859564164649	3111.859564164649	2.065907625784541	1.8450115451739055	NA	0.23635442978978832	0.8689942607294949	0.735434585075095	9.205811138014528	0.43341404358353514	0	0	0	0.5932203389830508	8.915254237288135	67.2590799031477	76.17433414043583	1.837119792026918	41.98555932199367	62.48799916677417	0	0.2728294668785247	0.610177881522467	0.0768537610869297	0.25526131849186656	0.2100515600780847	22.53006569838109	0.899354690581605
D265	Control	24h LPS	08	NA	7682.496163682865	7682.496163682865	2.502223066624932	2.2082137738602268	NA	0.3248968075419973	0.8520817529132282	0.8618019055908618	8.649616368286445	0.340153452685422	0	0	0	0.43478260869565216	8.171355498721228	81.84910485933504	90.02046035805627	2.202047148743089	60.69956939422565	44.794041521471726	0	0.38452486494140736	0.8182579648585139	0.1031933528389652	0.393182270861548	0.2914224247293268	22.682483379632355	0.8853218227103837
D265	Control	24h LPS	09	NA	8349.506711409396	8349.506711409396	1.9683413524015216	1.7173796933848513	NA	0.3304065975968987	0.8406055684547897	1.0466401406416255	6.241610738255034	0.2953020134228188	0	0	0	0.4261744966442953	5.7114093959731544	85.89597315436242	91.60738255033557	1.7122802916519626	48.9095474131633	48.53238227528837	0	0.3947947729040816	0.8795850779704399	0.08941476855848975	0.38035373449397597	0.3454986450189782	15.003312359515471	0.8751124656494771
D265	Control	24h LPS	10	NA	868.6770833333334	868.6770833333334	1.474757729575258	1.3238563383854862	NA	0.16797346038578415	0.8609422194399919	0.697990447493385	8.78125	0.6354166666666666	0	0	0	0.8020833333333334	8.833333333333334	64.78472222222223	73.61805555555556	1.319422032842481	33.201937755718305	75.8514226609026	0	0.19401295614479877	0.47449701881642953	0.05427507937506677	0.16661824007679635	0.16264126810683416	19.9727910578673	0.9046687819089134
D265	Control	Control	01	NA	872.7673267326733	872.7673267326733	2.1140058987443355	1.9469783903442037	NA	0.2838336942825026	0.894115868838985	0.6240346441433466	7.599009900990099	0.24752475247524752	0	0	0	0.39603960396039606	7.01980198019802	63.698019801980195	70.71782178217822	1.9411567855417273	36.26371918437454	88.36996813114604	0	0.3165450724020838	0.6089869754495151	0.10765301467424371	0.3104194696591022	0.19031487620437404	20.74982995945023	0.9209914087776145
D265	Control	Control	02	NA	360.54266211604096	360.54266211604096	2.8945417834432754	2.7332278202023947	NA	0.3728160511073571	0.9327138526187079	0.42895539675957584	8.092150170648464	0.16040955631399317	0	0	0	0.22525597269624573	7.334470989761092	51.28327645051195	58.617747440273035	2.73177075943788	51.523282313916994	56.45734298434814	0	0.3979870439988243	0.6730988348136869	0.17910937843270353	0.402888666857521	0.18139995994562524	17.33710798400212	0.9477974909792373
D265	Control	Control	03	NA	141.5	141.5	2.289234395343884	2.1658376542806512	NA	0.40798236699065493	0.9328609667388617	0.43694919674093485	6.25	0.15	0	0	0	0.25	5.5	18.95	24.45	2.1658376542806512	60.519391751476334	51.610598195119195	0	0.4401230653858177	0.7340384491277853	0.186736664325674	0.46446754708060023	0.22269022462925572	13.798583434517422	0.9522216461590949
D265	Control	Control	04	NA	324.9352517985611	324.9352517985611	2.722987828027733	2.650402958045985	NA	0.4443295270638533	0.9664706862300685	0.26966375952447635	6.892086330935252	0.09352517985611511	0	0	0	0.11510791366906475	6.0071942446043165	55.611510791366904	61.618705035971225	2.6501278206097147	41.13885994067077	51.35792000319736	0	0.4580201550400391	0.6953980000329097	0.2432632583243297	0.476937891222209	0.1743556813346664	14.78856268065603	0.9748965479094551
D265	Control	Control	05	NA	2033.242002781641	2033.242002781641	3.3465832809804312	3.0823800702337203	NA	0.3128679984295064	0.9111512773862418	0.4784358438704115	10.57510431154381	0.2482614742698192	0	0	0	0.3748261474269819	9.993045897079277	92.336578581363	102.32962447844228	3.074458732854032	58.439186923425915	50.86909029695666	0	0.3416125882454933	0.6435471363466049	0.11849486385569953	0.34408734997731377	0.1764132709406772	27.431009983745795	0.9311832356471587
D265	Control	Control	06	NA	385.7579365079365	385.7579365079365	2.371897284443472	2.2177553523266322	NA	0.2678974674407067	0.9036705031677634	0.4965780399680598	8.619047619047619	0.4246031746031746	0	0	0	0.5992063492063492	8.30952380952381	49.976190476190474	58.285714285714285	2.213134344903826	55.987792513650746	56.18024844463788	0	0.29510727156004773	0.5546901001804625	0.10586183404861296	0.2973497320259334	0.16301730788874647	19.347255961585656	0.9384288837320797
D265	Control	Control	07	NA	684.4424951267057	684.4424951267057	3.0981456551407014	2.915576330761316	NA	0.3353142635434098	0.9314308696116352	0.38757318689014086	9.58869395711501	0.24951267056530213	0	0	0	0.32943469785575047	8.970760233918128	79.04288499025341	88.01364522417154	2.9091229377556793	33.34717092288646	42.424266476609425	0	0.35881191672712426	0.5969000632733482	0.16220032251571745	0.365307298639983	0.15516978857266145	17.831737478709385	0.9502970082531633
D265	Control	Control	08	NA	863.9483394833949	863.9483394833949	3.0707637555865896	2.879156024006964	NA	0.3643896528964706	0.931311318130296	0.4288469212763687	8.804428044280442	0.15682656826568267	0	0	0	0.24538745387453875	8.060885608856088	88.76568265682657	96.82656826568265	2.8739131143896537	67.47582907824962	81.28056442817426	0	0.389778027524494	0.654646150476966	0.16673680279424924	0.4035042172792436	0.17670419854368155	19.553557633192316	0.9454132165260434
D265	Control	Control	09	NA	1349.9048877146631	1349.9048877146631	2.586151443535676	2.4253702186647126	NA	0.2920157017272882	0.9148049022200656	0.47586555895083876	8.894319682959049	0.35006605019815057	0	0	0	0.43989431968295906	8.408190224570674	71.33157199471599	79.73976221928666	2.420713414422314	69.13356427265575	37.95427376522199	0	0.31704476695003087	0.5758817677559293	0.12510536979258657	0.3192452800149668	0.16219013606669452	20.20284169205929	0.9408367602440179
D265	Control	Control	10	NA	1293.722958057395	1293.722958057395	3.118975611169636	2.914999503749223	NA	0.3592121970669373	0.9224484854991284	0.4439273282115768	8.864238410596027	0.18322295805739514	0	0	0	0.2847682119205298	8.171081677704194	78.40286975717439	86.57395143487858	2.9073736755635657	35.45444375282393	54.21129842053444	0	0.38723479703744973	0.6888686017124696	0.15133757437034548	0.3908632334053315	0.19190522678976937	21.54873222405935	0.9412597999569633
D265	Stmn1OE	24h LPS	01	NA	1759.0403022670025	1759.0403022670025	2.2294848450143285	2.00127210849154	NA	0.1901495108107863	0.8611621450735921	0.6849296507971714	11.2544080604534	0.6347607052896725	0	0	0	0.801007556675063	11.277078085642318	74.55667506297229	85.8337531486146	1.9954382785926528	51.430033457876	51.84453539801586	0	0.22234896950439595	0.5049769571250762	0.06075441523427212	0.20727378269064736	0.16457220452209442	23.815023516792603	0.9030547462298618
D265	Stmn1OE	24h LPS	02	NA	1046.516501650165	1046.516501650165	2.516977208592608	2.2617026073864537	NA	0.17975992532070828	0.8725597099551358	0.6015482245089567	12.518151815181518	0.6485148514851485	0	0	0	0.7326732673267327	12.509900990099009	72.11221122112211	84.62211221122112	2.2588168537678923	51.74745860119864	50.986110387261895	0	0.20498116213377449	0.42975826021243607	0.06589422664428524	0.19737860689787118	0.12034845326193709	27.247165174962518	0.9097346390228508
D265	Stmn1OE	24h LPS	03	NA	1892.585062240664	1892.585062240664	2.2849093779780434	2.045913828084129	NA	0.20668234032770091	0.8709558477559451	0.6866345943276085	10.802904564315353	0.4605809128630705	0	0	0	0.5663900414937759	10.495850622406639	74.23858921161826	84.7344398340249	2.040628518128968	65.69298198612478	51.4761243051148	0	0.23736716804947	0.5301128072779816	0.07023102042572685	0.22145661983654277	0.16597752456975112	26.43259974807784	0.9005941355611626
D265	Stmn1OE	24h LPS	04	NA	790.93125	790.93125	1.8903429536109	1.6938590802092752	NA	0.19170805072147915	0.861187172353197	0.7780153211915123	9.95	0.6625	0	0	0	0.80625	9.98125	50.15625	60.1375	1.69186273344535	47.61006160054214	51.310196508125976	0	0.22359907242727434	0.5561969227101858	0.052845379125704306	0.18628162188310862	0.19409408281322493	21.349785406865063	0.9014220421904924
D265	Stmn1OE	24h LPS	05	NA	5444.16	5444.16	1.6797528032887816	1.4912898825979362	NA	0.25391589282693544	0.8650180230416559	0.8870328872572156	6.929411764705883	0.2635294117647059	0	0	0	0.3623529411764706	6.348235294117647	79.19529411764705	85.54352941176471	1.486980814728446	58.62568216454718	50.429956048753034	0	0.2929950665622272	0.6860173882382157	0.07716961416983315	0.262854928229549	0.252154023668666	17.800178766764898	0.8874677683357655
D265	Stmn1OE	24h LPS	06	NA	3527.243093922652	3527.243093922652	1.766397807789132	1.537508703593254	NA	0.2909639819843024	0.8317238892517517	1.0697979651028564	6.171270718232044	0.36464088397790057	0	0	0	0.5193370165745856	5.7569060773480665	81.35911602209944	87.11602209944752	1.5301696456279623	56.73034830603018	47.80016876032399	0	0.35382233494032395	0.8334067705103287	0.06994591975659667	0.3210704155697947	0.33559807691223537	15.975384769521392	0.8723355035293902
D265	Stmn1OE	24h LPS	07	NA	271.4406779661017	271.4406779661017	2.169676963612903	2.058453164985958	NA	0.2743385249195119	0.9230021057335266	0.3636350459746379	8.016949152542374	0.3502824858757062	0	0	0	0.5649717514124294	7.6158192090395485	34.89265536723164	42.50847457627118	2.055368521561318	58.41000700122272	58.05665882140643	0	0.2958925639596463	0.4951355782100163	0.14695783978099164	0.3022723950046547	0.1258903825380298	16.771937289675932	0.9541888682932669
D265	Stmn1OE	24h LPS	08	NA	954.5469879518072	954.5469879518072	1.50009878737796	1.3456042502776706	NA	0.1634841426188744	0.8653834730494219	0.6973693760810984	8.67710843373494	0.5975903614457831	0	0	0	0.7686746987951807	8.590361445783133	71.96144578313253	80.55180722891566	1.3429361258206192	53.208413479083184	56.13230899287206	0	0.1882498484500484	0.41486619545225045	0.05995470531511759	0.17424700851792263	0.1311766316502841	21.64083922264662	0.9025552288396995
D265	Stmn1OE	24h LPS	09	NA	2401.4539473684213	2401.4539473684213	2.3279294372451997	2.0909704835790706	NA	0.2155784759490736	0.8662379240632877	0.7061683889365542	10.842105263157896	0.5021929824561403	0	0	0	0.6030701754385965	10.611842105263158	68.80263157894737	79.41447368421052	2.0833373717133443	55.309373822324716	48.748853812399325	0	0.24945527417031538	0.576818356195754	0.0656877198093192	0.22952089043847004	0.1893225155323443	28.730250605813648	0.9020194109028394
D265	Stmn1OE	24h LPS	10	NA	390.4797687861272	390.4797687861272	2.2470875033348645	2.073252500026536	NA	0.187057618598648	0.8971031941809022	0.5061744066468745	11.034682080924856	0.7225433526011561	0	0	0	0.8439306358381503	11.236994219653178	51.00867052023121	62.24566473988439	2.070285328717696	58.846371888356	60.02509010984616	0	0.20736641196148892	0.3889935254729584	0.07994172813142111	0.205650776481016	0.10209208327672462	19.49055910157121	0.9316979434045031
D265	Stmn1OE	Control	01	NA	847.0694006309149	847.0694006309149	1.8517114285828546	1.6645592379095786	NA	0.2021417140603014	0.8751920447533258	0.7275854420427555	8.889589905362776	0.4227129337539432	0	0	0	0.5741324921135647	8.593059936908517	84.25867507886436	92.85173501577287	1.6587491741901221	45.1906630734668	39.86473951274791	0	0.23010527270131445	0.5048659962377378	0.06933969892219707	0.21091969554822262	0.16126381889208566	22.505541540434756	0.9041036535407043
D265	Stmn1OE	Control	02	NA	1022.9890625	1022.9890625	2.864326906973769	2.6203084605177156	NA	0.28872944266736383	0.9079672873872603	0.5664257268010929	9.78125	0.1921875	0	0	0	0.246875	9.065625	82.8125	91.878125	2.61361132686466	49.952406184695704	23.69315897483299	0	0.3170556632544211	0.6068853695909168	0.10983158421119367	0.31283855045940573	0.17252839846210377	26.96325401914823	0.9202524026932762
D265	Stmn1OE	Control	03	NA	685.4214285714286	685.4214285714286	3.1285438809794606	2.8794522544382013	NA	0.28123923919518873	0.9095000323949235	0.511020013470362	10.79642857142857	0.32321428571428573	0	0	0	0.4125	10.289285714285715	67.88035714285714	78.16964285714286	2.8754565209915244	57.54367598839054	57.128586704254545	0	0.30820398742153193	0.5878050855659706	0.11015958511658461	0.30649572600433583	0.1635922410138372	21.884386264107704	0.9305239713523145
D265	Stmn1OE	Control	04	NA	156.98305084745763	156.98305084745763	2.1236987794395823	2.0189492122641077	NA	0.32229354716405223	0.9346140322661248	0.4146797199220349	7.101694915254237	0.1864406779661017	0	0	0	0.23728813559322035	6.372881355932203	35.08474576271186	41.45762711864407	2.017827251637741	59.72400749018759	54.93758425654219	0	0.342486615307566	0.5457053081338825	0.183708148465308	0.348021995219216	0.14350599604208622	15.207535775787749	0.9505697761557803
D265	Stmn1OE	Control	05	NA	718.236559139785	718.236559139785	2.9605318327435013	2.7199156693586604	NA	0.31266687033261364	0.9021463170898165	0.5989591965228498	9.602150537634408	0.24516129032258063	0	0	0	0.3333333333333333	8.991397849462366	81.2516129032258	90.24301075268818	2.705521938790264	33.15406178487985	37.94268679807931	0	0.3436745416791959	0.6691597710783126	0.1095200333712688	0.341933135652176	0.19893493371854332	26.740748496566372	0.9210441957012625
D265	Stmn1OE	Control	06	NA	618.8506876227898	618.8506876227898	3.209472697958103	2.984047649171331	NA	0.2993745543545203	0.9164528157866483	0.46342714597752843	10.512770137524559	0.275049115913556	0	0	0	0.40078585461689586	9.952848722986248	79.1827111984283	89.13555992141454	2.979013654812285	73.53218313244177	62.36702393175815	0	0.3255856679391746	0.6106350213722797	0.11802481564664896	0.32631724907538723	0.16786670801229917	22.12572495148246	0.937446471798631
D265	Stmn1OE	Control	07	NA	196.4943820224719	196.4943820224719	2.330451618810302	2.231106677980024	NA	0.35765803993923573	0.9475028930098655	0.3596825795205614	7.044943820224719	0.19101123595505617	0	0	0	0.23595505617977527	6.303370786516854	50.48314606741573	56.78651685393258	2.228129237460184	64.17259837731704	56.02935334456878	0	0.37558831839445334	0.6289879090942714	0.17667538488970994	0.3887387663041142	0.17633533755954467	15.276692966174778	0.9619102219292481
D265	Stmn1OE	Control	08	NA	775.463190184049	775.463190184049	2.4594710877851425	2.2526676473673715	NA	0.290037280512501	0.8982143519975728	0.6362689144899993	8.659509202453988	0.29141104294478526	0	0	0	0.34355828220858897	8.058282208588958	82.28220858895706	90.34049079754601	2.2478997883116936	62.66599995330187	43.21495266848961	0	0.32135917788790475	0.6423299342507521	0.103723094620713	0.3132247029118679	0.19724368032340697	22.08734109667206	0.9185330954253851
D265	Stmn1OE	Control	09	NA	1479.382252559727	1479.382252559727	2.911541851768146	2.6922220942552237	NA	0.3239990900633994	0.9173880802538716	0.5124209746647226	9.156996587030717	0.15699658703071673	0	0	0	0.22525597269624573	8.409556313993175	90.23549488054607	98.64505119453925	2.6826143105356075	74.02927536399905	32.29134245236778	0	0.3529115627801001	0.6662958703100184	0.1339533023272445	0.3469314592148502	0.19724323379337716	19.07128606445373	0.9294094359163939
D265	Stmn1OE	Control	10	NA	1334.6596534653465	1334.6596534653465	2.9489768397855576	2.6856113045639822	NA	0.23964316916214204	0.8972037385740588	0.54533330632191	11.805693069306932	0.42326732673267325	0	0	0	0.5247524752475248	11.443069306930694	84.38118811881188	95.82425742574257	2.6788087927835305	61.730879744380886	51.32607851944804	0	0.26551248706366093	0.5442225537624776	0.08566701957317527	0.25934418996196357	0.14948575422359903	26.538164728331697	0.9206408731704048
