# Supplementary material for: Polarized microtubule remodeling transforms the morphology of reactive microglia and drives cytokine release
Source: Nat Commun. 2023 Oct 9;14:6322. doi: 10.1038/s41467-023-41891-6 (PMC10562429; doi:10.1038/s41467-023-41891-6)
Supplement: Supplementary file 10 — Source Data [file 41467_2023_41891_MOESM10_ESM.zip › data/Fig 5/Fig5k_map4_tracks.csv]

EXPID	SIRNA	LPS	CELL	LABEL	TRACK_ID	TOTAL_DISTANCE_TRAVELED	MAX_DISTANCE_TRAVELED	CONFINMENT_RATIO	MEAN_STRAIGHT_LINE_SPEED	LINEARITY_OF_FORWARD_PROGRESSION	MEAN_DIRECTIONAL_CHANGE_RATE	NUMBER_SPOTS	NUMBER_GAPS	LONGEST_GAP	NUMBER_SPLITS	NUMBER_MERGES	NUMBER_COMPLEX	TRACK_DURATION	TRACK_START	TRACK_STOP	TRACK_DISPLACEMENT	TRACK_INDEX	TRACK_X_LOCATION	TRACK_Y_LOCATION	TRACK_Z_LOCATION	TRACK_MEAN_SPEED	TRACK_MAX_SPEED	TRACK_MIN_SPEED	TRACK_MEDIAN_SPEED	TRACK_STD_SPEED	TRACK_MEAN_QUALITY	TRACK_MAX_QUALITY	TRACK_MIN_QUALITY	TRACK_MEDIAN_QUALITY	TRACK_STD_QUALITY	CONFINEMENT_RATIO
D216	siNT	Control	01	NA	542.6195652173913	1.4539417728374509	1.3351476625071723	NA	0.22806959392278878	0.9009024000360051	0.5927950613347002	6.507246376811594	0.3007246376811594	0.48188405797101447	0	0	0	6.032608695652174	83.19565217391305	89.22826086956522	1.3339723889458734	542.6195652173913	41.06776539914823	59.58438926762216	0	0.25224272298874423	0.45929497111796935	0.1055854468394025	0.2424689591718588	0.1466437262868226	3.5529344771400657	NA	NA	NA	NA	0.9269256805336862
D216	siNT	Control	02	NA	1166.427807486631	1.5624848478008198	1.441454713595065	NA	0.23449716638606902	0.9040208683679132	0.626123729409363	7.040106951871658	0.28342245989304815	0.42245989304812837	0	0	0	6.491978609625669	77.09893048128342	83.5909090909091	1.4386147170559724	1166.427807486631	63.2328408618313	29.677155824998223	0	0.26157523601929455	0.5233918821082768	0.08983037227958701	0.23481770670639704	0.18576253240022758	3.226683240455215	NA	NA	NA	NA	0.9278705653056954
D216	siNT	Control	02b	NA	586.1569620253165	2.2351326646655	2.0787115078625287	NA	0.2620493825987494	0.920109605310942	0.5340875489006454	8.51139240506329	0.21012658227848102	0.3012658227848101	0	0	0	7.855696202531646	90.13164556962025	97.9873417721519	2.0735015133886785	586.1569620253165	60.361460572857496	101.46335477596146	0	0.2824030608596634	0.5331530162854917	0.11001124056273291	0.2685486792223146	0.1597969665833512	3.7438075136216438	NA	NA	NA	NA	0.9341711722660238
D216	siNT	Control	03	NA	1254.133027522936	1.922411080469038	1.8059064377416132	NA	0.2777673182719967	0.9272019638830217	0.4874686749001941	7.261467889908257	0.1926605504587156	0.29357798165137616	0	0	0	6.579510703363915	82.19113149847095	88.77064220183486	1.803263251589104	1254.133027522936	65.75290603749293	65.43566325207856	0	0.2992190254237442	0.548914397248883	0.1259551830826077	0.2818438633825646	0.17117310786716458	3.3499075238525355	NA	NA	NA	NA	0.9454018213859451
D216	siNT	Control	04	NA	738.2714932126697	1.9515244214811738	1.7734891266475865	NA	0.2818344525419853	0.8967531791944542	0.7576202843959371	7.380090497737557	0.1583710407239819	0.2669683257918552	0	0	0	6.660633484162896	84.78733031674209	91.44796380090497	1.765881751165623	738.2714932126697	55.27406805242794	65.62918544740458	0	0.31286487984771577	0.6321690351659696	0.1092375219586765	0.27902156251886445	0.21563523103375945	6.819594291426642	NA	NA	NA	NA	0.9122414347613766
D216	siNT	24h LPS	01	NA	972.384030418251	1.3510633492382373	1.2281081702103749	NA	0.1601197946570422	0.8901634628822005	0.6565079025086509	8.256653992395437	0.41254752851711024	0.6406844106463878	0	0	0	7.996197718631179	83.46768060836501	91.4638783269962	1.2244576631696245	972.384030418251	50.428750151536136	58.879349470833986	0	0.17957704363002022	0.37581212127112484	0.058950325328621864	0.1648071524247263	0.1223630686336341	5.5776465811759195	NA	NA	NA	NA	0.9174731462724701
D216	siNT	24h LPS	02	NA	1716.13698630137	1.0548081018037083	0.9480699936369351	NA	0.18166170451354086	0.8734855793330661	0.8516351545653662	6.2785388127853885	0.3995433789954338	0.6050228310502284	0	0	0	5.95662100456621	82.64155251141553	88.59817351598174	0.9450687896879697	1716.13698630137	63.09502399981472	46.331179023775086	0	0.20820129254710779	0.46596022802558384	0.05699602801439113	0.1564071779671276	0.18842038861362495	3.169492203055854	NA	NA	NA	NA	0.903199678282542
D216	siNT	24h LPS	02b	NA	463.87064676616916	1.2360369630859775	1.1096344166562835	NA	0.17518159232295047	0.8864859374462393	0.6858091639325485	7.527363184079602	0.35323383084577115	0.5323383084577115	0	0	0	7.17910447761194	85.22885572139303	92.40796019900498	1.1065994675719497	463.87064676616916	24.591912467139718	81.63750983554225	0	0.19716634365449953	0.40526381853111754	0.07188938704372437	0.16822844973366574	0.1409346135468594	5.173704022623504	NA	NA	NA	NA	0.9077736219423712
D216	siNT	24h LPS	03	NA	1113.486068111455	1.2997441433712396	1.180053117038101	NA	0.1587940980115289	0.8894543333165673	0.6102326763826239	8.01547987616099	0.5123839009287926	0.6362229102167183	0	0	0	7.826625386996904	77.91950464396285	85.74613003095975	1.1782767162114243	1113.486068111455	52.6391264477118	54.21990675413954	0	0.17829614003331773	0.3449191201555454	0.06771042660883876	0.16822669461881945	0.1072598779248115	5.153739728002388	NA	NA	NA	NA	0.9179159210950226
D216	siNT	24h LPS	04	NA	1793.7910863509749	1.2985851680265883	1.15890388277584	NA	0.203568905246998	0.8732216302355664	0.859240336764642	6.844011142061281	0.28969359331476324	0.4568245125348189	0	0	0	6.3314763231197775	85.43454038997214	91.76601671309193	1.1542000838967899	1793.7910863509749	60.99379614277186	49.5318605509827	0	0.23308326152434194	0.5456791292499824	0.06468492139911673	0.17764260009212893	0.21153515642750229	7.845170407783026	NA	NA	NA	NA	0.8984643743009931
D216	siMap4	Control	01a	NA	4881.222786238015	3.1001046813310773	2.923812013536379	0.933049182177101	0.35517202481669485	0.9374804286520022	0.5241909757473209	8.923293852227863	0.8629441624365483	1.3417935702199661	0	0	0	9.51043429216018	89.82007896221094	99.33051325437113	2.9191419063733783	4881.222786238015	56.596250253807106	77.2889404963339	0	0.3687807670614777	0.5434129723632262	0.22683987591652566	0.36987507050197405	0.1231742244782854	5.933615623237451	9.706573716864073	2.859140665538635	5.9769766497461925	2.2795756909193456	NA
D216	siMap4	Control	01b	NA	2566.9434589800444	3.0832414634146343	2.974528159645233	0.9414116407982261	0.47235753880266074	0.958199889135255	NA	5.58980044345898	1.0842572062084257	1.6862527716186253	0	0	0	6.626385809312638	82.7649667405765	89.39135254988913	2.972058647450111	2566.9434589800444	25.404296563192904	65.54917350332595	0	0.48244756097560976	0.6328237250554324	0.34792050997782703	0.48970388026607536	0.12727139689578715	4.158695676274944	6.358610310421286	2.59319689578714	4.119705210643016	1.34469933481153	NA
D216	siMap4	Control	02	NA	1291.0172413793102	3.429866091954023	3.0473252873563217	0.8841701149425287	0.2007057471264368	0.8778689655172414	0.7066758620689655	15.218390804597702	0.7471264367816092	0.9827586206896551	0	0	0	15.436781609195402	61.89080459770115	77.32758620689656	3.0339936781609196	1291.0172413793102	65.5945448275862	37.764547701149425	0	0.22602471264367816	0.4780155172413793	0.05281724137931035	0.2227793103448276	0.12894080459770116	6.896046551724138	12.574717241379311	2.622632183908046	6.774508620689655	2.971424712643678	NA
D216	siMap4	Control	03a	NA	2152.5970548862115	2.491009906291834	2.3657578313253014	0.9289842034805891	0.3441330655957162	0.9405522088353414	NA	6.706827309236948	0.9866131191432396	1.5475234270414993	0	0	0	7.548862115127175	80.2904953145917	87.83935742971887	2.3623352074966535	2152.5970548862115	68.37740093708166	44.28594645247657	0	0.35518165997322626	0.5111558232931727	0.22605823293172692	0.3564609103078983	0.11846921017402945	4.508260374832664	6.856277911646586	2.7270232931726905	4.548502141900937	1.4403961178045515	NA
D216	siMap4	Control	03b	NA	3156.821811100292	2.7344891918208374	2.624065335929893	0.93790282375852	0.4014865628042843	0.9507719571567673	0.5372492697176241	6.018500486854918	1.005842259006816	1.6280428432327168	0	0	0	6.960077896786758	83.49269717624148	90.45277507302823	2.621361441090555	3156.821811100292	41.01631226874392	69.50865920155793	0	0.4120574488802337	0.5594504381694255	0.2845962025316456	0.4164821811100292	0.11842035053554041	4.260738753651412	6.168373125608569	2.7264844206426484	4.351483836416747	1.2249073028237585	NA
D216	siMap4	Control	04	NA	5700.785590277777	3.011839670138889	2.851732638888889	0.9338866319444444	0.37400963541666665	0.9408622395833334	NA	7.969184027777778	0.9769965277777778	1.4973958333333333	0	0	0	8.789496527777779	84.86241319444444	93.65190972222223	2.8474231336805556	5700.785590277777	50.10072256944444	70.00619461805556	0	0.38724019097222223	0.5530417534722222	0.24617465277777778	0.3930765625	0.12386905381944445	4.456503081597222	6.980756857638889	2.5608600260416665	4.449643532986111	1.4969854166666667	NA
D216	siMap4	Control	05	NA	7039.421421421422	2.7844003003003004	2.650110977644311	0.9342084751418085	0.37226573239906574	0.9390932599265932	0.5306849182515849	7.216216216216216	0.8735402068735402	1.3770437103770437	0	0	0	7.8515181848515185	79.19652986319653	87.04804804804805	2.646544310977644	7039.421421421422	62.85108098098098	61.66574734734735	0	0.3860716049382716	0.5485208875542209	0.24733386720053388	0.39026182849516183	0.12363416750083417	4.3425892225558895	6.739101568234902	2.534177177177177	4.326687754421088	1.4374657991324657	NA
D216	siMap4	Control	06	NA	3243.4511278195487	2.2677283566058004	2.1465196562835662	0.9286157894736842	0.3139983888292159	0.9375489795918367	0.5828589688506982	6.792696025778732	0.9194414607948442	1.4543501611170784	0	0	0	7.519871106337272	84.84747583243823	92.36734693877551	2.1423082706766916	3243.4511278195487	62.38620268528464	41.81188668098819	0	0.326662298603652	0.4811355531686359	0.19649613319011816	0.33116627282491945	0.11854393125671321	4.016267132116004	6.169606874328679	2.431609344790548	4.005717722878625	1.2795016111707842	NA
D216	siMap4	24h LPS	01	NA	7275.911099137931	2.3727714978448278	2.244080495689655	0.9274934267241379	0.3172448275862069	0.9350682112068965	NA	7.762931034482759	0.9660560344827587	1.556573275862069	0	0	0	8.617456896551724	75.3125	83.92995689655173	2.2401575431034484	7275.911099137931	61.302359159482755	56.081125808189654	0	0.32800043103448273	0.47643744612068967	0.20699703663793104	0.32917192887931035	0.11436330818965518	4.206508189655173	6.765552963362069	2.4108317887931032	4.14832182112069	1.3999572737068966	NA
D216	siMap4	24h LPS	02	NA	7340.838687628161	3.0995371838687626	2.9563447710184554	0.9341131237183868	0.3688876281613124	0.946165003417635	NA	6.963773069036227	1.3848257006151743	1.8031442241968558	0	0	0	8.341763499658237	93.0580997949419	101.39986329460014	2.9538213943950784	7340.838687628161	62.63362870813397	58.82541742993848	0	0.38166835269993166	0.5836637730690363	0.21122057416267942	0.39503390293916607	0.1475267942583732	3.796932877648667	5.434316746411484	2.535560902255639	3.7318075871496923	0.9870092276144907	NA
D216	siMap4	24h LPS	03	NA	11074.283639883834	3.977765077444337	3.896043707647628	0.9575828654404647	0.6161595111326235	0.9666137947725073	0.3962227008712488	4.94675701839303	1.3209099709583736	2.000242013552759	0	0	0	6.433688286544046	71.54428848015489	77.97797676669893	3.8944189738625363	11074.283639883834	49.22886604549855	61.977462028073575	0	0.626297458857696	0.7705151258470474	0.49280619554695065	0.6346382139399807	0.12900016940948694	2.9394945304937075	3.9165166989351405	2.252670958373669	2.9459220716360117	0.6170910454985479	NA
D216	siMap4	24h LPS	04	NA	13986.210401025453	3.910281248855521	3.815649441494232	0.954726588536898	0.5837758835378136	0.9664640725141915	NA	5.408899468961729	1.3177073796008056	1.9199780260025636	0	0	0	6.833730086064823	89.94799487273393	96.78172495879875	3.8134600622596593	13986.210401025453	54.14403682475737	54.22799047793444	0	0.5934627540743453	0.7429401574803149	0.45674427760483427	0.601375206006226	0.12776940120856986	3.757738839040469	5.5756834279436	2.4942895257278885	3.7373700054934993	1.1264886467679913	NA
D216	siMap4	24h LPS	05	NA	17129.01326834552	4.236393704305443	4.153027849986461	0.9604447197400487	0.6469683455185486	0.9708859463850528	0.36722955591659895	5.009071215813702	1.3575683725968049	2.01516382344977	0	0	0	6.5521256431085835	86.46168426753317	93.01380991064175	4.151583590576767	17129.01326834552	47.61264404278364	61.145377944760355	0	0.6564258868128893	0.7978189818575684	0.5243095721635527	0.6643978202003791	0.12554989168697536	3.1440821148118063	4.353527619821284	2.3124267803953424	3.134435783915516	0.754818237205524	NA
D250	siMap4	24h LPS	01	NA	1123.623417721519	1.5180118395337867	1.379016900704839	NA	0.24333047403962327	0.8733636623313488	0.7350122346183632	6.5854430379746836	0.40822784810126583	0.5917721518987342	0	0	0	6.275316455696203	61.71518987341772	67.99050632911393	1.3750669791668793	1123.623417721519	59.35313355881594	48.050261993428286	0	0.2785144481557377	0.5905398287162368	0.08652504205633468	0.22342340480341466	0.23005695699468223	2.859987396108428	NA	NA	NA	NA	0.911487703718086
D250	siMap4	24h LPS	02	NA	2203.8687589158344	2.4309557722227555	2.2926252579393362	NA	0.31924744884977524	0.930340910715035	0.4638520708456462	7.801711840228245	0.16975748930099857	0.24536376604850213	0	0	0	7.059914407988588	83.84022824536376	90.90014265335235	2.289983623673068	2203.8687589158344	63.74235490789351	65.88581252968562	0	0.3418753343400438	0.5777986886872011	0.15975046048995134	0.3312226639444994	0.16716720808135324	2.0286345831885155	NA	NA	NA	NA	0.9466129088942655
D250	siMap4	24h LPS	021	NA	1185.0556161395857	2.2524048693640513	2.099580510415318	NA	0.28837474053976764	0.9125784965841889	0.4837616211735891	7.8396946564885495	0.3107960741548528	0.41657579062159217	0	0	0	7.3227917121046895	77.30643402399127	84.62922573609596	2.0968114123213564	1185.0556161395857	57.157144619928076	63.565286063227745	0	0.3147947502312545	0.5347731098672012	0.14354892543171974	0.31199048905283866	0.1520646461410408	2.5099657637915804	NA	NA	NA	NA	0.9385688240607635
D250	siMap4	24h LPS	03	NA	801.2103448275863	2.5281914351505184	2.3441294681329845	NA	0.24453416851778909	0.9109497473117584	0.4942765645623187	9.96551724137931	0.4160919540229885	0.5310344827586206	0	0	0	9.648275862068965	87.67011494252874	97.3183908045977	2.3425223744750894	801.2103448275863	55.79747698698347	63.221657993870856	0	0.26706013549965413	0.467457026060917	0.11188412975750103	0.26597303190764726	0.12528931707163812	2.4783256953773942	NA	NA	NA	NA	0.9370407142690534
D250	siMap4	24h LPS	04	NA	2034.515015015015	2.3299674830543577	2.1662778949149644	NA	0.2554120201110196	0.908864015490355	0.5043655266059706	8.931681681681681	0.40540540540540543	0.5247747747747747	0	0	0	8.574324324324325	75.43243243243244	84.00675675675676	2.1631380361616896	2034.515015015015	68.98694223687247	50.16200050428169	0	0.2804895415266838	0.5037745263842299	0.11493588643843387	0.2741706476871081	0.14695981594192825	2.5278723374794727	NA	NA	NA	NA	0.937169355868486
D250	siMap4	24h LPS	05	NA	1068.594968553459	1.8590638374137862	1.7065284124634759	NA	0.2171510575002581	0.8915355244570184	0.5768259458097285	8.274213836477987	0.559748427672956	0.6968553459119496	0	0	0	8.163522012578616	86.09811320754717	94.26163522012578	1.7040469082842935	1068.594968553459	67.02256291272701	43.97121053987794	0	0.24243845703004652	0.45190433697103155	0.0920039363218248	0.23624224137513825	0.13759230148372312	2.5460794201195007	NA	NA	NA	NA	0.9268182410925422
D250	siNT	24h LPS	01	NA	1641.070446735395	1.6357139484428809	1.5231448374522394	NA	0.267090301068188	0.9172985407371292	0.5483532748687562	6.498281786941581	0.22164948453608246	0.3127147766323024	0	0	0	5.8436426116838485	79.48797250859107	85.33161512027492	1.5219494217516063	1641.070446735395	68.59948439374604	66.57385624709296	0	0.29141042514943744	0.5119739837651656	0.13702390107409684	0.2740358534523519	0.1604635145592853	2.1137463350091057	NA	NA	NA	NA	0.9371868793574492
D250	siNT	24h LPS	02	NA	1217.1432973805854	1.961902403434824	1.8287332132023864	NA	0.27620717143146806	0.9192733485969985	0.5371706253358205	7.342064714946071	0.23112480739599384	0.33436055469953774	0	0	0	6.704160246533128	74.19106317411402	80.89522342064716	1.8249114299828548	1217.1432973805854	59.069029877464914	57.81496574211496	0	0.29959604693439906	0.5433739889449283	0.1226216435559169	0.28458242258543365	0.16966369865205905	3.0676650235869123	NA	NA	NA	NA	0.938707700940469
D250	siNT	24h LPS	03	NA	2799.072222222222	2.0841066072974046	1.8982731566895599	NA	0.2618241984988998	0.8959709720213611	0.6625976417603716	8.158333333333333	0.2777777777777778	0.39444444444444443	0	0	0	7.607407407407408	84.16666666666667	91.77407407407408	1.8942854688499007	2799.072222222222	59.96669504763216	62.74162625469118	0	0.292629193679876	0.5580699428287947	0.10555034202177871	0.2756469907134169	0.18314651893559172	3.074362198307724	NA	NA	NA	NA	0.9189726971194591
D250	siNT	24h LPS	04	NA	1473.1401273885351	1.7256301855875436	1.588754345761509	NA	0.2585020384483809	0.8958421921577567	0.6081717043373436	6.912420382165605	0.34076433121019106	0.4888535031847134	0	0	0	6.453821656050955	64.95859872611464	71.4124203821656	1.585317660993314	1473.1401273885351	70.84099113163627	61.66891924888808	0	0.28841408545811503	0.5360355183501161	0.11315956287477105	0.265980646001434	0.17922121905499358	2.2866571005133016	NA	NA	NA	NA	0.9256919439180915
D250	siNT	24h LPS	05	NA	740.7422480620155	1.692640713363754	1.589588966574434	NA	0.2517888437398446	0.9168539975760317	0.47753435672319594	6.930232558139535	0.33527131782945735	0.4728682170542636	0	0	0	6.476744186046512	68.44961240310077	74.92635658914729	1.588933498180149	740.7422480620155	61.471851387365405	67.88141701197162	0	0.2722938769605381	0.4553407055081948	0.12732246696404756	0.2701765810375748	0.13333901813674595	2.94028372709859	NA	NA	NA	NA	0.9448307355930718
D268	siMap4	24h LPS	01	NA	19354.99427480916	1.9419682184974734	1.681514692531877	NA	0.3288914303512899	0.84553088544216	1.1195084019166202	6.229007633587786	0.16603053435114504	0.23282442748091603	0	0	0	5.471374045801527	95.00763358778626	100.47900763358778	1.6755196877786018	19354.99427480916	54.45393995451881	42.7042888556374	0	0.3903976291195923	0.8833996276444964	0.09394807139898541	0.36905834818372646	0.34284085002010867	15.256015191876697	NA	NA	NA	NA	0.8671054339090492
D268	siMap4	24h LPS	02	NA	1304.304347826087	2.3116935042300493	2.0602581032096476	NA	0.15204576338494932	0.8670688070403157	0.63532561513377	13.677018633540373	0.650103519668737	0.7660455486542443	0	0	0	13.70600414078675	72.32298136645963	86.02898550724638	2.05397359593728	1304.304347826087	49.66962019772933	60.04297425505065	0	0.17442745038079926	0.38696640423757755	0.05050480497534629	0.16441483311021757	0.10975415205218984	28.167137757219297	NA	NA	NA	NA	0.8999011676149605
D268	siMap4	24h LPS	03	NA	1375.9848197343454	2.291431487236529	2.085935843884638	NA	0.1569700579741053	0.8771811372437891	0.5424168881050105	12.830170777988615	0.8311195445920304	0.9146110056925996	0	0	0	13.17741935483871	84.31214421252372	97.48956356736242	2.0824824459859195	1375.9848197343454	50.78727906710543	44.126618080955886	0	0.17769495153522857	0.36562293984548233	0.0578883385608803	0.17297142012654634	0.0998978693169657	25.81538295390248	NA	NA	NA	NA	0.9184867551818178
D268	siMap4	24h LPS	04	NA	4354.538283062645	2.018565011466768	1.7860726393766702	NA	0.2011612381269395	0.8581701135293022	0.7613060119346435	10.619489559164734	0.6241299303944315	0.703016241299304	0	0	0	10.591647331786543	83.65197215777262	94.24361948955917	1.7819735490020252	4354.538283062645	65.05108618649459	47.75115165829573	0	0.23671558046284585	0.5536618757172648	0.05999813046607234	0.21780250314830146	0.18815218455020236	24.21553450938091	NA	NA	NA	NA	0.8955444523548302
D268	siMap4	24h LPS	05	NA	1477.5061728395062	1.6336710227813007	1.4509007145858344	NA	0.18410333751737293	0.8536952827171012	0.8388521261526363	8.59670781893004	0.4156378600823045	0.522633744855967	0	0	0	8.25514403292181	65.32098765432099	73.57613168724279	1.4476785200978508	1477.5061728395062	87.25608618973875	55.901968120433025	0	0.21885032043402616	0.5633969083507164	0.053938119946811386	0.17825437448285006	0.1955717899119018	22.646932809950172	NA	NA	NA	NA	0.8912434011680306
D268	siMap4	24h LPS	06	NA	770.7990033222592	2.410557383220558	2.165498740200011	NA	0.18114554007950157	0.8743920182619451	0.5896970586605597	11.865448504983389	0.6511627906976745	0.7375415282392026	0	0	0	11.863787375415283	63.90199335548173	75.765780730897	2.1611580387063474	770.7990033222592	52.04972851043226	49.20050509140145	0	0.2055741652956818	0.3970166545711107	0.07124241839630917	0.20375649998693549	0.10837821938011848	26.231843426573608	NA	NA	NA	NA	0.9071969941663808
D268	siMap4	24h LPS	07	NA	2431.9332443257676	2.677214637294048	2.3967838862630533	NA	0.17762681104375233	0.8727709069182265	0.6454437288776852	14.279038718291055	0.69826435246996	0.7303070761014686	0	0	0	14.331108144192257	83.59412550066756	97.92523364485982	2.388186389272218	2431.9332443257676	52.71433068341892	49.656241328677076	0	0.2027039930871963	0.4555974581199738	0.05492920143526925	0.1941446594839462	0.13390703917028718	30.349260509809643	NA	NA	NA	NA	0.90661508447328365
D268	siMap4	24h LPS	08	NA	1870.7142857142858	1.8016609178209384	1.5928399869349796	NA	0.19454218595082456	0.8541581307025473	0.7539999278090103	9.131428571428572	0.6142857142857143	0.7257142857142858	0	0	0	9.06	63.84	72.9	1.587236133369469	1870.7142857142858	61.29577863311063	53.414911403376536	0	0.22570974958606435	0.5226854121706194	0.0610328040103634	0.21493054753844104	0.17513032344819757	24.130990909588412	NA	NA	NA	NA	0.8915532768383365
D268	siMap4	24h LPS	09	NA	10164.105421686747	2.0615238908423827	1.7981556942412513	NA	0.32153221597669035	0.8299678625273974	1.0856421717837832	6.97289156626506	0.33433734939759036	0.4608433734939759	0	0	0	6.521084337349397	96.0421686746988	102.5632530120482	1.790204929682912	10164.105421686747	58.09899510864839	54.944545167077294	0	0.3888056805931975	0.8847397790706146	0.07684742432533108	0.37796761137152096	0.34734927860749415	17.335206413669177	NA	NA	NA	NA	0.8729518883870367
D268	siMap4	24h LPS	10	NA	977.5560344827586	1.6039754886283095	1.4365577292913336	NA	0.18000317822515066	0.8690890536322873	0.7768912895351765	9.03448275862069	0.47413793103448276	0.5258620689655172	0	0	0	8.676724137931034	61.875	70.55172413793103	1.4336130756552294	977.5560344827586	59.827553518387006	51.76953038518661	0	0.2068977334169424	0.4874822571214269	0.058865888645974813	0.191604459983255	0.1610623054589554	23.5109782290005	NA	NA	NA	NA	0.8977560361325857
D268	siMap4	Control	01	NA	567.8792452830189	1.8998077597348135	1.7352314898574968	NA	0.21089654771731012	0.8817025946438484	0.6575945485401966	8.784905660377358	0.5547169811320755	0.660377358490566	0	0	0	8.679245283018869	79.5433962264151	88.22264150943396	1.7294556625567916	567.8792452830189	66.88130724719117	18.77222808068828	0	0.23722672333310552	0.47843869054396276	0.07451990920616854	0.23697708866970538	0.14759406314636409	22.880470226258804	NA	NA	NA	NA	0.9160942000573294
D268	siMap4	Control	02	NA	504.15404699738906	2.1467546157333013	2.025307427333223	NA	0.25053445327249	0.9179532462262169	0.4976721700109467	8.631853785900784	0.3185378590078329	0.46475195822454307	0	0	0	8.18537859007833	64.44908616187989	72.63446475195822	2.0225993260532116	504.15404699738906	61.106310903537484	54.611997440480806	0	0.2706716286869437	0.4873955161243137	0.10240461000147871	0.27370565377512357	0.1397813401798095	19.84228581202374	NA	NA	NA	NA	0.9430348488144424
D268	siMap4	Control	03	NA	902.6653919694072	2.482941535478254	2.273858421845881	NA	0.24523137473823883	0.8967802473282035	0.5514504907773186	9.866156787762906	0.5181644359464627	0.5889101338432122	0	0	0	9.61567877629063	77.10133843212238	86.717017208413	2.2703074856894494	902.6653919694072	56.53230288577787	61.41819283138072	0	0.2717580275666789	0.5346743308334293	0.09845697455233242	0.26652195249330995	0.15111374081530518	20.583179257745073	NA	NA	NA	NA	0.9264514451935736
D268	siMap4	Control	04	NA	1041.3428943937417	2.8237027504112118	2.62565941825515	NA	0.29592416669914945	0.9062014383780633	0.5079091239673641	9.548891786179922	0.34810951760104303	0.48239895697522817	0	0	0	9.104302477183833	76.6923076923077	85.79661016949153	2.6216674664887107	1041.3428943937417	48.8514629389708	58.67937863912429	0	0.3233442593379488	0.6112870531311851	0.11292388630225668	0.3234882977062286	0.17583611296767093	21.90446342563852	NA	NA	NA	NA	0.9335590330899644
D268	siMap4	Control	05	NA	712.793349168646	2.3900808485717486	2.213756423189922	NA	0.2924613154943957	0.8996146566615263	0.5441146652653613	8.190023752969122	0.28741092636579574	0.4346793349168646	0	0	0	7.66270783847981	69.11638954869359	76.7790973871734	2.2104268446670474	712.793349168646	59.65832016058392	49.704331599074415	0	0.3226265392043474	0.6230494722835057	0.11348841324793428	0.3202329624331543	0.18574410648776513	19.86483217467842	NA	NA	NA	NA	0.929182411195378
D268	siMap4	Control	06	NA	1163.0761750405186	2.719779067379017	2.4601750243471243	NA	0.2538238107955883	0.8790111444270842	0.6433029226711778	10.168557536466775	0.44246353322528365	0.5899513776337115	0	0	0	9.883306320907618	63.77309562398703	73.65640194489465	2.451322633616256	1163.0761750405186	53.89890945756458	54.96827974281801	0	0.287313899022952	0.5981991091954131	0.08321868780166893	0.2765821472510506	0.18018427722120123	29.452501873417287	NA	NA	NA	NA	0.90968871902026
D268	siMap4	Control	07	NA	1678.7376	2.4931327418363156	2.243744497171309	NA	0.24878867090819112	0.8834859902435402	0.6429353217561283	9.776	0.3184	0.4528	0	0	0	9.3088	79.3248	88.6336	2.2375032480608805	1678.7376	54.804639021803474	57.7149760989983	0	0.2804579479154327	0.5946064123379519	0.08502047323428397	0.26490950624366205	0.1812539313805966	27.04099371631288	NA	NA	NA	NA	0.9086500285332082
D268	siMap4	Control	08	NA	629.4231884057971	2.329302520879733	2.1600600049811574	NA	0.26707962128369184	0.8985052729673819	0.5764370351643237	8.63768115942029	0.30144927536231886	0.4782608695652174	0	0	0	8.171014492753622	69.95072463768116	78.12173913043478	2.1529868271533337	629.4231884057971	35.12461775677136	69.03883332546239	0	0.29378121239224947	0.5849348641726214	0.09006081328725128	0.287384751843668	0.17987259424851756	22.92489312047973	NA	NA	NA	NA	0.9263138237515035
D268	siMap4	Control	09	NA	1038.757225433526	2.3310330532162893	2.110881588627534	NA	0.2521681434934683	0.8880999159962034	0.6736862310810753	9.23121387283237	0.25722543352601157	0.32947976878612717	0	0	0	8.627167630057803	82.44508670520231	91.07225433526011	2.0978621431410533	1038.757225433526	56.98095778332976	77.05579855925903	0	0.2821553648573844	0.594890762417486	0.0821258446436276	0.27608004793949303	0.18659394896829487	28.98097743505537	NA	NA	NA	NA	0.9074160201383822
D268	siMap4	Control	10	NA	1703.1507798960138	2.599413450002088	2.3619880378876674	NA	0.23461618166467582	0.8899653336689889	0.6317300757797573	11.01733102253033	0.4038128249566724	0.5077989601386482	0	0	0	10.665511265164644	84.2686308492201	94.93414211438476	2.352924228911321	1703.1507798960138	59.49235967234609	27.965277921658036	0	0.2624412975027559	0.5759165722623042	0.07515137752058951	0.2506130013364433	0.1724485296646437	29.850180453280522	NA	NA	NA	NA	0.914806271250676
D268	siNT	24h LPS	01	NA	160.5607476635514	1.1074922908213118	1.0026972550423432	NA	0.12769311641808248	0.8539676497018824	0.658862015769531	7.925233644859813	0.7570093457943925	1.0093457943925233	0	0	0	8.186915887850468	7.644859813084112	15.83177570093458	0.9994127549779962	160.5607476635514	54.513109458320315	47.62798143309058	0	0.14970025308863863	0.3471095287476305	0.04631634451139065	0.1415007135682861	0.11113158960395536	21.37006732094922	NA	NA	NA	NA	0.908508978001677
D268	siNT	24h LPS	02	NA	1348.0660792951542	2.3218563637088794	2.0887089097660905	NA	0.17728572428587674	0.8754851888586126	0.6235030692954118	12.058737151248165	0.7033773861967695	0.750367107195301	0	0	0	12.13950073421439	81.32892804698972	93.46842878120411	2.084146573310617	1348.0660792951542	56.08921254407948	54.17019665141127	0	0.20147202335674308	0.43649478164252636	0.0598272186838294	0.18994272057979883	0.12652936486599295	26.975586737166918	NA	NA	NA	NA	0.9096098567501181
D268	siNT	24h LPS	03	NA	2992.3101604278077	1.7174071862086824	1.5030981836963013	NA	0.27209445852844333	0.8377227976058487	1.0244755643704901	6.759358288770054	0.40641711229946526	0.5721925133689839	0	0	0	6.401069518716578	64.74866310160428	71.14973262032086	1.4977528223253076	2992.3101604278077	54.400452038784024	52.708276545619356	0	0.32624544211570233	0.7689482265769815	0.06704838578239812	0.31091569218272214	0.3053380244470787	18.42319458216541	NA	NA	NA	NA	0.8792429492799452
D268	siNT	24h LPS	04	NA	2470.7184615384617	2.438733859838358	2.192423336525015	NA	0.21895126681278668	0.8759075917561946	0.6869271988456479	10.781538461538462	0.4307692307692308	0.5030769230769231	0	0	0	10.435384615384615	76.22923076923077	86.66461538461539	2.1839027778840236	2470.7184615384617	56.809502538847056	57.101263026625475	0	0.24935650573855905	0.5407772663396178	0.06915124188361366	0.23666743535593054	0.1667592578853939	31.562294836604895	NA	NA	NA	NA	0.9022811749793074
D268	siNT	24h LPS	05	NA	945.7840579710145	2.5638464409806123	2.312715336109152	NA	0.16425408387763626	0.8746744531961794	0.6228746518675207	13.755072463768116	0.6101449275362318	0.7101449275362319	0	0	0	13.710144927536232	78.72753623188406	92.4376811594203	2.3048229909888267	945.7840579710145	58.88678034668865	50.07178088760326	0	0.18629080171537948	0.3934486754968669	0.05429369380111125	0.18095115453565347	0.10786323368509614	31.240578378131683	NA	NA	NA	NA	0.9054472430205075
D268	siNT	24h LPS	06	NA	1228.7154929577464	2.345002945752175	2.0977659683665344	NA	0.16293591444232497	0.869402637311296	0.6773385029303017	12.94225352112676	0.676056338028169	0.7380281690140845	0	0	0	12.969014084507043	74.25352112676056	87.22253521126761	2.09178798126535	1228.7154929577464	52.14268727471932	57.983615928578295	0	0.18646164121787845	0.41307063332929217	0.05268017677678742	0.17574708900036845	0.11709640648020478	29.55787142134436	NA	NA	NA	NA	0.9005232287610921
D268	siNT	24h LPS	07	NA	1545.7175141242938	2.5684583462130837	2.2797972160932902	NA	0.16920679041249453	0.8770739242792733	0.7116335637541709	14.028248587570621	0.448210922787194	0.5310734463276836	0	0	0	13.725047080979284	73.90772128060263	87.63276836158192	2.2667534920016843	1545.7175141242938	49.867798166492165	56.27770959800875	0	0.192429088711598	0.4527387268615761	0.05152716066269564	0.17817078036510872	0.13056216334900916	24.47077809066498	NA	NA	NA	NA	0.8956193557269208
D268	siNT	24h LPS	08	NA	10134.135135135135	2.0407823911905876	1.7782522132981526	NA	0.3191101859921458	0.8511637554954826	0.998121029477814	6.8621621621621625	0.20540540540540542	0.3054054054054054	0	0	0	6.197297297297298	88.57297297297298	94.77027027027027	1.7733817529452507	10134.135135135135	57.02669028817103	60.15792046380613	0	0.37656074292318487	0.843100502015765	0.09057814034294312	0.3625437862945355	0.3158754381535081	17.811688305972105	NA	NA	NA	NA	0.8742639999600296
D268	siNT	24h LPS	09	NA	740.7654320987655	2.150065617185095	1.9961547290508037	NA	0.16678192140078732	0.8888965183737763	0.4994839135499733	11.57716049382716	0.8549382716049383	0.9259259259259259	0	0	0	11.881172839506172	61.135802469135804	73.01697530864197	1.9948128274840176	740.7654320987655	54.191676524888614	49.357757969524044	0	0.18625772283345246	0.3550795176781636	0.07069274239897602	0.18284809177998	0.09510410307781626	20.55529916201567	NA	NA	NA	NA	0.9310433008383339
D268	siNT	24h LPS	10	NA	6542.390151515152	1.7574466811039098	1.5492740574027866	NA	0.279405488620046	0.8575845647880661	0.9892932991582435	6.723484848484849	0.20454545454545456	0.2840909090909091	0	0	0	6.018939393939394	75.27272727272727	81.29166666666667	1.544517663738144	6542.390151515152	52.00265713679979	47.73623091860954	0	0.32770979080267376	0.7889043488331849	0.08018952137349741	0.2924751191128234	0.3027915307098952	17.59121554827573	NA	NA	NA	NA	0.8827206347966821
D268	siNT	Control	01	NA	280.3726708074534	2.3477583340529327	2.1748105119594694	NA	0.28234985450536976	0.899069050563498	0.541879766863885	8.180124223602485	0.36645962732919257	0.4906832298136646	0	0	0	7.745341614906832	49.484472049689444	57.22981366459627	2.1722156534083537	280.3726708074534	34.20021127375796	49.45068613203936	0	0.3122972738421169	0.5892382495038017	0.11329384808266973	0.3090155243498299	0.17605182470831837	19.442247632594874	NA	NA	NA	NA	0.927058627280662
D268	siNT	Control	02	NA	3930.756345177665	1.7993479177779692	1.5759835989841884	NA	0.27573259517859733	0.8653724654509759	0.9641279095861043	7.1725888324873095	0.15228426395939088	0.2233502538071066	0	0	0	6.4213197969543145	92.78680203045685	99.20812182741116	1.5679848778997703	3930.756345177665	36.072706371991266	27.52877865523856	0	0.3199077025526425	0.7705391594442682	0.07043051341757975	0.2858881507784751	0.2913210754676567	21.317183985674703	NA	NA	NA	NA	0.880985055478328
D268	siNT	Control	03	NA	1298.726507713885	3.0961915066230588	2.8591195692829174	NA	0.312875793006469	0.9098193593324241	0.5408708595684235	10.005610098176717	0.24684431977559607	0.3548387096774194	0	0	0	9.402524544179522	82.11781206171108	91.5203366058906	2.845229943201167	1298.726507713885	46.64908584898213	68.58514816820231	0	0.3410958953862374	0.6689870085472004	0.1102304832263797	0.3350073804514029	0.19587914036739834	27.878472139237196	NA	NA	NA	NA	0.9279239145154503
D268	siNT	Control	04	NA	2385.198347107438	2.134152479224805	1.8610671429509407	NA	0.33100413791778677	0.8514924123236194	1.0403429520566863	6.900826446280992	0.21487603305785125	0.24793388429752067	0	0	0	6.214876033057851	88.26446280991736	94.47933884297521	1.8552103192709823	2385.198347107438	61.016906821060125	39.014949558791585	0	0.391287505679765	0.9000391384008212	0.08408759540530292	0.35303935637576006	0.3492035075173553	22.156822969232735	NA	NA	NA	NA	0.8747319655931575
D268	siNT	Control	05	NA	456.3238636363636	2.357016819913968	2.128466912103442	NA	0.2552698938188668	0.8858772543570047	0.7054286160744544	9.443181818181818	0.30113636363636365	0.3806818181818182	0	0	0	8.914772727272727	64.73295454545455	73.64772727272727	2.115526804930718	456.3238636363636	46.42830051468873	49.2758012402228	0	0.2844242216700536	0.6009248537368502	0.08689414516451968	0.2675647912793759	0.190796016107692	26.69297971476632	NA	NA	NA	NA	0.9061020895106532
D268	siNT	Control	06	NA	4086.3859649122805	1.8682200952909362	1.625108611273349	NA	0.30561574962121324	0.8600029174938657	1.1159477353770464	6.56140350877193	0.07017543859649122	0.12280701754385964	0	0	0	5.684210526315789	115.0701754385965	120.75438596491227	1.6227400949062654	4086.3859649122805	54.10352969490794	51.9342879904073	0	0.35267146122750126	0.7585834744623343	0.08274032868750976	0.3550615465363517	0.29273376818064933	16.7616016254914	NA	NA	NA	NA	0.8680012733800141
D268	siNT	Control	07	NA	458.38034188034186	2.954224466641136	2.7431161192868285	NA	0.35428988368645553	0.9096004081926011	0.4912424065800041	8.324786324786325	0.27350427350427353	0.3888888888888889	0	0	0	7.777777777777778	64.88888888888889	72.66666666666667	2.7384243093518483	458.38034188034186	36.253398113135574	63.3559990049175	0	0.38609635404011544	0.6933166976262645	0.14864757567396142	0.39073139159377257	0.20123338831357232	18.636292470950416	NA	NA	NA	NA	0.9375921667922335
D268	siNT	Control	08	NA	371.6616541353383	2.6998169958084532	2.5579648219146165	NA	0.3259369751940873	0.9334713341395279	0.3994726720220083	8.458646616541353	0.17293233082706766	0.2669172932330827	0	0	0	7.7443609022556394	72.18796992481202	79.93233082706767	2.5528916242145634	371.6616541353383	46.172671532349554	28.518269341945103	0	0.34729219366414643	0.580108280371495	0.15000952452984198	0.35778949353096784	0.15569959880461298	18.420473101264065	NA	NA	NA	NA	0.9481016548259404
D268	siNT	Control	09	NA	2239.8585209003218	2.877681547375839	2.593101528911804	NA	0.28416007492214723	0.8902403906311862	0.6687041624134219	10.221864951768488	0.2491961414790997	0.32636655948553056	0	0	0	9.602893890675242	88.59485530546624	98.19774919614147	2.581654839353709	2239.8585209003218	46.98374293226922	28.405823189526267	0	0.3179413288981127	0.6662008767592442	0.09411492832751778	0.31234592202752415	0.2048874041513103	32.65759256396881	NA	NA	NA	NA	0.9069559033619259
D268	siNT	Control	10	NA	1367.2	2.044978680002375	1.8443582835163437	NA	0.27195458871111267	0.8852971174062156	0.7461487602219168	7.814634146341463	0.2048780487804878	0.3024390243902439	0	0	0	7.136585365853659	86.70731707317073	93.84390243902439	1.8406514050945562	1367.2	37.59708207030643	18.80951079832149	0	0.30643285830208855	0.6715092336894063	0.08071893282165671	0.2869520508622511	0.2302932050966697	28.05337393198224	NA	NA	NA	NA	0.9028239100383749
D269	siMap4	24h LPS	01	NA	13173.906906906906	1.7091140035218222	1.500017351281552	NA	0.2988568875154442	0.8520432577413366	1.122753501062712	5.993993993993994	0.1891891891891892	0.24624624624624625	0	0	0	5.255255255255255	88.16516516516516	93.42042042042043	1.4940979636919942	13173.906906906906	55.89176842653556	49.926772991677666	0	0.3514042822360701	0.8230662714963756	0.07168861121204845	0.32904945345549214	0.3308679674580208	15.8267769473056	NA	NA	NA	NA	0.8754216968923992
D269	siMap4	24h LPS	02	NA	11243.06976744186	1.8162055085001199	1.5979098504278464	NA	0.3040581173881896	0.8421443705266003	0.9570815216610664	6.4	0.3116279069767442	0.4418604651162791	0	0	0	5.888372093023256	87.92558139534884	93.81395348837209	1.5927219729356143	11243.06976744186	60.291983456872394	57.38123322042478	0	0.3610690937663072	0.7928747842893944	0.09080630273477375	0.35080143960617227	0.3046742862309253	16.755090067413143	NA	NA	NA	NA	0.879691906375934
D269	siMap4	24h LPS	03	NA	14178.619482496195	1.9343375232692417	1.7142972414290105	NA	0.2703890247475701	0.8543351521347126	0.8987333436423561	7.82648401826484	0.3942161339421613	0.5449010654490106	0	0	0	7.474885844748859	85.20852359208524	92.6834094368341	1.7098111599903287	14178.619482496195	52.020055714138365	59.22364550901733	0	0.3193448600901799	0.7104704361636249	0.07936008307926222	0.30372913405192253	0.2657933993220606	19.47903888670295	NA	NA	NA	NA	0.8904012507398507
D269	siMap4	24h LPS	04	NA	1032.0775510204082	1.6465326926357278	1.4793271811333992	NA	0.17507512779892506	0.8654336634915761	0.6847934640011859	9.004081632653062	0.5795918367346938	0.7061224489795919	0	0	0	8.879591836734694	41.82244897959184	50.70204081632653	1.4769605321665373	1032.0775510204082	56.0440781552266	48.56618141355849	0	0.20119689024615636	0.4477990673780822	0.061502725583344055	0.18263440087193933	0.14459686504634275	24.498839992333707	NA	NA	NA	NA	0.9034103330724195
D269	siMap4	24h LPS	05	NA	3079.206896551724	2.1054972328759765	1.8687035075959788	NA	0.22097377168155155	0.8600608472394656	0.7947011811575787	9.787798408488063	0.3793103448275862	0.4960212201591512	0	0	0	9.392572944297083	85.44827586206897	94.84084880636605	1.8564185495950278	3079.206896551724	55.85898490835839	40.597239670345324	0	0.2573089441626576	0.6124994279168994	0.06061553127656706	0.23949876933351683	0.21343982325892566	27.817576763961995	NA	NA	NA	NA	0.8919149665824098
D269	siMap4	24h LPS	06	NA	10037.425959780621	2.0363311810318825	1.7970856651971552	NA	0.28911131058563677	0.8594453515286096	0.9114515076316022	8.010968921389397	0.2961608775137112	0.3802559414990859	0	0	0	7.446069469835466	83.82084095063985	91.26691042047533	1.793094576266587	10037.425959780621	58.317390063951144	61.414801448824925	0	0.3372558500681602	0.7219235931286848	0.08433289697416929	0.34955638983799575	0.2663593249306235	21.129824342776626	NA	NA	NA	NA	0.885547515194397
D269	siMap4	24h LPS	07	NA	2131.1736111111113	1.7342988401510588	1.5323513997260219	NA	0.29273262185578963	0.8483922769174806	1.0038918467839482	6.326388888888889	0.3055555555555556	0.4305555555555556	0	0	0	5.777777777777778	60.4375	66.21527777777777	1.5277528882191311	2131.1736111111113	53.60313542747172	48.40795559034927	0	0.34887032455434924	0.8446218729449197	0.08159142592066869	0.30938667554062466	0.3294892953965904	18.71646284329301	NA	NA	NA	NA	0.8865658606928448
D269	siMap4	24h LPS	08	NA	1207.487912087912	1.5341758446686111	1.3719131222937637	NA	0.1560998077115729	0.8545775842360143	0.7222326216997905	9.151648351648351	0.610989010989011	0.8021978021978022	0	0	0	9.167032967032966	66.97582417582417	76.14285714285714	1.3689393412745583	1207.487912087912	50.7476487690917	45.01913955634358	0	0.18150742574825685	0.41580381113710363	0.053481939406174656	0.162920092809989	0.13107546876056117	24.71863354273427	NA	NA	NA	NA	0.8985452654604243
D269	siMap4	24h LPS	09	NA	2183.874779541446	1.9873683414711047	1.7705299961006922	NA	0.19637340142797402	0.8678611046242254	0.7418938933318545	10.098765432098766	0.4567901234567901	0.5837742504409171	0	0	0	9.821869488536155	59.589065255731924	69.41093474426808	1.7629025183742597	2183.874779541446	52.35636390195691	50.937485302150534	0	0.2267014165049136	0.5313995516978802	0.060233067604284984	0.2016513678408071	0.17475901492591628	26.903668631538103	NA	NA	NA	NA	0.8984459660069999
D269	siMap4	24h LPS	10	NA	818.4067495559502	1.8789850061152695	1.6972574532957327	NA	0.16892023029877828	0.8737274530149699	0.6294891898163545	10.08525754884547	0.6305506216696269	0.7726465364120781	0	0	0	10.076376554174068	58.0639431616341	68.14031971580818	1.6933987570872981	818.4067495559502	55.40196136343664	50.05599543638971	0	0.1920307104779316	0.39636083857370397	0.0607590548461273	0.1844348823488802	0.11762527967559967	23.005187720134405	NA	NA	NA	NA	0.9090850263906166
D269	siMap4	Control	01	NA	526.4664634146342	2.254503810184887	2.090326408752065	NA	0.25569406743655154	0.8975882786102898	0.5370824299622263	8.612804878048781	0.39939024390243905	0.5762195121951219	0	0	0	8.259146341463415	52.6280487804878	60.88719512195122	2.085023929137473	526.4664634146342	60.587886020010416	50.75893885682399	0	0.28223132214653757	0.5515928431166296	0.0918441828375172	0.2825353543700422	0.16674734920373582	20.948347912194247	NA	NA	NA	NA	0.9320925917454458
D269	siMap4	Control	02	NA	512.9401197604791	2.4722435504103832	2.3113602943790146	NA	0.269930501338475	0.9039718840934067	0.47614481240476736	8.778443113772456	0.4491017964071856	0.5898203592814372	0	0	0	8.470059880239521	62.790419161676645	71.26047904191617	2.306955572212841	512.9401197604791	70.21921554532696	57.85369419316734	0	0.29574240127744494	0.5414506178845805	0.11289944410475666	0.2957281345673473	0.15537058750739877	20.026395111771546	NA	NA	NA	NA	0.9385312782479804
D269	siMap4	Control	03	NA	398.6332046332046	2.6016012261523023	2.4547854557968	NA	0.3191138782829003	0.9262951883736215	0.41734816504315486	8.262548262548263	0.3088803088803089	0.39768339768339767	0	0	0	7.714285714285714	67.38996138996139	75.10424710424711	2.4532425061946155	398.6332046332046	53.78417801828392	46.33497464940027	0	0.3430563667476662	0.6210406582165623	0.13611037256520794	0.3427966433342403	0.17644567944927347	17.734678273363638	NA	NA	NA	NA	0.950373652169443
D269	siMap4	Control	04	NA	763.8176638176639	2.053270961316421	1.8587393227408702	NA	0.23130016799030179	0.8775923126025568	0.7296375057677863	8.96011396011396	0.3903133903133903	0.5071225071225072	0	0	0	8.564102564102564	81.74643874643874	90.31054131054131	1.8531501532467276	763.8176638176639	59.36684904158178	27.105600220129443	0	0.261389988005982	0.5620745966653514	0.0740349100229411	0.2497191625854344	0.1789239035632318	26.536193316178924	NA	NA	NA	NA	0.9068660190145613
D269	siMap4	Control	05	NA	958.7064676616916	2.2569298089515826	2.055312874846304	NA	0.24880251429830658	0.8950279809977231	0.6190124355096134	9.139303482587065	0.31592039800995025	0.4228855721393035	0	0	0	8.644278606965175	84.76119402985074	93.40547263681592	2.048052820308925	958.7064676616916	52.737888116138535	70.71224397537065	0	0.27652272210866313	0.5604536708240301	0.08892166176565362	0.2661775341062739	0.17098214423276276	26.07009188534338	NA	NA	NA	NA	0.91675458588289
D269	siMap4	Control	06	NA	2086.9723502304146	2.1091272182834855	1.9075825295675075	NA	0.28044103255954406	0.8777037823339654	0.7841575627168894	7.71889400921659	0.2995391705069124	0.42857142857142855	0	0	0	7.225806451612903	83.16589861751152	90.39170506912443	1.8998787959443493	2086.9723502304146	39.784487148952415	67.03583890795888	0	0.32175027759900837	0.7292117164792862	0.08457197605280811	0.2989549048312688	0.25528344378286616	20.736347456571703	NA	NA	NA	NA	0.9072211335993983
D269	siMap4	Control	07	NA	797.050185873606	3.0270594402498165	2.8112872691709025	NA	0.3143401369061334	0.9104364864693536	0.46912930949469467	9.481412639405205	0.3475836431226766	0.47026022304832715	0	0	0	9.024163568773234	79.4907063197026	88.51486988847584	2.8042598549228583	797.050185873606	33.15914947854729	40.021354418017	0	0.34381589963275033	0.6484520356625693	0.12290680738121644	0.34069739593075654	0.18426748815326346	20.62552746241169	NA	NA	NA	NA	0.9358808162752544
D269	siMap4	Control	08	NA	830.6547085201794	2.6916711690726935	2.481362358944033	NA	0.24959015497496273	0.9016389541924312	0.4919391045756946	10.258594917787743	0.47085201793721976	0.5620328849028401	0	0	0	9.980568011958146	70.91928251121077	80.89985052316891	2.476957500846115	830.6547085201794	57.72226774407279	53.93582067110691	0	0.2753611730898834	0.5362538529478514	0.09447010532737758	0.27142524565030246	0.1510294553768375	24.003017090044175	NA	NA	NA	NA	0.9321708772247335
D269	siMap4	Control	09	NA	756.25	2.1194036316930083	1.9141923975666557	NA	0.22016553349393175	0.8823229352777151	0.6997359327014194	9.56868131868132	0.37362637362637363	0.4807692307692308	0	0	0	9.123626373626374	68.85714285714286	77.98076923076923	1.9085935912886005	756.25	57.021309450366	51.6322785120049	0	0.24635889601090674	0.5073200719256298	0.07975876620664388	0.23694032627350492	0.15236275231279195	26.92452865641672	NA	NA	NA	NA	0.906582973047348
D269	siMap4	Control	10	NA	1510.6965517241379	2.1304822962593084	1.9553578682251485	NA	0.24861319493266634	0.8867150708097234	0.6146659561588549	8.542528735632184	0.4206896551724138	0.5563218390804597	0	0	0	8.236781609195402	74.08045977011494	82.31724137931035	1.9489075786921761	1510.6965517241379	56.956520815060145	63.32235993340906	0	0.2793426410377736	0.5820014476879187	0.08746217315166135	0.2735790244919577	0.18421231910488708	23.624446108205937	NA	NA	NA	NA	0.9187410300613041
D269	siNT	24h LPS	01	NA	1548.7555555555555	2.5406603802914365	2.3159516268089884	NA	0.2626909720224316	0.8917258917929535	0.563401865242141	9.372222222222222	0.3638888888888889	0.5305555555555556	0	0	0	8.988888888888889	78.875	87.8638888888889	2.3107451408264597	1548.7555555555555	36.93635108138538	56.09022178180845	0	0.2930776674391867	0.5938878161112373	0.10300502277954254	0.2827624490451066	0.17584895906162323	22.255402794978167	NA	NA	NA	NA	0.9205393861324298
D269	siNT	24h LPS	02	NA	5004.640410958904	1.918733139888929	1.694163351499932	NA	0.26752934961887886	0.8483467051478862	0.8388884953505319	7.986301369863014	0.4897260273972603	0.6095890410958904	0	0	0	7.739726027397261	82.43493150684931	90.17465753424658	1.690080983810263	5004.640410958904	55.09640098271185	58.374264741625566	0	0.3166831900228189	0.6883782909134821	0.07679087779171431	0.3133930657012632	0.25398906373270824	19.707571644209736	NA	NA	NA	NA	0.8869907622257408
D269	siNT	24h LPS	03	NA	939.7167530224525	2.0716463909279135	1.8772629962936613	NA	0.1682657216388669	0.880334624964245	0.5785023431112037	11.134715025906736	0.7184801381692574	0.7962003454231433	0	0	0	11.252158894645941	76.8825561312608	88.13471502590673	1.8703733600865495	939.7167530224525	59.08486548839593	38.52178580403665	0	0.18997893132932692	0.39736867179092455	0.058576156672574556	0.1838928179243128	0.11377865071150717	26.11440226487702	NA	NA	NA	NA	0.9174674774056152
D269	siNT	24h LPS	04	NA	8939.015974440894	2.0384944461458367	1.7666545431885805	NA	0.31059391703027633	0.8315888178138834	1.053313654323722	7.015974440894569	0.2747603833865815	0.4281150159744409	0	0	0	6.482428115015974	91.46006389776358	97.94249201277955	1.7587029734093922	8939.015974440894	51.283750295977676	54.27031170693539	0	0.3765964633032095	0.8584178297680797	0.08178501820995321	0.36893299927151785	0.3326025856158532	17.603784440005303	NA	NA	NA	NA	0.8686605595174685
D269	siNT	24h LPS	05	NA	2862.570093457944	2.2105755588051683	1.971975787000011	NA	0.2206234363128273	0.8629101742201443	0.7383352632269817	10.132710280373832	0.5046728971962616	0.6336448598130842	0	0	0	9.951401869158879	79.01121495327102	88.96261682242991	1.967397280779482	2862.570093457944	52.14739900295691	52.79316235052606	0	0.25674838761159186	0.5817385341831387	0.06993407137812978	0.2386045128973328	0.19182886788540407	25.72929110425527	NA	NA	NA	NA	0.9000210285172314
D269	siNT	24h LPS	06	NA	1594.6581740976646	2.3245643214267013	2.0654159731649018	NA	0.1970072723658763	0.8700831361929607	0.7642858194659375	11.664543524416136	0.46496815286624205	0.5520169851380042	0	0	0	11.371549893842888	81.38004246284501	92.7515923566879	2.057556860509301	1594.6581740976646	56.46595807829027	56.26505741703333	0	0.22729184884735096	0.523658136572515	0.05639343084617212	0.21771387334180795	0.16841488044057548	28.285193595749924	NA	NA	NA	NA	0.896691981301183
D269	siNT	24h LPS	07	NA	5980.754491017964	1.822292042509036	1.5946101535935742	NA	0.27452075009138144	0.8569396890115593	1.013078642007031	7.059880239520958	0.20658682634730538	0.3023952095808383	0	0	0	6.38622754491018	90.40119760479043	96.7874251497006	1.5870741055291409	5980.754491017964	56.92199668950724	54.45440639165829	0	0.32332453434130326	0.7583339954055917	0.07380193571474825	0.30431583858971695	0.2869626882691092	21.4582335684931	NA	NA	NA	NA	0.8775246368223819
D269	siNT	24h LPS	08	NA	5250.74623655914	1.702545985967084	1.5034609114849589	NA	0.23643331218844493	0.8493496398322837	0.8644397025104067	7.735483870967742	0.42795698924731185	0.6236559139784946	0	0	0	7.453763440860215	90.8989247311828	98.35268817204302	1.4994096876201857	5250.74623655914	55.696408916432574	54.281331077171146	0	0.2812028076067351	0.650224584171867	0.06354037115099483	0.2664213193660637	0.24015521659889258	20.166423282160487	NA	NA	NA	NA	0.889110084335705
D269	siNT	24h LPS	09	NA	1189.971287128713	2.63087585862447	2.402288036642081	NA	0.2022132501666201	0.886102520924539	0.5363850258626839	11.872277227722773	0.6247524752475248	0.7653465346534654	0	0	0	11.873267326732673	73.73564356435644	85.60891089108911	2.396238000478707	1189.971287128713	53.25855657790191	52.610012203120434	0	0.2270141748472032	0.45361842384696793	0.07139890210896971	0.22493344890905734	0.1246688630111492	27.0722101387232	NA	NA	NA	NA	0.9224286752069474
D269	siNT	24h LPS	10	NA	570.1164122137404	1.9856903669432606	1.8527847549650498	NA	0.16318782390794237	0.8866150557380433	0.43952633156399107	10.864503816793894	0.9541984732824428	1.1240458015267176	0	0	0	11.442748091603054	62.713740458015266	74.15648854961832	1.8503526660449434	570.1164122137404	54.16162183681978	55.712606455168874	0	0.18347658805874184	0.3510364891779775	0.0699079355095321	0.18252544046292213	0.09342598552532297	21.793960375096123	NA	NA	NA	NA	0.9399813537232374
D269	siNT	Control	01	NA	731.8141361256545	2.8472782369060385	2.6134997574346195	NA	0.3099295566719099	0.9001847768190578	0.5645969020892014	9.031413612565444	0.25654450261780104	0.3900523560209424	0	0	0	8.473821989528796	68.69371727748691	77.16753926701571	2.6051378494701045	731.8141361256545	51.42275783068871	67.39502364670739	0	0.34288568279910475	0.6687011139854409	0.11256810108611896	0.3445118297060601	0.19787550106926596	21.110575920685783	NA	NA	NA	NA	0.9215025782228412
D269	siNT	Control	02	NA	372.54285714285714	3.1739349569896245	2.976324873615474	NA	0.3511211376713543	0.9217804361275305	0.44367778653280593	9.210714285714285	0.21785714285714286	0.325	0	0	0	8.55	77.52857142857142	86.07857142857142	2.9723276761373136	372.54285714285714	38.88659520125579	64.28426952223208	0	0.37908418768787644	0.6566005041978459	0.1693057466638504	0.3769984375712178	0.17313649752983049	19.079171987235995	NA	NA	NA	NA	0.9409529707714007
D269	siNT	Control	03	NA	1185.2859960552269	2.667617988569107	2.4703770680484185	NA	0.3008302644484397	0.9017537779107762	0.5510352562320647	8.893491124260356	0.3155818540433925	0.42209072978303747	0	0	0	8.396449704142011	69.81065088757397	78.20710059171597	2.463060209752064	1185.2859960552269	46.71290466896742	47.67942913861005	0	0.33048763012070714	0.6349226774596711	0.11960645685595804	0.32952662793185344	0.1879988817647056	23.585667372284927	NA	NA	NA	NA	0.9274763158517383
D269	siNT	Control	04	NA	536.6805555555555	2.1895881333125837	2.006215147397991	NA	0.25473631352495363	0.8970633263367045	0.604277643530909	8.600694444444445	0.3055555555555556	0.4201388888888889	0	0	0	8.09375	69.38888888888889	77.48263888888889	2.0000262310809416	536.6805555555555	58.08459875461446	84.14555328462806	0	0.2826376799045689	0.5502571726487374	0.09255228912662808	0.2735265491824	0.16707052279210333	22.14546358016456	NA	NA	NA	NA	0.9184245230621444
D269	siNT	Control	05	NA	624.3610108303249	3.2063715266533133	3.013592546223588	NA	0.3266032580191482	0.918831433702755	0.40553930143745753	9.76173285198556	0.2996389891696751	0.45306859205776173	0	0	0	9.26173285198556	83.6028880866426	92.86462093862816	3.009677635518305	624.3610108303249	57.67014207267673	35.31030790349941	0	0.35352624027662355	0.6284573605141095	0.14155023902116284	0.35431254583215255	0.16726506707374653	19.84342718048655	NA	NA	NA	NA	0.9447150457014714
D269	siNT	Control	06	NA	4053.6490566037737	2.1283691950485997	1.9051964168147257	NA	0.29224981654909427	0.8782952728268847	0.8446748758447025	7.6	0.19622641509433963	0.2943396226415094	0	0	0	6.928301886792453	85.99245283018868	92.92075471698114	1.8965328898705192	4053.6490566037737	54.45819301135669	53.95006866108256	0	0.3360634250632773	0.7259603842702795	0.08338875729459756	0.3404378530208413	0.25713859121223565	21.133388224312313	NA	NA	NA	NA	0.8985674088274569
D269	siNT	Control	07	NA	3573.605882352941	2.030848599280036	1.7971641362875874	NA	0.31312263736975027	0.8626576684338314	0.9289122475166064	7.1117647058823525	0.21176470588235294	0.3176470588235294	0	0	0	6.452941176470588	99.3529411764706	105.80588235294118	1.7887759848440068	3573.605882352941	51.55824712419453	39.34389421465981	0	0.3622717120661187	0.7873954523517219	0.09783487355310315	0.35012011824096584	0.28804205040675335	25.445028294684974	NA	NA	NA	NA	0.8835274361831004
D269	siNT	Control	08	NA	590.6485148514852	2.1108228460692224	1.9398100073077666	NA	0.24830342831018276	0.8912765542210287	0.5932495393788242	8.346534653465346	0.3910891089108911	0.5544554455445545	0	0	0	7.99009900990099	60.81683168316832	68.8069306930693	1.93524943936616	590.6485148514852	51.7549717274312	46.61994934707965	0	0.27649664093754284	0.5651228450788252	0.08990765357867841	0.2665332863534302	0.17500266915376733	21.601684688237057	NA	NA	NA	NA	0.9235681238182742
D269	siNT	Control	09	NA	2870.704761904762	1.6919084439134755	1.4838828426135364	NA	0.2777194259063606	0.8709008060362327	0.9867059820908423	6.542857142857143	0.09523809523809523	0.11428571428571428	0	0	0	5.666666666666667	89.62857142857143	95.29523809523809	1.4791977793705258	2870.704761904762	37.84718863204688	36.79910381318944	0	0.3209726807268384	0.7294320066768373	0.07265791438706812	0.2970368608490333	0.2799775907244783	23.05646141359954	NA	NA	NA	NA	0.8819522265728763
D269	siNT	Control	10	NA	584.7635933806147	2.4491661509451728	2.2349891610894708	NA	0.24473802020716354	0.8929053816997105	0.5506020416555863	9.595744680851064	0.46335697399527187	0.5721040189125296	0	0	0	9.307328605200945	76.88416075650119	86.19148936170212	2.2317854425159793	584.7635933806147	68.17976948289305	38.867192586520005	0	0.2730285085496967	0.5375909301711344	0.09700935389146016	0.26564638900631043	0.1550768439478602	23.731805607658522	NA	NA	NA	NA	0.9217889146626264
