# Supplementary material for: Polarized microtubule remodeling transforms the morphology of reactive microglia and drives cytokine release
Source: Nat Commun. 2023 Oct 9;14:6322. doi: 10.1038/s41467-023-41891-6 (PMC10562429; doi:10.1038/s41467-023-41891-6)
Supplement: Supplementary file 10 — Source Data [file 41467_2023_41891_MOESM10_ESM.zip › data/Fig 5/Fig5g_stmn1_directions.csv]

EXPID	LPS	SIRNA	CELL	in	out	outward	inward
D250	24h LPS	Control	01	801	1662	0.67478684531059685	0.32521315468940315
D250	24h LPS	Control	02	311	1019	0.7661654135338346	0.23383458646616542
D250	24h LPS	Control	03	724	827	0.533204384268214	0.46679561573178596
D250	24h LPS	Control	03b	33	492	0.9371428571428572	0.06285714285714286
D250	24h LPS	Control	04	342	1568	0.8209424083769633	0.17905759162303664
D250	24h LPS	Control	05	71	1361	0.9504189944134078	0.04958100558659218
D250	24h LPS	Stmn1OE	01	430	711	0.6231375985977213	0.3768624014022787
D250	24h LPS	Stmn1OE	02	105	702	0.8698884758364313	0.13011152416356878
D250	24h LPS	Stmn1OE	03	34	193	0.8502202643171806	0.14977973568281938
D250	24h LPS	Stmn1OE	04	1146	2073	0.6439888164026095	0.3560111835973905
D250	24h LPS	Stmn1OE	05	568	878	0.607192254495159	0.39280774550484093
D250	24h LPS	Stmn1OE	06	830	1706	0.6727129337539433	0.3272870662460568
D250	Control	Control	01	992	2556	0.7204058624577226	0.27959413754227735
D250	Control	Control	02	388	1310	0.7714958775029447	0.22850412249705537
D250	Control	Control	03	655	1825	0.7358870967741935	0.26411290322580644
D250	Control	Control	041	175	430	0.7107438016528925	0.2892561983471074
D250	Control	Control	042	524	697	0.5708435708435708	0.42915642915642915
D250	Control	Control	05	431	1018	0.7025534851621809	0.2974465148378192
D250	Control	Stmn1OE	01	1146	1736	0.6023594725884802	0.3976405274115198
D250	Control	Stmn1OE	02	1293	1828	0.5857097084267863	0.41429029157321373
D250	Control	Stmn1OE	03	1165	1305	0.52834008097166	0.4716599190283401
D250	Control	Stmn1OE	04	688	1101	0.6154276131917272	0.38457238680827277
D250	Control	Stmn1OE	05	339	675	0.665680473372781	0.3343195266272189
D264	24h LPS	Control	01	1115	1550	0.5816135084427767	0.41838649155722324
D264	24h LPS	Control	02	74	796	0.9149425287356322	0.08505747126436781
D264	24h LPS	Control	03	1642	1924	0.5395401009534493	0.46045989904655077
D264	24h LPS	Control	04	95	476	0.8336252189141856	0.16637478108581435
D264	24h LPS	Control	05	865	1193	0.5796890184645287	0.4203109815354713
D264	24h LPS	Control	06	167	1898	0.9191283292978208	0.08087167070217918
D264	24h LPS	Control	07	365	770	0.6784140969162996	0.32158590308370044
D264	24h LPS	Control	08	1118	1716	0.6055045871559633	0.3944954128440367
D264	24h LPS	Control	09	46	242	0.8402777777777778	0.1597222222222222
D264	24h LPS	Control	10	44	500	0.9191176470588235	0.08088235294117647
D264	24h LPS	Stmn1OE	02	90	636	0.8760330578512396	0.12396694214876033
D264	24h LPS	Stmn1OE	03	976	1209	0.5533180778032036	0.44668192219679637
D264	24h LPS	Stmn1OE	04	92	609	0.8687589158345221	0.1312410841654779
D264	24h LPS	Stmn1OE	05	225	1080	0.8275862068965517	0.1724137931034483
D264	24h LPS	Stmn1OE	06	62	262	0.808641975308642	0.19135802469135801
D264	24h LPS	Stmn1OE	07	651	1148	0.6381322957198443	0.36186770428015563
D264	24h LPS	Stmn1OE	08	493	1662	0.7712296983758701	0.22877030162412992
D264	24h LPS	Stmn1OE	09	326	1332	0.8033775633293124	0.19662243667068757
D264	24h LPS	Stmn1OE	10	891	1096	0.5515853044791142	0.44841469552088575
D264	Control	Control	01	1407	1601	0.5322473404255319	0.4677526595744681
D264	Control	Control	02	1529	1722	0.5296831744078745	0.4703168255921255
D264	Control	Control	03	64	313	0.830238726790451	0.16976127320954906
D264	Control	Control	04	187	766	0.8037775445960126	0.19622245540398742
D264	Control	Control	05	159	1083	0.8719806763285024	0.1280193236714976
D264	Control	Control	06	10	103	0.911504424778761	0.08849557522123894
D264	Control	Control	07	100	490	0.8305084745762712	0.1694915254237288
D264	Control	Control	08	49	270	0.8463949843260188	0.1536050156739812
D264	Control	Control	09	286	1480	0.8380520951302378	0.16194790486976218
D264	Control	Control	10	249	1316	0.8408945686900958	0.15910543130990415
D264	Control	Stmn1OE	01	97	619	0.8645251396648045	0.13547486033519554
D264	Control	Stmn1OE	02	463	1868	0.8013728013728014	0.19862719862719863
D264	Control	Stmn1OE	03	14	108	0.8852459016393442	0.11475409836065574
D264	Control	Stmn1OE	04	116	649	0.8483660130718954	0.15163398692810456
D264	Control	Stmn1OE	05	82	618	0.8828571428571429	0.11714285714285715
D264	Control	Stmn1OE	06	NA	6	NA	NA
D264	Control	Stmn1OE	07	50	308	0.8603351955307262	0.13966480446927373
D264	Control	Stmn1OE	08	230	1053	0.8207326578332035	0.17926734216679657
D264	Control	Stmn1OE	09	28	152	0.8444444444444444	0.15555555555555556
D264	Control	Stmn1OE	10	82	584	0.8768768768768769	0.12312312312312312
D265	24h LPS	Control	01	1756	2099	0.5444876783398184	0.4555123216601816
D265	24h LPS	Control	02	837	1368	0.6204081632653061	0.3795918367346939
D265	24h LPS	Control	03	486	942	0.6596638655462185	0.3403361344537815
D265	24h LPS	Control	04	383	1177	0.7544871794871795	0.2455128205128205
D265	24h LPS	Control	05	609	1636	0.7287305122494432	0.2712694877505568
D265	24h LPS	Control	06	159	985	0.861013986013986	0.13898601398601398
D265	24h LPS	Control	07	946	1701	0.6426142803173404	0.35738571968265964
D265	24h LPS	Control	08	1447	2036	0.5845535457938559	0.4154464542061441
D265	24h LPS	Control	09	1821	1951	0.5172322375397667	0.4827677624602333
D265	24h LPS	Control	10	217	834	0.7935299714557564	0.20647002854424357
D265	24h LPS	Stmn1OE	01	527	1315	0.7138979370249728	0.28610206297502716
D265	24h LPS	Stmn1OE	02	173	1300	0.8825526137135098	0.11744738628649015
D265	24h LPS	Stmn1OE	03	593	1494	0.7158600862482032	0.2841399137517968
D265	24h LPS	Stmn1OE	04	333	652	0.6619289340101523	0.3380710659898477
D265	24h LPS	Stmn1OE	05	1402	1825	0.5655407499225287	0.4344592500774713
D265	24h LPS	Stmn1OE	06	1107	1156	0.5108263367211666	0.4891736632788334
D265	24h LPS	Stmn1OE	07	24	262	0.916083916083916	0.08391608391608392
D265	24h LPS	Stmn1OE	08	146	1045	0.8774139378673383	0.12258606213266163
D265	24h LPS	Stmn1OE	09	597	1554	0.7224546722454672	0.2775453277545328
D265	24h LPS	Stmn1OE	10	32	455	0.9342915811088296	0.06570841889117043
D265	Control	Control	01	404	736	0.6456140350877193	0.3543859649122807
D265	Control	Control	02	50	366	0.8798076923076923	0.1201923076923077
D265	Control	Control	03	7	33	0.825	0.175
D265	Control	Control	04	10	163	0.9421965317919075	0.057803468208092484
D265	Control	Control	05	235	2352	0.9091611905682258	0.09083880943177426
D265	Control	Control	06	66	340	0.8374384236453202	0.1625615763546798
D265	Control	Control	07	56	656	0.9213483146067416	0.07865168539325842
D265	Control	Control	08	79	847	0.9146868250539957	0.08531317494600432
D265	Control	Control	09	275	1201	0.8136856368563685	0.18631436314363142
D265	Control	Control	10	231	1421	0.8601694915254238	0.13983050847457626
D265	Control	Stmn1OE	01	218	829	0.7917860553963706	0.2082139446036294
D265	Control	Stmn1OE	02	269	1177	0.813969571230982	0.18603042876901799
D265	Control	Stmn1OE	03	90	833	0.9024918743228603	0.09750812567713976
D265	Control	Stmn1OE	04	18	78	0.8125	0.1875
D265	Control	Stmn1OE	05	118	849	0.8779731127197518	0.12202688728024819
D265	Control	Stmn1OE	06	112	683	0.8591194968553459	0.14088050314465408
D265	Control	Stmn1OE	07	6	117	0.9512195121951219	0.04878048780487805
D265	Control	Stmn1OE	08	205	579	0.7385204081632653	0.2614795918367347
D265	Control	Stmn1OE	09	601	1223	0.6705043859649122	0.3294956140350877
D265	Control	Stmn1OE	10	328	1398	0.8099652375434531	0.19003476245654694
