# Supplementary material for: Polarized microtubule remodeling transforms the morphology of reactive microglia and drives cytokine release
Source: Nat Commun. 2023 Oct 9;14:6322. doi: 10.1038/s41467-023-41891-6 (PMC10562429; doi:10.1038/s41467-023-41891-6)
Supplement: Supplementary file 10 — Source Data [file 41467_2023_41891_MOESM10_ESM.zip › data/Fig 5/Fig5g_stmn1_tally_aov.csv]

term	group1	group2	null.value	estimate	conf.low	conf.high	p.adj	p.adj.signif
SIRNA	Control	Stmn1OE	0	-115.36307692307702	-221.08380280152494	-9.64235104462908	0.0328	*
LPS	Control	24h LPS	0	-2.058823529411825	-107.75922436184314	103.64157730301949	0.969	ns
SIRNA:LPS	Control:Control	Stmn1OE:Control	0	-130.28923076923087	-327.205251761882	66.62679022342022	0.314	ns
SIRNA:LPS	Control:Control	Control:24h LPS	0	-16.692307692307736	-211.66822205092444	178.28360666630897	0.996	ns
SIRNA:LPS	Control:Control	Stmn1OE:24h LPS	0	-117.1292307692309	-314.045251761882	79.78679022342018	0.409	ns
SIRNA:LPS	Stmn1OE:Control	Control:24h LPS	0	113.59692307692313	-83.31909791572795	310.51294406957425	0.437	ns
SIRNA:LPS	Stmn1OE:Control	Stmn1OE:24h LPS	0	13.159999999999968	-185.67719839903646	211.9971983990364	0.998	ns
SIRNA:LPS	Control:24h LPS	Stmn1OE:24h LPS	0	-100.43692307692316	-297.3529440695743	96.47909791572792	0.544	ns
