# Supplementary material for: Polarized microtubule remodeling transforms the morphology of reactive microglia and drives cytokine release
Source: Nat Commun. 2023 Oct 9;14:6322. doi: 10.1038/s41467-023-41891-6 (PMC10562429; doi:10.1038/s41467-023-41891-6)
Supplement: Supplementary file 10 — Source Data [file 41467_2023_41891_MOESM10_ESM.zip › data/Fig 5/Fig5h_map4-phosphoMTD.csv]

Timepoint	log2FC	SE	Tvalue	DF	pvalue	adj.pvalue	log10p	abslog2FC	protmeta_description	Protein_Name	Gene_Name	ReferenceOriginal	Uniprot	nPS	Phosphosites	P1	P2	P3	P4	P5	P6	P7	P8	P9	P10	P11	P12	P13	P14	Signif_Symbol
4h LPS	-0.599511841	0.182774279	-3.280066786	7	0.0135	0.039	1.870122716	0.599511841	Microtubule-associated protein 4	MAP4	Map4	MAP4_MOUSE	P27546	1	S914	S914	NA	NA	NA	NA	NA	NA	NA	NA	NA	NA	NA	NA	NA	*
0.5h LPS	-0.605948728	0.204347856	-2.9652805779999998	7	0.0209	0.0596	1.678867727	0.605948728	Microtubule-associated protein 4	MAP4	Map4	MAP4_MOUSE	P27546	1	S914	S914	NA	NA	NA	NA	NA	NA	NA	NA	NA	NA	NA	NA	NA	ns
1h LPS	-0.441446044	0.182774279	-2.415252558	7	0.0464	0.1184	1.333345544	0.441446044	Microtubule-associated protein 4	MAP4	Map4	MAP4_MOUSE	P27546	1	S914	S914	NA	NA	NA	NA	NA	NA	NA	NA	NA	NA	NA	NA	NA	ns
1h LPS	-0.558982508	0.168956658	-3.308437302	7	0.013	0.0411	1.887080737	0.558982508	Microtubule-associated protein 4	MAP4	Map4	MAP4_MOUSE	P27546	1	S1046	S1046	NA	NA	NA	NA	NA	NA	NA	NA	NA	NA	NA	NA	NA	*
4h LPS	-0.688243911	0.168956658	-4.073493878	7	0.0047	0.0163	2.325292253	0.688243911	Microtubule-associated protein 4	MAP4	Map4	MAP4_MOUSE	P27546	1	S1046	S1046	NA	NA	NA	NA	NA	NA	NA	NA	NA	NA	NA	NA	NA	*
0.5h LPS	-0.807751756	0.188899286	-4.276097456	7	0.0037	0.0139	2.434981022	0.807751756	Microtubule-associated protein 4	MAP4	Map4	MAP4_MOUSE	P27546	1	S1046	S1046	NA	NA	NA	NA	NA	NA	NA	NA	NA	NA	NA	NA	NA	*
