# Supplementary material for: Polarized microtubule remodeling transforms the morphology of reactive microglia and drives cytokine release
Source: Nat Commun. 2023 Oct 9;14:6322. doi: 10.1038/s41467-023-41891-6 (PMC10562429; doi:10.1038/s41467-023-41891-6)
Supplement: Supplementary file 10 — Source Data [file 41467_2023_41891_MOESM10_ESM.zip › data/Fig 5/Fig5g_stmn1_distance_aov.csv]

term	group1	group2	null.value	estimate	conf.low	conf.high	p.adj	p.adj.signif
SIRNA	Stmn1OE	Control	0	0.20172004840492774	0.035177246064592604	0.3682628507452629	0.0181	*
LPS	Control	24h LPS	0	-0.5758977041766009	-0.7424084882906784	-0.4093869200625234	9.22e-10	****
SIRNA:LPS	Stmn1OE:Control	Control:Control	0	0.2532710444245865	-0.056932519628977274	0.5634746084781502	0.15	ns
SIRNA:LPS	Stmn1OE:Control	Stmn1OE:24h LPS	0	-0.5233359043134196	-0.8365659162691688	-0.21010589235767047	1.81e-4	***
SIRNA:LPS	Stmn1OE:Control	Control:24h LPS	0	-0.37316685192815036	-0.6833704159817141	-0.0629632878745866	0.0116	*
SIRNA:LPS	Control:Control	Stmn1OE:24h LPS	0	-0.7766069487380061	-1.08681051279157	-0.4664033846844423	1.68e-8	****
SIRNA:LPS	Control:Control	Control:24h LPS	0	-0.6264378963527368	-0.9335851931229804	-0.31929059958249334	3.72e-6	****
SIRNA:LPS	Stmn1OE:24h LPS	Control:24h LPS	0	0.15016905238526923	-0.16003451166829452	0.460372616438833	0.587	ns
