# Supplementary material for: Polarized microtubule remodeling transforms the morphology of reactive microglia and drives cytokine release
Source: Nat Commun. 2023 Oct 9;14:6322. doi: 10.1038/s41467-023-41891-6 (PMC10562429; doi:10.1038/s41467-023-41891-6)
Supplement: Supplementary file 10 — Source Data [file 41467_2023_41891_MOESM10_ESM.zip › data/Fig 5/Fig5g_stmn1_tally.csv]

EXPID	SIRNA	LPS	CELL	n
D250	Control	Control	01	1008
D250	Control	Control	02	688
D250	Control	Control	03	908
D250	Control	Control	041	211
D250	Control	Control	042	146
D250	Control	Control	05	607
D250	Control	24h LPS	01	708
D250	Control	24h LPS	02	790
D250	Control	24h LPS	03	228
D250	Control	24h LPS	03b	468
D250	Control	24h LPS	04	994
D250	Control	24h LPS	05	1178
D250	Stmn1OE	Control	01	559
D250	Stmn1OE	Control	02	346
D250	Stmn1OE	Control	03	134
D250	Stmn1OE	Control	04	192
D250	Stmn1OE	Control	05	279
D250	Stmn1OE	24h LPS	01	249
D250	Stmn1OE	24h LPS	02	426
D250	Stmn1OE	24h LPS	03	141
D250	Stmn1OE	24h LPS	04	624
D250	Stmn1OE	24h LPS	05	257
D250	Stmn1OE	24h LPS	06	740
D264	Control	Control	01	126
D264	Control	Control	02	172
D264	Control	Control	03	202
D264	Control	Control	04	479
D264	Control	Control	05	719
D264	Control	Control	06	79
D264	Control	Control	07	296
D264	Control	Control	08	226
D264	Control	Control	09	741
D264	Control	Control	10	700
D264	Control	24h LPS	01	286
D264	Control	24h LPS	02	486
D264	Control	24h LPS	03	340
D264	Control	24h LPS	04	190
D264	Control	24h LPS	05	227
D264	Control	24h LPS	06	1134
D264	Control	24h LPS	07	254
D264	Control	24h LPS	08	447
D264	Control	24h LPS	09	100
D264	Control	24h LPS	10	352
D264	Stmn1OE	Control	01	341
D264	Stmn1OE	Control	02	721
D264	Stmn1OE	Control	03	71
D264	Stmn1OE	Control	04	429
D264	Stmn1OE	Control	05	421
D264	Stmn1OE	Control	06	4
D264	Stmn1OE	Control	07	162
D264	Stmn1OE	Control	08	382
D264	Stmn1OE	Control	09	93
D264	Stmn1OE	Control	10	437
D264	Stmn1OE	24h LPS	02	225
D264	Stmn1OE	24h LPS	03	225
D264	Stmn1OE	24h LPS	04	201
D264	Stmn1OE	24h LPS	05	437
D264	Stmn1OE	24h LPS	06	126
D264	Stmn1OE	24h LPS	07	267
D264	Stmn1OE	24h LPS	08	586
D264	Stmn1OE	24h LPS	09	582
D264	Stmn1OE	24h LPS	10	235
D265	Control	Control	01	202
D265	Control	Control	02	293
D265	Control	Control	03	20
D265	Control	Control	04	139
D265	Control	Control	05	1438
D265	Control	Control	06	252
D265	Control	Control	07	513
D265	Control	Control	08	542
D265	Control	Control	09	757
D265	Control	Control	10	906
D265	Control	24h LPS	01	264
D265	Control	24h LPS	02	272
D265	Control	24h LPS	03	189
D265	Control	24h LPS	04	346
D265	Control	24h LPS	05	708
D265	Control	24h LPS	06	585
D265	Control	24h LPS	07	413
D265	Control	24h LPS	08	391
D265	Control	24h LPS	09	298
D265	Control	24h LPS	10	288
D265	Stmn1OE	Control	01	317
D265	Stmn1OE	Control	02	640
D265	Stmn1OE	Control	03	560
D265	Stmn1OE	Control	04	59
D265	Stmn1OE	Control	05	465
D265	Stmn1OE	Control	06	509
D265	Stmn1OE	Control	07	89
D265	Stmn1OE	Control	08	326
D265	Stmn1OE	Control	09	293
D265	Stmn1OE	Control	10	808
D265	Stmn1OE	24h LPS	01	397
D265	Stmn1OE	24h LPS	02	606
D265	Stmn1OE	24h LPS	03	482
D265	Stmn1OE	24h LPS	04	160
D265	Stmn1OE	24h LPS	05	425
D265	Stmn1OE	24h LPS	06	181
D265	Stmn1OE	24h LPS	07	177
D265	Stmn1OE	24h LPS	08	415
D265	Stmn1OE	24h LPS	09	456
D265	Stmn1OE	24h LPS	10	346
