# Supplementary material for: Polarized microtubule remodeling transforms the morphology of reactive microglia and drives cytokine release
Source: Nat Commun. 2023 Oct 9;14:6322. doi: 10.1038/s41467-023-41891-6 (PMC10562429; doi:10.1038/s41467-023-41891-6)
Supplement: Supplementary file 10 — Source Data [file 41467_2023_41891_MOESM10_ESM.zip › data/Fig 5/Fig5k_map4_speed_aov.csv]

term	group1	group2	null.value	estimate	conf.low	conf.high	p.adj	p.adj.signif
SIRNA	siNT	siMap4	0	0.026517912427876544	-0.003519483422287823	0.05655530827804091	0.083	ns
LPS	Control	24h LPS	0	-0.036152318097012914	-0.06624540755961651	-0.006059228634409313	0.019	*
SIRNA:LPS	siNT:Control	siMap4:Control	0	-0.01022914321548668	-0.06827681977161529	0.047818533340641935	0.968	ns
SIRNA:LPS	siNT:Control	siNT:24h LPS	0	-0.0710567004919409	-0.12818438733537743	-0.013929013648504386	0.00836	**
SIRNA:LPS	siNT:Control	siMap4:24h LPS	0	-0.014056805566232511	-0.07076412108502086	0.042650509952555836	0.917	ns
SIRNA:LPS	siMap4:Control	siNT:24h LPS	0	-0.060827557276454225	-0.1162607994242128	-0.005394315128695648	0.0255	*
SIRNA:LPS	siMap4:Control	siMap4:24h LPS	0	-0.0038276623507458307	-0.05882758384412344	0.05117225914263178	0.998	ns
SIRNA:LPS	siNT:24h LPS	siMap4:24h LPS	0	0.056999894925708394	0.002971835412206275	0.11102795443921051	0.0345	*
