# Supplementary material for: Polarized microtubule remodeling transforms the morphology of reactive microglia and drives cytokine release
Source: Nat Commun. 2023 Oct 9;14:6322. doi: 10.1038/s41467-023-41891-6 (PMC10562429; doi:10.1038/s41467-023-41891-6)
Supplement: Supplementary file 10 — Source Data [file 41467_2023_41891_MOESM10_ESM.zip › data/Fig 5/Fig5e_MTspindown.xlsx]

## Sheet: Sheet1
	control	LPS	LPS + Stmn1	Nocodazole	Taxol		Table Analyzed	Stmn1 D252-1 and D110
Exp1	0.439365	0.585841	0.440136	0.0920453	0.84603		Data sets analyzed	A-E
	0.488249	0.508378	0.28166	0.12614	0.871347
							ANOVA summary
Exp2	0.3441	0.654844	0.524803	0.0406257	0.980133		F	61.74
		0.644956	0.601007	0.0286474	0.973207		P value	<0.0001
							P value summary	****
Exp3	0.426844	0.929803		0.0427315	1		Significant diff. among means (P < 0.05)?	Yes
	0.378857	0.85676		0.0458529	0.991641		R squared	0.9182
							Brown-Forsythe test
							F (DFn, DFd)	1.852 (4, 22)
							P value	0.1549
							P value summary	ns
							Are SDs significantly different (P < 0.05)?	No
							Bartlett's test
							Bartlett's statistic (corrected)	11.54
							P value	0.0211
							P value summary	*
							Are SDs significantly different (P < 0.05)?	Yes
							ANOVA table	SS	DF	MS	F (DFn, DFd)	P value
							Treatment (between columns)	2.587	4	0.6468	F (4, 22) = 61.74	P<0.0001
							Residual (within columns)	0.2305	22	0.01048
							Total	2.818	26
							Data summary
							Number of treatments (columns)	5
							Number of values (total)	27
							Number of families	1
							Number of comparisons per family	10
							Alpha	0.05
							Tukey's multiple comparisons test	Mean Diff.	95.00% CI of diff.	Below threshold?	Summary	Adjusted P Value
							control vs. LPS	-0.2813	-0.4652 to -0.09739	Yes	**	0.0014	A-B
							control vs. LPS + Stmn1	-0.04642	-0.2501 to 0.1573	No	ns	0.9596	A-C
							control vs. Nocodazole	0.3528	0.1689 to 0.5367	Yes	****	<0.0001	A-D
							control vs. Taxol	-0.5282	-0.7121 to -0.3443	Yes	****	<0.0001	A-E
							LPS vs. LPS + Stmn1	0.2349	0.03883 to 0.4309	Yes	*	0.0138	B-C
							LPS vs. Nocodazole	0.6341	0.4588 to 0.8094	Yes	****	<0.0001	B-D
							LPS vs. Taxol	-0.247	-0.4223 to -0.07163	Yes	**	0.0032	B-E
							LPS + Stmn1 vs. Nocodazole	0.3992	0.2032 to 0.5953	Yes	****	<0.0001	C-D
							LPS + Stmn1 vs. Taxol	-0.4818	-0.6779 to -0.2858	Yes	****	<0.0001	C-E
							Nocodazole vs. Taxol	-0.8811	-1.056 to -0.7057	Yes	****	<0.0001	D-E
							Test details	Mean 1	Mean 2	Mean Diff.	SE of diff.	n1	n2	q	DF
							control vs. LPS	0.4155	0.6968	-0.2813	0.06198	5	6	6.418	22
							control vs. LPS + Stmn1	0.4155	0.4619	-0.04642	0.06866	5	4	0.956	22
							control vs. Nocodazole	0.4155	0.06267	0.3528	0.06198	5	6	8.05	22
							control vs. Taxol	0.4155	0.9437	-0.5282	0.06198	5	6	12.05	22
							LPS vs. LPS + Stmn1	0.6968	0.4619	0.2349	0.06607	6	4	5.027	22
							LPS vs. Nocodazole	0.6968	0.06267	0.6341	0.0591	6	6	15.17	22
							LPS vs. Taxol	0.6968	0.9437	-0.247	0.0591	6	6	5.91	22
							LPS + Stmn1 vs. Nocodazole	0.4619	0.06267	0.3992	0.06607	4	6	8.545	22
							LPS + Stmn1 vs. Taxol	0.4619	0.9437	-0.4818	0.06607	4	6	10.31	22
							Nocodazole vs. Taxol	0.06267	0.9437	-0.8811	0.0591	6	6	21.08	22
