# Supplementary material for: Polarized microtubule remodeling transforms the morphology of reactive microglia and drives cytokine release
Source: Nat Commun. 2023 Oct 9;14:6322. doi: 10.1038/s41467-023-41891-6 (PMC10562429; doi:10.1038/s41467-023-41891-6)
Supplement: Supplementary file 10 — Source Data [file 41467_2023_41891_MOESM10_ESM.zip › data/Fig 5/Fig5k_map4_ntracks.csv]

EXPID	SIRNA	LPS	CELL	n
D216	siNT	Control	01	276
D216	siNT	Control	02	374
D216	siNT	Control	02b	395
D216	siNT	Control	03	654
D216	siNT	Control	04	221
D216	siNT	24h LPS	01	526
D216	siNT	24h LPS	02	438
D216	siNT	24h LPS	02b	201
D216	siNT	24h LPS	03	646
D216	siNT	24h LPS	04	359
D216	siMap4	Control	01a	1773
D216	siMap4	Control	01b	902
D216	siMap4	Control	02	174
D216	siMap4	Control	03a	747
D216	siMap4	Control	03b	1027
D216	siMap4	Control	04	2304
D216	siMap4	Control	05	2997
D216	siMap4	Control	06	931
D216	siMap4	24h LPS	01	1856
D216	siMap4	24h LPS	02	1463
D216	siMap4	24h LPS	03	4132
D216	siMap4	24h LPS	04	5461
D216	siMap4	24h LPS	05	7386
D250	siNT	24h LPS	01	582
D250	siNT	24h LPS	02	649
D250	siNT	24h LPS	03	1080
D250	siNT	24h LPS	04	628
D250	siNT	24h LPS	05	516
D250	siMap4	24h LPS	01	316
D250	siMap4	24h LPS	02	701
D250	siMap4	24h LPS	021	917
D250	siMap4	24h LPS	03	870
D250	siMap4	24h LPS	04	1332
D250	siMap4	24h LPS	05	795
D268	siMap4	Control	01	265
D268	siMap4	Control	02	383
D268	siMap4	Control	03	523
D268	siMap4	Control	04	767
D268	siMap4	Control	05	421
D268	siMap4	Control	06	617
D268	siMap4	Control	07	625
D268	siMap4	Control	08	345
D268	siMap4	Control	09	346
D268	siMap4	Control	10	577
D268	siMap4	24h LPS	01	524
D268	siMap4	24h LPS	02	483
D268	siMap4	24h LPS	03	1054
D268	siMap4	24h LPS	04	431
D268	siMap4	24h LPS	05	243
D268	siMap4	24h LPS	06	602
D268	siMap4	24h LPS	07	749
D268	siMap4	24h LPS	08	350
D268	siMap4	24h LPS	09	332
D268	siMap4	24h LPS	10	232
D268	siNT	Control	01	161
D268	siNT	Control	02	197
D268	siNT	Control	03	713
D268	siNT	Control	04	121
D268	siNT	Control	05	176
D268	siNT	Control	06	57
D268	siNT	Control	07	234
D268	siNT	Control	08	266
D268	siNT	Control	09	622
D268	siNT	Control	10	205
D268	siNT	24h LPS	01	107
D268	siNT	24h LPS	02	681
D268	siNT	24h LPS	03	187
D268	siNT	24h LPS	04	650
D268	siNT	24h LPS	05	690
D268	siNT	24h LPS	06	710
D268	siNT	24h LPS	07	531
D268	siNT	24h LPS	08	370
D268	siNT	24h LPS	09	648
D268	siNT	24h LPS	10	264
D269	siMap4	Control	01	328
D269	siMap4	Control	02	334
D269	siMap4	Control	03	259
D269	siMap4	Control	04	351
D269	siMap4	Control	05	402
D269	siMap4	Control	06	217
D269	siMap4	Control	07	538
D269	siMap4	Control	08	669
D269	siMap4	Control	09	364
D269	siMap4	Control	10	435
D269	siMap4	24h LPS	01	333
D269	siMap4	24h LPS	02	430
D269	siMap4	24h LPS	03	657
D269	siMap4	24h LPS	04	490
D269	siMap4	24h LPS	05	377
D269	siMap4	24h LPS	06	547
D269	siMap4	24h LPS	07	144
D269	siMap4	24h LPS	08	455
D269	siMap4	24h LPS	09	567
D269	siMap4	24h LPS	10	563
D269	siNT	Control	01	382
D269	siNT	Control	02	280
D269	siNT	Control	03	507
D269	siNT	Control	04	288
D269	siNT	Control	05	554
D269	siNT	Control	06	265
D269	siNT	Control	07	170
D269	siNT	Control	08	202
D269	siNT	Control	09	105
D269	siNT	Control	10	423
D269	siNT	24h LPS	01	720
D269	siNT	24h LPS	02	292
D269	siNT	24h LPS	03	579
D269	siNT	24h LPS	04	313
D269	siNT	24h LPS	05	535
D269	siNT	24h LPS	06	471
D269	siNT	24h LPS	07	334
D269	siNT	24h LPS	08	465
D269	siNT	24h LPS	09	1010
D269	siNT	24h LPS	10	524
