# Supplementary material for: Polarized microtubule remodeling transforms the morphology of reactive microglia and drives cytokine release
Source: Nat Commun. 2023 Oct 9;14:6322. doi: 10.1038/s41467-023-41891-6 (PMC10562429; doi:10.1038/s41467-023-41891-6)
Supplement: Supplementary file 10 — Source Data [file 41467_2023_41891_MOESM10_ESM.zip › data/Fig 5/Fig5a_tubulinWB.xlsx]

## Sheet: alpa tub over H3
control	4h LPS	24h LPS			Table Analyzed	alpha relative
1	0.86877	1.02287			Data sets analyzed	A-C
1	0.700558	0.820027
1	1.35107	1.9649			ANOVA summary
					F	0.4947
					P value	0.6326
					P value summary	ns
					Significant diff. among means (P < 0.05)?	No
					R squared	0.1416
					Brown-Forsythe test
					F (DFn, DFd)	1.078 (2, 6)
					P value	0.398
					P value summary	ns
					Are SDs significantly different (P < 0.05)?	No
					Bartlett's test
					Bartlett's statistic (corrected)
					P value
					P value summary
					Are SDs significantly different (P < 0.05)?
					ANOVA table	SS	DF	MS	F (DFn, DFd)	P value
					Treatment (between columns)	0.1607	2	0.08035	F (2, 6) = 0.4947	P=0.6326
					Residual (within columns)	0.9745	6	0.1624
					Total	1.135	8
					Data summary
					Number of treatments (columns)	3
					Number of values (total)	9
					Number of families	1
					Number of comparisons per family	2
					Alpha	0.05
					Dunnett's multiple comparisons test	Mean Diff.	95.00% CI of diff.	Below threshold?	Summary	Adjusted P Value	A-?
					control vs. 4h LPS	0.02653	-0.9156 to 0.9686	No	ns	0.9952	B	4h LPS
					control vs. 24h LPS	-0.2693	-1.211 to 0.6728	No	ns	0.6473	C	24h LPS
					Test details	Mean 1	Mean 2	Mean Diff.	SE of diff.	n1	n2	q	DF
					control vs. 4h LPS	1	0.9735	0.02653	0.329	3	3	0.08064	6
					control vs. 24h LPS	1	1.269	-0.2693	0.329	3	3	0.8183	6

## Sheet: acetyl over alpha tub
control	4h LPS	24h LPS		Table Analyzed	acetyl relative
0.579967	0.715198	1.4418		Data sets analyzed	A-C
0.41653	1.45544	1.16335
0.626971	1.26661	1.50927		ANOVA summary
				F	8.561
				P value	0.0175
				P value summary	*
				Significant diff. among means (P < 0.05)?	Yes
				R squared	0.7405
				Brown-Forsythe test
				F (DFn, DFd)	0.7099 (2, 6)
				P value	0.5288
				P value summary	ns
				Are SDs significantly different (P < 0.05)?	No
				Bartlett's test
				Bartlett's statistic (corrected)
				P value
				P value summary
				Are SDs significantly different (P < 0.05)?
				ANOVA table	SS	DF	MS	F (DFn, DFd)	P value
				Treatment (between columns)	1.106	2	0.553	F (2, 6) = 8.561	P=0.0175
				Residual (within columns)	0.3875	6	0.06459
				Total	1.493	8
				Data summary
				Number of treatments (columns)	3
				Number of values (total)	9
				Number of families	1
				Number of comparisons per family	2
				Alpha	0.05
				Dunnett's multiple comparisons test	Mean Diff.	95.00% CI of diff.	Below threshold?	Summary	Adjusted P Value	A-?
				control vs. 4h LPS	-0.6046	-1.199 to -0.01048	Yes	*	0.0469	B	4h LPS
				control vs. 24h LPS	-0.8303	-1.424 to -0.2362	Yes	*	0.0127	C	24h LPS
				Test details	Mean 1	Mean 2	Mean Diff.	SE of diff.	n1	n2	q	DF
				control vs. 4h LPS	0.5412	1.146	-0.6046	0.2075	3	3	2.914	6
				control vs. 24h LPS	0.5412	1.371	-0.8303	0.2075	3	3	4.001	6

## Sheet: tyrosinated over alpha tub
control	4h LPS	24h LPS		Table Analyzed	tyrosinated relative
0.465496	0.726244	0.942313		Data sets analyzed	A-C
0.542417	0.599866	0.579439
0.578355	0.65532	0.668572		ANOVA summary
				F	2.184
				P value	0.1938
				P value summary	ns
				Significant diff. among means (P < 0.05)?	No
				R squared	0.4213
				Brown-Forsythe test
				F (DFn, DFd)	0.8840 (2, 6)
				P value	0.4608
				P value summary	ns
				Are SDs significantly different (P < 0.05)?	No
				Bartlett's test
				Bartlett's statistic (corrected)
				P value
				P value summary
				Are SDs significantly different (P < 0.05)?
				ANOVA table	SS	DF	MS	F (DFn, DFd)	P value
				Treatment (between columns)	0.06274	2	0.03137	F (2, 6) = 2.184	P=0.1938
				Residual (within columns)	0.08619	6	0.01437
				Total	0.1489	8
				Data summary
				Number of treatments (columns)	3
				Number of values (total)	9
				Number of families	1
				Number of comparisons per family	2
				Alpha	0.05
				Dunnett's multiple comparisons test	Mean Diff.	95.00% CI of diff.	Below threshold?	Summary	Adjusted P Value	A-?
				control vs. 4h LPS	-0.1317	-0.4119 to 0.1485	No	ns	0.3612	B	4h LPS
				control vs. 24h LPS	-0.2014	-0.4815 to 0.07883	No	ns	0.1441	C	24h LPS
				Test details	Mean 1	Mean 2	Mean Diff.	SE of diff.	n1	n2	q	DF
				control vs. 4h LPS	0.5288	0.6605	-0.1317	0.09786	3	3	1.346	6
				control vs. 24h LPS	0.5288	0.7301	-0.2014	0.09786	3	3	2.058	6

## Sheet: detyrosinated over alpha tub
control	4h LPS	24h LPS		Table Analyzed	detyrosinated relative
1.21403	1.64108	1.35541		Data sets analyzed	A-C
1.31204	1.09035	1.48522
2.40323	2.30028	2.01302		ANOVA summary
				F	0.008643
				P value	0.9914
				P value summary	ns
				Significant diff. among means (P < 0.05)?	No
				R squared	0.002873
				Brown-Forsythe test
				F (DFn, DFd)	0.1735 (2, 6)
				P value	0.8448
				P value summary	ns
				Are SDs significantly different (P < 0.05)?	No
				Bartlett's test
				Bartlett's statistic (corrected)
				P value
				P value summary
				Are SDs significantly different (P < 0.05)?
				ANOVA table	SS	DF	MS	F (DFn, DFd)	P value
				Treatment (between columns)	0.005324	2	0.002662	F (2, 6) = 0.008643	P=0.9914
				Residual (within columns)	1.848	6	0.308
				Total	1.853	8
				Data summary
				Number of treatments (columns)	3
				Number of values (total)	9
				Number of families	1
				Number of comparisons per family	2
				Alpha	0.05
				Dunnett's multiple comparisons test	Mean Diff.	95.00% CI of diff.	Below threshold?	Summary	Adjusted P Value	A-?
				control vs. 4h LPS	-0.03414	-1.332 to 1.263	No	ns	0.9958	B	4h LPS
				control vs. 24h LPS	0.02522	-1.272 to 1.323	No	ns	0.9977	C	24h LPS
				Test details	Mean 1	Mean 2	Mean Diff.	SE of diff.	n1	n2	q	DF
				control vs. 4h LPS	1.643	1.677	-0.03414	0.4531	3	3	0.07534	6
				control vs. 24h LPS	1.643	1.618	0.02522	0.4531	3	3	0.05565	6
