# Supplementary material for: Polarized microtubule remodeling transforms the morphology of reactive microglia and drives cytokine release
Source: Nat Commun. 2023 Oct 9;14:6322. doi: 10.1038/s41467-023-41891-6 (PMC10562429; doi:10.1038/s41467-023-41891-6)
Supplement: Supplementary file 10 — Source Data [file 41467_2023_41891_MOESM10_ESM.zip › data/Fig 5/Fig5k_map4_displacement_aov.csv]

term	group1	group2	null.value	estimate	conf.low	conf.high	p.adj	p.adj.signif
SIRNA	siNT	siMap4	0	0.2901216980019705	0.09574851311900154	0.48449488288493947	0.00379	**
LPS	Control	24h LPS	0	-0.33220909000905197	-0.5269426704762937	-0.1374755095418102	0.001	***
SIRNA:LPS	siNT:Control	siMap4:Control	0	0.2305464102885746	-0.14508241664281968	0.6061752372199689	0.382	ns
SIRNA:LPS	siNT:Control	siNT:24h LPS	0	-0.3835970255485124	-0.7532725624075067	-0.013921488689518036	0.0388	*
SIRNA:LPS	siNT:Control	siMap4:24h LPS	0	-0.054289323782332755	-0.42124462105687954	0.31266597349221403	0.98	ns
SIRNA:LPS	siMap4:Control	siNT:24h LPS	0	-0.614143435837087	-0.9728541535836024	-0.2554327180905715	1.13e-4	***
SIRNA:LPS	siMap4:Control	siMap4:24h LPS	0	-0.28483573407090734	-0.6407424166045255	0.07107094846271073	0.164	ns
SIRNA:LPS	siNT:24h LPS	siMap4:24h LPS	0	0.32930770176617963	-0.020310023188113757	0.678925426720473	0.0726	ns
