# Supplementary material for: Polarized microtubule remodeling transforms the morphology of reactive microglia and drives cytokine release
Source: Nat Commun. 2023 Oct 9;14:6322. doi: 10.1038/s41467-023-41891-6 (PMC10562429; doi:10.1038/s41467-023-41891-6)
Supplement: Supplementary file 10 — Source Data [file 41467_2023_41891_MOESM10_ESM.zip › data/Fig 5/Fig5d_stmn1-phospho.csv]

Timepoint	log2FC	SE	Tvalue	DF	pvalue	adj.pvalue	log10p	abslog2FC	protmeta_description	Protein_Name	Gene_Name	ReferenceOriginal	Uniprot	nPS	Phosphosites	P1	P2	P3	P4	P5	P6	P7	P8	P9	P10	P11	P12	P13	P14	Signif_Symbol
4h LPS	1.981112177	0.159581533	12.41442001	7	0	1e-4	5.295752457	1.981112177	Stathmin	STMN1	Stmn1	STMN1_MOUSE	P54227	1	S25	S25	NA	NA	NA	NA	NA	NA	NA	NA	NA	NA	NA	NA	NA	****
0.5h LPS	1.766583964	0.180848157	9.768327163	7	0	2e-4	4.602687074	1.766583964	Stathmin	STMN1	Stmn1	STMN1_MOUSE	P54227	1	S38	S38	NA	NA	NA	NA	NA	NA	NA	NA	NA	NA	NA	NA	NA	***
1h LPS	1.642784668	0.161755509	10.15597353	7	0	2e-4	4.714054281	1.642784668	Stathmin	STMN1	Stmn1	STMN1_MOUSE	P54227	1	S38	S38	NA	NA	NA	NA	NA	NA	NA	NA	NA	NA	NA	NA	NA	***
1h LPS	2.130543098	0.159581533	13.35081232	7	0	1e-4	5.508845404	2.130543098	Stathmin	STMN1	Stmn1	STMN1_MOUSE	P54227	1	S25	S25	NA	NA	NA	NA	NA	NA	NA	NA	NA	NA	NA	NA	NA	****
0.5h LPS	3.280065378	0.178417578	18.38420528	7	0	0	6.457042613	3.280065378	Stathmin	STMN1	Stmn1	STMN1_MOUSE	P54227	1	S25	S25	NA	NA	NA	NA	NA	NA	NA	NA	NA	NA	NA	NA	NA	****
4h LPS	1.755311681	0.161755509	10.85163462	7	0	2e-4	4.904757111	1.755311681	Stathmin	STMN1	Stmn1	STMN1_MOUSE	P54227	1	S38	S38	NA	NA	NA	NA	NA	NA	NA	NA	NA	NA	NA	NA	NA	***
