# Supplementary material for: Polarized microtubule remodeling transforms the morphology of reactive microglia and drives cytokine release
Source: Nat Commun. 2023 Oct 9;14:6322. doi: 10.1038/s41467-023-41891-6 (PMC10562429; doi:10.1038/s41467-023-41891-6)
Supplement: Supplementary file 10 — Source Data [file 41467_2023_41891_MOESM10_ESM.zip › data/Fig 5/Fig5l_miMap4_tubulinmods.xlsx]

## Sheet: acetylated tubulin
	siNT LPS	siMAP4 LPS			Table Analyzed	Combined - siMap4 - actub - relative
Exp1	1.46897	2.23682			Column B	siMAP4 LPS
	0.0445992	0.683335			vs.	vs.
	0.483106	0.318432			Column A	siNT LPS
	0.943757	0.0324358
	0.303462	0.383304			Unpaired t test
	0.306893	0.00966836			P value	0.0012
	1.92026	0.0514606			P value summary	**
	0.877326	0.0879509			Significantly different (P < 0.05)?	Yes
	2.65974	0.0951242			One- or two-tailed P value?	Two-tailed
	2.39963	0.00966836			t, df	t=3.300, df=136
	2.69467	0.40919
	0.707662	0.96746			How big is the difference?
	0.382368	0.234224			Mean of column A	1
	0.130679	0.245764			Mean of column B	0.5828
	0.374571	0.0430398			Difference between means (B - A) ± SEM	-0.4172 ± 0.1264
	2.2047	0.00436636			95% confidence interval	-0.6672 to -0.1672
	0.367086	0.0355546			R squared (eta squared)	0.07415
	1.88876	0.130055
	1.13401	0.253873			F test to compare variances
	0.1706	0.090446			F, DFn, Dfd	2.539, 56, 80
	0.56326	0.712964			P value	0.0001
	0.129431	0.417923			P value summary	***
	0.158125	0.0891985			Significantly different (P < 0.05)?	Yes
	0.745712
	1.47302				Data analyzed
	0.0601934				Sample size, column A	57
	2.40742				Sample size, column B	81
Exp2	0.379167	0.796148
	1.40881	0.17836
	2.21511	0.184228
	3.71818	0.157683
	1.52356	0.230704
	0.506208	1.04008
	0.385128	0.53061
	0.587238	0.636415
	2.03796	0.0757216
	0.159267	0.598322
	0.664077	0.278112
	0.30745	0.148835
	1.2543	1.32182
	0.310524	1.61716
	0.986616	0.471001
	1.39195	0.104222
	0.295435	0.199223
	0.216547	0.0357652
	0.308847	0.426854
	2.08751	1.0697
	2.13296	0.172399
	0.358956	0.213473
	0.553522	1.18295
	0.709995	0.643308
	0.110649	1.60058
	0.245606	2.9361
	0.77901	0.767554
	0.828839	1.18733
	0.184414	0.833496
	3.35215	1.35228
		0.162713
		1.55998
		0.653273
		1.97109
		1.33235
		0.401241
		0.509468
		0.800525
		0.64191
		0.547189
		0.589287
		0.221483
		0.249704
		1.80661
		0.482364
		0.668827
		0.109251
		0.157125
		0.513938
		0.472492
		0.465227
		0.821202
		1.49841
		0.323656
		0.490002
		0.122291
		0.685313
		0.418751

## Sheet: tyrosinated tubulin
	siNT LPS	siMAP4 LPS			Table Analyzed	Combined - siMap4 - tyrtub - relative
Exp1	0.943006	0.316464
	0.304851	0.730101			Column B	siMAP4 LPS
	1.42694	0.359099			vs.	vs.
	1.61944	0.38938			Column A	siNT LPS
	1.06612	0.168642
	0.993383	0.25375			Unpaired t test
	1.39293	0.904151			P value	<0.0001
	0.197693	0.10913			P value summary	****
	1.2681	0.25876			Significantly different (P < 0.05)?	Yes
	0.680881	0.269451			One- or two-tailed P value?	Two-tailed
	1.38844	0.615671			t, df	t=6.251, df=137
	1.21998	0.384387
	0.473113	0.226092			How big is the difference?
	1.02513	0.104427			Mean of column A	1
		0.322686			Mean of column B	0.5439
		0.519565			Difference between means (B - A) ± SEM	-0.4561 ± 0.07297
		0.57555			95% confidence interval	-0.6004 to -0.3118
		0.186857			R squared (eta squared)	0.2219
		0.107122
		0.190421			F test to compare variances
		0.743703			F, DFn, Dfd	3.010, 43, 94
		0.395042			P value	<0.0001
		0.491365			P value summary	****
		0.127924			Significantly different (P < 0.05)?	Yes
		0.185519
		1.03493			Data analyzed
		0.935499			Sample size, column A	44
		0.650546			Sample size, column B	95
		0.337175
		0.515169
		0.434747
		0.351665
		0.48062
		0.524232
		0.61558
		0.161841
		0.0846195
Exp2	0.611874	0.192252
	1.9775	0.0992268
	2.14243	0.223359
	1.98397	0.48058
	0.964532	0.58975
	0.706375	0.889965
	1.32888	0.479571
	0.914082	0.611825
	2.84445	0.491704
	0.584015	0.274079
	0.772847	0.474182
	1.27247	0.699042
	0.930965	1.45353
	0.466257	0.869981
	1.03546	0.9224
	1.12917	0.69316
	0.413937	0.21792
	0.394471	0.530169
	0.495888	0.312618
	0.983851	0.753725
	0.627993	0.272578
	0.715727	0.955648
	1.13085	1.06615
	0.839096	0.177904
	0.540087	0.964089
	0.416816	0.976493
	0.597502	0.407071
	0.751584	0.441377
	0.705859	0.498989
	1.72106	0.454962
		0.0900965
		0.995295
		0.268911
		1.14957
		0.540924
		0.252546
		0.218609
		0.891884
		0.719911
		0.822952
		1.05091
		0.377662
		0.403429
		1.43084
		1.02652
		0.47775
		0.645097
		0.592161
		0.458136
		0.744841
		0.767678
		0.987444
		0.563688
		0.676228
		0.434905
		0.942605
		1.00765
		0.595311
