# Supplementary material for: Polarized microtubule remodeling transforms the morphology of reactive microglia and drives cytokine release
Source: Nat Commun. 2023 Oct 9;14:6322. doi: 10.1038/s41467-023-41891-6 (PMC10562429; doi:10.1038/s41467-023-41891-6)
Supplement: Supplementary file 10 — Source Data [file 41467_2023_41891_MOESM10_ESM.zip › data/Fig 5/Fig5g_stmn1_speed_aov.csv]

term	group1	group2	null.value	estimate	conf.low	conf.high	p.adj	p.adj.signif
SIRNA	Stmn1OE	Control	0	0.04050220569248009	0.017513033308942123	0.06349137807601805	7.11e-4	***
LPS	Control	24h LPS	0	-0.08712958208218269	-0.11011433474590983	-0.06414482941845555	3.34e-10	****
SIRNA:LPS	Stmn1OE:Control	Control:Control	0	0.04293946779815627	1.1970550400340618e-4	0.08575923009230914	0.0491	*
SIRNA:LPS	Stmn1OE:Control	Stmn1OE:24h LPS	0	-0.08464453052345403	-0.12788205648889997	-0.041407004558008075	9.15e-6	****
SIRNA:LPS	Stmn1OE:Control	Control:24h LPS	0	-0.0465795869366501	-0.08939934923080296	-0.003759824642497231	0.0274	*
SIRNA:LPS	Control:Control	Stmn1OE:24h LPS	0	-0.1275839983216103	-0.17040376061576318	-0.08476423602745743	3.51e-10	****
SIRNA:LPS	Control:Control	Control:24h LPS	0	-0.08951905473480637	-0.13191693716120706	-0.04712117230840567	1.66e-6	****
SIRNA:LPS	Stmn1OE:24h LPS	Control:24h LPS	0	0.03806494358680393	-0.004754818707348937	0.0808847058809568	0.0997	ns
