# Supplementary material for: Polarized microtubule remodeling transforms the morphology of reactive microglia and drives cytokine release
Source: Nat Commun. 2023 Oct 9;14:6322. doi: 10.1038/s41467-023-41891-6 (PMC10562429; doi:10.1038/s41467-023-41891-6)
Supplement: Supplementary file 10 — Source Data [file 41467_2023_41891_MOESM10_ESM.zip › data/Fig 5/Fig5g_stmn1_outward_aov.csv]

term	group1	group2	null.value	estimate	conf.low	conf.high	p.adj	p.adj.signif
SIRNA	control	STMN1OE	0	-0.0935403250078104	-0.17809509838738907	-0.008985551628231739	0.0313	*
LPS	control	1hLPS	0	0.061184196784084266	-0.06425926229242485	0.18662765586059338	0.461	ns
LPS	control	16hLPS	0	0.09466432686095239	-0.03315230565983654	0.2224809593817413	0.178	ns
LPS	1hLPS	16hLPS	0	0.03348013007686812	-0.08909944855213683	0.15605970870587307	0.781	ns
SIRNA:LPS	control:control	STMN1OE:control	0	-0.10248481268863041	-0.3312461878888992	0.12627656251163838	0.748	ns
SIRNA:LPS	control:control	control:1hLPS	0	0.07029497661265172	-0.14782043650517898	0.2884103897304824	0.921	ns
SIRNA:LPS	control:control	STMN1OE:1hLPS	0	-0.047715909625528075	-0.25789718083042756	0.16246536157937144	0.982	ns
SIRNA:LPS	control:control	control:16hLPS	0	0.07845520144206164	-0.13966021167576906	0.2965706145598923	0.88	ns
SIRNA:LPS	control:control	STMN1OE:16hLPS	0	0.00920177483492346	-0.20891363828290724	0.22731718795275416	1	ns
SIRNA:LPS	STMN1OE:control	control:1hLPS	0	0.17277978930128213	-0.05598158589898666	0.4015411645015509	0.227	ns
SIRNA:LPS	STMN1OE:control	STMN1OE:1hLPS	0	0.05476890306310234	-0.16644050023898094	0.2759783063651856	0.973	ns
SIRNA:LPS	STMN1OE:control	control:16hLPS	0	0.18094001413069205	-0.04782136106957674	0.40970138933096084	0.186	ns
SIRNA:LPS	STMN1OE:control	STMN1OE:16hLPS	0	0.11168658752355387	-0.11707478767671492	0.34044796272382266	0.676	ns
SIRNA:LPS	control:1hLPS	STMN1OE:1hLPS	0	-0.11801088623817979	-0.3281921574430793	0.09217038496671973	0.538	ns
SIRNA:LPS	control:1hLPS	control:16hLPS	0	0.008160224829409923	-0.20995518828842077	0.22627563794724062	1	ns
SIRNA:LPS	control:1hLPS	STMN1OE:16hLPS	0	-0.06109320177772826	-0.2792086148955589	0.15702221134010244	0.955	ns
SIRNA:LPS	STMN1OE:1hLPS	control:16hLPS	0	0.12617111106758971	-0.0840101601373098	0.3363523822724892	0.465	ns
SIRNA:LPS	STMN1OE:1hLPS	STMN1OE:16hLPS	0	0.056917684460451534	-0.15326358674444798	0.267098955665351	0.961	ns
SIRNA:LPS	control:16hLPS	STMN1OE:16hLPS	0	-0.06925342660713818	-0.28736883972496885	0.14886198651069252	0.925	ns
