# Supplementary material for: Polarized microtubule remodeling transforms the morphology of reactive microglia and drives cytokine release
Source: Nat Commun. 2023 Oct 9;14:6322. doi: 10.1038/s41467-023-41891-6 (PMC10562429; doi:10.1038/s41467-023-41891-6)
Supplement: Supplementary file 10 — Source Data [file 41467_2023_41891_MOESM10_ESM.zip › data/Fig 5/Fig5c_stmn1.csv]

Protein	log2FC	SE	DF	pvalue	adj.pvalue	log10p	abslog2FC	protmeta_description	Protein_Name	Uniprot	log10adjp	Timepoint	Timepoint_numeric	Gene_Name	Signif_Symbol
STMN1	-0.270405142	0.14891258	7	0.1122	0.4914	0.949827325	0.270405142	Stathmin	STMN1	P54227	NA	4h LPS	3	Stmn1	ns
STMN1	-0.115895267	0.166489326	7	0.5088	0.986	0.293448996	0.115895267	Stathmin	STMN1	P54227	NA	0.5h LPS	1	Stmn1	ns
STMN1	-0.100749842	0.14891258	7	0.5204	0.9987	0.283662253	0.100749842	Stathmin	STMN1	P54227	NA	1h LPS	2	Stmn1	ns
STMN1	-0.957396896	0.130237662	12.66464253	6.49e-6	5.73e-5	5.188062689	0.957396896	Stathmin	NA	P54227	4.242083641	24h LPS	5	Stmn1	****
STMN1	-0.525985007	0.145610133	12.66464253	0.00328351	0.021872931	2.483661709	0.525985007	Stathmin	NA	P54227	1.660093016	8h LPS	4	Stmn1	*
