# Supplementary material for: Polarized microtubule remodeling transforms the morphology of reactive microglia and drives cytokine release
Source: Nat Commun. 2023 Oct 9;14:6322. doi: 10.1038/s41467-023-41891-6 (PMC10562429; doi:10.1038/s41467-023-41891-6)
Supplement: Supplementary file 10 — Source Data [file 41467_2023_41891_MOESM10_ESM.zip › data/Fig 5/Fig5k_map4_tally_aov.csv]

term	group1	group2	null.value	estimate	conf.low	conf.high	p.adj	p.adj.signif
LPS	Control	24h LPS	0	309.55304670584565	-29.636003973720335	648.7420973854116	0.0732	ns
SIRNA	siNT	siMap4	0	500.2002921528137	161.63898238883746	838.7616019167899	0.00415	**
LPS:SIRNA	Control:siNT	24h LPS:siNT	0	209.61333333333278	-434.2915037564078	853.5181704230733	0.831	ns
LPS:SIRNA	Control:siNT	Control:siMap4	0	386.83000000000004	-267.4443419446934	1041.1043419446935	0.416	ns
LPS:SIRNA	Control:siNT	24h LPS:siMap4	0	808.402580645161	169.23588620167527	1447.569275088647	0.00705	**
LPS:SIRNA	24h LPS:siNT	Control:siMap4	0	177.21666666666727	-447.5895302362542	802.0228635695887	0.881	ns
LPS:SIRNA	24h LPS:siNT	24h LPS:siMap4	0	598.7892473118283	-10.1786766767367	1207.757171300393	0.0558	ns
LPS:SIRNA	Control:siMap4	24h LPS:siMap4	0	421.572580645161	-198.3495174821271	1041.494678772449	0.291	ns
