# Supplementary material for: Polarized microtubule remodeling transforms the morphology of reactive microglia and drives cytokine release
Source: Nat Commun. 2023 Oct 9;14:6322. doi: 10.1038/s41467-023-41891-6 (PMC10562429; doi:10.1038/s41467-023-41891-6)
Supplement: Supplementary file 10 — Source Data [file 41467_2023_41891_MOESM10_ESM.zip › data/Fig S1/FigS1d_Luminex_LPSinvivo_lysate.csv]

Condition	Treatment	Cytokine	avg	n	sd	upper	lower
2h PBS	PBS	CCL1	272.106	5	103.49367700492625	375.59967700492626	168.61232299507373
2h PBS	PBS	CCL2	382.91200000000003	5	65.39413100577146	448.3061310057715	317.5178689942286
2h PBS	PBS	CCL3	20.364	5	3.6872659247740724	24.05126592477407	16.67673407522593
2h PBS	PBS	CCL4	169.28	5	23.12909531304673	192.40909531304672	146.15090468695328
2h PBS	PBS	CCL5	20.268	5	4.5207709519505634	24.788770951950564	15.747229048049437
2h PBS	PBS	CXCL1	113.116	5	42.629030366641	155.745030366641	70.486969633359
2h PBS	PBS	G-CSF	65.39	5	9.038337789660218	74.42833778966022	56.35166221033978
2h PBS	PBS	GM-CSF	81.21	5	NA	NA	NA
2h PBS	PBS	IFNg	109.93	5	NA	NA	NA
2h PBS	PBS	IL-10	153.264	5	23.76213858220678	177.02613858220678	129.50186141779324
2h PBS	PBS	IL-12(p40)	996.1139999999999	5	158.0595863274354	1154.1735863274353	838.0544136725646
2h PBS	PBS	IL-12(p70)	NA	5	NA	NA	NA
2h PBS	PBS	IL-13	NA	5	NA	NA	NA
2h PBS	PBS	IL-17A	134.502	5	28.97451673453761	163.47651673453763	105.5274832654624
2h PBS	PBS	IL-1a	2.083333333333333	5	0.9636043448082483	3.0469376781415813	1.1197289885250847
2h PBS	PBS	IL-1b	7.99	5	3.2244069222106564	11.214406922210657	4.765593077789344
2h PBS	PBS	IL-2	NA	5	NA	NA	NA
2h PBS	PBS	IL-3	16.878	5	3.7404104052897726	20.618410405289772	13.137589594710228
2h PBS	PBS	IL-4	4.636	5	1.3570666895919303	5.993066689591931	3.27893331040807
2h PBS	PBS	IL-5	3.0650000000000004	5	2.6092208287788394	5.674220828778839	0.45577917122116096
2h PBS	PBS	IL-6	NA	5	NA	NA	NA
2h PBS	PBS	IL-9	60.32	5	NA	NA	NA
2h PBS	PBS	TNFa	2493.4666666666667	5	124.58260084511538	2618.049267511782	2368.8840658215513
2h LPS	LPS	CCL1	553.0757142857143	7	254.11176588640038	807.1874801721146	298.96394839931395
2h LPS	LPS	CCL2	4382.927142857143	7	4038.076982651991	8421.004125509135	344.85016020515195
2h LPS	LPS	CCL3	195.51	7	187.8426206517928	383.3526206517928	7.6673793482071915
2h LPS	LPS	CCL4	280.19142857142856	7	110.89848803125788	391.08991660268646	169.29294054017066
2h LPS	LPS	CCL5	49.46714285714285	7	26.513798114872007	75.98094097201486	22.953344742270847
2h LPS	LPS	CXCL1	3036.6657142857143	7	2469.8768853045904	5506.542599590304	566.788828981124
2h LPS	LPS	G-CSF	1195.6442857142856	7	1071.3164782151155	2266.960763929401	124.32780749917015
2h LPS	LPS	GM-CSF	67.83	7	NA	NA	NA
2h LPS	LPS	IFNg	144.08499999999998	7	15.086074152453747	159.17107415245374	128.99892584754622
2h LPS	LPS	IL-10	181.06	7	32.443694302591375	213.50369430259138	148.61630569740862
2h LPS	LPS	IL-12(p40)	1620.85	7	478.2020763233886	2099.0520763233885	1142.6479236766113
2h LPS	LPS	IL-12(p70)	53323.81	7	NA	NA	NA
2h LPS	LPS	IL-13	NA	7	NA	NA	NA
2h LPS	LPS	IL-17A	122.63428571428572	7	19.627712430084546	142.26199814437027	103.00657328420118
2h LPS	LPS	IL-1a	8.885714285714286	7	8.723020992643272	17.608735278357557	0.16269329307101366
2h LPS	LPS	IL-1b	6.516666666666667	7	7.170664776248667	13.687331442915333	-0.653998109582
2h LPS	LPS	IL-2	NA	7	NA	NA	NA
2h LPS	LPS	IL-3	15.487142857142857	7	4.054210627178096	19.541353484320954	11.43293222996476
2h LPS	LPS	IL-4	4.417142857142857	7	0.9454225560688774	5.362565413211735	3.47172030107398
2h LPS	LPS	IL-5	10.365714285714287	7	5.4503634653811766	15.816077751095463	4.91535082033311
2h LPS	LPS	IL-6	1101.8	7	NA	NA	NA
2h LPS	LPS	IL-9	74.49600000000001	7	26.783460007997473	101.27946000799749	47.71253999200253
2h LPS	LPS	TNFa	8982.310000000001	7	12378.923679822356	21361.233679822355	-3396.6136798223542
6h PBS	PBS	CCL1	316.502	5	57.29758956535606	373.7995895653561	259.20441043464393
6h PBS	PBS	CCL2	305.012	5	88.10570991712171	393.1177099171217	216.9062900828783
6h PBS	PBS	CCL3	25.676000000000002	5	3.462907737725624	29.138907737725624	22.21309226227438
6h PBS	PBS	CCL4	178.352	5	31.111857385890673	209.46385738589066	147.24014261410935
6h PBS	PBS	CCL5	30.414	5	7.098420951169352	37.512420951169354	23.31557904883065
6h PBS	PBS	CXCL1	142.992	5	17.983266388506838	160.97526638850684	125.00873361149316
6h PBS	PBS	G-CSF	113.624	5	39.118344545749885	152.7423445457499	74.5056554542501
6h PBS	PBS	GM-CSF	115.09	5	33.855858429524424	148.94585842952443	81.23414157047557
6h PBS	PBS	IFNg	247.1966666666667	5	46.33266054667413	293.5293272133408	200.86400611999255
6h PBS	PBS	IL-10	165.144	5	19.505428218831796	184.64942821883182	145.6385717811682
6h PBS	PBS	IL-12(p40)	924.076	5	122.98130784798154	1047.0573078479815	801.0946921520185
6h PBS	PBS	IL-12(p70)	NA	5	NA	NA	NA
6h PBS	PBS	IL-13	215.20000000000002	5	19.690865902747902	234.89086590274792	195.50913409725212
6h PBS	PBS	IL-17A	209.618	5	22.957319529945124	232.57531952994512	186.66068047005487
6h PBS	PBS	IL-1a	5.7860000000000005	5	0.9775121482621072	6.763512148262108	4.808487851737893
6h PBS	PBS	IL-1b	42.442	5	13.383088955842744	55.825088955842745	29.058911044157256
6h PBS	PBS	IL-2	21.032	5	12.868930413985462	33.90093041398546	8.163069586014538
6h PBS	PBS	IL-3	21.586000000000002	5	1.804516555756693	23.390516555756694	19.78148344424331
6h PBS	PBS	IL-4	3.9379999999999997	5	1.1121915302680558	5.050191530268055	2.825808469731944
6h PBS	PBS	IL-5	6.648	5	1.5888738150023116	8.236873815002312	5.059126184997688
6h PBS	PBS	IL-6	34.04	5	NA	NA	NA
6h PBS	PBS	IL-9	101.694	5	30.388972177419888	132.0829721774199	71.30502782258012
6h PBS	PBS	TNFa	3759.1800000000003	5	463.19242232575436	4222.372422325755	3295.987577674246
6h LPS	LPS	CCL1	1279.922857142857	7	231.60753396743425	1511.5303911102912	1048.315323175423
6h LPS	LPS	CCL2	2490.767142857143	7	1113.3688778315163	3604.1360206886593	1377.3982650256266
6h LPS	LPS	CCL3	84.88142857142857	7	9.857033746808124	94.7384623182367	75.02439482462044
6h LPS	LPS	CCL4	208.79142857142858	7	13.662357566895775	222.45378613832435	195.12907100453282
6h LPS	LPS	CCL5	409.4485714285714	7	129.25126246044582	538.6998338890172	280.19730896812564
6h LPS	LPS	CXCL1	2797.41	7	1440.59441891186	4238.00441891186	1356.8155810881399
6h LPS	LPS	G-CSF	4992.365714285715	7	1486.406578787212	6478.772293072927	3505.9591354985023
6h LPS	LPS	GM-CSF	139.57857142857142	7	14.882417398361321	154.46098882693275	124.6961540302101
6h LPS	LPS	IFNg	221.13	7	99.25915138330235	320.38915138330236	121.87084861669764
6h LPS	LPS	IL-10	173.84428571428572	7	17.39475481971779	191.2390405340035	156.44953089456794
6h LPS	LPS	IL-12(p40)	1640.9085714285716	7	98.28614507795956	1739.1947165065312	1542.622426350612
6h LPS	LPS	IL-12(p70)	2871.02	7	NA	NA	NA
6h LPS	LPS	IL-13	204.11142857142858	7	29.330881012209318	233.4423095836379	174.78054755921926
6h LPS	LPS	IL-17A	199.8957142857143	7	15.043812523363064	214.93952680907736	184.85190176235122
6h LPS	LPS	IL-1a	13.975714285714286	7	2.6597923298812707	16.635506615595556	11.315921955833016
6h LPS	LPS	IL-1b	36.25	7	7.973255295047312	44.22325529504731	28.276744704952687
6h LPS	LPS	IL-2	17.66	7	7.732315306555986	25.392315306555986	9.927684693444014
6h LPS	LPS	IL-3	23.34	7	2.527330607577884	25.867330607577884	20.812669392422116
6h LPS	LPS	IL-4	4.461428571428572	7	1.1137987336353092	5.575227305063881	3.3476298377932627
6h LPS	LPS	IL-5	14.585714285714285	7	1.7837026764837347	16.36941696219802	12.80201160923055
6h LPS	LPS	IL-6	108.24	7	NA	NA	NA
6h LPS	LPS	IL-9	112.22	7	39.43850402842379	151.6585040284238	72.7814959715762
6h LPS	LPS	TNFa	3369.673333333333	7	791.1566867778679	4160.8300201112015	2578.5166465554653
24h PBS	PBS	CCL1	203.674	5	36.20999489091376	239.88399489091375	167.46400510908626
24h PBS	PBS	CCL2	308.83	5	46.79177438396624	355.6217743839662	262.03822561603374
24h PBS	PBS	CCL3	16.098	5	0.9229680384498702	17.02096803844987	15.175031961550129
24h PBS	PBS	CCL4	137.392	5	15.753525637139132	153.14552563713912	121.63847436286086
24h PBS	PBS	CCL5	20.586	5	3.9042579320531576	24.490257932053154	16.681742067946843
24h PBS	PBS	CXCL1	73.94200000000001	5	6.515126245898844	80.45712624589885	67.42687375410117
24h PBS	PBS	G-CSF	74.38	5	15.303012775267492	89.68301277526749	59.076987224732505
24h PBS	PBS	GM-CSF	NA	5	NA	NA	NA
24h PBS	PBS	IFNg	NA	5	NA	NA	NA
24h PBS	PBS	IL-10	143.84	5	27.616622711693044	171.45662271169306	116.22337728830696
24h PBS	PBS	IL-12(p40)	859.988	5	67.0423218571672	927.0303218571672	792.9456781428329
24h PBS	PBS	IL-12(p70)	NA	5	NA	NA	NA
24h PBS	PBS	IL-13	NA	5	NA	NA	NA
24h PBS	PBS	IL-17A	122.042	5	8.629297190385785	130.6712971903858	113.41270280961422
24h PBS	PBS	IL-1a	0.54	5	0.5232590180780452	1.0632590180780452	0.016740981921954834
24h PBS	PBS	IL-1b	NA	5	NA	NA	NA
24h PBS	PBS	IL-2	NA	5	NA	NA	NA
24h PBS	PBS	IL-3	13.5	5	1.7133446821932823	15.213344682193283	11.786655317806717
24h PBS	PBS	IL-4	4.272	5	0.9427990241827787	5.214799024182779	3.3292009758172214
24h PBS	PBS	IL-5	2.49	5	0.9758073580374357	3.465807358037436	1.5141926419625644
24h PBS	PBS	IL-6	NA	5	NA	NA	NA
24h PBS	PBS	IL-9	32.19	5	NA	NA	NA
24h PBS	PBS	TNFa	NA	5	NA	NA	NA
24h LPS	LPS	CCL1	825.65125	8	108.43149824889444	934.0827482488944	717.2197517511056
24h LPS	LPS	CCL2	659.145	8	71.0288188996953	730.1738188996953	588.1161811003046
24h LPS	LPS	CCL3	71.73375	8	10.662202851327542	82.39595285132754	61.07154714867246
24h LPS	LPS	CCL4	172.64875	8	9.911940040029643	182.56069004002964	162.73680995997037
24h LPS	LPS	CCL5	254.19125	8	49.601916851641356	303.79316685164133	204.58933314835863
24h LPS	LPS	CXCL1	610.5275	8	126.05236528069251	736.5798652806925	484.4751347193075
24h LPS	LPS	G-CSF	1793.97	8	808.1734416748495	2602.14344167485	985.7965583251505
24h LPS	LPS	GM-CSF	NA	8	NA	NA	NA
24h LPS	LPS	IFNg	1150.98	8	NA	NA	NA
24h LPS	LPS	IL-10	146.7625	8	22.188201980846873	168.95070198084687	124.57429801915312
24h LPS	LPS	IL-12(p40)	1162.0575000000001	8	67.84300295535273	1229.9005029553527	1094.2144970446475
24h LPS	LPS	IL-12(p70)	34481.48	8	NA	NA	NA
24h LPS	LPS	IL-13	NA	8	NA	NA	NA
24h LPS	LPS	IL-17A	122.43125	8	17.31430245903245	139.74555245903247	105.11694754096756
24h LPS	LPS	IL-1a	4.94375	8	1.2397918892182789	6.1835418892182785	3.7039581107817208
24h LPS	LPS	IL-1b	11.98	8	NA	NA	NA
24h LPS	LPS	IL-2	NA	8	NA	NA	NA
24h LPS	LPS	IL-3	14.342500000000001	8	2.4280841948216825	16.770584194821684	11.914415805178319
24h LPS	LPS	IL-4	3.91875	8	1.0082436992824984	4.926993699282498	2.910506300717502
24h LPS	LPS	IL-5	3.7083333333333335	8	1.973407374737073	5.681740708070406	1.7349259585962604
24h LPS	LPS	IL-6	389.99	8	NA	NA	NA
24h LPS	LPS	IL-9	75.79	8	NA	NA	NA
24h LPS	LPS	TNFa	31969.73	8	NA	NA	NA
48h PBS	PBS	CCL1	215.854	5	56.28003713573757	272.13403713573757	159.57396286426246
48h PBS	PBS	CCL2	338.608	5	32.03345391930131	370.6414539193013	306.5745460806987
48h PBS	PBS	CCL3	18.154	5	7.332586855946542	25.48658685594654	10.821413144053459
48h PBS	PBS	CCL4	144.98	5	32.91225911419634	177.89225911419632	112.06774088580366
48h PBS	PBS	CCL5	18.689999999999998	5	6.648447187125727	25.338447187125723	12.04155281287427
48h PBS	PBS	CXCL1	83.324	5	30.410742016596704	113.7347420165967	52.9132579834033
48h PBS	PBS	G-CSF	52.854	5	9.045514357956655	61.899514357956654	43.808485642043344
48h PBS	PBS	GM-CSF	139.34	5	NA	NA	NA
48h PBS	PBS	IFNg	118.21	5	NA	NA	NA
48h PBS	PBS	IL-10	135.464	5	32.32813681609257	167.79213681609258	103.13586318390743
48h PBS	PBS	IL-12(p40)	826.524	5	145.79731352120314	972.3213135212031	680.7266864787969
48h PBS	PBS	IL-12(p70)	NA	5	NA	NA	NA
48h PBS	PBS	IL-13	226.11	5	NA	NA	NA
48h PBS	PBS	IL-17A	143.966	5	44.6681248766948	188.6341248766948	99.2978751233052
48h PBS	PBS	IL-1a	5.5	5	NA	NA	NA
48h PBS	PBS	IL-1b	45.44	5	NA	NA	NA
48h PBS	PBS	IL-2	25.62	5	NA	NA	NA
48h PBS	PBS	IL-3	14.312000000000001	5	5.263584330092946	19.575584330092948	9.048415669907055
48h PBS	PBS	IL-4	3.82	5	0.9075241043630742	4.727524104363074	2.9124758956369257
48h PBS	PBS	IL-5	3.96	5	3.5795390764733943	7.539539076473394	0.38046092352660565
48h PBS	PBS	IL-6	NA	5	NA	NA	NA
48h PBS	PBS	IL-9	57.675	5	39.77475644174329	97.44975644174329	17.900243558256705
48h PBS	PBS	TNFa	3049.1675	5	1467.8461955162968	4517.013695516297	1581.3213044837032
48h LPS	LPS	CCL1	1147.3775	8	314.5151922630857	1461.8926922630858	832.8623077369143
48h LPS	LPS	CCL2	386.74125000000004	8	89.54529858241743	476.2865485824175	297.1959514175826
48h LPS	LPS	CCL3	45.21	8	20.788194451934217	65.99819445193421	24.421805548065784
48h LPS	LPS	CCL4	147.31875	8	21.474777522546233	168.79352752254624	125.84397247745376
48h LPS	LPS	CCL5	66.53375	8	26.8502641314489	93.3840141314489	39.6834858685511
48h LPS	LPS	CXCL1	131.57125	8	58.16082369172568	189.73207369172567	73.41042630827431
48h LPS	LPS	G-CSF	100.0025	8	52.814976974880366	152.81747697488038	47.18752302511963
48h LPS	LPS	GM-CSF	115.77	8	NA	NA	NA
48h LPS	LPS	IFNg	195.3	8	NA	NA	NA
48h LPS	LPS	IL-10	131.0125	8	21.871681462567068	152.88418146256706	109.14081853743292
48h LPS	LPS	IL-12(p40)	970.76625	8	238.81555979084422	1209.5818097908443	731.9506902091558
48h LPS	LPS	IL-12(p70)	NA	8	NA	NA	NA
48h LPS	LPS	IL-13	201.58	8	NA	NA	NA
48h LPS	LPS	IL-17A	127.67875000000001	8	26.57475732317634	154.25350732317634	101.10399267682367
48h LPS	LPS	IL-1a	2.11	8	2.5841955550357767	4.694195555035776	-0.4741955550357768
48h LPS	LPS	IL-1b	40.15	8	NA	NA	NA
48h LPS	LPS	IL-2	26.96	8	NA	NA	NA
48h LPS	LPS	IL-3	12.185	8	2.9578225581860536	15.142822558186054	9.2271774418139465
48h LPS	LPS	IL-4	3.50875	8	0.5523052339319005	4.0610552339319	2.9564447660680995
48h LPS	LPS	IL-5	3.98	8	2.2198198125073123	6.199819812507313	1.7601801874926877
48h LPS	LPS	IL-6	NA	8	NA	NA	NA
48h LPS	LPS	IL-9	86.54	8	NA	NA	NA
48h LPS	LPS	TNFa	2316.846	8	630.3349813234229	2947.180981323423	1686.5110186765771
