# Supplementary material for: Polarized microtubule remodeling transforms the morphology of reactive microglia and drives cytokine release
Source: Nat Commun. 2023 Oct 9;14:6322. doi: 10.1038/s41467-023-41891-6 (PMC10562429; doi:10.1038/s41467-023-41891-6)
Supplement: Supplementary file 10 — Source Data [file 41467_2023_41891_MOESM10_ESM.zip › data/Fig S1/FigS1e_CD68Area.csv]

2h PBS	2h LPS	6h PBS	6h LPS	24h PBS	24h LPS	48h PBS	48h LPS
0.01732	0.01978	0.01541	0.02309	0.02019	0.02875	0.01961	0.04683
0.01889	0.02191	0.01374	0.02791	0.02105	0.03102	0.01422	0.06593
0.01337	0.01872	0.01438	0.02265	0.01662	0.02844	0.01835	0.06238
0.01349	0.0289	0.02181	0.01954	0.01958	0.02713	0.0134	0.03523
0.01875	0.01676	0.01414	0.01685	0.01414	0.02542	0.01457	0.05757
