# Supplementary material for: Polarized microtubule remodeling transforms the morphology of reactive microglia and drives cytokine release
Source: Nat Commun. 2023 Oct 9;14:6322. doi: 10.1038/s41467-023-41891-6 (PMC10562429; doi:10.1038/s41467-023-41891-6)
Supplement: Supplementary file 10 — Source Data [file 41467_2023_41891_MOESM10_ESM.zip › data/Fig S1/FigS1d_Luminex_LPSinvivo_plasma.csv]

Condition	Treatment	Cytokine	Hours	avg	n	sd	upper	lower
2h PBS	PBS	CCL1	2	10.946	5	2.6541156719329315	13.600115671932931	8.291884328067068
2h PBS	PBS	CCL2	2	96.39666666666666	5	84.93298554350561	181.32965221017227	11.463681123161052
2h PBS	PBS	CCL3	2	0.9466666666666667	5	1.3834859353579758	2.3301526020246426	-0.43681926869130916
2h PBS	PBS	CCL4	2	33.61	5	NA	NA	NA
2h PBS	PBS	CCL5	2	1.6949999999999998	5	0.47376154339498666	2.1687615433949867	1.2212384566050132
2h PBS	PBS	CXCL1	2	34.336	5	36.102976054613556	70.43897605461356	-1.7669760546135578
2h PBS	PBS	G-CSF	2	110.504	5	113.55314011510207	224.05714011510207	-3.0491401151020625
2h PBS	PBS	GM-CSF	2	NA	5	NA	NA	NA
2h PBS	PBS	IFNg	2	1.7919999999999998	5	2.537492857132804	4.329492857132804	-0.7454928571328043
2h PBS	PBS	IL-10	2	15.212	5	17.713568810378106	32.92556881037811	-2.5015688103781066
2h PBS	PBS	IL-12(p40)	2	323.92199999999997	5	97.3942835591494	421.3162835591494	226.52771644085055
2h PBS	PBS	IL-12(p70)	2	NA	5	NA	NA	NA
2h PBS	PBS	IL-13	2	11.704	5	7.05837304199771	18.762373041997712	4.645626958002291
2h PBS	PBS	IL-17A	2	3.064	5	2.73401353325107	5.79801353325107	0.32998646674893006
2h PBS	PBS	IL-1a	2	1.03	5	0.5875372328627352	1.6175372328627353	0.44246276713726485
2h PBS	PBS	IL-1b	2	1.66	5	NA	NA	NA
2h PBS	PBS	IL-2	2	1.454	5	0.2183575050232989	1.6723575050232988	1.235642494976701
2h PBS	PBS	IL-3	2	0.5840000000000001	5	0.09476286192385708	0.6787628619238572	0.489237138076143
2h PBS	PBS	IL-4	2	0.304	5	0.34939948483075933	0.6533994848307594	-0.04539948483075934
2h PBS	PBS	IL-5	2	1.128	5	0.7434177829457673	1.8714177829457672	0.38458221705423257
2h PBS	PBS	IL-6	2	15.886	5	18.51666222622209	34.40266222622209	-2.630662226222089
2h PBS	PBS	IL-9	2	NA	5	NA	NA	NA
2h PBS	PBS	TNFa	2	6.998	5	2.3778498691044394	9.375849869104439	4.620150130895561
2h LPS	LPS	CCL1	2	152.19714285714286	7	55.82737193476742	208.0245147919103	96.36977092237544
2h LPS	LPS	CCL2	2	15928.632857142857	7	2833.4412849437717	18762.07414208663	13095.191572199084
2h LPS	LPS	CCL3	2	546.0514285714286	7	253.1840708146658	799.2354993860944	292.8673577567628
2h LPS	LPS	CCL4	2	3873.7814285714285	7	674.3832646309411	4548.16469320237	3199.3981639404874
2h LPS	LPS	CCL5	2	932.6942857142857	7	399.23500121512154	1331.9292869294072	533.4592844991641
2h LPS	LPS	CXCL1	2	5803.942857142857	7	1117.5681289704337	6921.5109861132905	4686.374728172424
2h LPS	LPS	G-CSF	2	18579.457142857143	7	2583.539190772446	21162.99633362959	15995.917952084697
2h LPS	LPS	GM-CSF	2	70.92285714285714	7	5.737466671757128	76.66032381461427	65.1853904711
2h LPS	LPS	IFNg	2	14.338571428571429	7	1.6404311280008943	15.979002556572324	12.698140300570534
2h LPS	LPS	IL-10	2	356.72285714285715	7	141.43775600528141	498.16061314813857	215.28510113757574
2h LPS	LPS	IL-12(p40)	2	9794.451428571429	7	2447.396008743637	12241.847437315066	7347.055419827791
2h LPS	LPS	IL-12(p70)	2	52.80142857142857	7	14.949595790044432	67.751024361473	37.85183278138414
2h LPS	LPS	IL-13	2	112.45571428571428	7	11.466321492589877	123.92203577830415	100.98939279312441
2h LPS	LPS	IL-17A	2	10.494285714285715	7	0.672504204270802	11.166789918556518	9.821781510014912
2h LPS	LPS	IL-1a	2	35.63	7	5.221867482041265	40.85186748204127	30.408132517958737
2h LPS	LPS	IL-1b	2	20.20285714285714	7	4.377635260753284	24.580492403610425	15.825221882103857
2h LPS	LPS	IL-2	2	5.532857142857143	7	0.4166419040260787	5.949499046883222	5.116215238831064
2h LPS	LPS	IL-3	2	12.384285714285713	7	1.3983067992260876	13.782592513511801	10.985978915059626
2h LPS	LPS	IL-4	2	4.381428571428572	7	0.44126441700445984	4.822692988433031	3.940164154424112
2h LPS	LPS	IL-5	2	20.154285714285713	7	1.1260529463996076	21.28033866068532	19.028232767886106
2h LPS	LPS	IL-6	2	6817.808571428572	7	1886.9936697334958	8704.802241162068	4930.814901695076
2h LPS	LPS	IL-9	2	60.75142857142857	7	7.162654136960282	67.91408270838885	53.588774434468284
2h LPS	LPS	TNFa	2	288.5657142857143	7	188.25263609107336	476.81835037678763	100.31307819464095
6h PBS	PBS	CCL1	6	12.921999999999999	5	3.1338426890959283	16.055842689095925	9.78815731090407
6h PBS	PBS	CCL2	6	323.6925	5	426.58963664353905	750.282136643539	-102.89713664353906
6h PBS	PBS	CCL3	6	1.5550000000000002	5	0.97106470776497	2.52606470776497	0.5839352922350302
6h PBS	PBS	CCL4	6	50.82666666666667	5	10.664587818257832	61.4912544849245	40.16207884840884
6h PBS	PBS	CCL5	6	52.7325	5	81.7549522964817	134.4874522964817	-29.022452296481703
6h PBS	PBS	CXCL1	6	50.302	5	66.56476673135722	116.86676673135722	-16.262766731357225
6h PBS	PBS	G-CSF	6	1203.75	5	1613.8905285055737	2817.6405285055735	-410.1405285055737
6h PBS	PBS	GM-CSF	6	10.71	5	1.3576450198781713	12.067645019878173	9.352354980121829
6h PBS	PBS	IFNg	6	4.2	5	1.9655533571999517	6.165553357199952	2.2344466428000485
6h PBS	PBS	IL-10	6	12.943999999999999	5	6.961331050883874	19.905331050883873	5.982668949116125
6h PBS	PBS	IL-12(p40)	6	912.6899999999999	5	635.50086372876	1548.19086372876	277.18913627123993
6h PBS	PBS	IL-12(p70)	6	5.514	5	1.6858914555806968	7.199891455580697	3.8281085444193037
6h PBS	PBS	IL-13	6	8.2	5	NA	NA	NA
6h PBS	PBS	IL-17A	6	1.66	5	0.8277982846080318	2.487798284608032	0.8322017153919681
6h PBS	PBS	IL-1a	6	5.34	5	4.297169611112257	9.637169611112256	1.0428303888877428
6h PBS	PBS	IL-1b	6	1.8666666666666667	5	1.8635002906716525	3.7301669573383194	0.0031663759950142367
6h PBS	PBS	IL-2	6	0.6900000000000001	5	0.676128685976272	1.366128685976272	0.013871314023728099
6h PBS	PBS	IL-3	6	1.1239999999999999	5	0.5847478088885839	1.708747808888584	0.539252191111416
6h PBS	PBS	IL-4	6	0.6575	5	0.33079449814046186	0.9882944981404618	0.3267055018595381
6h PBS	PBS	IL-5	6	4.418	5	3.664965211294645	8.082965211294646	0.7530347887053552
6h PBS	PBS	IL-6	6	26.524	5	42.2146328895562	68.7386328895562	-15.690632889556198
6h PBS	PBS	IL-9	6	2.56	5	NA	NA	NA
6h PBS	PBS	TNFa	6	13.22	5	5.47237151516598	18.69237151516598	7.747628484834021
6h LPS	LPS	CCL1	6	210.88857142857142	7	109.66649586033884	320.55506728891027	101.22207556823258
6h LPS	LPS	CCL2	6	12918.634285714286	7	3167.653028104863	16086.28731381915	9750.981257609423
6h LPS	LPS	CCL3	6	73.48571428571428	7	17.272667094905426	90.75838138061971	56.21304719080885
6h LPS	LPS	CCL4	6	1732.4685714285715	7	238.00099358536093	1970.4695650139324	1494.4675778432106
6h LPS	LPS	CCL5	6	3791.0485714285714	7	1197.451601491386	4988.500172919958	2593.5969699371853
6h LPS	LPS	CXCL1	6	2968.944285714286	7	519.1595119953387	3488.1037977096244	2449.7847737189472
6h LPS	LPS	G-CSF	6	26014.27142857143	7	3549.5950132159605	29563.866441787388	22464.67641535547
6h LPS	LPS	GM-CSF	6	64.48571428571428	7	7.500615212862778	71.98632949857706	56.985099072851504
6h LPS	LPS	IFNg	6	32.10142857142857	7	9.66326623278663	41.764694804215196	22.43816233864194
6h LPS	LPS	IL-10	6	113.31857142857143	7	28.46944937330274	141.78802080187418	84.8491220552687
6h LPS	LPS	IL-12(p40)	6	10512.131428571429	7	5029.581762729477	15541.713191300907	5482.5496658419515
6h LPS	LPS	IL-12(p70)	6	47.247142857142855	7	9.535176478502665	56.78231933564552	37.71196637864019
6h LPS	LPS	IL-13	6	69.12142857142857	7	10.95689650185585	80.07832507328442	58.164532069572715
6h LPS	LPS	IL-17A	6	12.49	7	1.2079459149040295	13.697945914904029	11.282054085095972
6h LPS	LPS	IL-1a	6	38.08857142857143	7	2.871564199592437	40.96013562816386	35.21700722897899
6h LPS	LPS	IL-1b	6	15.911428571428571	7	3.289865390211929	19.2012939616405	12.621563181216642
6h LPS	LPS	IL-2	6	3.5557142857142856	7	0.7367690081895216	4.292483293903807	2.818945277524764
6h LPS	LPS	IL-3	6	12.27	7	1.5743358388010271	13.844335838801026	10.695664161198973
6h LPS	LPS	IL-4	6	3.48	7	0.9179506159556369	4.3979506159556365	2.562049384044363
6h LPS	LPS	IL-5	6	26.39857142857143	7	5.409329682968826	31.807901111540254	20.989241745602605
6h LPS	LPS	IL-6	6	1781.5614285714287	7	685.1078992253355	2466.6693277967643	1096.453529346093
6h LPS	LPS	IL-9	6	59.934285714285714	7	9.288203732230933	69.22248944651665	50.64608198205478
6h LPS	LPS	TNFa	6	73.76142857142857	7	8.942561953138167	82.70399052456673	64.8188666182904
24h PBS	PBS	CCL1	2	18.578	5	4.410353727310317	22.988353727310315	14.167646272689684
24h PBS	PBS	CCL2	2	46.405	5	25.100752312762793	71.5057523127628	21.304247687237208
24h PBS	PBS	CCL3	2	0.65	5	NA	NA	NA
24h PBS	PBS	CCL4	2	5.06	5	NA	NA	NA
24h PBS	PBS	CCL5	2	7.0024999999999995	5	5.227952913585456	12.230452913585456	1.7745470864145432
24h PBS	PBS	CXCL1	2	7.4075	5	2.8964619221848347	10.303961922184834	4.511038077815165
24h PBS	PBS	G-CSF	2	12.736	5	4.107070732285969	16.84307073228597	8.628929267714032
24h PBS	PBS	GM-CSF	2	NA	5	NA	NA	NA
24h PBS	PBS	IFNg	2	4.362	5	2.7283456525887626	7.090345652588763	1.6336543474112375
24h PBS	PBS	IL-10	2	8.294	5	6.681832084091907	14.975832084091907	1.6121679159080937
24h PBS	PBS	IL-12(p40)	2	178.146	5	42.3182115642899	220.46421156428988	135.8277884357101
24h PBS	PBS	IL-12(p70)	2	NA	5	NA	NA	NA
24h PBS	PBS	IL-13	2	20.464	5	11.490323320081119	31.954323320081116	8.97367667991888
24h PBS	PBS	IL-17A	2	2.23	5	2.004968827687852	4.234968827687852	0.2250311723121481
24h PBS	PBS	IL-1a	2	1.0150000000000001	5	0.3464823227814083	1.3614823227814083	0.6685176772185919
24h PBS	PBS	IL-1b	2	2.355	5	3.2031937187750605	5.55819371877506	-0.8481937187750606
24h PBS	PBS	IL-2	2	1.844	5	0.4223505652890736	2.266350565289074	1.4216494347109265
24h PBS	PBS	IL-3	2	0.696	5	0.23880954754783154	0.9348095475478315	0.4571904524521684
24h PBS	PBS	IL-4	2	0.7140000000000001	5	0.6576701300804226	1.3716701300804228	0.05632986991957745
24h PBS	PBS	IL-5	2	1.6039999999999999	5	1.1059972875192776	2.7099972875192773	0.49800271248072225
24h PBS	PBS	IL-6	2	0.26	5	NA	NA	NA
24h PBS	PBS	IL-9	2	NA	5	NA	NA	NA
24h PBS	PBS	TNFa	2	10.870000000000001	5	4.6433446996750085	15.51334469967501	6.2266553003249925
24h LPS	LPS	CCL1	2	35.3725	8	10.20587470878555	45.57837470878555	25.16662529121445
24h LPS	LPS	CCL2	2	354.25	8	58.360196318087496	412.6101963180875	295.8898036819125
24h LPS	LPS	CCL3	2	4.60625	8	0.7033986372300864	5.309648637230087	3.9028513627699137
24h LPS	LPS	CCL4	2	96.35875	8	12.728677899586765	109.08742789958677	83.63007210041323
24h LPS	LPS	CCL5	2	311.87375	8	57.24547441563768	369.11922441563763	254.62827558436229
24h LPS	LPS	CXCL1	2	63.06125	8	20.572039580459688	83.63328958045969	42.48921041954031
24h LPS	LPS	G-CSF	2	21944.95625	8	3287.0129113872963	25231.969161387296	18657.943338612702
24h LPS	LPS	GM-CSF	2	48.38875	8	2.976572513575206	51.36532251357521	45.412177486424795
24h LPS	LPS	IFNg	2	7.4775	8	0.8296772177867037	8.307177217786704	6.6478227822132965
24h LPS	LPS	IL-10	2	84.14	8	9.200163042033548	93.34016304203355	74.93983695796645
24h LPS	LPS	IL-12(p40)	2	281.50375	8	55.70097432784662	337.20472432784663	225.80277567215342
24h LPS	LPS	IL-12(p70)	2	NA	8	NA	NA	NA
24h LPS	LPS	IL-13	2	56.57125	8	4.9196557298250045	61.490905729825	51.651594270174996
24h LPS	LPS	IL-17A	2	7.3975	8	2.6709642453615885	10.06846424536159	4.7265357546384115
24h LPS	LPS	IL-1a	2	32.7175	8	2.6957996428306226	35.41329964283062	30.02170035716938
24h LPS	LPS	IL-1b	2	5.9075	8	0.883479323066315	6.790979323066315	5.024020676933684
24h LPS	LPS	IL-2	2	3.25375	8	0.2783080256529753	3.5320580256529754	2.975441974347025
24h LPS	LPS	IL-3	2	6.49625	8	0.5248656290627427	7.021115629062742	5.971384370937257
24h LPS	LPS	IL-4	2	1.88375	8	0.22532119930699565	2.1090711993069955	1.6584288006930044
24h LPS	LPS	IL-5	2	5.16875	8	0.5963564969282814	5.765106496928282	4.572393503071718
24h LPS	LPS	IL-6	2	96.5175	8	9.23475848551083	105.75225848551082	87.28274151448917
24h LPS	LPS	IL-9	2	4.8625	8	1.3803907314338832	6.242890731433883	3.4821092685661164
24h LPS	LPS	TNFa	2	34.605	8	2.7505428035727255	37.355542803572725	31.854457196427273
48h PBS	PBS	CCL1	4	21.438000000000002	5	20.35228906044723	41.790289060447236	1.0857109395527722
48h PBS	PBS	CCL2	4	26.49	5	NA	NA	NA
48h PBS	PBS	CCL3	4	NA	5	NA	NA	NA
48h PBS	PBS	CCL4	4	NA	5	NA	NA	NA
48h PBS	PBS	CCL5	4	3.4466666666666668	5	2.256154545533912	5.702821212200579	1.190512121132755
48h PBS	PBS	CXCL1	4	3.91	5	0.8130190649671136	4.723019064967113	3.0969809350328865
48h PBS	PBS	G-CSF	4	7.774	5	2.4467590809068227	10.220759080906824	5.327240919093177
48h PBS	PBS	GM-CSF	4	NA	5	NA	NA	NA
48h PBS	PBS	IFNg	4	1.12	5	1.2697046900756097	2.38970469007561	-0.1497046900756096
48h PBS	PBS	IL-10	4	3.005	5	3.1324830406564055	6.137483040656406	-0.1274830406564056
48h PBS	PBS	IL-12(p40)	4	178.372	5	31.84590978446054	210.21790978446055	146.52609021553948
48h PBS	PBS	IL-12(p70)	4	1.99	5	NA	NA	NA
48h PBS	PBS	IL-13	4	10.165	5	3.907953428586375	14.072953428586374	6.257046571413625
48h PBS	PBS	IL-17A	4	1.414	5	2.1876654223166763	3.6016654223166764	-0.7736654223166763
48h PBS	PBS	IL-1a	4	0.44	5	NA	NA	NA
48h PBS	PBS	IL-1b	4	NA	5	NA	NA	NA
48h PBS	PBS	IL-2	4	1.47	5	0.2664582518894846	1.7364582518894847	1.2035417481105153
48h PBS	PBS	IL-3	4	0.428	5	0.12275992831539126	0.5507599283153912	0.30524007168460876
48h PBS	PBS	IL-4	4	0.2425	5	0.25656383221335	0.49906383221335	-0.014063832213350003
48h PBS	PBS	IL-5	4	2.8266666666666667	5	3.3151520829870433	6.14181874965371	-0.4884854163203767
48h PBS	PBS	IL-6	4	0.7	5	NA	NA	NA
48h PBS	PBS	IL-9	4	NA	5	NA	NA	NA
48h PBS	PBS	TNFa	4	5.344	5	1.5715215556905349	6.915521555690535	3.772478444309465
48h LPS	LPS	CCL1	4	29.975	8	27.353330954121734	57.32833095412174	2.621669045878267
48h LPS	LPS	CCL2	4	73.4975	8	49.047560518920235	122.54506051892024	24.449939481079767
48h LPS	LPS	CCL3	4	1.2666666666666666	8	0.9057740704318414	2.172440737098508	0.36089259623482517
48h LPS	LPS	CCL4	4	32.89	8	5.430580079512683	38.32058007951268	27.459419920487317
48h LPS	LPS	CCL5	4	37.63125	8	12.411296050085063	50.042546050085065	25.219953949914938
48h LPS	LPS	CXCL1	4	11.71125	8	12.19173776140453	23.902987761404532	-0.48048776140453064
48h LPS	LPS	G-CSF	4	5125.205	8	3885.47246420377	9010.67746420377	1239.73253579623
48h LPS	LPS	GM-CSF	4	23.046666666666667	8	3.2428125652484665	26.289479231915134	19.8038541014182
48h LPS	LPS	IFNg	4	3.42	8	1.955168973333434	5.375168973333434	1.4648310266665658
48h LPS	LPS	IL-10	4	42.8625	8	25.34463637255707	68.20713637255707	17.517863627442928
48h LPS	LPS	IL-12(p40)	4	86.86125	8	16.14636751497288	103.00761751497288	70.71488248502712
48h LPS	LPS	IL-12(p70)	4	9.3	8	NA	NA	NA
48h LPS	LPS	IL-13	4	28.095	8	14.906732898736923	43.00173289873692	13.188267101263076
48h LPS	LPS	IL-17A	4	1.91375	8	1.1694679803837542	3.083217980383754	0.7442820196162458
48h LPS	LPS	IL-1a	4	13.53875	8	7.720050772408912	21.25880077240891	5.818699227591089
48h LPS	LPS	IL-1b	4	1.9566666666666666	8	0.7189807600578288	2.6756474267244954	1.2376859066088377
48h LPS	LPS	IL-2	4	1.7687499999999998	8	0.4225581109656483	2.191308110965648	1.3461918890343516
48h LPS	LPS	IL-3	4	1.685	8	1.0451110672350297	2.73011106723503	0.6398889327649704
48h LPS	LPS	IL-4	4	0.63625	8	0.39395204566763486	1.0302020456676348	0.24229795433236512
48h LPS	LPS	IL-5	4	1.31625	8	0.9284078152560821	2.244657815256082	0.38784218474391785
48h LPS	LPS	IL-6	4	36.4725	8	26.47166665917138	62.94416665917137	10.000833340828617
48h LPS	LPS	IL-9	4	NA	8	NA	NA	NA
48h LPS	LPS	TNFa	4	12.39625	8	6.32408985546537	18.72033985546537	6.07216014453463
