# Supplementary material for: Polarized microtubule remodeling transforms the morphology of reactive microglia and drives cytokine release
Source: Nat Commun. 2023 Oct 9;14:6322. doi: 10.1038/s41467-023-41891-6 (PMC10562429; doi:10.1038/s41467-023-41891-6)
Supplement: Supplementary file 10 — Source Data [file 41467_2023_41891_MOESM10_ESM.zip › data/Fig S1/FigS1b_Tmem_comparison_output.csv]

ID	Stain	Ramification	n
17	Iba1	0.922040927658516	1587
17	Tmem119	0.9117432276132974	2236
18	Iba1	0.9165801456998894	1236
18	Tmem119	0.9046645222826528	1979
19	Iba1	0.8822352550907193	3015
19	Tmem119	0.9129394914215686	1775
21	Iba1	0.9422872519556615	745
21	Tmem119	0.9379841531223267	891
22	Iba1	0.8983512366321935	3810
22	Tmem119	0.8825882573269036	3488
23	Iba1	0.8961965904562652	4347
23	Tmem119	0.880587238485899	4381
