# Supplementary material for: Polarized microtubule remodeling transforms the morphology of reactive microglia and drives cytokine release
Source: Nat Commun. 2023 Oct 9;14:6322. doi: 10.1038/s41467-023-41891-6 (PMC10562429; doi:10.1038/s41467-023-41891-6)
Supplement: Supplementary file 10 — Source Data [file 41467_2023_41891_MOESM10_ESM.zip › data/Fig 7/Fig7c_acute_slices_bysections.csv]

Group	Mouse	Section	relVolume	nCells	nImages
4hcontrol	M1	S1	0.9653668973430386	226	3
4hcontrol	M1	S2	0.6778745251485095	237	3
4hcontrol	M1	S3	1.4605153527942472	186	3
4hcontrol	M2	S1	1.0683347872298787	202	3
4hcontrol	M2	S2	0.7904878470162713	165	3
4hcontrol	M2	S3	1.155545073624679	166	3
4hcontrol	M3	S1	1.63119964232951	186	3
4hcontrol	M3	S2	0.8485180595638966	259	3
4hcontrol	M3	S3	0.6933822774329002	242	3
4hcontrol	m1	s1	1.0796504945944032	166	3
4hcontrol	m1	s2	0.9161083091802389	140	3
4hcontrol	m3	s1	0.9794367984480793	121	3
4hcontrol	m3	s2	1.0324408979987938	125	3
4hro	M1	S1	1.4607540144945028	183	3
4hro	M1	S2	1.0136385593460013	214	3
4hro	M1	S3	1.4054654001433178	197	3
4hro	M2	S1	0.714736651406595	272	3
4hro	M2	S2	0.6132078153092737	285	3
4hro	M2	S3	0.8113177638844853	241	3
4hro	M3	S1	0.6773140958177521	261	3
4hro	M3	S2	0.8859426162558113	263	3
4hro	M3	S3	0.7568095952709437	279	3
4hro	m1	s1	0.9399893455338042	101	3
4hro	m1	s2	0.8527311825654754	128	3
4hro	m3	s1	1.2005705337938528	93	3
4hro	m3	s2	1.2531196960657272	92	3
4hlps	M1	S2	0.7680418667965839	217	3
4hlps	M1	S3	0.9336893478144377	218	3
4hlps	M1	S4	0.9859788805038712	261	3
4hlps	M2	S1	0.5570635221263451	262	3
4hlps	M2	S2	0.7589836994762756	227	3
4hlps	M2	S3	0.5180513759277582	196	3
4hlps	M3	S1	0.43578091582957135	258	3
4hlps	M3	S2	0.7914005794581066	237	3
4hlps	M3	S3	0.5575762318842195	250	3
4hlps	m1	s1	0.715904330247977	114	3
4hlps	m1	s2	0.5522809761626121	121	3
4hlps	m3	s1	0.8172353743619505	67	2
4hlps	m3	s2	0.6016638881588839	121	3
4hlpsro	M1	S1	1.0865651965849719	191	3
4hlpsro	M1	S3	1.1131151869061418	175	3
4hlpsro	M1	S4	1.2541824689743775	206	3
4hlpsro	M2	S1	0.43612300042764124	291	3
4hlpsro	M2	S2	0.7555317636238277	258	3
4hlpsro	M2	S3	0.5371839829331502	283	3
4hlpsro	M3	S1	0.9330148391143231	242	3
4hlpsro	M3	S2	0.6577159205358067	277	3
4hlpsro	M3	S3	0.7502295971515369	252	3
4hlpsro	m1	s1	0.8282493715409308	112	3
4hlpsro	m1	s2	0.9676849588274384	84	3
4hlpsro	m3	s1	0.713957904634953	113	3
4hlpsro	m3	s2	0.6875440366082387	102	3
