# Supplementary material for: Polarized microtubule remodeling transforms the morphology of reactive microglia and drives cytokine release
Source: Nat Commun. 2023 Oct 9;14:6322. doi: 10.1038/s41467-023-41891-6 (PMC10562429; doi:10.1038/s41467-023-41891-6)
Supplement: Supplementary file 10 — Source Data [file 41467_2023_41891_MOESM10_ESM.zip › data/Fig 7/Fig7c_acute_slices_allcells.csv]

Mouse	Volume	ID	OriginalID	Day	Group	Section	ROI	relVolume	MouseSection
M1	5314.623047	5	5	04112023	4hcontrol	S1	000	1.3377270113773996	NA
M1	7588.462891	7	7	04112023	4hcontrol	S1	000	1.9100680696170795	NA
M1	5358.103027	9	9	04112023	4hcontrol	S1	000	1.3486712200608322	NA
M1	5039.873047	10	10	04112023	4hcontrol	S1	000	1.2685705551008983	NA
M1	7453.291504	12	12	04112023	4hcontrol	S1	000	1.8760445059595743	NA
M1	5854.789551	13	13	04112023	4hcontrol	S1	000	1.4736906190786059	NA
M1	5324.449219	14	14	04112023	4hcontrol	S1	000	1.3402003261518614	NA
M1	4661.159668	15	15	04112023	4hcontrol	S1	000	1.1732458044689076	NA
M1	6345.022949	17	17	04112023	4hcontrol	S1	000	1.5970857220961403	NA
M1	3006.990479	19	19	04112023	4hcontrol	S1	000	0.7568800931203588	NA
M1	6170.817871	24	24	04112023	4hcontrol	S1	000	1.5532371111412668	NA
M1	4025.80542	28	28	04112023	4hcontrol	S1	000	1.0133227898305046	NA
M1	5783.025391	30	30	04112023	4hcontrol	S1	000	1.4556270886208813	NA
M1	5357.639648	35	35	04112023	4hcontrol	S1	000	1.3485545843936697	NA
M1	7037.108887	36	36	04112023	4hcontrol	S1	000	1.7712884915624851	NA
M1	5622.94873	38	38	04112023	4hcontrol	S1	000	1.4153346969654317	NA
M1	6165.125	41	41	04112023	4hcontrol	S1	000	1.5518041765301684	NA
M1	6392.382324	42	42	04112023	4hcontrol	S1	000	1.6090064010641836	NA
M1	4636.879395	48	48	04112023	4hcontrol	S1	000	1.1671342935021887	NA
M1	5498.411133	50	50	04112023	4hcontrol	S1	000	1.3839877310629347	NA
M1	4874.659668	61	61	04112023	4hcontrol	S1	000	1.226985216352558	NA
M1	6439.604492	66	66	04112023	4hcontrol	S1	000	1.620892544090839	NA
M1	3069.975586	73	73	04112023	4hcontrol	S1	000	0.7727338758257865	NA
M1	6006.639648	74	74	04112023	4hcontrol	S1	000	1.511912328246078	NA
M1	8384.026367	77	77	04112023	4hcontrol	S1	000	2.110316843932549	NA
M1	6714.882324	78	78	04112023	4hcontrol	S1	000	1.6901818592959275	NA
M1	3470.645752	79	79	04112023	4hcontrol	S1	000	0.8735853000888526	NA
M1	6480.652344	80	80	04112023	4hcontrol	S1	000	1.6312245695033314	NA
M1	6919.05127	88	88	04112023	4hcontrol	S1	000	1.741572580995903	NA
M1	5583.953613	89	89	04112023	4hcontrol	S1	000	1.4055193590079882	NA
M1	4427.052734	95	95	04112023	4hcontrol	S1	000	1.1143194861970358	NA
M1	6625.29248	101	101	04112023	4hcontrol	S1	000	1.6676314821188407	NA
M1	5584.344727	102	102	04112023	4hcontrol	S1	000	1.4056178050798358	NA
M1	7454.661621	111	111	04112023	4hcontrol	S1	000	1.876389373789981	NA
M1	6053.729492	112	112	04112023	4hcontrol	S1	000	1.5237651644158805	NA
M1	7929.016113	122	122	04112023	4hcontrol	S1	000	1.9957876474407903	NA
M1	3490.531494	123	123	04112023	4hcontrol	S1	000	0.878590677512506	NA
M1	7374.275391	125	125	04112023	4hcontrol	S1	000	1.8561556092759581	NA
M1	11164.935547	126	126	04112023	4hcontrol	S1	000	2.810290726063906	NA
M1	4330.749512	137	137	04112023	4hcontrol	S1	000	1.0900793058093048	NA
M1	6189.484375	141	141	04112023	4hcontrol	S1	000	1.557935598011917	NA
M1	4203.291504	143	143	04112023	4hcontrol	S1	000	1.0579972524613812	NA
M1	7203.655762	144	144	04112023	4hcontrol	S1	000	1.8132094803847796	NA
M1	3000.48999	148	148	04112023	4hcontrol	S1	000	0.7552438755287141	NA
M1	6466.865234	155	155	04112023	4hcontrol	S1	000	1.6277542595128152	NA
M1	5614.248535	159	159	04112023	4hcontrol	S1	000	1.4131447983116936	NA
M1	5669.898438	160	160	04112023	4hcontrol	S1	000	1.4271522599444908	NA
M1	7012.826172	166	166	04112023	4hcontrol	S1	000	1.7651763659276452	NA
M1	5751.686523	167	6	04112023	4hcontrol	S1	001	1.4477388809608376	NA
M1	4889.57666	168	10	04112023	4hcontrol	S1	001	1.2307399253790363	NA
M1	5441.64502	170	13	04112023	4hcontrol	S1	001	1.3696993117301908	NA
M1	4709.785645	171	16	04112023	4hcontrol	S1	001	1.1854852958330664	NA
M1	5987.957031	172	18	04112023	4hcontrol	S1	001	1.5072097856229982	NA
M1	5384.474609	173	24	04112023	4hcontrol	S1	001	1.3553091278225253	NA
M1	9499.336914	174	25	04112023	4hcontrol	S1	001	2.3910481454005232	NA
M1	6429.16748	175	27	04112023	4hcontrol	S1	001	1.618265476705815	NA
M1	7011.584961	176	30	04112023	4hcontrol	S1	001	1.7648639446200876	NA
M1	7679.291992	177	32	04112023	4hcontrol	S1	001	1.9329303762665442	NA
M1	8887.974609	178	34	04112023	4hcontrol	S1	001	2.2371640670935777	NA
M1	9774.250977	179	36	04112023	4hcontrol	S1	001	2.4602458974575017	NA
M1	9346.945313	181	41	04112023	4hcontrol	S1	001	2.352690135968449	NA
M1	5900.742676	183	46	04112023	4hcontrol	S1	001	1.4852573352927316	NA
M1	5741.401367	184	51	04112023	4hcontrol	S1	001	1.4451500367708066	NA
M1	8571.746094	185	56	04112023	4hcontrol	S1	001	2.1575671845786353	NA
M1	3660.123047	186	61	04112023	4hcontrol	S1	001	0.9212780326350116	NA
M1	6451.578613	187	63	04112023	4hcontrol	S1	001	1.623906512336102	NA
M1	8536.017578	188	67	04112023	4hcontrol	S1	001	2.148574072460061	NA
M1	4277.44043	189	73	04112023	4hcontrol	S1	001	1.0766610448503475	NA
M1	3035.699463	190	74	04112023	4hcontrol	S1	001	0.7641063409701814	NA
M1	4592.533691	192	78	04112023	4hcontrol	S1	001	1.1559721761601442	NA
M1	4399.22998	193	80	04112023	4hcontrol	S1	001	1.1073163085064341	NA
M1	4827.226563	194	81	04112023	4hcontrol	S1	001	1.2150459790386685	NA
M1	5358.102051	195	82	04112023	4hcontrol	S1	001	1.3486709743949492	NA
M1	10151.174805	196	87	04112023	4hcontrol	S1	001	2.555120205849325	NA
M1	4643.472168	197	91	04112023	4hcontrol	S1	001	1.1687937396085233	NA
M1	6579.742188	198	93	04112023	4hcontrol	S1	001	1.6561661617291052	NA
M1	4379.773438	199	98	04112023	4hcontrol	S1	001	1.102418963661612	NA
M1	5175.254883	200	101	04112023	4hcontrol	S1	001	1.302647090212696	NA
M1	11005.381836	201	108	04112023	4hcontrol	S1	001	2.770129964504216	NA
M1	10458.629883	202	109	04112023	4hcontrol	S1	001	2.632508754197624	NA
M1	4970.482422	203	112	04112023	4hcontrol	S1	001	1.2511044596548144	NA
M1	6457.105469	204	115	04112023	4hcontrol	S1	001	1.6252976598349576	NA
M1	6787.384766	205	116	04112023	4hcontrol	S1	001	1.7084312203882388	NA
M1	5969.202637	206	117	04112023	4hcontrol	S1	001	1.5024891762375452	NA
M1	7981.592773	207	122	04112023	4hcontrol	S1	001	2.0090215527672854	NA
M1	5452.611816	208	126	04112023	4hcontrol	S1	001	1.3724597293755676	NA
M1	6180.290527	209	128	04112023	4hcontrol	S1	001	1.5556214435179232	NA
M1	8507.895508	226	157	04112023	4hcontrol	S1	001	2.1414955548827734	NA
M1	8059.561523	229	160	04112023	4hcontrol	S1	001	2.028646821012266	NA
M1	8553.660156	236	172	04112023	4hcontrol	S1	001	2.153014830145454	NA
M1	4958.415527	237	173	04112023	4hcontrol	S1	001	1.2480671395585063	NA
M1	7619.099609	240	176	04112023	4hcontrol	S1	001	1.9177795413143406	NA
M1	9393.979492	242	180	04112023	4hcontrol	S1	001	2.3645289608766005	NA
M1	7729.623047	245	6	04112023	4hcontrol	S1	002	1.9455990474383644	NA
M1	4867.429688	246	8	04112023	4hcontrol	S1	002	1.2251653808812206	NA
M1	3911.26416	247	9	04112023	4hcontrol	S1	002	0.9844919703981284	NA
M1	5932.966797	248	10	04112023	4hcontrol	S1	002	1.4933683671944067	NA
M1	3648.002686	249	15	04112023	4hcontrol	S1	002	0.9182272547804096	NA
M1	3767.253418	250	16	04112023	4hcontrol	S1	002	0.9482434805620247	NA
M1	4237.842773	251	17	04112023	4hcontrol	S1	002	1.0666940434491743	NA
M1	4366.310547	252	19	04112023	4hcontrol	S1	002	1.0990302618133978	NA
M1	3372.486816	253	20	04112023	4hcontrol	S1	002	0.8488780237808203	NA
M1	3075.900635	254	27	04112023	4hcontrol	S1	002	0.7742252512292609	NA
M1	6458.689941	255	30	04112023	4hcontrol	S1	002	1.625696482286602	NA
M1	5893.371582	256	32	04112023	4hcontrol	S1	002	1.483401980461354	NA
M1	5248.624512	257	33	04112023	4hcontrol	S1	002	1.3211147282107367	NA
M1	4389.382324	258	35	04112023	4hcontrol	S1	002	1.1048375860620665	NA
M1	3635.128906	259	36	04112023	4hcontrol	S1	002	0.9149868362046742	NA
M1	3954.349121	261	45	04112023	4hcontrol	S1	002	0.9953367500944751	NA
M1	5960.692871	262	47	04112023	4hcontrol	S1	002	1.5003472098670183	NA
M1	4368.405273	263	48	04112023	4hcontrol	S1	002	1.0995575186906692	NA
M1	5305.779297	264	56	04112023	4hcontrol	S1	002	1.3355009789472072	NA
M1	6288.911621	267	63	04112023	4hcontrol	S1	002	1.5829621166313599	NA
M1	3016.361816	268	66	04112023	4hcontrol	S1	002	0.7592389228109606	NA
M1	4665.449707	269	68	04112023	4hcontrol	S1	002	1.174325636660092	NA
M1	5868.533691	270	70	04112023	4hcontrol	S1	002	1.4771501132258964	NA
M1	4340.711426	271	73	04112023	4hcontrol	S1	002	1.0925867877746231	NA
M1	6285.366699	273	76	04112023	4hcontrol	S1	002	1.5820698354910627	NA
M1	5623.743652	275	80	04112023	4hcontrol	S1	002	1.4155347842758457	NA
M1	5178.851074	276	83	04112023	4hcontrol	S1	002	1.3035522761113438	NA
M1	4537.306152	277	86	04112023	4hcontrol	S1	002	1.1420710264381708	NA
M1	4569.353516	278	88	04112023	4hcontrol	S1	002	1.15013756739265	NA
M1	3086.728027	279	91	04112023	4hcontrol	S1	002	0.7769505799333066	NA
M1	3469.077881	280	92	04112023	4hcontrol	S1	002	0.873190656222579	NA
M1	6451.647461	281	93	04112023	4hcontrol	S1	002	1.6239238418491202	NA
M1	3713.395264	282	96	04112023	4hcontrol	S1	002	0.9346870144210455	NA
M1	5025.045898	283	97	04112023	4hcontrol	S1	002	1.2648384601726959	NA
M1	7018.490723	284	101	04112023	4hcontrol	S1	002	1.76660217220083	NA
M1	4709.476563	285	102	04112023	4hcontrol	S1	002	1.1854074977773108	NA
M1	5449.777832	291	118	04112023	4hcontrol	S1	002	1.3717463961978267	NA
M1	3121.341064	301	130	04112023	4hcontrol	S1	002	0.7856629183496393	NA
M1	4637.377441	303	132	04112023	4hcontrol	S1	002	1.1672596550906242	NA
M1	3822.195068	312	145	04112023	4hcontrol	S1	002	0.9620726700651505	NA
M1	5225.032227	313	147	04112023	4hcontrol	S1	002	1.3151763885344299	NA
M1	8049.501465	317	154	04112023	4hcontrol	S1	002	2.0261146355301327	NA
M1	8311.674805	319	157	04112023	4hcontrol	S1	002	2.0921054603693476	NA
M1	2820.810303	320	0	04112023	4hcontrol	S2	000	0.7100172680026327	NA
M1	6019.571777	321	2	04112023	4hcontrol	S2	000	1.5151674336646423	NA
M1	4236.418945	322	3	04112023	4hcontrol	S2	000	1.0663356561922963	NA
M1	4475.489258	323	4	04112023	4hcontrol	S2	000	1.1265112909438664	NA
M1	3476.919189	324	5	04112023	4hcontrol	S2	000	0.87516436713742	NA
M1	6246.204102	326	13	04112023	4hcontrol	S2	000	1.5722123416708453	NA
M1	4989.209961	327	14	04112023	4hcontrol	S2	000	1.2558183094528852	NA
M1	4950.249512	328	16	04112023	4hcontrol	S2	000	1.246011697668422	NA
M1	6480.870117	329	17	04112023	4hcontrol	S2	000	1.6312793844585733	NA
M1	4953.556641	330	18	04112023	4hcontrol	S2	000	1.2468441246823954	NA
M1	3458.059814	332	24	04112023	4hcontrol	S2	000	0.8704173333154377	NA
M1	3633.94165	333	25	04112023	4hcontrol	S2	000	0.9146879957400591	NA
M1	3148.856445	334	26	04112023	4hcontrol	S2	000	0.7925887281514874	NA
M1	4721.151367	335	31	04112023	4hcontrol	S2	000	1.1883461258841816	NA
M1	3983.49585	336	32	04112023	4hcontrol	S2	000	1.0026731813581384	NA
M1	3059.647949	337	34	04112023	4hcontrol	S2	000	0.7701343388771783	NA
M1	6253.696289	338	40	04112023	4hcontrol	S2	000	1.5740981764394746	NA
M1	7417.751953	339	41	04112023	4hcontrol	S2	000	1.867098957625387	NA
M1	3911.345703	340	42	04112023	4hcontrol	S2	000	0.9845124953295721	NA
M1	2838.695068	341	43	04112023	4hcontrol	S2	000	0.7145189858142358	NA
M1	6358.34668	343	51	04112023	4hcontrol	S2	000	1.6004393964194936	NA
M1	3939.559326	344	53	04112023	4hcontrol	S2	000	0.9916140574238439	NA
M1	3520.830811	345	57	04112023	4hcontrol	S2	000	0.8862172230678048	NA
M1	4519.508789	346	60	04112023	4hcontrol	S2	000	1.1375913083084292	NA
M1	3891.547607	347	64	04112023	4hcontrol	S2	000	0.979529179004251	NA
M1	4524.465332	348	65	04112023	4hcontrol	S2	000	1.1388389041201201	NA
M1	4341.820801	349	67	04112023	4hcontrol	S2	000	1.0928660250582691	NA
M1	2754.044922	351	69	04112023	4hcontrol	S2	000	0.6932119644469986	NA
M1	4239.399414	352	70	04112023	4hcontrol	S2	000	1.0670858606475537	NA
M1	6873.036133	353	72	04112023	4hcontrol	S2	000	1.7299902559367666	NA
M1	2575.224121	354	73	04112023	4hcontrol	S2	000	0.6482015444081073	NA
M1	4033.27002	356	81	04112023	4hcontrol	S2	000	1.0152016807623392	NA
M1	4999.491211	357	82	04112023	4hcontrol	S2	000	1.2584061704759708	NA
M1	5401.917969	358	84	04112023	4hcontrol	S2	000	1.359699740973227	NA
M1	5025.024902	359	87	04112023	4hcontrol	S2	000	1.2648331753357314	NA
M1	4619.554199	360	90	04112023	4hcontrol	S2	000	1.1627734230393831	NA
M1	7210.033691	361	97	04112023	4hcontrol	S2	000	1.8148148487852276	NA
M1	5224.981445	363	101	04112023	4hcontrol	S2	000	1.315163606357314	NA
M1	8364.333984	364	103	04112023	4hcontrol	S2	000	2.1053601362931693	NA
M1	3269.52002	366	111	04112023	4hcontrol	S2	000	0.8229605761902637	NA
M1	6017.380859	385	134	04112023	4hcontrol	S2	000	1.5146159646023223	NA
M1	5000.554688	387	137	04112023	4hcontrol	S2	000	1.2586738549187428	NA
M1	3227.748535	394	147	04112023	4hcontrol	S2	000	0.8124464073967896	NA
M1	4685.860352	395	148	04112023	4hcontrol	S2	000	1.1794631357629772	NA
M1	2639.30957	401	1	04112023	4hcontrol	S2	001	0.6643322907292298	NA
M1	4644.953613	405	7	04112023	4hcontrol	S2	001	1.169166629458818	NA
M1	3081.265381	407	11	04112023	4hcontrol	S2	001	0.7755755945311119	NA
M1	5292.492188	411	19	04112023	4hcontrol	S2	001	1.3321565226320131	NA
M1	5959.577637	413	23	04112023	4hcontrol	S2	001	1.5000664978329543	NA
M1	7019.637695	418	30	04112023	4hcontrol	S2	001	1.7668908729068113	NA
M1	4638.125488	419	31	04112023	4hcontrol	S2	001	1.1674479436425742	NA
M1	4845.037109	421	47	04112023	4hcontrol	S2	001	1.219529015419777	NA
M1	5101.61084	422	48	04112023	4hcontrol	S2	001	1.28411038033188	NA
M1	2686.592529	423	50	04112023	4hcontrol	S2	001	0.6762337352668353	NA
M1	9665.442383	424	52	04112023	4hcontrol	S2	001	2.4328580293102093	NA
M1	3153.152588	425	54	04112023	4hcontrol	S2	001	0.7936700967612675	NA
M1	5501.882813	426	58	04112023	4hcontrol	S2	001	1.384861576690327	NA
M1	2574.19751	427	59	04112023	4hcontrol	S2	001	0.6479431393899654	NA
M1	6023.705566	429	63	04112023	4hcontrol	S2	001	1.516207936660947	NA
M1	6859.841309	430	67	04112023	4hcontrol	S2	001	1.7266690283879693	NA
M1	8728.978516	432	75	04112023	4hcontrol	S2	001	2.197143661802625	NA
M1	7333.086426	433	76	04112023	4hcontrol	S2	001	1.8457880647551326	NA
M1	7525.606934	434	80	04112023	4hcontrol	S2	001	1.8942467948509716	NA
M1	10005.646484	435	82	04112023	4hcontrol	S2	001	2.518489730987709	NA
M1	3074.749756	436	86	04112023	4hcontrol	S2	001	0.7739355671046275	NA
M1	6566.703125	437	88	04112023	4hcontrol	S2	001	1.652884140290539	NA
M1	5173.53418	438	90	04112023	4hcontrol	S2	001	1.3022139774855466	NA
M1	2776.629639	447	103	04112023	4hcontrol	S2	001	0.6988966923586553	NA
M1	6601.782715	449	106	04112023	4hcontrol	S2	001	1.6617139132915675	NA
M1	3642.369629	463	122	04112023	4hcontrol	S2	001	0.9168093757626715	NA
M1	6273.893066	468	127	04112023	4hcontrol	S2	001	1.5791818435023561	NA
M1	4277.881348	470	130	04112023	4hcontrol	S2	001	1.0767720269300147	NA
M1	2735.000977	475	5	04112023	4hcontrol	S2	002	0.688418473092223	NA
M1	3278.72583	478	12	04112023	4hcontrol	S2	002	0.8252777416015641	NA
M1	3745.909912	482	17	04112023	4hcontrol	S2	002	0.9428711739579256	NA
M1	4686.408691	486	24	04112023	4hcontrol	S2	002	1.1796011564438806	NA
M1	3205.969971	487	26	04112023	4hcontrol	S2	002	0.8069645937151482	NA
M1	3273.54126	491	35	04112023	4hcontrol	S2	002	0.8239727498326198	NA
M1	4380.330566	492	39	04112023	4hcontrol	S2	002	1.1025591965939954	NA
M1	4323.76416	493	52	04112023	4hcontrol	S2	002	1.0883210448805913	NA
M1	5917.849121	494	53	04112023	4hcontrol	S2	002	1.489563144630999	NA
M1	4485.561035	495	54	04112023	4hcontrol	S2	002	1.1290464261785422	NA
M1	5919.407227	496	55	04112023	4hcontrol	S2	002	1.4899553305799091	NA
M1	6638.220703	497	56	04112023	4hcontrol	S2	002	1.6708856043704599	NA
M1	5104.974609	499	60	04112023	4hcontrol	S2	002	1.2849570640216805	NA
M1	7048.969238	500	62	04112023	4hcontrol	S2	002	1.7742738231197386	NA
M1	5262.369629	502	65	04112023	4hcontrol	S2	002	1.3245744682756169	NA
M1	4222.523438	503	69	04112023	4hcontrol	S2	002	1.062838061934661	NA
M1	7272.427246	504	70	04112023	4hcontrol	S2	002	1.8305197338017625	NA
M1	5913.635254	505	72	04112023	4hcontrol	S2	002	1.4885024854537814	NA
M1	6555.919922	506	73	04112023	4hcontrol	S2	002	1.6501699342603655	NA
M1	3767.346924	507	74	04112023	4hcontrol	S2	002	0.9482670166624818	NA
M1	4360.458496	510	80	04112023	4hcontrol	S2	002	1.0975572605063575	NA
M1	5652.419922	511	82	04112023	4hcontrol	S2	002	1.422752797787868	NA
M1	5682.961426	513	88	04112023	4hcontrol	S2	002	1.430440303469377	NA
M1	4314.969238	514	89	04112023	4hcontrol	S2	002	1.0861073027923356	NA
M1	8125.026855	515	90	04112023	4hcontrol	S2	002	2.045124893332865	NA
M1	2947.220459	518	98	04112023	4hcontrol	S2	002	0.7418355698272721	NA
M1	4029.952148	520	100	04112023	4hcontrol	S2	002	1.0143665496617058	NA
M1	2774.152588	521	101	04112023	4hcontrol	S2	002	0.6982732016610167	NA
M1	2988.845215	530	111	04112023	4hcontrol	S2	002	0.7523128059267589	NA
M1	8063.69873	534	115	04112023	4hcontrol	S2	002	2.0296881843425747	NA
M1	2610.519043	535	116	04112023	4hcontrol	S2	002	0.6570855179479634	NA
M1	8971.035156	542	125	04112023	4hcontrol	S2	002	2.2580709755081645	NA
M1	4372.111328	545	128	04112023	4hcontrol	S2	002	1.1004903581103809	NA
M1	5893.364258	548	133	04112023	4hcontrol	S2	002	1.483400136960405	NA
M1	4077.584961	554	144	04112023	4hcontrol	S2	002	1.0263560548466422	NA
M1	7017.192871	556	147	04112023	4hcontrol	S2	002	1.7662754939657386	NA
M1	3143.243652	558	5	04112023	4hcontrol	S3	000	0.7911759497213017	NA
M1	5189.550781	559	6	04112023	4hcontrol	S3	000	1.306245465626601	NA
M1	4747.59668	560	11	04112023	4hcontrol	S3	000	1.1950025922434275	NA
M1	6751.960449	561	15	04112023	4hcontrol	S3	000	1.6995146772408851	NA
M1	11506.701172	563	22	04112023	4hcontrol	S3	000	2.8963154740243198	NA
M1	5522.568848	565	25	04112023	4hcontrol	S3	000	1.3900683933418707	NA
M1	9286.37793	566	30	04112023	4hcontrol	S3	000	2.337444910948534	NA
M1	11191.126953	567	35	04112023	4hcontrol	S3	000	2.816883282292693	NA
M1	11014.057617	568	39	04112023	4hcontrol	S3	000	2.772313717986986	NA
M1	9303.132813	569	41	04112023	4hcontrol	S3	000	2.341662229724175	NA
M1	13266.595703	570	46	04112023	4hcontrol	S3	000	3.339292977880025	NA
M1	7958.279785	571	47	04112023	4hcontrol	S3	000	2.0031535140582895	NA
M1	4613.059082	573	58	04112023	4hcontrol	S3	000	1.1611385576169218	NA
M1	11285.508789	574	59	04112023	4hcontrol	S3	000	2.840639836668052	NA
M1	3618.521484	576	66	04112023	4hcontrol	S3	000	0.9108066343724325	NA
M1	8790.626953	577	71	04112023	4hcontrol	S3	000	2.212660995516566	NA
M1	8282.145508	578	73	04112023	4hcontrol	S3	000	2.0846727341205527	NA
M1	8567.438477	580	81	04112023	4hcontrol	S3	000	2.1564829278844897	NA
M1	5374.01709	581	87	04112023	4hcontrol	S3	000	1.3526768986851854	NA
M1	9993.991211	582	91	04112023	4hcontrol	S3	000	2.515556018967271	NA
M1	7418.0625	583	93	04112023	4hcontrol	S3	000	1.8671771244316737	NA
M1	11674.109375	584	95	04112023	4hcontrol	S3	000	2.9384532650019253	NA
M1	12628.368164	585	100	04112023	4hcontrol	S3	000	3.1786467362228366	NA
M1	12946.970703	586	103	04112023	4hcontrol	S3	000	3.258841176834068	NA
M1	8743.060547	587	105	04112023	4hcontrol	S3	000	2.2006882054282335	NA
M1	12187.242188	588	106	04112023	4hcontrol	S3	000	3.067612307572526	NA
M1	4153.449219	595	117	04112023	4hcontrol	S3	000	1.0454516080452816	NA
M1	2771.964355	597	119	04112023	4hcontrol	S3	000	0.6977224084315816	NA
M1	14897.632813	598	120	04112023	4hcontrol	S3	000	3.7498361865536034	NA
M1	7943.956543	607	131	04112023	4hcontrol	S3	000	1.999548255972354	NA
M1	10672.645508	611	139	04112023	4hcontrol	S3	000	2.686377952424378	NA
M1	13735.817383	615	145	04112023	4hcontrol	S3	000	3.4573992876048885	NA
M1	4489.694824	616	0	04112023	4hcontrol	S3	001	1.1300869291748472	NA
M1	11240.173828	617	6	04112023	4hcontrol	S3	001	2.8292287165654377	NA
M1	11514.238281	618	8	04112023	4hcontrol	S3	001	2.89821261596794	NA
M1	5909.80957	619	9	04112023	4hcontrol	S3	001	1.4875395345956424	NA
M1	6891.750488	620	19	04112023	4hcontrol	S3	001	1.7347007872317635	NA
M1	9968.518555	621	21	04112023	4hcontrol	S3	001	2.5091443770349313	NA
M1	9997.384766	622	26	04112023	4hcontrol	S3	001	2.5164101999972233	NA
M1	8333.041992	623	28	04112023	4hcontrol	S3	001	2.0974837276432963	NA
M1	12260.266602	624	31	04112023	4hcontrol	S3	001	3.0859930525912995	NA
M1	7791.884277	625	35	04112023	4hcontrol	S3	001	1.9612706253463397	NA
M1	9497.053711	626	38	04112023	4hcontrol	S3	001	2.390473447571807	NA
M1	3802.212891	627	39	04112023	4hcontrol	S3	001	0.9570430192916846	NA
M1	5788.135742	629	42	04112023	4hcontrol	S3	001	1.4569133989593313	NA
M1	10162.055664	630	45	04112023	4hcontrol	S3	001	2.557858992563371	NA
M1	7371.605957	631	47	04112023	4hcontrol	S3	001	1.855483694459929	NA
M1	14206.553711	632	49	04112023	4hcontrol	S3	001	3.5758868446024965	NA
M1	4466.958008	633	51	04112023	4hcontrol	S3	001	1.1243639169034336	NA
M1	9458.519531	634	55	04112023	4hcontrol	S3	001	2.380774130613405	NA
M1	5269.090332	635	66	04112023	4hcontrol	S3	001	1.3262661152389177	NA
M1	10897.511719	636	73	04112023	4hcontrol	S3	001	2.7429783174437916	NA
M1	12272.267578	637	74	04112023	4hcontrol	S3	001	3.0890137804239455	NA
M1	5771.219238	638	75	04112023	4hcontrol	S3	001	1.4526553990713338	NA
M1	5862.824219	639	76	04112023	4hcontrol	S3	001	1.4757130000294274	NA
M1	12521.435547	640	86	04112023	4hcontrol	S3	001	3.1517310643316905	NA
M1	9444.332031	641	87	04112023	4hcontrol	S3	001	2.3772030397183266	NA
M1	4682.555176	642	88	04112023	4hcontrol	S3	001	1.1786312003324764	NA
M1	7695.840332	643	89	04112023	4hcontrol	S3	001	1.9370957067548376	NA
M1	6838.629395	644	96	04112023	4hcontrol	S3	001	1.7213298443913108	NA
M1	9887.702148	645	97	04112023	4hcontrol	S3	001	2.4888023340244874	NA
M1	9437.231445	646	98	04112023	4hcontrol	S3	001	2.3754157736027794	NA
M1	7885.64502	648	102	04112023	4hcontrol	S3	001	1.984870846360832	NA
M1	20448.757813	649	106	04112023	4hcontrol	S3	001	5.147092358884421	NA
M1	8116.714844	650	112	04112023	4hcontrol	S3	001	2.0430327032499123	NA
M1	13779.637695	651	113	04112023	4hcontrol	S3	001	3.4684291601830526	NA
M1	4615.521973	652	114	04112023	4hcontrol	S3	001	1.1617584841456035	NA
M1	14276.308594	655	123	04112023	4hcontrol	S3	001	3.5934446262813386	NA
M1	9510.06543	656	126	04112023	4hcontrol	S3	001	2.3937485863383423	NA
M1	7692.081055	657	127	04112023	4hcontrol	S3	001	1.9361494709933025	NA
M1	11554.001953	659	130	04112023	4hcontrol	S3	001	2.908221404481357	NA
M1	6054.873047	660	131	04112023	4hcontrol	S3	001	1.5240530050395649	NA
M1	5492.78125	666	143	04112023	4hcontrol	S3	001	1.3825706509627298	NA
M1	7320.071289	668	146	04112023	4hcontrol	S3	001	1.8425120656545932	NA
M1	5050.137207	673	4	04112023	4hcontrol	S3	002	1.2711541144539649	NA
M1	17731.617188	675	15	04112023	4hcontrol	S3	002	4.46316945868454	NA
M1	7599.51123	676	19	04112023	4hcontrol	S3	002	1.9128490121939001	NA
M1	6486.524414	677	26	04112023	4hcontrol	S3	002	1.6327026097297466	NA
M1	5945.82373	678	27	04112023	4hcontrol	S3	002	1.4966045452648868	NA
M1	6414.102051	679	28	04112023	4hcontrol	S3	002	1.6144734050700544	NA
M1	9503.970703	680	29	04112023	4hcontrol	S3	002	2.3922145018204435	NA
M1	9641.512695	681	32	04112023	4hcontrol	S3	002	2.4268347629885265	NA
M1	11322.322266	682	33	04112023	4hcontrol	S3	002	2.8499060408993038	NA
M1	8607.912109	683	39	04112023	4hcontrol	S3	002	2.166670418191166	NA
M1	7951.599609	684	41	04112023	4hcontrol	S3	002	2.0014720680183866	NA
M1	9948.369141	685	42	04112023	4hcontrol	S3	002	2.5040726315634547	NA
M1	8938.625977	686	43	04112023	4hcontrol	S3	002	2.2499133632407546	NA
M1	4373.251953	688	71	04112023	4hcontrol	S3	002	1.1007774612330028	NA
M1	7164.185059	689	74	04112023	4hcontrol	S3	002	1.8032744341746894	NA
M1	11429.911133	690	79	04112023	4hcontrol	S3	002	2.876986895408945	NA
M1	6729.40625	691	84	04112023	4hcontrol	S3	002	1.6938376309187924	NA
M1	8347.432617	692	88	04112023	4hcontrol	S3	002	2.1011059464917183	NA
M1	6513.237305	693	89	04112023	4hcontrol	S3	002	1.6394264273037609	NA
M1	8218.880859	694	91	04112023	4hcontrol	S3	002	2.0687485887796373	NA
M1	7583.258301	695	92	04112023	4hcontrol	S3	002	1.9087580386770535	NA
M1	9045.076172	698	98	04112023	4hcontrol	S3	002	2.2767076062112457	NA
M1	12915.334961	699	100	04112023	4hcontrol	S3	002	3.2508782439554595	NA
M1	9493.179688	700	102	04112023	4hcontrol	S3	002	2.3894983294563796	NA
M1	4939.27002	701	103	04112023	4hcontrol	S3	002	1.2432480843529123	NA
M1	3982.345459	702	104	04112023	4hcontrol	S3	002	1.0023836200664464	NA
M1	10895.863281	703	105	04112023	4hcontrol	S3	002	2.742563394311957	NA
M1	10183.191406	706	110	04112023	4hcontrol	S3	002	2.5631790035460624	NA
M1	5235.197266	709	115	04112023	4hcontrol	S3	002	1.3177349984530922	NA
M1	6451.621582	710	117	04112023	4hcontrol	S3	002	1.6239173279276207	NA
M1	5789.983398	711	118	04112023	4hcontrol	S3	002	1.4573784666258571	NA
M1	4766.744141	712	121	04112023	4hcontrol	S3	002	1.1998221392842012	NA
M1	12231.728516	716	135	04112023	4hcontrol	S3	002	3.078809820938255	NA
M1	11836.810547	717	136	04112023	4hcontrol	S3	002	2.979406264046706	NA
M1	5117.412109	726	151	04112023	4hcontrol	S3	002	1.2880876679341065	NA
M1	8881.49707	729	154	04112023	4hcontrol	S3	002	2.2355336261740764	NA
M1	10421.275391	731	156	04112023	4hcontrol	S3	002	2.6231063727864177	NA
M1	4799.686523	734	161	04112023	4hcontrol	S3	002	1.2081139623976744	NA
M1	9610.561523	739	170	04112023	4hcontrol	S3	002	2.4190441410663266	NA
M1	9579.140625	740	171	04112023	4hcontrol	S3	002	2.4111352858936046	NA
M1	6928.308594	742	175	04112023	4hcontrol	S3	002	1.7439027128337317	NA
M1	3538.265381	744	2	04122023	4hlps	S2	000	0.8906056237153194	NA
M1	2710.768799	745	3	04122023	4hlps	S2	000	0.6823190679663217	NA
M1	5633.859863	746	6	04122023	4hlps	S2	000	1.4180811038525711	NA
M1	4214.290527	747	7	04122023	4hlps	S2	000	1.060765781863324	NA
M1	5744.064453	749	11	04122023	4hlps	S2	000	1.4458203537517695	NA
M1	3678.818848	750	12	04122023	4hlps	S2	000	0.9259838937611651	NA
M1	5218.576172	751	14	04122023	4hlps	S2	000	1.313551355284835	NA
M1	3142.859131	752	15	04122023	4hlps	S2	000	0.7910791631526979	NA
M1	5496.194336	753	17	04122023	4hlps	S2	000	1.3834297480791153	NA
M1	4506.789063	754	19	04122023	4hlps	S2	000	1.134389666179337	NA
M1	4254.231934	755	24	04122023	4hlps	S2	000	1.0708193074932328	NA
M1	2972.072754	756	25	04122023	4hlps	S2	000	0.7480910626481572	NA
M1	3546.968018	757	26	04122023	4hlps	S2	000	0.8927961370371783	NA
M1	4445.563965	758	27	04122023	4hlps	S2	000	1.1189788897903963	NA
M1	5238.167969	759	28	04122023	4hlps	S2	000	1.3184827447392795	NA
M1	5773.579102	760	30	04122023	4hlps	S2	000	1.4532493929986658	NA
M1	7906.378418	761	33	04122023	4hlps	S2	000	1.9900895846037812	NA
M1	5232.19873	763	38	04122023	4hlps	S2	000	1.3169802464102258	NA
M1	6518.428711	764	40	04122023	4hlps	S2	000	1.6407331397407128	NA
M1	4199.409668	765	48	04122023	4hlps	S2	000	1.0570201677603566	NA
M1	3274.762939	766	50	04122023	4hlps	S2	000	0.8242802548020373	NA
M1	4445.77832	769	54	04122023	4hlps	S2	000	1.1190328444116342	NA
M1	4305.090332	771	58	04122023	4hlps	S2	000	1.083620714508992	NA
M1	2937.233398	772	60	04122023	4hlps	S2	000	0.7393217581898661	NA
M1	3723.88623	773	61	04122023	4hlps	S2	000	0.9373276623973048	NA
M1	4324.73877	774	63	04122023	4hlps	S2	000	1.0885663608909704	NA
M1	8022.688477	775	64	04122023	4hlps	S2	000	2.019365622855831	NA
M1	3301.677979	776	69	04122023	4hlps	S2	000	0.8310549546635123	NA
M1	5244.504883	777	70	04122023	4hlps	S2	000	1.3200777893833884	NA
M1	5225.558594	778	71	04122023	4hlps	S2	000	1.315308878712486	NA
M1	5141.937988	779	75	04122023	4hlps	S2	000	1.294260999612746	NA
M1	4493.310547	780	76	04122023	4hlps	S2	000	1.1309970314116349	NA
M1	4953.697266	781	84	04122023	4hlps	S2	000	1.2468795209577872	NA
M1	6520.886719	782	85	04122023	4hlps	S2	000	1.6413518371848597	NA
M1	5075.446777	784	87	04122023	4hlps	S2	000	1.2775247065234172	NA
M1	4941.730957	785	88	04122023	4hlps	S2	000	1.2438675190464146	NA
M1	5351.291016	786	96	04122023	4hlps	S2	000	1.3469565902487246	NA
M1	6972.287109	787	98	04122023	4hlps	S2	000	1.7549724061902483	NA
M1	7445.265137	788	103	04122023	4hlps	S2	000	1.8740242144272918	NA
M1	3917.898926	789	106	04122023	4hlps	S2	000	0.9861619864300986	NA
M1	2851.19458	795	116	04122023	4hlps	S2	000	0.717665198571672	NA
M1	3963.177246	801	122	04122023	4hlps	S2	000	0.9975588496051794	NA
M1	2558.787109	804	126	04122023	4hlps	S2	000	0.644064235939702	NA
M1	3959.965088	806	129	04122023	4hlps	S2	000	0.9967503274421939	NA
M1	3878.661133	808	132	04122023	4hlps	S2	000	0.9762855652617969	NA
M1	8531.289063	812	139	04122023	4hlps	S2	000	2.1473838728573305	NA
M1	3794.811523	813	1	04122023	4hlps	S2	001	0.9551800442872138	NA
M1	3435.580811	816	12	04122023	4hlps	S2	001	0.8647592143414291	NA
M1	5676.398438	818	17	04122023	4hlps	S2	001	1.4287883544514872	NA
M1	5311.225098	819	18	04122023	4hlps	S2	001	1.3368717243475603	NA
M1	3701.404541	820	19	04122023	4hlps	S2	001	0.9316688673387046	NA
M1	2726.440674	821	25	04122023	4hlps	S2	001	0.6862637862127576	NA
M1	5585.987793	822	28	04122023	4hlps	S2	001	1.4060313760424872	NA
M1	4168.444824	823	32	04122023	4hlps	S2	001	1.0492261045021412	NA
M1	7003.88623	824	35	04122023	4hlps	S2	001	1.7629261213124043	NA
M1	4846.65918	825	36	04122023	4hlps	S2	001	1.2199373017971706	NA
M1	5053.821777	826	38	04122023	4hlps	S2	001	1.272081545952064	NA
M1	7801.654297	827	44	04122023	4hlps	S2	001	1.9637298062779158	NA
M1	6734.011719	828	49	04122023	4hlps	S2	001	1.6949968590007989	NA
M1	4528.874512	829	50	04122023	4hlps	S2	001	1.1399487249167908	NA
M1	2703.142334	834	61	04122023	4hlps	S2	001	0.6803994345056601	NA
M1	2851.346924	835	63	04122023	4hlps	S2	001	0.7177035445996065	NA
M1	3579.818848	836	66	04122023	4hlps	S2	001	0.901064915885374	NA
M1	4210.539063	840	73	04122023	4hlps	S2	001	1.0598215126873862	NA
M1	6173.629395	843	77	04122023	4hlps	S2	001	1.553944790983219	NA
M1	5609.454102	844	81	04122023	4hlps	S2	001	1.411938006697007	NA
M1	5145.067383	845	85	04122023	4hlps	S2	001	1.295048689761934	NA
M1	9024.55957	847	94	04122023	4hlps	S2	001	2.271543437005949	NA
M1	5197.243164	848	95	04122023	4hlps	S2	001	1.3081816910992183	NA
M1	5160.946289	849	98	04122023	4hlps	S2	001	1.2990455191286592	NA
M1	5482.603516	851	102	04122023	4hlps	S2	001	1.380008845625642	NA
M1	9579.094727	852	104	04122023	4hlps	S2	001	2.4111237330527304	NA
M1	9822.311523	853	107	04122023	4hlps	S2	001	2.4723430659673244	NA
M1	3350.765869	863	125	04122023	4hlps	S2	001	0.8434107126925957	NA
M1	3569.193359	868	130	04122023	4hlps	S2	001	0.8983904075489046	NA
M1	4212.845703	877	142	04122023	4hlps	S2	001	1.0604021097694813	NA
M1	7738.251953	878	143	04122023	4hlps	S2	001	1.9477710021626704	NA
M1	8807.951172	880	146	04122023	4hlps	S2	001	2.2170216200617814	NA
M1	6793.057129	881	147	04122023	4hlps	S2	001	1.709858992995314	NA
M1	7846.967773	882	148	04122023	4hlps	S2	001	1.9751355184589179	NA
M1	5365.369141	884	5	04122023	4hlps	S2	002	1.3505001507073875	NA
M1	2756.561523	886	8	04122023	4hlps	S2	002	0.693845410150445	NA
M1	3092.100342	887	10	04122023	4hlps	S2	002	0.7783028284042842	NA
M1	3322.815674	889	13	04122023	4hlps	S2	002	0.8363754572296761	NA
M1	3538.441406	890	16	04122023	4hlps	S2	002	0.890649930413103	NA
M1	2810.548828	891	19	04122023	4hlps	S2	002	0.7074343844824509	NA
M1	3769.465332	893	23	04122023	4hlps	S2	002	0.9488002344613091	NA
M1	6900.876953	896	29	04122023	4hlps	S2	002	1.7369979809632705	NA
M1	4216.503418	898	31	04122023	4hlps	S2	002	1.061322781680198	NA
M1	7789.602539	903	36	04122023	4hlps	S2	002	1.9606962962681544	NA
M1	3778.053955	906	47	04122023	4hlps	S2	002	0.9509620496786879	NA
M1	3904.00293	907	48	04122023	4hlps	S2	002	0.982664269087815	NA
M1	3951.333252	910	54	04122023	4hlps	S2	002	0.9945776352168257	NA
M1	7961.04248	912	62	04122023	4hlps	S2	002	2.003848903306598	NA
M1	5258.996094	913	66	04122023	4hlps	S2	002	1.3237253264167463	NA
M1	2635.424805	914	67	04122023	4hlps	S2	002	0.6633544687788496	NA
M1	5275.053711	915	71	04122023	4hlps	S2	002	1.3277671385658465	NA
M1	6858.603516	916	72	04122023	4hlps	S2	002	1.7263574674144155	NA
M1	3617.901611	917	73	04122023	4hlps	S2	002	0.9106506080939194	NA
M1	3533.981934	919	77	04122023	4hlps	S2	002	0.8895274507756715	NA
M1	10217.615234	920	81	04122023	4hlps	S2	002	2.571843716761538	NA
M1	7501.22998	921	87	04122023	4hlps	S2	002	1.8881109486145558	NA
M1	8481.050781	922	89	04122023	4hlps	S2	002	2.1347385532848477	NA
M1	6218.701172	923	94	04122023	4hlps	S2	002	1.565289665870952	NA
M1	7045.902344	924	97	04122023	4hlps	S2	002	1.7735018649002094	NA
M1	4758.211426	928	107	04122023	4hlps	S2	002	1.197674396493237	NA
M1	3934.975342	943	123	04122023	4hlps	S2	002	0.9904602372634502	NA
M1	5563.467773	946	127	04122023	4hlps	S2	002	1.400362932808726	NA
M1	3000.349365	949	132	04122023	4hlps	S2	002	0.7552084792533224	NA
M1	4569.481934	952	135	04122023	4hlps	S2	002	1.1501698910825575	NA
M1	5783.874512	956	139	04122023	4hlps	S2	002	1.4558408181907083	NA
M1	2619.818115	962	2	04132023	4hlpsro	S1	000	0.6594261580432502	NA
M1	3890.373779	963	5	04132023	4hlpsro	S1	000	0.9792337184591804	NA
M1	3812.692871	965	10	04132023	4hlpsro	S1	000	0.9596809020165202	NA
M1	2623.361084	966	11	04132023	4hlpsro	S1	000	0.6603179476000747	NA
M1	4353.961426	967	12	04132023	4hlpsro	S1	000	1.0959219035004235	NA
M1	4976.387207	968	14	04132023	4hlpsro	S1	000	1.2525907344707365	NA
M1	4242.345703	969	15	04132023	4hlpsro	S1	000	1.0678274617627725	NA
M1	7399.529785	972	22	04132023	4hlpsro	S1	000	1.8625123131684076	NA
M1	4999.910645	973	26	04132023	4hlpsro	S1	000	1.258511744885732	NA
M1	4702.882813	975	35	04132023	4hlpsro	S1	000	1.1837478057533866	NA
M1	4260.74707	976	38	04132023	4hlpsro	S1	000	1.0724592118350689	NA
M1	5106.067871	977	44	04132023	4hlpsro	S1	000	1.2852322455528973	NA
M1	7525.230469	978	45	04132023	4hlpsro	S1	000	1.894152036032729	NA
M1	2909.056152	979	47	04132023	4hlpsro	S1	000	0.7322293524355761	NA
M1	3900.722656	981	49	04132023	4hlpsro	S1	000	0.9818386016612237	NA
M1	4281.845215	982	51	04132023	4hlpsro	S1	000	1.0777697593954247	NA
M1	9827.238281	983	56	04132023	4hlpsro	S1	000	2.4735831646905706	NA
M1	3903.724609	984	57	04132023	4hlpsro	S1	000	0.9825942137863869	NA
M1	6611.973145	985	60	04132023	4hlpsro	S1	000	1.6642789142987877	NA
M1	9882.914063	987	65	04132023	4hlpsro	S1	000	2.4875971402448673	NA
M1	7350.748535	988	66	04132023	4hlpsro	S1	000	1.850233738526959	NA
M1	6234.449219	989	67	04132023	4hlpsro	S1	000	1.5692535571313553	NA
M1	2670.845459	1006	90	04132023	4hlpsro	S1	000	0.6722700899240218	NA
M1	3719.964111	1023	110	04132023	4hlpsro	S1	000	0.936340438189353	NA
M1	5444.149902	1024	111	04132023	4hlpsro	S1	000	1.3703298076810946	NA
M1	5112.520996	1028	116	04132023	4hlpsro	S1	000	1.2868565413014297	NA
M1	7682.103516	1037	1	04132023	4hlpsro	S1	001	1.933638056108496	NA
M1	6796.050781	1038	4	04132023	4hlpsro	S1	001	1.7106125157019385	NA
M1	5440.838379	1039	9	04132023	4hlpsro	S1	001	1.3694962746672341	NA
M1	8240.22168	1040	11	04132023	4hlpsro	S1	001	2.0741202195508515	NA
M1	6109.573242	1041	13	04132023	4hlpsro	S1	001	1.5378214186658927	NA
M1	6152.324219	1042	14	04132023	4hlpsro	S1	001	1.5485821323025741	NA
M1	9688.623047	1043	16	04132023	4hlpsro	S1	001	2.438692761162352	NA
M1	6905.683594	1044	20	04132023	4hlpsro	S1	001	1.738207845415148	NA
M1	11638.800781	1045	22	04132023	4hlpsro	S1	001	2.9295658501260537	NA
M1	7946.898926	1046	23	04132023	4hlpsro	S1	001	2.0002888739206277	NA
M1	11787.443359	1047	32	04132023	4hlpsro	S1	001	2.966980204798605	NA
M1	8036.1875	1048	37	04132023	4hlpsro	S1	001	2.0227634193758495	NA
M1	12619.739258	1049	38	04132023	4hlpsro	S1	001	3.1764747814985306	NA
M1	2935.768311	1050	43	04132023	4hlpsro	S1	001	0.7389529857601782	NA
M1	10709.408203	1051	51	04132023	4hlpsro	S1	001	2.695631374478514	NA
M1	8708.342773	1052	56	04132023	4hlpsro	S1	001	2.1919495039918426	NA
M1	14430.753906	1053	57	04132023	4hlpsro	S1	001	3.6323195688343453	NA
M1	12441.188477	1054	67	04132023	4hlpsro	S1	001	3.1315323273425286	NA
M1	14635.167969	1055	69	04132023	4hlpsro	S1	001	3.6837719881615936	NA
M1	9773.163086	1056	71	04132023	4hlpsro	S1	001	2.4599720678437618	NA
M1	9732.123047	1057	73	04132023	4hlpsro	S1	001	2.4496420090168662	NA
M1	14154.77832	1058	85	04132023	4hlpsro	S1	001	3.5628546241697747	NA
M1	8704.819336	1059	88	04132023	4hlpsro	S1	001	2.1910626307731587	NA
M1	16633.017578	1060	89	04132023	4hlpsro	S1	001	4.186644414483098	NA
M1	10730.772461	1061	90	04132023	4hlpsro	S1	001	2.7010089045031065	NA
M1	8838.306641	1062	95	04132023	4hlpsro	S1	001	2.224662299459966	NA
M1	7484.603027	1063	96	04132023	4hlpsro	S1	001	1.8839258306958808	NA
M1	10194.871094	1064	97	04132023	4hlpsro	S1	001	2.566118860989175	NA
M1	4573.344727	1065	99	04132023	4hlpsro	S1	001	1.1511421825300903	NA
M1	14204.834961	1067	104	04132023	4hlpsro	S1	001	3.5754542234588196	NA
M1	3676.921631	1071	109	04132023	4hlpsro	S1	001	0.9255063512515836	NA
M1	10980.68457	1076	117	04132023	4hlpsro	S1	001	2.7639134935441496	NA
M1	4047.992188	1086	129	04132023	4hlpsro	S1	001	1.0189073512540128	NA
M1	13127.919922	1090	138	04132023	4hlpsro	S1	001	3.304387334257327	NA
M1	2950.288086	1091	0	04132023	4hlpsro	S1	002	0.7426077125479202	NA
M1	5921.9375	1092	2	04132023	4hlpsro	S1	002	1.490592217619371	NA
M1	6481.509766	1093	3	04132023	4hlpsro	S1	002	1.6314403884916973	NA
M1	6627.474609	1094	5	04132023	4hlpsro	S1	002	1.6681807389296803	NA
M1	7728.497559	1095	10	04132023	4hlpsro	S1	002	1.9453157544022892	NA
M1	9345.267578	1096	11	04132023	4hlpsro	S1	002	2.352267838581111	NA
M1	11411.060547	1097	16	04132023	4hlpsro	S1	002	2.8722420738384424	NA
M1	9049.619141	1098	17	04132023	4hlpsro	S1	002	2.2778511026153003	NA
M1	7918.867188	1099	19	04132023	4hlpsro	S1	002	1.9932330935262645	NA
M1	8190.503418	1101	23	04132023	4hlpsro	S1	002	2.0616057925730655	NA
M1	11330.803711	1102	27	04132023	4hlpsro	S1	002	2.8520408786802105	NA
M1	11415.078125	1103	34	04132023	4hlpsro	S1	002	2.873253325730324	NA
M1	9548.300781	1104	35	04132023	4hlpsro	S1	002	2.4033726859912927	NA
M1	12532.617188	1105	36	04132023	4hlpsro	S1	002	3.154545559934661	NA
M1	8412.893555	1106	43	04132023	4hlpsro	S1	002	2.117582912812431	NA
M1	9693.612305	1107	53	04132023	4hlpsro	S1	002	2.4399485915635504	NA
M1	11106.71582	1108	59	04132023	4hlpsro	S1	002	2.7956364221341325	NA
M1	8718.165039	1109	61	04132023	4hlpsro	S1	002	2.194421835599359	NA
M1	9918.425781	1110	68	04132023	4hlpsro	S1	002	2.4965356828223757	NA
M1	7376.26709	1112	71	04132023	4hlpsro	S1	002	1.8566569335518797	NA
M1	9364.573242	1113	72	04132023	4hlpsro	S1	002	2.357127206400237	NA
M1	9429.44043	1114	77	04132023	4hlpsro	S1	002	2.3734547217804067	NA
M1	11082.328125	1116	83	04132023	4hlpsro	S1	002	2.7894978723144708	NA
M1	6894.82373	1118	85	04132023	4hlpsro	S1	002	1.735474343286359	NA
M1	7984.645508	1119	86	04132023	4hlpsro	S1	002	2.0097899470695646	NA
M1	7400.243652	1120	92	04132023	4hlpsro	S1	002	1.8626919983803194	NA
M1	3881.75	1121	95	04132023	4hlpsro	S1	002	0.9770630542358804	NA
M1	5212.808105	1124	100	04132023	4hlpsro	S1	002	1.3120994933256525	NA
M1	4911.17627	1126	103	04132023	4hlpsro	S1	002	1.2361766951135384	NA
M1	8497.847656	1134	116	04132023	4hlpsro	S1	002	2.138966441734418	NA
M1	8637.339844	1135	117	04132023	4hlpsro	S1	002	2.174077580589142	NA
M1	6856.091797	1136	118	04132023	4hlpsro	S1	002	1.7257252505437972	NA
M1	9279.701172	1144	128	04132023	4hlpsro	S1	002	2.3357643252426348	NA
M1	12164.679688	1150	138	04132023	4hlpsro	S1	002	3.0619331718318943	NA
M1	5653.141602	1151	1	04132023	4hlpsro	S3	000	1.4229344495853768	NA
M1	15488.616211	1152	10	04132023	4hlpsro	S3	000	3.8985907544295815	NA
M1	3608.977051	1153	13	04132023	4hlpsro	S3	000	0.9084042352334025	NA
M1	6724.096191	1154	15	04132023	4hlpsro	S3	000	1.6925010527092959	NA
M1	5326.852051	1155	17	04132023	4hlpsro	S3	000	1.3408051354190051	NA
M1	3246.108398	1156	18	04132023	4hlpsro	S3	000	0.8170677106280982	NA
M1	10773.323242	1157	22	04132023	4hlpsro	S3	000	2.7117192274358	NA
M1	9982.251953	1159	29	04132023	4hlpsro	S3	000	2.512601167347269	NA
M1	10968.536133	1160	32	04132023	4hlpsro	S3	000	2.760855648768105	NA
M1	4951.140137	1161	34	04132023	4hlpsro	S3	000	1.2462358740792363	NA
M1	7267.442383	1162	38	04132023	4hlpsro	S3	000	1.8292650096521579	NA
M1	7808.891602	1163	41	04132023	4hlpsro	S3	000	1.9655514855019092	NA
M1	17219.546875	1164	43	04132023	4hlpsro	S3	000	4.334277854639121	NA
M1	11092.551758	1165	51	04132023	4hlpsro	S3	000	2.7920712307441393	NA
M1	11212.74707	1166	53	04132023	4hlpsro	S3	000	2.822325213779511	NA
M1	15531.958984	1167	59	04132023	4hlpsro	S3	000	3.9095004271716265	NA
M1	11145.263672	1168	62	04132023	4hlpsro	S3	000	2.8053391804285495	NA
M1	6987.769043	1169	63	04132023	4hlpsro	S3	000	1.7588693149864145	NA
M1	17804.097656	1170	67	04132023	4hlpsro	S3	000	4.48141328877059	NA
M1	7537.149902	1171	68	04132023	4hlpsro	S3	000	1.8971522389339308	NA
M1	15269.446289	1172	79	04132023	4hlpsro	S3	000	3.8434241843552694	NA
M1	12852.611328	1173	81	04132023	4hlpsro	S3	000	3.2350902760462046	NA
M1	11080.314453	1178	97	04132023	4hlpsro	S3	000	2.7889910172839953	NA
M1	4570.171875	1181	105	04132023	4hlpsro	S3	000	1.1503435539564422	NA
M1	8568.37793	1184	109	04132023	4hlpsro	S3	000	2.156719394637241	NA
M1	8427.65625	1188	114	04132023	4hlpsro	S3	000	2.121298784227502	NA
M1	5777.503906	1204	141	04132023	4hlpsro	S3	000	1.4542372930395024	NA
M1	3845.506348	1205	4	04132023	4hlpsro	S3	001	0.9679402788588513	NA
M1	8289.701172	1206	9	04132023	4hlpsro	S3	001	2.0865745464847234	NA
M1	6033.670898	1207	12	04132023	4hlpsro	S3	001	1.5187162789602697	NA
M1	14584.033203	1208	15	04132023	4hlpsro	S3	001	3.670901017427879	NA
M1	9862.101563	1209	17	04132023	4hlpsro	S3	001	2.4823584914868886	NA
M1	6957.972168	1211	19	04132023	4hlpsro	S3	001	1.7513692375228518	NA
M1	5212.77002	1212	20	04132023	4hlpsro	S3	001	1.3120899070703758	NA
M1	8200.277344	1213	22	04132023	4hlpsro	S3	001	2.064065956671587	NA
M1	7759.123047	1214	24	04132023	4hlpsro	S3	001	1.9530243994316558	NA
M1	3153.793213	1215	27	04132023	4hlpsro	S3	001	0.7938313464602744	NA
M1	5245.225586	1216	29	04132023	4hlpsro	S3	001	1.3202591952633076	NA
M1	4484.301758	1217	34	04132023	4hlpsro	S3	001	1.1287294575350826	NA
M1	10113.120117	1218	36	04132023	4hlpsro	S3	001	2.5455415803105157	NA
M1	8728.438477	1219	37	04132023	4hlpsro	S3	001	2.1970077302885542	NA
M1	5293.975586	1220	42	04132023	4hlpsro	S3	001	1.3325299040657805	NA
M1	9808.762695	1221	50	04132023	4hlpsro	S3	001	2.4689327331877795	NA
M1	7462.968262	1222	52	04132023	4hlpsro	S3	001	1.8784802122071642	NA
M1	10986.476563	1223	53	04132023	4hlpsro	S3	001	2.7653713778413596	NA
M1	4709.035645	1224	55	04132023	4hlpsro	S3	001	1.1852965156976438	NA
M1	6876.874023	1225	56	04132023	4hlpsro	S3	001	1.7309562791286832	NA
M1	6370.031738	1226	63	04132023	4hlpsro	S3	001	1.6033806055283757	NA
M1	10631.46582	1227	64	04132023	4hlpsro	S3	001	2.676012742987974	NA
M1	10475.985352	1228	65	04132023	4hlpsro	S3	001	2.636877244581816	NA
M1	4253.851563	1229	67	04132023	4hlpsro	S3	001	1.070723565508045	NA
M1	4919.886719	1230	71	04132023	4hlpsro	S3	001	1.2383691747692882	NA
M1	8277.1875	1231	73	04132023	4hlpsro	S3	001	2.083424769558331	NA
M1	10091.688477	1232	80	04132023	4hlpsro	S3	001	2.5401470897751426	NA
M1	4331.246582	1233	81	04132023	4hlpsro	S3	001	1.0902044217318572	NA
M1	8604.486328	1240	95	04132023	4hlpsro	S3	001	2.165808125656355	NA
M1	5028.348633	1244	100	04132023	4hlpsro	S3	001	1.2656697811867825	NA
M1	5291.660645	1246	102	04132023	4hlpsro	S3	001	1.3319472175651468	NA
M1	5558.493652	1250	107	04132023	4hlpsro	S3	001	1.3991109124940742	NA
M1	10534.744141	1251	108	04132023	4hlpsro	S3	001	2.651667234108071	NA
M1	5213.65332	1261	5	04132023	4hlpsro	S3	002	1.3123122397285343	NA
M1	3445.885498	1262	7	04132023	4hlpsro	S3	002	0.8673529746178934	NA
M1	4683.975098	1263	9	04132023	4hlpsro	S3	002	1.1789886044224092	NA
M1	11701.938477	1264	10	04132023	4hlpsro	S3	002	2.945458040527593	NA
M1	14317.290039	1265	11	04132023	4hlpsro	S3	002	3.603759936597227	NA
M1	4979.579102	1266	14	04132023	4hlpsro	S3	002	1.2533941562978765	NA
M1	4354.416992	1267	16	04132023	4hlpsro	S3	002	1.096036572581989	NA
M1	9117.844727	1268	19	04132023	4hlpsro	S3	002	2.2950239497677942	NA
M1	3445.976074	1269	20	04132023	4hlpsro	S3	002	0.8673757732172881	NA
M1	6046.342285	1270	23	04132023	4hlpsro	S3	002	1.5219057538320735	NA
M1	3147.554932	1271	25	04132023	4hlpsro	S3	002	0.7922611284176283	NA
M1	6391.882324	1272	26	04132023	4hlpsro	S3	002	1.6088805476405685	NA
M1	6547.800781	1273	27	04132023	4hlpsro	S3	002	1.648126290877038	NA
M1	14013.8125	1274	31	04132023	4hlpsro	S3	002	3.527372562050353	NA
M1	7795.948242	1275	32	04132023	4hlpsro	S3	002	1.9622935531637438	NA
M1	7004.209473	1277	39	04132023	4hlpsro	S3	002	1.7630074837888234	NA
M1	6553.624512	1278	42	04132023	4hlpsro	S3	002	1.649592163846165	NA
M1	14719.680664	1279	51	04132023	4hlpsro	S3	002	3.705044412170972	NA
M1	3061.05542	1280	53	04132023	4hlpsro	S3	002	0.7704886089651564	NA
M1	12625.925781	1281	59	04132023	4hlpsro	S3	002	3.1780319716981777	NA
M1	5633.71875	1282	63	04132023	4hlpsro	S3	002	1.418045584744238	NA
M1	7713.980469	1283	70	04132023	4hlpsro	S3	002	1.9416617034474317	NA
M1	6542.694824	1284	73	04132023	4hlpsro	S3	002	1.646841086538475	NA
M1	11981.584961	1285	74	04132023	4hlpsro	S3	002	3.015846975354248	NA
M1	5534.753418	1286	77	04132023	4hlpsro	S3	002	1.3931353330414267	NA
M1	7113.019531	1287	78	04132023	4hlpsro	S3	002	1.79039572043494	NA
M1	11585.473633	1288	85	04132023	4hlpsro	S3	002	2.9161430418311944	NA
M1	5799.577637	1289	86	04132023	4hlpsro	S3	002	1.4597934022761203	NA
M1	10173.405273	1297	98	04132023	4hlpsro	S3	002	2.560715766862057	NA
M1	7154.90332	1299	101	04132023	4hlpsro	S3	002	1.8009381569141858	NA
M1	6972.980469	1308	112	04132023	4hlpsro	S3	002	1.7551469296498439	NA
M1	7793.135742	1318	123	04132023	4hlpsro	S3	002	1.9615856276559087	NA
M1	2698.914307	1328	6	04132023	4hlps	S3	000	0.6793352111594859	NA
M1	4002.73877	1330	14	04132023	4hlps	S3	000	1.0075167560828417	NA
M1	4698.658203	1331	17	04132023	4hlps	S3	000	1.1826844424895093	NA
M1	4682.411621	1332	18	04132023	4hlps	S3	000	1.1785950665560223	NA
M1	3900.254639	1333	19	04132023	4hlps	S3	000	0.9817207985777036	NA
M1	4120.364746	1336	26	04132023	4hlps	S3	000	1.0371240196541784	NA
M1	3256.050293	1337	28	04132023	4hlps	S3	000	0.8195701536740421	NA
M1	7093.950195	1338	29	04132023	4hlps	S3	000	1.7855958379916066	NA
M1	4616.02002	1339	31	04132023	4hlps	S3	000	1.161883845985746	NA
M1	3601.224121	1340	32	04132023	4hlps	S3	000	0.9064527696663061	NA
M1	3848.452393	1341	33	04132023	4hlps	S3	000	0.9686818185575996	NA
M1	3290.665527	1342	35	04132023	4hlps	S3	000	0.8282830450903182	NA
M1	4375.46875	1343	39	04132023	4hlps	S3	000	1.1013354442168222	NA
M1	4617.924316	1344	42	04132023	4hlps	S3	000	1.162363170328099	NA
M1	3421.710449	1345	44	04132023	4hlps	S3	000	0.8612679492524674	NA
M1	4568.898926	1347	48	04132023	4hlps	S3	000	1.1500231439769675	NA
M1	3049.550781	1350	64	04132023	4hlps	S3	000	0.7675928125539445	NA
M1	3943.437012	1355	73	04132023	4hlps	S3	000	0.9925900975414526	NA
M1	3155.32959	1356	76	04132023	4hlps	S3	000	0.7942180630711014	NA
M1	3127.577881	1357	77	04132023	4hlps	S3	000	0.7872327678934611	NA
M1	3891.75708	1360	86	04132023	4hlps	S3	000	0.9795819047926608	NA
M1	4923.424805	1361	87	04132023	4hlps	S3	000	1.2392597352415775	NA
M1	4877.805664	1362	89	04132023	4hlps	S3	000	1.227777085087117	NA
M1	2622.445557	1365	93	04132023	4hlps	S3	000	0.6600875031853505	NA
M1	3973.818359	1366	95	04132023	4hlps	S3	000	1.0002372906094297	NA
M1	3939.655029	1367	97	04132023	4hlps	S3	000	0.9916381465242444	NA
M1	4125.288574	1370	100	04132023	4hlps	S3	000	1.0383633808763624	NA
M1	5285.446289	1371	101	04132023	4hlps	S3	000	1.3303830216088206	NA
M1	4160.166992	1374	112	04132023	4hlps	S3	000	1.04714251750752	NA
M1	3655.489258	1375	114	04132023	4hlps	S3	000	0.9201116762150916	NA
M1	3094.25708	1390	135	04132023	4hlps	S3	000	0.7788456941265657	NA
M1	2950.505371	1395	142	04132023	4hlps	S3	000	0.7426624046702207	NA
M1	3325.346436	1397	145	04132023	4hlps	S3	000	0.8370124673537861	NA
M1	4032.723389	1401	150	04132023	4hlps	S3	000	1.015064089996731	NA
M1	3728.20752	1402	151	04132023	4hlps	S3	000	0.9384153606791722	NA
M1	3960.025635	1403	152	04132023	4hlps	S3	000	0.9967655675366732	NA
M1	5818.432617	1405	3	04132023	4hlps	S3	001	1.464539329846509	NA
M1	6791.084473	1406	7	04132023	4hlps	S3	001	1.7093624619728842	NA
M1	6025.475586	1407	9	04132023	4hlps	S3	001	1.5166534628146815	NA
M1	5753.319336	1408	12	04132023	4hlps	S3	001	1.448149871173184	NA
M1	3462.153564	1409	13	04132023	4hlps	S3	001	0.8714477582212864	NA
M1	4337.481934	1410	18	04132023	4hlps	S3	001	1.091773902525148	NA
M1	5641.997559	1411	19	04132023	4hlps	S3	001	1.4201294176564492	NA
M1	2934.757813	1412	21	04132023	4hlps	S3	001	0.7386986364944658	NA
M1	6903.58252	1413	24	04132023	4hlps	S3	001	1.7376789907028107	NA
M1	3253.093018	1414	26	04132023	4hlps	S3	001	0.8188257873073994	NA
M1	4297.005371	1415	27	04132023	4hlps	S3	001	1.0815856744657029	NA
M1	4743.505371	1416	30	04132023	4hlps	S3	001	1.1939727817539931	NA
M1	6275.815918	1417	31	04132023	4hlps	S3	001	1.5796658385169666	NA
M1	3591.052246	1418	34	04132023	4hlps	S3	001	0.9038924390796362	NA
M1	5337.660156	1420	38	04132023	4hlps	S3	001	1.3435256094530883	NA
M1	4741.883301	1422	41	04132023	4hlps	S3	001	1.1935644956283062	NA
M1	4617.01416	1423	42	04132023	4hlps	S3	001	1.1621340778308513	NA
M1	3987.937744	1424	51	04132023	4hlps	S3	001	1.0037912364926092	NA
M1	3379.347412	1425	52	04132023	4hlps	S3	001	0.8506048827701006	NA
M1	3709.416016	1426	53	04132023	4hlps	S3	001	0.9336854104526183	NA
M1	5238.828613	1427	57	04132023	4hlps	S3	001	1.3186490333576608	NA
M1	6013.486816	1428	58	04132023	4hlps	S3	001	1.5136358073158134	NA
M1	4486.543945	1429	68	04132023	4hlps	S3	001	1.1292938313557535	NA
M1	4904.083008	1430	73	04132023	4hlps	S3	001	1.2343912724989405	NA
M1	4389.315918	1431	80	04132023	4hlps	S3	001	1.1048208712171692	NA
M1	3755.878662	1432	82	04132023	4hlps	S3	001	0.9453803765912517	NA
M1	4655.299805	1433	84	04132023	4hlps	S3	001	1.1717708368279764	NA
M1	6486.812988	1434	85	04132023	4hlps	S3	001	1.632775245781479	NA
M1	5224.197266	1435	86	04132023	4hlps	S3	001	1.3149662231335597	NA
M1	6214.322266	1436	89	04132023	4hlps	S3	001	1.5641874652473746	NA
M1	4376.99707	1437	92	04132023	4hlps	S3	001	1.1017201328255812	NA
M1	4782.845215	1438	93	04132023	4hlps	S3	001	1.2038748898577616	NA
M1	3783.913818	1440	98	04132023	4hlps	S3	001	0.9524370173196189	NA
M1	6222.696289	1441	99	04132023	4hlps	S3	001	1.566295264175338	NA
M1	4166.162109	1443	103	04132023	4hlps	S3	001	1.048651529506366	NA
M1	3642.820068	1445	105	04132023	4hlps	S3	001	0.9169227543432311	NA
M1	4380.621582	1448	110	04132023	4hlps	S3	001	1.1026324473138491	NA
M1	4146.321777	1449	115	04132023	4hlps	S3	001	1.0436575820906453	NA
M1	5149.188965	1450	116	04132023	4hlps	S3	001	1.296086120172755	NA
M1	3796.265869	1451	120	04132023	4hlps	S3	001	0.9555461131336557	NA
M1	9271.415039	1452	121	04132023	4hlps	S3	001	2.3336786488294745	NA
M1	3757.856934	1455	128	04132023	4hlps	S3	001	0.9458783211993356	NA
M1	5292.981934	1460	135	04132023	4hlps	S3	001	1.3322797950536167	NA
M1	3768.753174	1461	136	04132023	4hlps	S3	001	0.9486209794163993	NA
M1	5836.802734	1466	142	04132023	4hlps	S3	001	1.469163214079829	NA
M1	4588.899902	1469	146	04132023	4hlps	S3	001	1.1550575265874545	NA
M1	3005.134277	1470	147	04132023	4hlps	S3	001	0.7564128743671164	NA
M1	3714.051025	1473	152	04132023	4hlps	S3	001	0.934852073954892	NA
M1	4113.54834	1475	158	04132023	4hlps	S3	001	1.0354082835904774	NA
M1	5235.92041	1476	1	04132023	4hlps	S3	002	1.3179170187494256	NA
M1	3643.169189	1477	3	04132023	4hlps	S3	002	0.917010630489443	NA
M1	5664.180664	1478	7	04132023	4hlps	S3	002	1.425713057077776	NA
M1	6455.429199	1479	8	04132023	4hlps	S3	002	1.624875731198151	NA
M1	5932.133789	1480	12	04132023	4hlps	S3	002	1.4931586933770091	NA
M1	6183.683594	1481	13	04132023	4hlps	S3	002	1.556475501714934	NA
M1	6457.183594	1482	15	04132023	4hlps	S3	002	1.6253173244323973	NA
M1	5799.067383	1483	17	04132023	4hlps	S3	002	1.4596649678504934	NA
M1	5099.180176	1484	18	04132023	4hlps	S3	002	1.283498565559764	NA
M1	3187.54126	1485	22	04132023	4hlps	S3	002	0.8023259609708214	NA
M1	6864.296387	1486	25	04132023	4hlps	S3	002	1.727790402025514	NA
M1	6226.603516	1487	26	04132023	4hlps	S3	002	1.5672787399649208	NA
M1	5419.10791	1488	27	04132023	4hlps	S3	002	1.3640265668264102	NA
M1	4303.852051	1489	29	04132023	4hlps	S3	002	1.0833090307024968	NA
M1	6352.34082	1490	31	04132023	4hlps	S3	002	1.5989276803339878	NA
M1	5612.602051	1491	32	04132023	4hlps	S3	002	1.4127303670150386	NA
M1	6969.762695	1492	38	04132023	4hlps	S3	002	1.7543369939012046	NA
M1	4977.93457	1493	39	04132023	4hlps	S3	002	1.2529802163329875	NA
M1	8543.459961	1494	40	04132023	4hlps	S3	002	2.1504473712208707	NA
M1	4608.599609	1496	42	04132023	4hlps	S3	002	1.1600160777277835	NA
M1	5276.207031	1498	46	04132023	4hlps	S3	002	1.328057437106894	NA
M1	8142.773438	1499	47	04132023	4hlps	S3	002	2.049591829788904	NA
M1	6477.069824	1500	48	04132023	4hlps	S3	002	1.6303228246889923	NA
M1	6578.599121	1501	51	04132023	4hlps	S3	002	1.6558784439383623	NA
M1	9188.405273	1502	52	04132023	4hlps	S3	002	2.312784522340297	NA
M1	6042.350586	1503	61	04132023	4hlps	S3	002	1.5209010158616914	NA
M1	5822.372559	1504	68	04132023	4hlps	S3	002	1.465531040225599	NA
M1	4510.194336	1505	69	04132023	4hlps	S3	002	1.135246796710125	NA
M1	5135.35498	1506	72	04132023	4hlps	S3	002	1.292604011423775	NA
M1	4426.32373	1507	74	04132023	4hlps	S3	002	1.1141359908985777	NA
M1	6082.070801	1508	75	04132023	4hlps	S3	002	1.5308988659506477	NA
M1	4646.950195	1509	76	04132023	4hlps	S3	002	1.1696691828192747	NA
M1	5449.515625	1510	77	04132023	4hlps	S3	002	1.3716803969005351	NA
M1	6623.685547	1511	79	04132023	4hlps	S3	002	1.6672270060797005	NA
M1	7361.187988	1512	81	04132023	4hlps	S3	002	1.8528614203283968	NA
M1	8544.466797	1513	87	04132023	4hlps	S3	002	2.1507007987361084	NA
M1	5305.641602	1514	89	04132023	4hlps	S3	002	1.3354663201728778	NA
M1	6541.001953	1515	91	04132023	4hlps	S3	002	1.6464149793162974	NA
M1	5729.578613	1516	92	04132023	4hlps	S3	002	1.442174168635888	NA
M1	6878.583008	1517	95	04132023	4hlps	S3	002	1.7313864423549967	NA
M1	7299.928223	1518	98	04132023	4hlps	S3	002	1.8374419180181831	NA
M1	6392.941406	1519	103	04132023	4hlps	S3	002	1.6091471258317467	NA
M1	5465.336426	1520	104	04132023	4hlps	S3	002	1.3756626008409016	NA
M1	6577.47998	1521	107	04132023	4hlps	S3	002	1.6555967484856462	NA
M1	6055.370605	1522	110	04132023	4hlps	S3	002	1.524178243795059	NA
M1	5964.335449	1524	113	04132023	4hlps	S3	002	1.5012640716911885	NA
M1	6889.325195	1525	116	04132023	4hlps	S3	002	1.7340903243771242	NA
M1	8078.545898	1526	121	04132023	4hlps	S3	002	2.033425318190152	NA
M1	6747.21582	1527	123	04132023	4hlps	S3	002	1.6983204216340182	NA
M1	4601.59668	1528	124	04132023	4hlps	S3	002	1.1582533925478165	NA
M1	6591.887207	1534	137	04132023	4hlps	S3	002	1.6592231461711462	NA
M1	5982.96875	1536	141	04132023	4hlps	S3	002	1.50595420113939	NA
M1	9540.332031	1542	151	04132023	4hlps	S3	002	2.4013668970524273	NA
M1	5146.72998	1543	152	04132023	4hlps	S3	002	1.2954671768110186	NA
M1	5421.333008	1544	4	04132023	4hro	S1	000	1.3645866392287684	NA
M1	6217.333008	1545	5	04132023	4hro	S1	000	1.5649452896240181	NA
M1	10521.541992	1547	13	04132023	4hro	S1	000	2.6483441628066178	NA
M1	6570.230957	1548	16	04132023	4hro	S1	000	1.6537721197608168	NA
M1	8557.005859	1549	18	04132023	4hro	S1	000	2.1538569664993528	NA
M1	12997.345703	1550	20	04132023	4hro	S1	000	3.2715209092632898	NA
M1	9912.72168	1551	22	04132023	4hro	S1	000	2.495099921543383	NA
M1	9562.294922	1552	27	04132023	4hro	S1	000	2.406895107102098	NA
M1	10871.894531	1553	30	04132023	4hro	S1	000	2.736530295817408	NA
M1	8507.724609	1554	31	04132023	4hro	S1	000	2.141452538434289	NA
M1	7806.888184	1556	33	04132023	4hro	S1	000	1.9650472114734452	NA
M1	12676.232422	1558	39	04132023	4hro	S1	000	3.19069449769903	NA
M1	10892.686523	1559	44	04132023	4hro	S1	000	2.741763782571364	NA
M1	10695.626953	1560	48	04132023	4hro	S1	000	2.6921625394901225	NA
M1	11301.941406	1561	53	04132023	4hro	S1	000	2.8447760388848637	NA
M1	8285.697266	1562	60	04132023	4hro	S1	000	2.0855667359288574	NA
M1	9520.496094	1563	68	04132023	4hro	S1	000	2.3963740558883	NA
M1	10323.553711	1564	74	04132023	4hro	S1	000	2.5985091568075784	NA
M1	6153.95459	1565	79	04132023	4hro	S1	000	1.5489925078467996	NA
M1	9741.94043	1566	81	04132023	4hro	S1	000	2.4521131115398482	NA
M1	10193.822266	1567	82	04132023	4hro	S1	000	2.5658548638000083	NA
M1	12300.109375	1568	83	04132023	4hro	S1	000	3.096021751368039	NA
M1	11069.041992	1569	84	04132023	4hro	S1	000	2.7861536616651597	NA
M1	8576.154297	1570	86	04132023	4hro	S1	000	2.1586767594577156	NA
M1	7839.42041	1571	87	04132023	4hro	S1	000	1.9732357955132858	NA
M1	9691.693359	1572	89	04132023	4hro	S1	000	2.4394655797158857	NA
M1	9163.858398	1573	96	04132023	4hro	S1	000	2.306605905824693	NA
M1	8189.70166	1575	99	04132023	4hro	S1	000	2.061403984594644	NA
M1	12338.973633	1576	100	04132023	4hro	S1	000	3.1058041512191603	NA
M1	9231.158203	1578	105	04132023	4hro	S1	000	2.323545727560451	NA
M1	7249.954102	1579	109	04132023	4hro	S1	000	1.824863089578172	NA
M1	6000.479492	1580	112	04132023	4hro	S1	000	1.5103617748008717	NA
M1	13401.254883	1589	128	04132023	4hro	S1	000	3.37318761552843	NA
M1	11383.328125	1590	130	04132023	4hro	S1	000	2.865261633330765	NA
M1	8917.573242	1594	138	04132023	4hro	S1	000	2.244614245688332	NA
M1	10736.125	1598	143	04132023	4hro	S1	000	2.702356175219473	NA
M1	14892.429688	1600	146	04132023	4hro	S1	000	3.7485265243641086	NA
M1	10526.439453	1602	151	04132023	4hro	S1	000	2.649576887274361	NA
M1	10816.444336	1603	7	04132023	4hro	S1	001	2.7225731020556574	NA
M1	8631.21582	1604	8	04132023	4hro	S1	001	2.1725361218157397	NA
M1	10941.835938	1605	11	04132023	4hro	S1	001	2.754135026864223	NA
M1	12770.620117	1606	14	04132023	4hro	S1	001	3.2144525268248074	NA
M1	5773.439453	1607	20	04132023	4hro	S1	001	1.453214242389157	NA
M1	9287.166016	1608	22	04132023	4hro	S1	001	2.33764327759094	NA
M1	8872.930664	1609	23	04132023	4hro	S1	001	2.2333774031277227	NA
M1	8977.186523	1610	24	04132023	4hro	S1	001	2.2596193167018903	NA
M1	11111.444336	1611	27	04132023	4hro	S1	001	2.7968266219885707	NA
M1	8461.959961	1612	28	04132023	4hro	S1	001	2.1299332631716084	NA
M1	6842.746094	1613	29	04132023	4hro	S1	001	1.7223660457175964	NA
M1	6385.681152	1615	37	04132023	4hro	S1	001	1.6073196701873163	NA
M1	9249.411133	1616	38	04132023	4hro	S1	001	2.3281401150234644	NA
M1	7603.830566	1617	40	04132023	4hro	S1	001	1.913936218640588	NA
M1	6928.982422	1618	41	04132023	4hro	S1	001	1.744072319955187	NA
M1	6982.955566	1619	56	04132023	4hro	S1	001	1.7576577298665292	NA
M1	8785.44043	1620	63	04132023	4hro	S1	001	2.211355512164149	NA
M1	7409.767578	1621	65	04132023	4hro	S1	001	1.8650892357670332	NA
M1	10086.713867	1622	69	04132023	4hro	S1	001	2.5388949463758426	NA
M1	7741.839844	1623	71	04132023	4hro	S1	001	1.948674098894486	NA
M1	8990.078125	1624	77	04132023	4hro	S1	001	2.262864221197057	NA
M1	13215.12207	1626	82	04132023	4hro	S1	001	3.3263367120021092	NA
M1	11066.304688	1628	84	04132023	4hro	S1	001	2.785464663505409	NA
M1	6915.208008	1631	88	04132023	4hro	S1	001	1.7406052056348031	NA
M1	9815.838867	1632	89	04132023	4hro	S1	001	2.4707138541323586	NA
M1	5713.507813	1634	91	04132023	4hro	S1	001	1.4381290382354208	NA
M1	5550.305664	1636	97	04132023	4hro	S1	001	1.3970499398494354	NA
M1	13081.335938	1638	100	04132023	4hro	S1	001	3.2926618265132643	NA
M1	4548.081543	1639	102	04132023	4hro	S1	001	1.1447832661344537	NA
M1	9403.661133	1644	112	04132023	4hro	S1	001	2.366965896208725	NA
M1	9001.31543	1646	114	04132023	4hro	S1	001	2.2656927278099714	NA
M1	17153.365234	1647	115	04132023	4hro	S1	001	4.31761948243849	NA
M1	7094.722656	1651	120	04132023	4hro	S1	001	1.7857902717145249	NA
M1	6089.908203	1664	136	04132023	4hro	S1	001	1.5328715936985435	NA
M1	7659.391113	1669	4	04132023	4hro	S1	002	1.9279211887563439	NA
M1	8677.042969	1670	9	04132023	4hro	S1	002	2.184071129008079	NA
M1	5543.41748	1671	10	04132023	4hro	S1	002	1.3953161367716538	NA
M1	5765.083008	1672	17	04132023	4hro	S1	002	1.4511108679641542	NA
M1	10889.083984	1673	30	04132023	4hro	S1	002	2.7408569988376503	NA
M1	9558.523438	1674	36	04132023	4hro	S1	002	2.405945798755079	NA
M1	11362.947266	1675	38	04132023	4hro	S1	002	2.860131631568031	NA
M1	7141.641602	1676	47	04132023	4hro	S1	002	1.7976000916875494	NA
M1	10190.707031	1677	48	04132023	4hro	S1	002	2.5650707378197772	NA
M1	8621.455078	1678	50	04132023	4hro	S1	002	2.1700792762202927	NA
M1	5990.02832	1679	56	04132023	4hro	S1	002	1.507731143246891	NA
M1	8083.669434	1680	66	04132023	4hro	S1	002	2.0347149472833825	NA
M1	8519.154297	1681	68	04132023	4hro	S1	002	2.1443294691655934	NA
M1	9414.482422	1682	70	04132023	4hro	S1	002	2.369689688745882	NA
M1	7596.873535	1684	77	04132023	4hro	S1	002	1.912185086301495	NA
M1	7133.653809	1685	78	04132023	4hro	S1	002	1.795589509495192	NA
M1	9657.709961	1686	79	04132023	4hro	S1	002	2.4309117257471358	NA
M1	8453.96582	1689	87	04132023	4hro	S1	002	2.1279210831441846	NA
M1	7690.655273	1690	88	04132023	4hro	S1	002	1.935790591901245	NA
M1	8350.716797	1691	90	04132023	4hro	S1	002	2.1019325970852547	NA
M1	7494.065918	1692	93	04132023	4hro	S1	002	1.886307705155174	NA
M1	7710.018555	1693	94	04132023	4hro	S1	002	1.9406644625654945	NA
M1	6908.883789	1694	95	04132023	4hro	S1	002	1.73901335640912	NA
M1	11146.833984	1696	100	04132023	4hro	S1	002	2.8057344387112377	NA
M1	6624.084473	1697	102	04132023	4hro	S1	002	1.6673274184854388	NA
M1	12480.077148	1698	103	04132023	4hro	S1	002	3.1413208721129116	NA
M1	5575.724121	1699	104	04132023	4hro	S1	002	1.4034479395223622	NA
M1	7328.519531	1700	105	04132023	4hro	S1	002	1.844638546013051	NA
M1	16950.720703	1701	109	04132023	4hro	S1	002	4.266612466432034	NA
M1	8617.933594	1702	110	04132023	4hro	S1	002	2.169192894585081	NA
M1	7304.336426	1706	121	04132023	4hro	S1	002	1.838551492897264	NA
M1	8200.369141	1711	129	04132023	4hro	S1	002	2.064089062605042	NA
M1	6216.216309	1716	136	04132023	4hro	S1	002	1.5646642088394231	NA
M1	7290.745605	1717	137	04132023	4hro	S1	002	1.8351305901920838	NA
M1	6044.676758	1721	144	04132023	4hro	S1	002	1.5214865292819266	NA
M1	5523.433105	1723	147	04132023	4hro	S1	002	1.3902859327465376	NA
M1	8537.467773	1724	148	04132023	4hro	S1	002	2.14893909647138	NA
M1	6178.397461	1726	151	04132023	4hro	S1	002	1.5551449458434643	NA
M1	4808.93457	1727	3	04132023	4hro	S2	000	1.2104417591510814	NA
M1	8092.751953	1729	9	04132023	4hro	S2	000	2.037001079505781	NA
M1	4193.458008	1730	12	04132023	4hro	S2	000	1.0555220941859702	NA
M1	4937.491211	1731	16	04132023	4hro	S2	000	1.2428003459476975	NA
M1	3562.798828	1732	17	04132023	4hro	S2	000	0.8967808603113788	NA
M1	5904.514648	1733	19	04132023	4hro	S2	000	1.4862067664726926	NA
M1	5655.421387	1734	21	04132023	4hro	S2	000	1.42350828708009	NA
M1	8630.591797	1735	23	04132023	4hro	S2	000	2.1723790509538103	NA
M1	4384.491211	1736	24	04132023	4hro	S2	000	1.1036064594293895	NA
M1	8085.194336	1737	25	04132023	4hro	S2	000	2.0350987755581373	NA
M1	7435.041016	1739	29	04132023	4hro	S2	000	1.8714507331646817	NA
M1	6179.271484	1740	33	04132023	4hro	S2	000	1.5553649434172012	NA
M1	5125.692871	1741	37	04132023	4hro	S2	000	1.2901719924297903	NA
M1	9223.276367	1742	38	04132023	4hro	S2	000	2.3215618154705053	NA
M1	5568.488281	1743	44	04132023	4hro	S2	000	1.4016266290489	NA
M1	6163.59668	1744	45	04132023	4hro	S2	000	1.5514194879214096	NA
M1	7913.889648	1745	46	04132023	4hro	S2	000	1.9919802126259023	NA
M1	10255.027344	1746	47	04132023	4hro	S2	000	2.581260601017868	NA
M1	4376.311523	1747	50	04132023	4hro	S2	000	1.101547575951583	NA
M1	4799.758301	1748	52	04132023	4hro	S2	000	1.2081320294117548	NA
M1	4918.500488	1750	66	04132023	4hro	S2	000	1.2380202509347453	NA
M1	7855.192871	1751	69	04132023	4hro	S2	000	1.9772058319446573	NA
M1	3425.395996	1752	73	04132023	4hro	S2	000	0.8621956266681562	NA
M1	6193.838867	1753	75	04132023	4hro	S2	000	1.5590316534645263	NA
M1	7499.929199	1754	78	04132023	4hro	S2	000	1.8877835331301087	NA
M1	4808.436035	1755	86	04132023	4hro	S2	000	1.2103162744779974	NA
M1	6383.390137	1756	88	04132023	4hro	S2	000	1.6067430060247092	NA
M1	6663.975586	1757	89	04132023	4hro	S2	000	1.6773682847711728	NA
M1	5391.097656	1759	92	04132023	4hro	S2	000	1.3569761941019527	NA
M1	3011.977539	1760	95	04132023	4hro	S2	000	0.7581353702699066	NA
M1	8421.234375	1762	98	04132023	4hro	S2	000	2.1196823543179453	NA
M1	6368.568359	1764	101	04132023	4hro	S2	000	1.603012263013983	NA
M1	3392.527344	1765	105	04132023	4hro	S2	000	0.8539223619005292	NA
M1	7490.842285	1766	110	04132023	4hro	S2	000	1.8854962946561165	NA
M1	5265.97168	1767	111	04132023	4hro	S2	000	1.3254811291763893	NA
M1	7128.680664	1768	115	04132023	4hro	S2	000	1.7943377348464233	NA
M1	4712.49707	1769	116	04132023	4hro	S2	000	1.1861677800713177	NA
M1	5135.368652	1774	127	04132023	4hro	S2	000	1.2926074527597902	NA
M1	2904.678955	1775	128	04132023	4hro	S2	000	0.7311275819790004	NA
M1	7312.849609	1784	138	04132023	4hro	S2	000	1.8406943193500878	NA
M1	8378.864258	1787	143	04132023	4hro	S2	000	2.1090175057511003	NA
M1	6267.189453	1789	146	04132023	4hro	S2	000	1.5774944982090748	NA
M1	4556.901855	1790	147	04132023	4hro	S2	000	1.1470033990595605	NA
M1	10742.610352	1805	171	04132023	4hro	S2	000	2.7039885827245715	NA
M1	6227.477539	1806	172	04132023	4hro	S2	000	1.5674987375386575	NA
M1	4567.178223	1808	10	04132023	4hro	S2	001	1.1495900312498177	NA
M1	4240.296875	1809	12	04132023	4hro	S2	001	1.0673117577263758	NA
M1	5869.82959	1812	16	04132023	4hro	S2	001	1.4774762998775153	NA
M1	5755.65332	1814	21	04132023	4hro	S2	001	1.4487373509273098	NA
M1	4173.129883	1815	22	04132023	4hro	S2	001	1.0504053659321186	NA
M1	9274.791992	1817	24	04132023	4hro	S2	001	2.3345286510223495	NA
M1	5819.564453	1818	27	04132023	4hro	S2	001	1.4648242207176505	NA
M1	5132.586426	1820	29	04132023	4hro	S2	001	1.2919071474250483	NA
M1	6646.347656	1822	33	04132023	4hro	S2	001	1.672931214087678	NA
M1	5131.101563	1826	38	04132023	4hro	S2	001	1.2915333972407494	NA
M1	7621.916992	1827	39	04132023	4hro	S2	001	1.9184886959067107	NA
M1	4695.674316	1830	45	04132023	4hro	S2	001	1.181933377700248	NA
M1	8550.386719	1832	49	04132023	4hro	S2	001	2.1521908836385775	NA
M1	3920.377441	1833	52	04132023	4hro	S2	001	0.9867858456265614	NA
M1	5212.588867	1834	57	04132023	4hro	S2	001	1.3120443096198795	NA
M1	5808.818359	1838	86	04132023	4hro	S2	001	1.462119355276871	NA
M1	3093.890381	1840	89	04132023	4hro	S2	001	0.7787533934773934	NA
M1	7791.805176	1841	90	04132023	4hro	S2	001	1.961250715083017	NA
M1	4024.185791	1844	96	04132023	4hro	S2	001	1.012915118121232	NA
M1	7200.312988	1845	97	04132023	4hro	S2	001	1.8123680812802363	NA
M1	6515.714355	1846	98	04132023	4hro	S2	001	1.6400499177496926	NA
M1	3959.29248	1850	105	04132023	4hro	S2	001	0.9965810274030922	NA
M1	8523.828125	1852	107	04132023	4hro	S2	001	2.14550590367597	NA
M1	3725.02002	1854	112	04132023	4hro	S2	001	0.9376130451036259	NA
M1	3053.321289	1855	113	04132023	4hro	S2	001	0.7685418752350808	NA
M1	8782.546875	1856	114	04132023	4hro	S2	001	2.210627184557812	NA
M1	9900.563477	1858	119	04132023	4hro	S2	001	2.492039618598268	NA
M1	6623.177246	1860	123	04132023	4hro	S2	001	1.6670990632375466	NA
M1	10229.637695	1861	125	04132023	4hro	S2	001	2.574869852515796	NA
M1	8608.467773	1862	127	04132023	4hro	S2	001	2.1668102826247253	NA
M1	4801.244629	1863	131	04132023	4hro	S2	001	1.2085061483465849	NA
M1	6278.791016	1864	134	04132023	4hro	S2	001	1.5804146910547474	NA
M1	9105.974609	1869	141	04132023	4hro	S2	001	2.292036159789764	NA
M1	4720.266113	1873	146	04132023	4hro	S2	001	1.1881233013908434	NA
M1	5408.321289	1875	148	04132023	4hro	S2	001	1.3613115004622331	NA
M1	7027.575195	1879	157	04132023	4hro	S2	001	1.7688887960067012	NA
M1	5948.400391	1884	165	04132023	4hro	S2	001	1.4972531084815779	NA
M1	5068.297363	1885	0	04132023	4hro	S2	002	1.2757251500659337	NA
M1	3289.37793	1886	4	04132023	4hro	S2	002	0.8279589481089451	NA
M1	6459.668457	1887	8	04132023	4hro	S2	002	1.6259427814639262	NA
M1	8219.066406	1891	18	04132023	4hro	S2	002	2.06879529223002	NA
M1	2989.376953	1892	19	04132023	4hro	S2	002	0.7524466480222913	NA
M1	5371.008789	1894	21	04132023	4hro	S2	002	1.3519196887249558	NA
M1	5340.904297	1895	23	04132023	4hro	S2	002	1.3443421819561685	NA
M1	4121.258789	1896	27	04132023	4hro	S2	002	1.0373490563989969	NA
M1	6551.691406	1897	29	04132023	4hro	S2	002	1.649105587829543	NA
M1	5701.666016	1898	30	04132023	4hro	S2	002	1.4351483768470106	NA
M1	4780.911621	1899	32	04132023	4hro	S2	002	1.2033881910081983	NA
M1	7681.669434	1900	33	04132023	4hro	S2	002	1.933528794696837	NA
M1	5005.195801	1901	36	04132023	4hro	S2	002	1.2598420548396119	NA
M1	6511.660156	1902	40	04132023	4hro	S2	002	1.6390294481013585	NA
M1	8198.150391	1903	41	04132023	4hro	S2	002	2.0635305880377497	NA
M1	5566.570801	1904	53	04132023	4hro	S2	002	1.4011439862034727	NA
M1	6455.297852	1905	54	04132023	4hro	S2	002	1.6248426702588876	NA
M1	3659.874512	1907	59	04132023	4hro	S2	002	0.9212154746737352	NA
M1	5235.583984	1909	64	04132023	4hro	S2	002	1.3178323380216392	NA
M1	3453.31958	1910	67	04132023	4hro	S2	002	0.8692241839601642	NA
M1	6020.791992	1911	68	04132023	4hro	S2	002	1.5154745701352355	NA
M1	6200.193359	1912	69	04132023	4hro	S2	002	1.5606311226115956	NA
M1	5647.876953	1913	70	04132023	4hro	S2	002	1.4216093013838134	NA
M1	4623.48291	1914	73	04132023	4hro	S2	002	1.1637623064988718	NA
M1	4390.516113	1915	78	04132023	4hro	S2	002	1.1051229685166806	NA
M1	6323.824707	1916	82	04132023	4hro	S2	002	1.591749979435497	NA
M1	6569.563965	1917	84	04132023	4hro	S2	002	1.653604233307369	NA
M1	5468.455566	1918	85	04132023	4hro	S2	002	1.3764477097363712	NA
M1	3097.124023	1919	88	04132023	4hro	S2	002	0.7795673233102844	NA
M1	8586.03125	1920	93	04132023	4hro	S2	002	2.161162856157587	NA
M1	3773.138672	1921	94	04132023	4hro	S2	002	0.9497248392915137	NA
M1	9004.094727	1922	95	04132023	4hro	S2	002	2.2663922958953577	NA
M1	6494.78418	1923	98	04132023	4hro	S2	002	1.6347816493884657	NA
M1	7527.32959	1924	101	04132023	4hro	S2	002	1.894680399161594	NA
M1	4474.605469	1929	108	04132023	4hro	S2	002	1.1262888352010598	NA
M1	3185.529785	1931	110	04132023	4hro	S2	002	0.8018196589402892	NA
M1	6320.97168	1933	113	04132023	4hro	S2	002	1.5910318530042644	NA
M1	5119.42334	1935	116	04132023	4hro	S2	002	1.2885939085481681	NA
M1	6095.359863	1940	123	04132023	4hro	S2	002	1.5342438138493144	NA
M1	4076.468506	1941	3	04132023	4hro	S3	000	1.0260750354785177	NA
M1	6007.62207	1942	6	04132023	4hro	S3	000	1.5121596105903476	NA
M1	5285.94043	1943	9	04132023	4hro	S3	000	1.3305074002820176	NA
M1	4962.762207	1944	10	04132023	4hro	S3	000	1.249161228677225	NA
M1	4451.999512	1945	11	04132023	4hro	S3	000	1.120598761035968	NA
M1	3853.72998	1946	13	04132023	4hro	S3	000	0.9700102233423528	NA
M1	4715.701172	1948	18	04132023	4hro	S3	000	1.1869742744839415	NA
M1	6408.332031	1949	19	04132023	4hro	S3	000	1.6130210515273993	NA
M1	5557.348145	1950	21	04132023	4hro	S3	000	1.398822580538624	NA
M1	4945.146973	1951	22	04132023	4hro	S3	000	1.2447273536638626	NA
M1	3001.028809	1952	23	04132023	4hro	S3	000	0.7553794999604319	NA
M1	3955.851318	1953	25	04132023	4hro	S3	000	0.9957148633652637	NA
M1	6765.068359	1954	27	04132023	4hro	S3	000	1.7028140279407624	NA
M1	4048.763672	1955	28	04132023	4hro	S3	000	1.0191015390593412	NA
M1	5288.466309	1956	29	04132023	4hro	S3	000	1.3311431813215928	NA
M1	4410.005859	1957	30	04132023	4hro	S3	000	1.1100286710356584	NA
M1	7779.254883	1958	31	04132023	4hro	S3	000	1.9580917204001713	NA
M1	5823.948242	1959	35	04132023	4hro	S3	000	1.4659276504257632	NA
M1	7448.242676	1960	37	04132023	4hro	S3	000	1.8747736813814868	NA
M1	7264.321289	1961	43	04132023	4hro	S3	000	1.8284794089215088	NA
M1	6577.599609	1962	45	04132023	4hro	S3	000	1.6556268599240733	NA
M1	6829.949707	1963	47	04132023	4hro	S3	000	1.7191451074898887	NA
M1	4650.775879	1964	53	04132023	4hro	S3	000	1.1706321336774137	NA
M1	3797.542725	1965	55	04132023	4hro	S3	000	0.9558675065317827	NA
M1	3641.814209	1966	59	04132023	4hro	S3	000	0.9166695727455829	NA
M1	6462.914063	1968	64	04132023	4hro	S3	000	1.6267597227175379	NA
M1	5494.767578	1969	66	04132023	4hro	S3	000	1.383070623321175	NA
M1	3509.437988	1970	68	04132023	4hro	S3	000	0.8833495715094231	NA
M1	4022.309814	1971	69	04132023	4hro	S3	000	1.0124429218650854	NA
M1	3770.891113	1972	72	04132023	4hro	S3	000	0.9491591133016599	NA
M1	3745.480713	1973	73	04132023	4hro	S3	000	0.9427631416308012	NA
M1	5909.333008	1974	74	04132023	4hro	S3	000	1.4874195806771124	NA
M1	7302.870117	1975	76	04132023	4hro	S3	000	1.8381824128818087	NA
M1	4238.504883	1976	80	04132023	4hro	S3	000	1.066860701069794	NA
M1	11046.141602	1977	86	04132023	4hro	S3	000	2.780389476697917	NA
M1	6450.660156	1978	88	04132023	4hro	S3	000	1.6236753304203155	NA
M1	8920.422852	1979	91	04132023	4hro	S3	000	2.245331512037267	NA
M1	8191.972168	1980	95	04132023	4hro	S3	000	2.061975487004935	NA
M1	6033.477051	1981	97	04132023	4hro	S3	000	1.5186674863430545	NA
M1	3971.151855	1988	104	04132023	4hro	S3	000	0.999566113294463	NA
M1	5016.447266	1989	105	04132023	4hro	S3	000	1.262674125621483	NA
M1	6582.422363	1992	109	04132023	4hro	S3	000	1.6568407801283802	NA
M1	6349.549316	1995	115	04132023	4hro	S3	000	1.598225039663117	NA
M1	5244.37207	1997	119	04132023	4hro	S3	000	1.3200443594418874	NA
M1	11641.660156	1999	121	04132023	4hro	S3	000	2.9302855743923524	NA
M1	9538.356445	2001	124	04132023	4hro	S3	000	2.400869628528935	NA
M1	3478.063477	2006	2	04132023	4hro	S3	001	0.8754523922622234	NA
M1	5708.189453	2007	3	04132023	4hro	S3	001	1.4367903706073855	NA
M1	6918.871582	2008	5	04132023	4hro	S3	001	1.7415273522959378	NA
M1	2555.327637	2009	6	04132023	4hro	S3	001	0.6431934631495008	NA
M1	5765.23877	2010	9	04132023	4hro	S3	001	1.4511500743260926	NA
M1	5088.178223	2011	10	04132023	4hro	S3	001	1.2807292986567589	NA
M1	3573.739502	2012	11	04132023	4hro	S3	001	0.8995347028704924	NA
M1	3303.787109	2013	12	04132023	4hro	S3	001	0.8315858371262109	NA
M1	8259.925781	2015	16	04132023	4hro	S3	001	2.079079876691067	NA
M1	6462.041016	2016	18	04132023	4hro	S3	001	1.6265399708096842	NA
M1	6965.986328	2017	23	04132023	4hro	S3	001	1.7533864564696502	NA
M1	13426.318359	2018	24	04132023	4hro	S3	001	3.379496264053021	NA
M1	10140.78125	2020	30	04132023	4hro	S3	001	2.552504076888761	NA
M1	7982.29541	2022	33	04132023	4hro	S3	001	2.0091984113113024	NA
M1	7119.937012	2023	35	04132023	4hro	S3	001	1.792136897768225	NA
M1	9365.675781	2024	42	04132023	4hro	S3	001	2.357404723015875	NA
M1	13822.455078	2025	43	04132023	4hro	S3	001	3.4792065886646317	NA
M1	7713.074707	2027	52	04132023	4hro	S3	001	1.9414337169500708	NA
M1	7127.633301	2030	62	04132023	4hro	S3	001	1.7940741064077876	NA
M1	7368.179199	2031	65	04132023	4hro	S3	001	1.854621156007528	NA
M1	6893.427734	2032	68	04132023	4hro	S3	001	1.735122961534453	NA
M1	4907.109863	2033	74	04132023	4hro	S3	001	1.2351531526280137	NA
M1	6224.479004	2034	76	04132023	4hro	S3	001	1.5667439857474978	NA
M1	9773.046875	2035	77	04132023	4hro	S3	001	2.4599428167393382	NA
M1	8766.704102	2036	82	04132023	4hro	S3	001	2.2066394501145976	NA
M1	7969.633789	2037	87	04132023	4hro	S3	001	2.006011394608569	NA
M1	12520.757813	2038	88	04132023	4hro	S3	001	3.15156047404329	NA
M1	13811.266602	2040	92	04132023	4hro	S3	001	3.4763903726453607	NA
M1	10207.881836	2042	96	04132023	4hro	S3	001	2.569393753838121	NA
M1	5936.047363	2043	97	04132023	4hro	S3	001	1.494143766749951	NA
M1	4791.220215	2044	98	04132023	4hro	S3	001	1.2059829347033146	NA
M1	10830.208008	2045	105	04132023	4hro	S3	001	2.726037512541088	NA
M1	13009.210938	2046	108	04132023	4hro	S3	001	3.2745074701567853	NA
M1	9412.039063	2047	109	04132023	4hro	S3	001	2.3690746785553407	NA
M1	12676.722656	2048	110	04132023	4hro	S3	001	3.190817892953575	NA
M1	16815.728516	2049	111	04132023	4hro	S3	001	4.232634008641552	NA
M1	5060.663086	2050	112	04132023	4hro	S3	001	1.2738035502713814	NA
M1	8964.369141	2051	113	04132023	4hro	S3	001	2.2563930938889247	NA
M1	7559.734863	2055	123	04132023	4hro	S3	001	1.9028370282620581	NA
M1	19176.292969	2060	132	04132023	4hro	S3	001	4.826804244789895	NA
M1	9384.958008	2063	135	04132023	4hro	S3	001	2.3622581915816223	NA
M1	11131.929688	2070	150	04132023	4hro	S3	001	2.8019829253548916	NA
M1	10312.30957	2071	2	04132023	4hro	S3	002	2.595678929526656	NA
M1	4848.683105	2072	3	04132023	4hro	S3	002	1.220446737577951	NA
M1	13056.161133	2073	4	04132023	4hro	S3	002	3.286325155717079	NA
M1	9452.612305	2074	6	04132023	4hro	S3	002	2.379287241381069	NA
M1	7306.44043	2075	8	04132023	4hro	S3	002	1.8390810851106636	NA
M1	5197.529297	2076	10	04132023	4hro	S3	002	1.3082537127345366	NA
M1	5901.743652	2077	11	04132023	4hro	S3	002	1.485509287805845	NA
M1	9428.361328	2078	15	04132023	4hro	S3	002	2.3731831044181466	NA
M1	9157.447266	2079	19	04132023	4hro	S3	002	2.304992180001796	NA
M1	10746.763672	2080	20	04132023	4hro	S3	002	2.7050340018073094	NA
M1	5139.615234	2082	22	04132023	4hro	S3	002	1.2936763465265146	NA
M1	6001.509277	2083	23	04132023	4hro	S3	002	1.5106209787365465	NA
M1	10509.013672	2084	25	04132023	4hro	S3	002	2.6451906988783263	NA
M1	5060.09668	2086	30	04132023	4hro	S3	002	1.2736609820028693	NA
M1	4519.608887	2087	32	04132023	4hro	S3	002	1.1376165036604233	NA
M1	7174.436523	2088	33	04132023	4hro	S3	002	1.8058547978576234	NA
M1	9560.762695	2090	43	04132023	4hro	S3	002	2.4065094350746867	NA
M1	11843.194336	2091	46	04132023	4hro	S3	002	2.981013107449279	NA
M1	7967.320801	2092	58	04132023	4hro	S3	002	2.0054291996914073	NA
M1	6887.931641	2093	66	04132023	4hro	S3	002	1.7337395572933392	NA
M1	8389.524414	2094	67	04132023	4hro	S3	002	2.111700740008842	NA
M1	6474.335938	2095	69	04132023	4hro	S3	002	1.6296346868632454	NA
M1	9420.458984	2096	70	04132023	4hro	S3	002	2.3711940303241783	NA
M1	4263.697266	2097	71	04132023	4hro	S3	002	1.07320179636894	NA
M1	11683.661133	2098	74	04132023	4hro	S3	002	2.940857507893611	NA
M1	8482.320313	2099	76	04132023	4hro	S3	002	2.135058103182026	NA
M1	11936.505859	2100	78	04132023	4hro	S3	002	3.004500256713859	NA
M1	9440.915039	2101	79	04132023	4hro	S3	002	2.3763429594349956	NA
M1	7970.277344	2102	81	04132023	4hro	S3	002	2.006173381808638	NA
M1	8066.773438	2103	83	04132023	4hro	S3	002	2.030462109399408	NA
M1	9155.296875	2104	86	04132023	4hro	S3	002	2.3044509118628738	NA
M1	13519.905273	2105	90	04132023	4hro	S3	002	3.403052731117966	NA
M1	8910.898438	2106	93	04132023	4hro	S3	002	2.242934151817612	NA
M1	13136.536133	2107	94	04132023	4hro	S3	002	3.3065560935632075	NA
M1	13414.55957	2108	95	04132023	4hro	S3	002	3.376536496346585	NA
M1	10541.24707	2109	96	04132023	4hro	S3	002	2.653304065864423	NA
M1	10860.081055	2110	101	04132023	4hro	S3	002	2.733556763018618	NA
M1	11798.47168	2111	103	04132023	4hro	S3	002	2.9697561087077577	NA
M1	8071.416016	2113	108	04132023	4hro	S3	002	2.0316306780708087	NA
M1	7319.380371	2114	109	04132023	4hro	S3	002	1.8423381568631187	NA
M1	7000.734863	2115	110	04132023	4hro	S3	002	1.7621329006603688	NA
M1	7835.97168	2117	112	04132023	4hro	S3	002	1.9723677265580375	NA
M1	4506.783203	2125	121	04132023	4hro	S3	002	1.1343881911772122	NA
M1	9310.074219	2131	133	04132023	4hro	S3	002	2.34340942914378	NA
M1	9157.859375	2132	135	04132023	4hro	S3	002	2.3050959106589013	NA
M1	12733.921875	2133	136	04132023	4hro	S3	002	3.2052153280320956	NA
M1	6660.873535	2134	137	04132023	4hro	S3	002	1.6765874772940155	NA
M1	5705.910156	2137	143	04132023	4hro	S3	002	1.4362166559456142	NA
M1	8509.267578	2933	3	04212023	4hlpsro	S4	000	2.141840914296653	NA
M1	9433.058594	2934	8	04212023	4hlpsro	S4	000	2.374365438433608	NA
M1	9363.045898	2935	11	04212023	4hlpsro	S4	000	2.356742763457361	NA
M1	11079.25293	2936	15	04212023	4hlpsro	S4	000	2.788723824676403	NA
M1	8439.672852	2937	17	04212023	4hlpsro	S4	000	2.124323445231342	NA
M1	5820.603027	2938	19	04212023	4hlpsro	S4	000	1.465085636904806	NA
M1	8329.984375	2939	21	04212023	4hlpsro	S4	000	2.0967141045081883	NA
M1	7047.22998	2940	22	04212023	4hlpsro	S4	000	1.7738360399720388	NA
M1	7374.240723	2941	23	04212023	4hlpsro	S4	000	1.8561468831029784	NA
M1	7286.790039	2942	25	04212023	4hlpsro	S4	000	1.8341349471452129	NA
M1	9225.355469	2943	28	04212023	4hlpsro	S4	000	2.3220851396799955	NA
M1	6875.91748	2944	32	04212023	4hlpsro	S4	000	1.730715510705913	NA
M1	6517.887695	2945	34	04212023	4hlpsro	S4	000	1.640596962309052	NA
M1	8122.771973	2946	35	04212023	4hlpsro	S4	000	2.044557324093769	NA
M1	7505.188965	2947	37	04212023	4hlpsro	S4	000	1.8891074522471374	NA
M1	8847.466797	2948	38	04212023	4hlpsro	S4	000	2.226967973446863	NA
M1	7368.540527	2949	42	04212023	4hlpsro	S4	000	1.854712104739224	NA
M1	9141.746094	2950	44	04212023	4hlpsro	S4	000	2.3010400874998567	NA
M1	6189.804688	2951	65	04212023	4hlpsro	S4	000	1.5580162229872738	NA
M1	11063.958008	2952	68	04212023	4hlpsro	S4	000	2.7848739880811504	NA
M1	8050.482422	2953	70	04212023	4hlpsro	S4	000	2.0263615491238713	NA
M1	5746.820313	2954	71	04212023	4hlpsro	S4	000	1.4465140225837774	NA
M1	7197.932129	2955	76	04212023	4hlpsro	S4	000	1.8117688027676466	NA
M1	11147.580078	2956	78	04212023	4hlpsro	S4	000	2.805922235679715	NA
M1	5012.836914	2957	79	04212023	4hlpsro	S4	000	1.2617653753021718	NA
M1	9954.948242	2958	83	04212023	4hlpsro	S4	000	2.505728636333774	NA
M1	10145.068359	2959	86	04212023	4hlpsro	S4	000	2.5535831715788837	NA
M1	10084.047852	2960	88	04212023	4hlpsro	S4	000	2.538223892145524	NA
M1	9065.713867	2961	90	04212023	4hlpsro	S4	000	2.281902255353795	NA
M1	9559.226563	2962	97	04212023	4hlpsro	S4	000	2.4061227801320375	NA
M1	9728.972656	2963	98	04212023	4hlpsro	S4	000	2.4488490340307143	NA
M1	8670.523438	2964	102	04212023	4hlpsro	S4	000	2.1824301184146493	NA
M1	12960.852539	2965	103	04212023	4hlpsro	S4	000	3.2623353300073945	NA
M1	4191.771484	2966	107	04212023	4hlpsro	S4	000	1.0550975845471522	NA
M1	10272.712891	2967	108	04212023	4hlpsro	S4	000	2.585712174294779	NA
M1	6144.282227	2974	125	04212023	4hlpsro	S4	000	1.5465579078508034	NA
M1	9507.349609	2976	130	04212023	4hlpsro	S4	000	2.393064995596791	NA
M1	6866.049805	2979	135	04212023	4hlpsro	S4	000	1.7282317493421704	NA
M1	11814.666016	2981	137	04212023	4hlpsro	S4	000	2.973832333965304	NA
M1	6976.625488	2982	139	04212023	4hlpsro	S4	000	1.756064405890428	NA
M1	9442.520508	2984	142	04212023	4hlpsro	S4	000	2.3767470669753115	NA
M1	7097.887207	2986	144	04212023	4hlpsro	S4	000	1.786586810869634	NA
M1	9657.049805	2992	157	04212023	4hlpsro	S4	000	2.430745559961696	NA
M1	4372.822266	2993	5	04212023	4hlpsro	S4	001	1.100669306072937	NA
M1	5834.226074	2994	6	04212023	4hlpsro	S4	001	1.4685146511148448	NA
M1	12013.046875	2995	7	04212023	4hlpsro	S4	001	3.0237661545350156	NA
M1	3812.155518	2997	11	04212023	4hlpsro	S4	001	0.9595456465870404	NA
M1	3832.659424	2998	16	04212023	4hlpsro	S4	001	0.9647066201222051	NA
M1	2576.256104	2999	17	04212023	4hlpsro	S4	001	0.6484613015954324	NA
M1	3590.20752	3000	18	04212023	4hlpsro	S4	001	0.9036798157614028	NA
M1	4757.938477	3001	19	04212023	4hlpsro	S4	001	1.1976056933609924	NA
M1	4738.541016	3002	20	04212023	4hlpsro	S4	001	1.1927232196084114	NA
M1	3658.700439	3003	22	04212023	4hlpsro	S4	001	0.9209199524604872	NA
M1	5613.47998	3004	24	04212023	4hlpsro	S4	001	1.4129513477557205	NA
M1	5367.796387	3005	25	04212023	4hlpsro	S4	001	1.3511111051454998	NA
M1	8513.808594	3006	33	04212023	4hlpsro	S4	001	2.142983919117235	NA
M1	4911.361328	3007	34	04212023	4hlpsro	S4	001	1.2362232754792732	NA
M1	6770.625488	3008	36	04212023	4hlpsro	S4	001	1.704212795361004	NA
M1	6672.122559	3009	37	04212023	4hlpsro	S4	001	1.6794189336594727	NA
M1	6779.324707	3010	39	04212023	4hlpsro	S4	001	1.7064024483488591	NA
M1	7299.552734	3011	40	04212023	4hlpsro	S4	001	1.8373474048658234	NA
M1	6397.506836	3012	44	04212023	4hlpsro	S4	001	1.6102962758232968	NA
M1	10697.694336	3013	49	04212023	4hlpsro	S4	001	2.6926829139470696	NA
M1	6196.383789	3014	61	04212023	4hlpsro	S4	001	1.5596722277575932	NA
M1	5723.366699	3015	62	04212023	4hlpsro	S4	001	1.4406105873476829	NA
M1	6971.773926	3016	65	04212023	4hlpsro	S4	001	1.754843234515266	NA
M1	6355.230469	3017	66	04212023	4hlpsro	S4	001	1.5996550247733796	NA
M1	5533.142578	3018	72	04212023	4hlpsro	S4	001	1.3927298735836344	NA
M1	9258.560547	3019	73	04212023	4hlpsro	S4	001	2.3304430851754083	NA
M1	8163.678711	3021	79	04212023	4hlpsro	S4	001	2.054853830146221	NA
M1	9958.53125	3022	83	04212023	4hlpsro	S4	001	2.5066305039810546	NA
M1	3483.272217	3024	86	04212023	4hlpsro	S4	001	0.8767634677856653	NA
M1	3886.159912	3025	87	04212023	4hlpsro	S4	001	0.978173059281963	NA
M1	5749.616699	3026	88	04212023	4hlpsro	S4	001	1.447217892087476	NA
M1	4338.359375	3027	89	04212023	4hlpsro	S4	001	1.0919947604328886	NA
M1	4537.405273	3028	90	04212023	4hlpsro	S4	001	1.142095975872575	NA
M1	8261.375	3029	93	04212023	4hlpsro	S4	001	2.079444655036503	NA
M1	10576.832031	3030	104	04212023	4hlpsro	S4	001	2.6622610442065433	NA
M1	4750.400391	3031	108	04212023	4hlpsro	S4	001	1.1957083054997824	NA
M1	6308.016602	3032	109	04212023	4hlpsro	S4	001	1.5877709711652628	NA
M1	12178.392578	3033	111	04212023	4hlpsro	S4	001	3.065384800140209	NA
M1	3825.905762	3034	112	04212023	4hlpsro	S4	001	0.9630066771529266	NA
M1	5622.148438	3035	113	04212023	4hlpsro	S4	001	1.4151332579892482	NA
M1	3842.600586	3039	123	04212023	4hlpsro	S4	001	0.96720887866703	NA
M1	8199.84375	3050	135	04212023	4hlpsro	S4	001	2.063956818092869	NA
M1	7444.542969	3051	137	04212023	4hlpsro	S4	001	1.8738424397968412	NA
M1	3322.861572	3056	143	04212023	4hlpsro	S4	001	0.8363870100705502	NA
M1	6098.322266	3058	149	04212023	4hlpsro	S4	001	1.53498947096867	NA
M1	5283.267578	3061	152	04212023	4hlpsro	S4	001	1.3298346251319848	NA
M1	5332.830078	3062	155	04212023	4hlpsro	S4	001	1.3423098457478322	NA
M1	4702.62793	3063	156	04212023	4hlpsro	S4	001	1.183683649957044	NA
M1	7785.046875	3065	158	04212023	4hlpsro	S4	001	1.9595496044456742	NA
M1	4500.904785	3066	0	04212023	4hlpsro	S4	002	1.1329085531157308	NA
M1	6936.925293	3067	5	04212023	4hlpsro	S4	002	1.7460715949725534	NA
M1	4866.375	3068	6	04212023	4hlpsro	S4	002	1.224899908689929	NA
M1	5552.689941	3069	10	04212023	4hlpsro	S4	002	1.3976500786960289	NA
M1	3716.400635	3070	12	04212023	4hlpsro	S4	002	0.9354434868802125	NA
M1	7000	3072	14	04212023	4hlpsro	S4	002	1.7619479306114927	NA
M1	2908.079346	3073	15	04212023	4hlpsro	S4	002	0.7319834836769604	NA
M1	4029.863037	3074	17	04212023	4hlpsro	S4	002	1.0143441198128422	NA
M1	5944.854492	3075	18	04212023	4hlpsro	S4	002	1.496360581423691	NA
M1	6079.548828	3076	21	04212023	4hlpsro	S4	002	1.530264068078018	NA
M1	7358.510742	3077	25	04212023	4hlpsro	S4	002	1.8521875391784772	NA
M1	7513.356934	3078	27	04212023	4hlpsro	S4	002	1.8911633859724015	NA
M1	8943.076172	3079	28	04212023	4hlpsro	S4	002	2.251033507793764	NA
M1	9728.361328	3080	29	04212023	4hlpsro	S4	002	2.4486951585872108	NA
M1	7183.907227	3081	30	04212023	4hlpsro	S4	002	1.8082386389025138	NA
M1	8026.150879	3082	36	04212023	4hlpsro	S4	002	2.020237133147095	NA
M1	8500.609375	3083	39	04212023	4hlpsro	S4	002	2.1396615853168437	NA
M1	6574.148926	3084	41	04212023	4hlpsro	S4	002	1.6547582993853525	NA
M1	6467.463867	3085	56	04212023	4hlpsro	S4	002	1.6279049395378933	NA
M1	9938.701172	3087	63	04212023	4hlpsro	S4	002	2.501639137567345	NA
M1	6077.400391	3088	66	04212023	4hlpsro	S4	002	1.5297232917742754	NA
M1	7249.314941	3089	71	04212023	4hlpsro	S4	002	1.8247022083779894	NA
M1	4472.252441	3090	72	04212023	4hlpsro	S4	002	1.1256965619417352	NA
M1	9986.978516	3091	73	04212023	4hlpsro	S4	002	2.5137908756182337	NA
M1	5662.524902	3092	74	04212023	4hlpsro	S4	002	1.4252962904449924	NA
M1	6148.453125	3093	78	04212023	4hlpsro	S4	002	1.5476077514365023	NA
M1	6366.271484	3094	79	04212023	4hlpsro	S4	002	1.602434123849251	NA
M1	6766.653809	3095	83	04212023	4hlpsro	S4	002	1.7032130965617036	NA
M1	6276.730469	3096	84	04212023	4hlpsro	S4	002	1.5798960372658077	NA
M1	7981.211426	3097	87	04212023	4hlpsro	S4	002	2.0089255651162143	NA
M1	4545.173828	3098	88	04212023	4hlpsro	S4	002	1.1440513743591596	NA
M1	8517.363281	3099	92	04212023	4hlpsro	S4	002	2.143878658174895	NA
M1	2667.636963	3100	93	04212023	4hlpsro	S4	002	0.671462489511511	NA
M1	8027.111328	3101	94	04212023	4hlpsro	S4	002	2.0204788847368103	NA
M1	8242.330078	3102	97	04212023	4hlpsro	S4	002	2.074650917764138	NA
M1	4760.537598	3103	107	04212023	4hlpsro	S4	002	1.1982599099134723	NA
M1	7441.854492	3104	110	04212023	4hlpsro	S4	002	1.8731657317273205	NA
M1	9509.902344	3105	114	04212023	4hlpsro	S4	002	2.3937075364754548	NA
M1	6517.861816	3113	124	04212023	4hlpsro	S4	002	1.6405904483875522	NA
M1	3084.892334	3114	125	04212023	4hlpsro	S4	002	0.776488523435794	NA
M1	4368.217285	3115	127	04212023	4hlpsro	S4	002	1.0995102008238717	NA
M1	3952.365967	3118	134	04212023	4hlpsro	S4	002	0.9948375766535631	NA
M1	5512.612793	3121	139	04212023	4hlpsro	S4	002	1.3875623861269704	NA
M1	6700.507324	3122	140	04212023	4hlpsro	S4	002	1.686563573366993	NA
M1	10535.995117	3125	144	04212023	4hlpsro	S4	002	2.6519821133329917	NA
M1	6713.92041	3128	148	04212023	4hlpsro	S4	002	1.6899397389556807	NA
M1	8633.918945	3131	151	04212023	4hlpsro	S4	002	2.173216516887159	NA
M1	3752.607178	3132	152	04212023	4hlpsro	S4	002	0.9445569216678478	NA
M1	7663.103516	3134	154	04212023	4hlpsro	S4	002	1.928855626011122	NA
M1	7315.913574	3138	159	04212023	4hlpsro	S4	002	1.8414655403202616	NA
M1	2903.23999	3140	4	04212023	4hlps	S4	000	0.7307653846355758	NA
M1	3570.429932	3141	8	04212023	4hlps	S4	000	0.8987016614401047	NA
M1	4212.296875	3142	9	04212023	4hlps	S4	000	1.0602639660039297	NA
M1	4508.22168	3143	10	04212023	4hlps	S4	000	1.1347502656876953	NA
M1	4091.092285	3144	13	04212023	4hlps	S4	000	1.029755940785199	NA
M1	3938.201904	3145	14	04212023	4hlps	S4	000	0.991272385011863	NA
M1	3499.546143	3146	15	04212023	4hlps	S4	000	0.880859726391183	NA
M1	4525.960938	3147	18	04212023	4hlps	S4	000	1.1392153583910787	NA
M1	3369.143555	3149	20	04212023	4hlps	S4	000	0.8480365020950427	NA
M1	3958.539551	3150	25	04212023	4hlps	S4	000	0.9963915100183139	NA
M1	4004.26416	3154	32	04212023	4hlps	S4	000	1.0079007071905381	NA
M1	4876.040527	3155	33	04212023	4hlps	S4	000	1.2273327880179175	NA
M1	3540.81665	3157	36	04212023	4hlps	S4	000	0.8912477955917455	NA
M1	4058.871582	3161	41	04212023	4hlps	S4	000	1.021645769217528	NA
M1	2782.118164	3162	42	04212023	4hlps	S4	000	0.7002781916823494	NA
M1	5024.231445	3166	51	04212023	4hlps	S4	000	1.2646334567758486	NA
M1	3937.150391	3168	53	04212023	4hlps	S4	000	0.9910077119898114	NA
M1	4730.345215	3169	54	04212023	4hlps	S4	000	1.1906602803781754	NA
M1	4959.787598	3170	57	04212023	4hlps	S4	000	1.2484124992240924	NA
M1	3983.28418	3172	74	04212023	4hlps	S4	000	1.0026199025697853	NA
M1	3016.389404	3173	77	04212023	4hlps	S4	000	0.759245866899462	NA
M1	3489.979004	3174	78	04212023	4hlps	S4	000	0.8784516119964798	NA
M1	5399.615234	3175	80	04212023	4hlps	S4	000	1.3591201268063702	NA
M1	4560.946289	3176	81	04212023	4hlps	S4	000	1.148021410790531	NA
M1	4523.255859	3179	90	04212023	4hlps	S4	000	1.13853447148448	NA
M1	5436.85498	3184	97	04212023	4hlps	S4	000	1.3684936258636842	NA
M1	3361.15625	3185	98	04212023	4hlps	S4	000	0.8460260427356264	NA
M1	3496.043213	3186	100	04212023	4hlps	S4	000	0.8799780149248149	NA
M1	4356.500488	3188	104	04212023	4hlps	S4	000	1.0965610027913655	NA
M1	5395.801758	3189	107	04212023	4hlps	S4	000	1.358160248785422	NA
M1	5883.507813	3191	111	04212023	4hlps	S4	000	1.4809192022645572	NA
M1	5217.708984	3194	115	04212023	4hlps	S4	000	1.313333078127399	NA
M1	3873.342041	3197	121	04212023	4hlps	S4	000	0.9749467133843494	NA
M1	4858.798828	3198	123	04212023	4hlps	S4	000	1.2229929343217352	NA
M1	4375.762207	3200	126	04212023	4hlps	S4	000	1.1014093093530897	NA
M1	3941.867676	3201	127	04212023	4hlps	S4	000	0.9921950849246477	NA
M1	4297.123047	3213	145	04212023	4hlps	S4	000	1.0816152943206576	NA
M1	4189.465332	3216	148	04212023	4hlps	S4	000	1.0545171102979987	NA
M1	3367.141357	3219	151	04212023	4hlps	S4	000	0.8475325351489319	NA
M1	5936.801758	3226	161	04212023	4hlps	S4	000	1.4943336531369673	NA
M1	7275.168945	3227	3	04212023	4hlps	S4	001	1.8312098382131068	NA
M1	5497.187012	3230	7	04212023	4hlps	S4	001	1.3836796114253966	NA
M1	6813.873535	3232	10	04212023	4hlps	S4	001	1.715098624920238	NA
M1	5763.233887	3233	13	04212023	4hlps	S4	001	1.4506454315470971	NA
M1	4399.315918	3234	14	04212023	4hlps	S4	001	1.1073379396894714	NA
M1	6334.953613	3236	17	04212023	4hlps	S4	001	1.5945512012778784	NA
M1	7853.512695	3237	18	04212023	4hlps	S4	001	1.9767829201409055	NA
M1	6817.022461	3238	23	04212023	4hlps	S4	001	1.7158912311558594	NA
M1	5554.735352	3240	27	04212023	4hlps	S4	001	1.3981649226501287	NA
M1	5966.592773	3242	31	04212023	4hlps	S4	001	1.5018322555984056	NA
M1	6920.04541	3243	37	04212023	4hlps	S4	001	1.7418228128410085	NA
M1	7514.303223	3244	39	04212023	4hlps	S4	001	1.8914015733931602	NA
M1	6820.017578	3245	42	04212023	4hlps	S4	001	1.716645122613015	NA
M1	7294.361328	3246	49	04212023	4hlps	S4	001	1.8360406924288715	NA
M1	8688.003906	3248	52	04212023	4hlps	S4	001	2.1868300719030382	NA
M1	5293.634277	3252	80	04212023	4hlps	S4	001	1.3324439942534594	NA
M1	5687.194824	3254	83	04212023	4hlps	S4	001	1.4315058787330277	NA
M1	5294.709473	3256	87	04212023	4hlps	S4	001	1.3327146284487739	NA
M1	6296.022461	3258	89	04212023	4hlps	S4	001	1.5847519637489182	NA
M1	8377.472656	3262	94	04212023	4hlps	S4	001	2.1086672299990807	NA
M1	8384.611328	3263	96	04212023	4hlps	S4	001	2.1104640826216117	NA
M1	3373.919922	3265	99	04212023	4hlps	S4	001	0.849238746373827	NA
M1	3139.052979	3268	104	04212023	4hlps	S4	001	0.7901211286326988	NA
M1	7760.897949	3270	109	04212023	4hlps	S4	001	1.9534711544182184	NA
M1	6322.215332	3271	112	04212023	4hlps	S4	001	1.591344888728236	NA
M1	6681.740723	3272	113	04212023	4hlps	S4	001	1.6818398913960557	NA
M1	8145.941406	3273	114	04212023	4hlps	S4	001	2.0503892290263104	NA
M1	6667.716309	3274	116	04212023	4hlps	S4	001	1.6783098503638645	NA
M1	6915.009766	3276	118	04212023	4hlps	S4	001	1.7405553067659947	NA
M1	4521.018066	3277	121	04212023	4hlps	S4	001	1.1379712036636962	NA
M1	4885.409668	3278	122	04212023	4hlps	S4	001	1.229691064960283	NA
M1	9588.692383	3279	123	04212023	4hlps	S4	001	2.4135395287852903	NA
M1	7746.045898	3280	125	04212023	4hlps	S4	001	1.9497327914861062	NA
M1	5605.683105	3282	132	04212023	4hlps	S4	001	1.4109888209312225	NA
M1	5158.799316	3283	133	04212023	4hlps	S4	001	1.2985051113237405	NA
M1	5112.63623	3287	144	04212023	4hlps	S4	001	1.2868855464882634	NA
M1	6381.09082	3288	146	04212023	4hlps	S4	001	1.6061642521918562	NA
M1	5938.187988	3292	152	04212023	4hlps	S4	001	1.4946825767198033	NA
M1	5552.328125	3299	162	04212023	4hlps	S4	001	1.3975590071313915	NA
M1	5859.642578	3300	163	04212023	4hlps	S4	001	1.4749121592042989	NA
M1	6948.980469	3301	164	04212023	4hlps	S4	001	1.7491059653163188	NA
M1	4920.081543	3302	1	04212023	4hlps	S4	002	1.238418213304093	NA
M1	3207.468262	3304	6	04212023	4hlps	S4	002	0.8073417238189916	NA
M1	6099.464844	3305	8	04212023	4hlps	S4	002	1.5352770656747645	NA
M1	6716.438477	3306	9	04212023	4hlps	S4	002	1.690573553661365	NA
M1	4517.533203	3307	10	04212023	4hlps	S4	002	1.137094039784937	NA
M1	3830.470947	3309	13	04212023	4hlps	S4	002	0.9641557654762992	NA
M1	6017.417969	3312	16	04212023	4hlps	S4	002	1.514625305443423	NA
M1	3046.807617	3313	17	04212023	4hlps	S4	002	0.7669023393920691	NA
M1	5039.137695	3317	26	04212023	4hlps	S4	002	1.268385461967374	NA
M1	6703.177246	3318	27	04212023	4hlps	S4	002	1.6872356110159636	NA
M1	4348.983887	3319	28	04212023	4hlps	S4	002	1.0946690228517681	NA
M1	7309.381836	3331	41	04212023	4hlps	S4	002	1.8398214571413476	NA
M1	4128.679199	3337	53	04212023	4hlps	S4	002	1.0392168244052522	NA
M1	6202.629883	3339	58	04212023	4hlps	S4	002	1.5612444123858364	NA
M1	7259.905762	3340	60	04212023	4hlps	S4	002	1.827367990541479	NA
M1	6830.694824	3343	73	04212023	4hlps	S4	002	1.7193326585407764	NA
M1	4584.478516	3345	88	04212023	4hlps	S4	002	1.1539446334570067	NA
M1	3457.878418	3348	97	04212023	4hlps	S4	002	0.8703716747001774	NA
M1	5513.943848	3349	98	04212023	4hlps	S4	002	1.3878974217845101	NA
M1	2660.111084	3350	100	04212023	4hlps	S4	002	0.669568174235785	NA
M1	6089.360352	3351	103	04212023	4hlps	S4	002	1.5327336958505815	NA
M1	8044.542969	3352	104	04212023	4hlps	S4	002	2.0248665481349692	NA
M1	3869.834229	3354	106	04212023	4hlps	S4	002	0.9740637730851531	NA
M1	5937.31543	3355	107	04212023	4hlps	S4	002	1.4944629478965978	NA
M1	5233.329102	3358	115	04212023	4hlps	S4	002	1.317264768782543	NA
M1	5078.793945	3359	118	04212023	4hlps	S4	002	1.2783672116278473	NA
M1	5477.951172	3361	125	04212023	4hlps	S4	002	1.3788378187851718	NA
M1	7894.033691	3363	131	04212023	4hlps	S4	002	1.9869823322906934	NA
M1	5883.61377	3365	133	04212023	4hlps	S4	002	1.480945872366969	NA
M1	7092.245117	3367	136	04212023	4hlps	S4	002	1.785166658183945	NA
M1	4779.584473	3368	138	04212023	4hlps	S4	002	1.2030541387693103	NA
M1	7379.713379	3374	153	04212023	4hlps	S4	002	1.8575243880907137	NA
M1	6594.515137	3377	162	04212023	4hlps	S4	002	1.6598846141461878	NA
M1	7315.461426	3378	163	04212023	4hlps	S4	002	1.8413517315727	NA
M1	3140.583252	3382	171	04212023	4hlps	S4	002	0.7905063088249303	NA
M1	5641.340332	3387	183	04212023	4hlps	S4	002	1.4199639891203644	NA
M1	6031.53125	3388	184	04212023	4hlps	S4	002	1.5181777149080071	NA
M1	6009.02002	3392	189	04212023	4hlps	S4	002	1.512511484177433	NA
M1	3053.729492	3394	191	04212023	4hlps	S4	002	0.7686446227252407	NA
M1	7623.539063	3395	193	04212023	4hlps	S4	002	1.9188969822841042	NA
M1	6959.992188	3396	194	04212023	4hlps	S4	002	1.7518776903883937	NA
M1	5324.166504	3397	195	04212023	4hlps	S4	002	1.3401291648505465	NA
M1	6332.14502	3398	197	04212023	4hlps	S4	002	1.5938442591886957	NA
M1	5235.842285	21	21	04112023	4hcontrol	S1	000	1.3178973541519856	NA
M1	2329.888672	33	33	04112023	4hcontrol	S1	000	0.5864489320265085	NA
M1	2585.94043	85	85	04112023	4hcontrol	S1	000	0.650898912760442	NA
M1	2961.100342	87	87	04112023	4hcontrol	S1	000	0.7453292314171263	NA
M1	2901.500732	100	100	04112023	4hcontrol	S1	000	0.7303276014878759	NA
M1	2632.955811	107	107	04112023	4hcontrol	S1	000	0.6627330060832792	NA
M1	376.820984	150	150	04112023	4hcontrol	S1	000	0.09484842185282663	NA
M1	3942.839111	169	12	04112023	4hcontrol	S1	001	0.9924396017657868	NA
M1	2497.855713	180	38	04112023	4hcontrol	S1	001	0.6287273863552064	NA
M1	3412.971191	182	44	04112023	4hcontrol	S1	001	0.859068218174156	NA
M1	2438.676514	243	2	04112023	4hcontrol	S1	002	0.6138315767533071	NA
M1	2278.686768	244	3	04112023	4hcontrol	S1	002	0.5735610621984844	NA
M1	2940.601807	272	74	04112023	4hcontrol	S1	002	0.740169609799438	NA
M1	2447.636719	274	79	04112023	4hcontrol	S1	002	0.6160869217043934	NA
M1	1006.650635	294	121	04112023	4hcontrol	S1	002	0.25338085759814216	NA
M1	3123.049561	342	45	04112023	4hcontrol	S2	000	0.7860929587430115	NA
M1	2360.708008	362	99	04112023	4hcontrol	S2	000	0.594206369924797	NA
M1	2383.769043	365	105	04112023	4hcontrol	S2	000	0.6000109903385126	NA
M1	116.448944	373	119	04112023	4hcontrol	S2	000	0.02931099655752766	NA
M1	2628.738281	408	15	04112023	4hcontrol	S2	001	0.6616714249038804	NA
M1	2979.313232	416	28	04112023	4hcontrol	S2	001	0.7499135405379769	NA
M1	2366.23291	417	29	04112023	4hcontrol	S2	001	0.595597025588473	NA
M1	2357.561523	477	10	04112023	4hcontrol	S2	002	0.5934143781055898	NA
M1	2623.773193	484	20	04112023	4hcontrol	S2	002	0.6604216782571798	NA
M1	2915.724365	501	63	04112023	4hcontrol	S2	002	0.7339077873064656	NA
M1	2649.660645	509	79	04112023	4hcontrol	S2	002	0.6669377271829233	NA
M1	4327.44043	512	86	04112023	4hcontrol	S2	002	1.0892463872118583	NA
M1	2381.900879	516	91	04112023	4hcontrol	S2	002	0.5995407606679636	NA
M1	3123.317383	519	99	04112023	4hcontrol	S2	002	0.7861603713742504	NA
M1	4157.72168	562	19	04112023	4hcontrol	S3	000	1.0465270157335056	NA
M1	2334.165039	564	24	04112023	4hcontrol	S3	000	0.5875253228816778	NA
M1	2665.064209	579	74	04112023	4hcontrol	S3	000	0.6708149097134721	NA
M1	3481.029785	628	41	04112023	4hcontrol	S3	001	0.8761990322968172	NA
M1	2708.260986	647	100	04112023	4hcontrol	S3	001	0.6816878342626487	NA
M1	4653.921387	653	115	04112023	4hcontrol	S3	001	1.1714238795790313	NA
M1	3009.533691	658	129	04112023	4hcontrol	S3	001	0.7575202369947168	NA
M1	1151.403076	670	148	04112023	4hcontrol	S3	001	0.28981603815112966	NA
M1	2800.0896	674	9	04112023	4hcontrol	S3	002	0.7048017251781089	NA
M1	3852.350098	687	48	04112023	4hcontrol	S3	002	0.969662897594583	NA
M1	3845.978516	696	95	04112023	4hcontrol	S3	002	0.9680591267774943	NA
M1	2376.186035	697	96	04112023	4hcontrol	S3	002	0.5981022953023112	NA
M1	2403.838623	705	108	04112023	4hcontrol	S3	002	0.6050626410455472	NA
M1	6595.44043	707	111	04112023	4hcontrol	S3	002	1.660117516729982	NA
M1	2353.759033	713	122	04112023	4hcontrol	S3	002	0.5924572653360655	NA
M1	9041.176758	714	126	04112023	4hcontrol	S3	002	2.2757260970072606	NA
M1	2346.633789	715	130	04112023	4hcontrol	S3	002	0.5906637926330794	NA
M1	7421.827148	728	153	04112023	4hcontrol	S3	002	1.8681247121106854	NA
M1	2508.111328	743	1	04122023	4hlps	S2	000	0.6313087948732633	NA
M1	1847.557251	767	52	04122023	4hlps	S2	000	0.46504281072652975	NA
M1	2535.618652	770	56	04122023	4hlps	S2	000	0.6382325766730433	NA
M1	4880.460938	790	107	04122023	4hlps	S2	000	1.2284454357341894	NA
M1	26.046844	798	119	04122023	4hlps	S2	000	0.006556168983537196	NA
M1	2197.541016	817	14	04122023	4hlps	S2	001	0.5531361207964397	NA
M1	2464.284424	830	52	04122023	4hlps	S2	001	0.620277263043562	NA
M1	2440.719238	832	57	04122023	4hlps	S2	001	0.6143457443711086	NA
M1	2804.742188	841	74	04122023	4hlps	S2	001	0.7059728134350501	NA
M1	2120.261719	861	123	04122023	4hlps	S2	001	0.5336843925924024	NA
M1	1050.136108	867	129	04122023	4hlps	S2	001	0.2643264489072867	NA
M1	2781.799561	883	1	04122023	4hlps	S2	002	0.7001979971257013	NA
M1	2993.303467	888	11	04122023	4hlps	S2	002	0.7534349784818367	NA
M1	3175.280518	892	21	04122023	4hlps	S2	002	0.7992398482572984	NA
M1	2679.984863	894	26	04122023	4hlps	S2	002	0.6745705404904251	NA
M1	3488.926758	901	34	04122023	4hlps	S2	002	0.8781867544733092	NA
M1	2839.273682	909	52	04122023	4hlps	S2	002	0.714664626919939	NA
M1	2430.670166	918	75	04122023	4hlps	S2	002	0.6118163241403991	NA
M1	2527.497803	940	119	04122023	4hlps	S2	002	0.6361885033744207	NA
M1	544.187012	957	140	04122023	4hlps	S2	002	0.13697559709415022	NA
M1	2432.013672	964	7	04132023	4hlpsro	S1	000	0.612154493799894	NA
M1	2348.009033	974	31	04132023	4hlpsro	S1	000	0.5910099509644917	NA
M1	4297.371094	1117	84	04132023	4hlpsro	S1	002	1.0816777294489923	NA
M1	3877.213135	1158	24	04132023	4hlpsro	S3	000	0.9759210942504212	NA
M1	662.912537	1239	94	04132023	4hlpsro	S3	001	0.1668596246776521	NA
M1	2354.712891	1259	0	04132023	4hlpsro	S3	002	0.5926973579259508	NA
M1	2157.281494	1276	34	04132023	4hlpsro	S3	002	0.5430025234428242	NA
M1	249.5177	1292	90	04132023	4hlpsro	S3	002	0.06280531359513418	NA
M1	1843.31604	1310	114	04132023	4hlpsro	S3	002	0.46397526887728163	NA
M1	102.89975	1316	121	04132023	4hlpsro	S3	002	0.025900571653277134	NA
M1	2602.69165	1335	23	04132023	4hlps	S3	000	0.6551153095339017	NA
M1	4255.337891	1346	46	04132023	4hlps	S3	000	1.071097684442875	NA
M1	2947.122559	1351	66	04132023	4hlps	S3	000	0.7418109277269281	NA
M1	2472.789063	1353	69	04132023	4hlps	S3	000	0.6224179389130833	NA
M1	2501.360107	1358	79	04132023	4hlps	S3	000	0.6296094663203988	NA
M1	2927.08667	1359	80	04132023	4hlps	S3	000	0.7367677572752837	NA
M1	3102.707275	1363	90	04132023	4hlps	S3	000	0.7809726660684964	NA
M1	2405.55249	1368	98	04132023	4hlps	S3	000	0.6054940331046891	NA
M1	3130.514648	1369	99	04132023	4hlps	S3	000	0.7879719722560807	NA
M1	3056.197021	1372	105	04132023	4hlps	S3	000	0.7692657166702799	NA
M1	2541.711182	1373	107	04132023	4hlps	S3	000	0.6397661081909988	NA
M1	2660.792969	1387	131	04132023	4hlps	S3	000	0.6697398093593085	NA
M1	3286.452637	1439	96	04132023	4hlps	S3	001	0.8272226318306904	NA
M1	2505.87207	1442	101	04132023	4hlps	S3	001	0.6307451583019482	NA
M1	3660.566162	1446	107	04132023	4hlps	S3	001	0.9213895677146221	NA
M1	2737.115234	1447	109	04132023	4hlps	S3	001	0.6889506460559274	NA
M1	3886.676025	1523	111	04132023	4hlps	S3	002	0.9783029684580076	NA
M1	3319.925293	1541	150	04132023	4hlps	S3	002	0.8356479285408719	NA
M1	4811.827148	1546	11	04132023	4hro	S1	000	1.2111698408398288	NA
M1	3005.097412	1555	32	04132023	4hro	S1	000	0.7564035951941932	NA
M1	2440.235107	1557	34	04132023	4hro	S1	000	0.6142238852834521	NA
M1	6323.233887	1574	97	04132023	4hro	S1	000	1.5916012659960166	NA
M1	2740.959717	1577	104	04132023	4hro	S1	000	0.6899183287510876	NA
M1	2606.199707	1614	34	04132023	4hro	S1	001	0.6559983115012756	NA
M1	2708.486816	1625	80	04132023	4hro	S1	001	0.6817446772199588	NA
M1	3908.922119	1627	83	04132023	4hro	S1	001	0.9839024626419345	NA
M1	2428.08374	1629	85	04132023	4hro	S1	001	0.6111653030063449	NA
M1	4061.033691	1630	86	04132023	4hro	S1	001	1.0221899868572861	NA
M1	4052.419922	1633	90	04132023	4hro	S1	001	1.0200218422195266	NA
M1	3334.321533	1635	95	04132023	4hro	S1	001	0.8392715607232414	NA
M1	3547.380859	1637	99	04132023	4hro	S1	001	0.8929000519436956	NA
M1	1239.042358	1654	124	04132023	4hro	S1	001	0.3118754455168692	NA
M1	6210.740723	1662	134	04132023	4hro	S1	001	1.5632859663506251	NA
M1	3674.403809	1668	1	04132023	4hro	S1	002	0.9248725982140766	NA
M1	5578.206055	1683	76	04132023	4hro	S1	002	1.4040726593045354	NA
M1	2690.750732	1688	85	04132023	4hro	S1	002	0.6772803834341085	NA
M1	2728.549072	1695	97	04132023	4hro	S1	002	0.6867944844260441	NA
M1	2942.072021	1703	111	04132023	4hro	S1	002	0.7405396727301318	NA
M1	5701.527344	1728	6	04132023	4hro	S2	000	1.4351134721550916	NA
M1	3674.120605	1738	28	04132023	4hro	S2	000	0.9248013138281137	NA
M1	2637.413818	1749	60	04132023	4hro	S2	000	0.6638551169701795	NA
M1	4632.995117	1758	90	04132023	4hro	S2	000	1.1661565941330432	NA
M1	3106.783203	1761	96	04132023	4hro	S2	000	0.7819986050549136	NA
M1	5089.5	1763	99	04132023	4hro	S2	000	1.2810619989781704	NA
M1	3329.596191	1811	15	04132023	4hro	S2	001	0.8380821597863369	NA
M1	2532.234863	1819	28	04132023	4hro	S2	001	0.637380853812161	NA
M1	3311.889404	1824	35	04132023	4hro	S2	001	0.83362524025599	NA
M1	2880.428711	1828	41	04132023	4hro	S2	001	0.7250236295171971	NA
M1	2549.568604	1829	43	04132023	4hro	S2	001	0.6417438751099761	NA
M1	3420.140625	1831	48	04132023	4hro	S2	001	0.8608728138027211	NA
M1	3015.895752	1836	82	04132023	4hro	S2	001	0.759121611310913	NA
M1	2706.331299	1839	88	04132023	4hro	S2	001	0.6812021188317375	NA
M1	3528.157227	1842	93	04132023	4hro	S2	001	0.8880613321406619	NA
M1	3145.68457	1843	95	04132023	4hro	S2	001	0.791790345495429	NA
M1	2417.600586	1847	99	04132023	4hro	S2	001	0.6085266213639761	NA
M1	3316.670898	1848	100	04132023	4hro	S2	001	0.8348287750357801	NA
M1	2831.460449	1849	104	04132023	4hro	S2	001	0.7126979826748341	NA
M1	3678.775635	1853	110	04132023	4hro	S2	001	0.9259730167531758	NA
M1	3863.156494	1857	115	04132023	4hro	S2	001	0.9723829414616643	NA
M1	4810.392578	1859	122	04132023	4hro	S2	001	1.2108087497479978	NA
M1	5131.388184	1888	15	04132023	4hro	S2	002	1.2916055417090095	NA
M1	4168.785645	1889	16	04132023	4hro	S2	002	1.049311891481521	NA
M1	6302.427734	1893	20	04132023	4hro	S2	002	1.586364214821397	NA
M1	2676.388672	1906	55	04132023	4hro	S2	002	0.6736653545917773	NA
M1	3474.028809	1925	104	04132023	4hro	S2	002	0.8744368387003227	NA
M1	2890.591553	1938	119	04132023	4hro	S2	002	0.7275816864359159	NA
M1	2487.82373	1967	63	04132023	4hro	S3	000	0.6262022675428093	NA
M1	3835.683838	2014	15	04132023	4hro	S3	001	0.965467885834864	NA
M1	2459.569092	2019	27	04132023	4hro	S3	001	0.6190903816921984	NA
M1	6024.797363	2021	32	04132023	4hro	S3	001	1.5164827494416326	NA
M1	2473.568115	2026	46	04132023	4hro	S3	001	0.6226140316358316	NA
M1	3783.304443	2029	59	04132023	4hro	S3	001	0.952283633459588	NA
M1	2551.711182	2039	90	04132023	4hro	S3	001	0.6422831766633009	NA
M1	6055.428223	2041	93	04132023	4hro	S3	001	1.5241927466401828	NA
M1	3248.226318	2081	21	04132023	4hro	S3	002	0.8176008055939841	NA
M1	3985.707275	2085	29	04132023	4hro	S3	002	1.0032298121727745	NA
M1	4024.033447	2089	37	04132023	4hro	S3	002	1.0128767720932974	NA
M1	5026.628906	2112	107	04132023	4hro	S3	002	1.265236914125516	NA
M1	3021.985596	2116	111	04132023	4hro	S3	002	0.760654466744277	NA
M1	108.141739	2127	124	04132023	4hro	S3	002	0.027220016177682594	NA
M1	703.957886	2988	148	04212023	4hlpsro	S4	000	0.17719102006790588	NA
M1	2664.17334	3139	3	04212023	4hlps	S4	000	0.6705906718861869	NA
M1	3238.547607	3148	19	04212023	4hlps	S4	000	0.8151646077629217	NA
M1	2434.111572	3151	28	04212023	4hlps	S4	000	0.6126825495946981	NA
M1	3879.874268	3152	30	04212023	4hlps	S4	000	0.9765909196479114	NA
M1	2380.214111	3158	37	04212023	4hlps	S4	000	0.5991161896126748	NA
M1	2365.002197	3160	39	04212023	4hlps	S4	000	0.5952872466993977	NA
M1	3954.71582	3163	43	04212023	4hlps	S4	000	0.9954290507436475	NA
M1	3365.301025	3164	44	04212023	4hlps	S4	000	0.8470693109833551	NA
M1	4593.990234	3167	52	04212023	4hlps	S4	000	1.1563387980065296	NA
M1	2986.153564	3171	72	04212023	4hlps	S4	000	0.7516352989397049	NA
M1	4152.445801	3177	82	04212023	4hlps	S4	000	1.0451990408640475	NA
M1	2517.872559	3178	85	04212023	4hlps	S4	000	0.6337657635533591	NA
M1	3493.160645	3183	95	04212023	4hlps	S4	000	0.8792524528216081	NA
M1	4411.914551	3187	102	04212023	4hlps	S4	000	1.1105091018813118	NA
M1	3145.615967	3192	112	04212023	4hlps	S4	000	0.7917730776505886	NA
M1	2705.073242	3193	114	04212023	4hlps	S4	000	0.6808854572706317	NA
M1	2466.469727	3195	117	04212023	4hlps	S4	000	0.6208273187719349	NA
M1	3493.883057	3196	118	04212023	4hlps	S4	000	0.8794342888685295	NA
M1	3740.978027	3199	124	04212023	4hlps	S4	000	0.9416297847336736	NA
M1	2377.931396	3206	135	04212023	4hlps	S4	000	0.5985416146168997	NA
M1	2601.617676	3209	140	04212023	4hlps	S4	000	0.6548449829243544	NA
M1	106.494904	3223	156	04212023	4hlps	S4	000	0.02680549653192423	NA
M1	3737.48584	3225	158	04212023	4hlps	S4	000	0.9407507773539652	NA
M1	3593.48877	3228	5	04212023	4hlps	S4	001	0.9045057288538769	NA
M1	5413.740723	3229	6	04212023	4hlps	S4	001	1.3626756091081453	NA
M1	3796.896973	3231	8	04212023	4hlps	S4	001	0.9557049663317702	NA
M1	2875.344238	3239	24	04212023	4hlps	S4	001	0.7237438328485399	NA
M1	3297.477051	3241	28	04212023	4hlps	S4	001	0.8299975523211911	NA
M1	3331.333984	3247	50	04212023	4hlps	S4	001	0.8385195741835056	NA
M1	3762.608643	3249	58	04212023	4hlps	S4	001	0.947074358890681	NA
M1	5858.828613	3250	59	04212023	4hlps	S4	001	1.4747072786403932	NA
M1	4637.99707	3253	81	04212023	4hlps	S4	001	1.1674156199526668	NA
M1	3533.988281	3255	85	04212023	4hlps	S4	001	0.8895290483590309	NA
M1	4739.771484	3260	92	04212023	4hlps	S4	001	1.193032936829309	NA
M1	5728.942383	3261	93	04212023	4hlps	S4	001	1.4420140251884748	NA
M1	5173.791016	3264	97	04212023	4hlps	S4	001	1.302278624865362	NA
M1	2420.292725	3266	100	04212023	4hlps	S4	001	0.6092042511839715	NA
M1	5116.67041	3267	103	04212023	4hlps	S4	001	1.2879009772172225	NA
M1	2587.737305	3269	107	04212023	4hlps	S4	001	0.6513511985015588	NA
M1	4891.471191	3275	117	04212023	4hlps	S4	001	1.2312167918040262	NA
M1	5491.431152	3281	131	04212023	4hlps	S4	001	1.3822308220516981	NA
M1	5485.385742	3286	143	04212023	4hlps	S4	001	1.3807091509603842	NA
M1	5281.987793	3294	155	04212023	4hlps	S4	001	1.3295124944845023	NA
M1	4808.94043	3296	158	04212023	4hlps	S4	001	1.2104432341532059	NA
M1	5373.45752	3303	4	04212023	4hlps	S4	002	1.3525360510846807	NA
M1	4095.439453	3310	14	04212023	4hlps	S4	002	1.0308501527368592	NA
M1	2896.950928	3311	15	04212023	4hlps	S4	002	0.7291823846675206	NA
M1	2795.473877	3314	18	04212023	4hlps	S4	002	0.7036399160940909	NA
M1	4160.700684	3321	30	04212023	4hlps	S4	002	1.0472768514382318	NA
M1	5275.109375	3322	31	04212023	4hlps	S4	002	1.3277811495757907	NA
M1	2963.999756	3323	32	04212023	4hlps	S4	002	0.7460590337738814	NA
M1	2532.563721	3327	36	04212023	4hlps	S4	002	0.6374636296225275	NA
M1	4333.646484	3328	37	04212023	4hlps	S4	002	1.0908084934979387	NA
M1	2415.717773	3329	39	04212023	4hlps	S4	002	0.608052704439822	NA
M1	3259.594971	3332	42	04212023	4hlps	S4	002	0.8204623733978684	NA
M1	4574.97998	3335	49	04212023	4hlps	S4	002	1.1515537869071442	NA
M1	2631.76001	3336	51	04212023	4hlps	S4	002	0.6624320147836545	NA
M1	3444.715332	3338	55	04212023	4hlps	S4	002	0.8670584358232973	NA
M1	2733.628906	3341	61	04212023	4hlps	S4	002	0.688073113426637	NA
M1	6194.63623	3347	92	04212023	4hlps	S4	002	1.5592323551913543	NA
M1	2882.154785	3353	105	04212023	4hlps	S4	002	0.7254580941618232	NA
M1	4161.161621	3356	112	04212023	4hlps	S4	002	1.0473928724372736	NA
M1	2797.678467	3357	114	04212023	4hlps	S4	002	0.7041948264924263	NA
M1	3016.953857	3360	121	04212023	4hlps	S4	002	0.7593879435845017	NA
M1	3015.697266	3362	129	04212023	4hlps	S4	002	0.7590716510256338	NA
M1	2382.514648	3364	132	04212023	4hlps	S4	002	0.5996952505278813	NA
M1	5475.865723	3366	134	04212023	4hlps	S4	002	1.3783128969923222	NA
M1	2903.273193	3370	143	04212023	4hlps	S4	002	0.7307737420580245	NA
M1	3056.575439	3371	145	04212023	4hlps	S4	002	0.7693609670719951	NA
M1	2450.952148	3372	148	04212023	4hlps	S4	002	0.616921437885199	NA
M1	2331.236816	3373	151	04212023	4hlps	S4	002	0.5867882691023608	NA
M1	3296.89917	3375	158	04212023	4hlps	S4	002	0.8298520957166069	NA
M1	2471.07666	3376	161	04212023	4hlps	S4	002	0.6219869153527656	NA
M1	3789.113281	3380	169	04212023	4hlps	S4	002	0.9537457577586391	NA
M1	4455.468262	3384	176	04212023	4hlps	S4	002	1.1214718691622978	NA
M1	3777.038086	3389	185	04212023	4hlps	S4	002	0.9507063484954991	NA
M1	2633.164063	3399	198	04212023	4hlps	S4	002	0.6627854245376287	NA
M1	1586.94104	71	71	04112023	4hcontrol	S1	000	0.3994439259186357	NA
M1	2031.709839	84	84	04112023	4hcontrol	S1	000	0.5113952780612941	NA
M1	2159.106689	93	93	04112023	4hcontrol	S1	000	0.5434619375218546	NA
M1	2136.4729	97	97	04112023	4hcontrol	S1	000	0.5377648578517907	NA
M1	2008.608398	103	103	04112023	4hcontrol	S1	000	0.5055804871807094	NA
M1	2268.960693	105	105	04112023	4hcontrol	S1	000	0.5711129425243098	NA
M1	11.529814	135	135	04112023	4hcontrol	S1	000	0.002902133131090774	NA
M1	7.886494	136	136	04112023	4hcontrol	S1	000	0.0019850845404399933	NA
M1	104.831001	139	139	04112023	4hcontrol	S1	000	0.026386680753697333	NA
M1	674.027344	145	145	04112023	4hcontrol	S1	000	0.1696572977051944	NA
M1	4.02267	146	146	04112023	4hcontrol	S1	000	0.0010125335831475618	NA
M1	31.424368	151	151	04112023	4hcontrol	S1	000	0.007909728595482002	NA
M1	148.067581	156	156	04112023	4hcontrol	S1	000	0.03726962399051422	NA
M1	13.568115	157	157	04112023	4hcontrol	S1	000	0.003415187449506965	NA
M1	2.16127	158	158	04112023	4hcontrol	S1	000	5.44006457713243e-4	NA
M1	365.849701	161	161	04112023	4hcontrol	S1	000	0.0920868747988262	NA
M1	621.862976	162	162	04112023	4hcontrol	S1	000	0.15652716909815778	NA
M1	275.463379	164	164	04112023	4hcontrol	S1	000	0.06933601865547133	NA
M1	728.310303	191	75	04112023	4hcontrol	S1	001	0.18332069017341132	NA
M1	7.024128	210	131	04112023	4hcontrol	S1	001	0.0017680211134214635	NA
M1	13.9755	211	132	04112023	4hcontrol	S1	001	0.0035177290434658453	NA
M1	12.694407	212	134	04112023	4hcontrol	S1	001	0.0031952691634271496	NA
M1	317.286896	213	138	04112023	4hcontrol	S1	001	0.07986328425962057	NA
M1	551.02771	214	139	04112023	4hcontrol	S1	001	0.13869744762058425	NA
M1	8.948104	215	140	04112023	4hcontrol	S1	001	0.00225229904652806	NA
M1	6.148034	216	141	04112023	4hcontrol	S1	001	0.001547502254804157	NA
M1	49.524204	217	143	04112023	4hcontrol	S1	001	0.012465581250425916	NA
M1	8.838817	218	145	04112023	4hcontrol	S1	001	0.002224790760314812	NA
M1	174.197632	219	146	04112023	4hcontrol	S1	001	0.04384673674568891	NA
M1	312.735168	220	148	04112023	4hcontrol	S1	001	0.07871758315529108	NA
M1	25.953773	221	149	04112023	4hcontrol	S1	001	0.006532742375558634	NA
M1	61.749317	222	150	04112023	4hcontrol	S1	001	0.01554272590068901	NA
M1	13.751801	223	152	04112023	4hcontrol	S1	001	0.003461422473447294	NA
M1	2.574786	224	153	04112023	4hcontrol	S1	001	6.480912663524919e-4	NA
M1	2183.537598	225	155	04112023	4hcontrol	S1	001	0.5496113646012127	NA
M1	49.574173	227	158	04112023	4hcontrol	S1	001	0.012478158789875163	NA
M1	19.587475	228	159	04112023	4hcontrol	S1	001	0.004930301577450622	NA
M1	274.183319	230	161	04112023	4hcontrol	S1	001	0.06901381878860582	NA
M1	928.575928	231	163	04112023	4hcontrol	S1	001	0.23372891925074948	NA
M1	183.854202	232	164	04112023	4hcontrol	S1	001	0.046277361535446766	NA
M1	16.396553	233	166	04112023	4hcontrol	S1	001	0.004127124661073095	NA
M1	39.823807	234	168	04112023	4hcontrol	S1	001	0.010023924904674499	NA
M1	1439.57666	235	169	04112023	4hcontrol	S1	001	0.3623513024348006	NA
M1	745.84082	238	174	04112023	4hcontrol	S1	001	0.18773324133779698	NA
M1	86.350883	239	175	04112023	4hcontrol	S1	001	0.021735108515475016	NA
M1	81.102524	241	177	04112023	4hcontrol	S1	001	0.020414060618452703	NA
M1	1244.93335	260	42	04112023	4hcontrol	S1	002	0.31335824854024763	NA
M1	1663.477661	265	61	04112023	4hcontrol	S1	002	0.41870871748819943	NA
M1	2082.143555	266	62	04112023	4hcontrol	S1	002	0.5240897897097582	NA
M1	7.437969	286	110	04112023	4hcontrol	S1	002	0.001872187726786062	NA
M1	106.666733	287	112	04112023	4hcontrol	S1	002	0.026848747067776946	NA
M1	51.389034	288	114	04112023	4hcontrol	S1	002	0.012934971730346235	NA
M1	62.894394	289	116	04112023	4hcontrol	S1	002	0.01583094962219484	NA
M1	66.629745	290	117	04112023	4hcontrol	S1	002	0.016771163045703065	NA
M1	7.238885	292	119	04112023	4hcontrol	S1	002	0.0018220769208120821	NA
M1	372.652039	293	120	04112023	4hcontrol	S1	002	0.09379906985060048	NA
M1	586.571716	295	123	04112023	4hcontrol	S1	002	0.14764411730877605	NA
M1	32.162769	296	124	04112023	4hcontrol	S1	002	0.008095589183183639	NA
M1	6.328339	297	125	04112023	4hcontrol	S1	002	0.0015928862578940004	NA
M1	307.627289	298	126	04112023	4hcontrol	S1	002	0.07743189503616767	NA
M1	195.998169	299	127	04112023	4hcontrol	S1	002	0.049334081181884516	NA
M1	150.614563	300	128	04112023	4hcontrol	S1	002	0.03791071679968633	NA
M1	126.983055	302	131	04112023	4hcontrol	S1	002	0.03196250442571077	NA
M1	259.455933	304	133	04112023	4hcontrol	S1	002	0.06530683489060345	NA
M1	212.45282	305	135	04112023	4hcontrol	S1	002	0.053475829507368	NA
M1	387.103577	306	137	04112023	4hcontrol	S1	002	0.09743662091820808	NA
M1	122.85173	307	138	04112023	4hcontrol	S1	002	0.030922621635077408	NA
M1	659.219849	308	139	04112023	4hcontrol	S1	002	0.16593014982336723	NA
M1	285.048706	309	141	04112023	4hcontrol	S1	002	0.07174871109431197	NA
M1	8.036539	310	143	04112023	4hcontrol	S1	002	0.0020228518943326505	NA
M1	7.100787	311	144	04112023	4hcontrol	S1	002	0.0017873167086232843	NA
M1	91.785263	314	148	04112023	4hcontrol	S1	002	0.023102979171925945	NA
M1	31.8661	315	150	04112023	4hcontrol	S1	002	0.008020915564522698	NA
M1	9.158246	316	151	04112023	4hcontrol	S1	002	0.0023051932268187115	NA
M1	246.693146	318	155	04112023	4hcontrol	S1	002	0.0620943540129627	NA
M1	2011.474609	325	11	04112023	4hcontrol	S2	000	0.506301932115016	NA
M1	2095.614258	331	21	04112023	4hcontrol	S2	000	0.5274804578918627	NA
M1	1940.111572	350	68	04112023	4hcontrol	S2	000	0.4883393670629729	NA
M1	2117.284912	355	76	04112023	4hcontrol	S2	000	0.5329351098876195	NA
M1	0.91167	367	112	04112023	4hcontrol	S2	000	2.294735814143685e-4	NA
M1	210.891312	368	113	04112023	4hcontrol	S2	000	0.05308278725176324	NA
M1	32.194305	369	115	04112023	4hcontrol	S2	000	0.00810352701031789	NA
M1	68.709366	370	116	04112023	4hcontrol	S2	000	0.01729461789104681	NA
M1	137.374664	371	117	04112023	4hcontrol	S2	000	0.03457814356474988	NA
M1	0.332703	372	118	04112023	4hcontrol	S2	000	8.374362319403365e-5	NA
M1	66.845108	374	120	04112023	4hcontrol	S2	000	0.016825371387443104	NA
M1	2319.301758	375	121	04112023	4hcontrol	S2	000	0.583784133281671	NA
M1	21.857082	376	122	04112023	4hcontrol	S2	000	0.0055015771998722434	NA
M1	2.368111	377	123	04112023	4hcontrol	S2	000	5.960697537011875e-4	NA
M1	78.639984	378	124	04112023	4hcontrol	S2	000	0.019794222438874413	NA
M1	5.350486	379	127	04112023	4hcontrol	S2	000	0.0013467539622093949	NA
M1	276.815308	380	128	04112023	4hcontrol	S2	000	0.06967630844174043	NA
M1	1.31593	381	129	04112023	4hcontrol	S2	000	3.3122859147565457e-4	NA
M1	13.624948	382	131	04112023	4hcontrol	S2	000	0.0034294927047555995	NA
M1	276.346741	383	132	04112023	4hcontrol	S2	000	0.06955836691945431	NA
M1	217.955902	384	133	04112023	4hcontrol	S2	000	0.05486099292763733	NA
M1	14.329967	386	136	04112023	4hcontrol	S2	000	0.0036069508144829974	NA
M1	255.730438	388	138	04112023	4hcontrol	S2	000	0.06436910228978152	NA
M1	129.416046	389	139	04112023	4hcontrol	S2	000	0.03257490491966025	NA
M1	61.764523	390	141	04112023	4hcontrol	S2	000	0.015546553355007993	NA
M1	898.607361	391	143	04112023	4hcontrol	S2	000	0.2261856257351721	NA
M1	13.791137	392	145	04112023	4hcontrol	S2	000	0.003471323613989942	NA
M1	20.183205	393	146	04112023	4hcontrol	S2	000	0.0050802508975510766	NA
M1	599.408325	396	150	04112023	4hcontrol	S2	000	0.150875179689293	NA
M1	26.223454	397	151	04112023	4hcontrol	S2	000	0.006600622929826524	NA
M1	13.02679	398	154	04112023	4hcontrol	S2	000	0.00327893224043007	NA
M1	4.739531	399	158	04112023	4hcontrol	S2	000	0.0011929724053598599	NA
M1	1487.324829	400	0	04112023	4hcontrol	S2	001	0.374369843514806	NA
M1	1984.745972	402	3	04112023	4hcontrol	S2	001	0.4995741511649851	NA
M1	977.220581	403	4	04112023	4hcontrol	S2	001	0.24597311149198725	NA
M1	1135.028076	404	6	04112023	4hcontrol	S2	001	0.2856943385277349	NA
M1	2092.205811	406	9	04112023	4hcontrol	S2	001	0.5266225284435414	NA
M1	1854.267334	409	17	04112023	4hcontrol	S2	001	0.4667317845631128	NA
M1	1585.367065	410	18	04112023	4hcontrol	S2	001	0.39904774563376655	NA
M1	967.530151	412	21	04112023	4hcontrol	S2	001	0.24353396390838217	NA
M1	2064.662354	414	24	04112023	4hcontrol	S2	001	0.5196896517202505	NA
M1	1088.317139	415	25	04112023	4hcontrol	S2	001	0.27393687584429577	NA
M1	1518.553467	420	46	04112023	4hcontrol	S2	001	0.38223030552907966	NA
M1	1618.448242	428	61	04112023	4hcontrol	S2	001	0.4073745043991012	NA
M1	2017.045532	431	68	04112023	4hcontrol	S2	001	0.5077041715795082	NA
M1	32.061741	439	92	04112023	4hcontrol	S2	001	0.008070159743821664	NA
M1	35.426685	440	93	04112023	4hcontrol	S2	001	0.008917139189167887	NA
M1	140.385895	441	95	04112023	4hcontrol	S2	001	0.03533609102604176	NA
M1	133.389801	442	97	04112023	4hcontrol	S2	001	0.03357512626237555	NA
M1	599.911499	443	99	04112023	4hcontrol	S2	001	0.15100183203044124	NA
M1	2165.802979	444	100	04112023	4hcontrol	S2	001	0.5451474395658937	NA
M1	18.788071	445	101	04112023	4hcontrol	S2	001	0.0047290861169474	NA
M1	1.41964	446	102	04112023	4hcontrol	S2	001	3.573331086018999e-4	NA
M1	143.918335	448	105	04112023	4hcontrol	S2	001	0.036225230361471655	NA
M1	1.289389	450	107	04112023	4hcontrol	S2	001	3.2454804004331743e-4	NA
M1	0.855474	451	108	04112023	4hcontrol	S2	001	2.1532866342741946e-4	NA
M1	93.02758	452	109	04112023	4hcontrol	S2	001	0.023415678867256443	NA
M1	12.362008	453	110	04112023	4hcontrol	S2	001	0.003111602059114674	NA
M1	109.260643	454	112	04112023	4hcontrol	S2	001	0.027501651975875868	NA
M1	19.95487	455	113	04112023	4hcontrol	S2	001	0.005022777414588765	NA
M1	2.692838	456	114	04112023	4hcontrol	S2	001	6.77805763081713e-4	NA
M1	88.079193	457	115	04112023	4hcontrol	S2	001	0.02217013597661147	NA
M1	16.762619	458	116	04112023	4hcontrol	S2	001	0.00421926597981127	NA
M1	384.268188	459	117	04112023	4hcontrol	S2	001	0.09672293409234686	NA
M1	11.274842	460	118	04112023	4hcontrol	S2	001	0.002837954932838792	NA
M1	22.071856	461	119	04112023	4hcontrol	S2	001	0.005555637286279266	NA
M1	341.071228	462	121	04112023	4hcontrol	S2	001	0.08584996348081723	NA
M1	4.005233	464	123	04112023	4hcontrol	S2	001	0.0010081445708524086	NA
M1	23.342926	465	124	04112023	4hcontrol	S2	001	0.005875574308588173	NA
M1	25.489323	466	125	04112023	4hcontrol	S2	001	0.006415837130362561	NA
M1	11.702688	467	126	04112023	4hcontrol	S2	001	0.00294564670059885	NA
M1	522.212402	469	128	04112023	4hcontrol	S2	001	0.13144443729193672	NA
M1	374.632111	471	131	04112023	4hcontrol	S2	001	0.0942974675310093	NA
M1	1.070904	472	133	04112023	4hcontrol	S2	001	2.695538695262243e-4	NA
M1	2232.856445	473	2	04112023	4hcontrol	S2	002	0.5620252560886121	NA
M1	1306.501953	474	4	04112023	4hcontrol	S2	002	0.32885548748974625	NA
M1	2211.64502	476	8	04112023	4hcontrol	S2	002	0.5566861951766019	NA
M1	1539.383179	479	14	04112023	4hcontrol	S2	002	0.387473286665313	NA
M1	1255.396606	480	15	04112023	4hcontrol	S2	002	0.31599192171977025	NA
M1	1190.010132	481	16	04112023	4hcontrol	S2	002	0.29953369849772993	NA
M1	1209.807983	483	19	04112023	4hcontrol	S2	002	0.3045169531548734	NA
M1	1786.610352	485	21	04112023	4hcontrol	S2	002	0.4497020589307815	NA
M1	1571.643433	488	29	04112023	4hcontrol	S2	002	0.39559341349049887	NA
M1	1666.573853	489	32	04112023	4hcontrol	S2	002	0.4194880502149389	NA
M1	1918.074341	490	34	04112023	4hcontrol	S2	002	0.48279244512627895	NA
M1	1033.305542	498	59	04112023	4hcontrol	S2	002	0.2600900802023267	NA
M1	1798.507324	508	78	04112023	4hcontrol	S2	002	0.45269660824448765	NA
M1	1492.780884	517	97	04112023	4hcontrol	S2	002	0.3757431699171707	NA
M1	33.591255	522	102	04112023	4hcontrol	S2	002	0.008455148890556137	NA
M1	63.595947	523	104	04112023	4hcontrol	S2	002	0.01600753531598974	NA
M1	89.531097	524	105	04112023	4hcontrol	S2	002	0.022535590154932405	NA
M1	3.08268	525	106	04112023	4hcontrol	S2	002	7.759316638196338e-4	NA
M1	131.766479	526	107	04112023	4hcontrol	S2	002	0.033166524999716104	NA
M1	34.793438	527	108	04112023	4hcontrol	S2	002	0.008757746583279897	NA
M1	1.815942	528	109	04112023	4hcontrol	S2	002	4.570850355729279e-4	NA
M1	274.952881	529	110	04112023	4hcontrol	S2	002	0.069207522813374	NA
M1	10.614587	531	112	04112023	4hcontrol	S2	002	0.0026717642284208075	NA
M1	113.122955	532	113	04112023	4hcontrol	S2	002	0.02847382235241529	NA
M1	3.653534	533	114	04112023	4hcontrol	S2	002	9.1961952438839e-4	NA
M1	11.96734	536	117	04112023	4hcontrol	S2	002	0.0030122614211320203	NA
M1	1972.268555	537	119	04112023	4hcontrol	S2	002	0.49643349987033847	NA
M1	20.988695	538	120	04112023	4hcontrol	S2	002	0.005282998245926541	NA
M1	92.169365	539	121	04112023	4hcontrol	S2	002	0.023199660275360766	NA
M1	28.991716	540	122	04112023	4hcontrol	S2	002	0.0072974134301537295	NA
M1	455.389587	541	124	04112023	4hcontrol	S2	002	0.1146246772052389	NA
M1	244.64743000000001	543	126	04112023	4hcontrol	S2	002	0.061579433288274296	NA
M1	4.82284	544	127	04112023	4hcontrol	S2	002	0.0012139418510957619	NA
M1	22.186592	546	131	04112023	4hcontrol	S2	002	0.005584517123103072	NA
M1	95.198273	547	132	04112023	4hcontrol	S2	002	0.023962057158591135	NA
M1	2.183744	549	137	04112023	4hcontrol	S2	002	5.496633173978948e-4	NA
M1	99.135025	550	139	04112023	4hcontrol	S2	002	0.024952964592838373	NA
M1	16.508045	551	141	04112023	4hcontrol	S2	002	0.004155187960884486	NA
M1	7.81078	552	142	04112023	4hcontrol	S2	002	0.001966026808208805	NA
M1	1.712084	553	143	04112023	4hcontrol	S2	002	4.3094326583329243e-4	NA
M1	322.697021	555	145	04112023	4hcontrol	S2	002	0.08122504976649192	NA
M1	1677.924438	557	2	04112023	4hcontrol	S3	000	0.42234507017950745	NA
M1	2123.793701	572	54	04112023	4hcontrol	S3	000	0.5345734166460963	NA
M1	1898.116577	575	60	04112023	4hcontrol	S3	000	0.4777689392720743	NA
M1	8.122345	589	111	04112023	4hcontrol	S3	000	0.0020444498520660864	NA
M1	16.770554	590	112	04112023	4hcontrol	S3	000	0.004221263273644042	NA
M1	1.72709	591	113	04112023	4hcontrol	S3	000	4.3472037878282903e-4	NA
M1	11.576606	592	114	04112023	4hcontrol	S3	000	0.0029139109978863703	NA
M1	7.146035	593	115	04112023	4hcontrol	S3	000	0.001798705940046757	NA
M1	7.026849	594	116	04112023	4hcontrol	S3	000	0.0017687060077527768	NA
M1	225.565338	596	118	04112023	4hcontrol	S3	000	0.056776340072397416	NA
M1	28.819929	599	121	04112023	4hcontrol	S3	000	0.007254173465988592	NA
M1	15.522532	600	122	04112023	4hcontrol	S3	000	0.003907127590750096	NA
M1	3.02066	601	123	04112023	4hcontrol	S3	000	7.60320805154416e-4	NA
M1	0.238251	602	124	04112023	4hcontrol	S3	000	5.9969408059445535e-5	NA
M1	30.620216	603	125	04112023	4hcontrol	S3	000	0.007707318030868131	NA
M1	68.974892	604	126	04112023	4hcontrol	S3	000	0.01736145260336446	NA
M1	33.933044	605	127	04112023	4hcontrol	S3	000	0.008541179522164105	NA
M1	1436.981201	606	129	04112023	4hcontrol	S3	000	0.36169800763279536	NA
M1	312.304535	608	133	04112023	4hcontrol	S3	000	0.07860918988054778	NA
M1	0.707758	609	136	04112023	4hcontrol	S3	000	1.7814753478196128e-4	NA
M1	401.756989	610	137	04112023	4hcontrol	S3	000	0.10112498505389346	NA
M1	44.270313	612	140	04112023	4hcontrol	S3	000	0.011143140911124724	NA
M1	574.174255	613	141	04112023	4hcontrol	S3	000	0.14452359148680652	NA
M1	205.41124	614	142	04112023	4hcontrol	S3	000	0.051703415606048665	NA
M1	2142.985596	654	120	04112023	4hcontrol	S3	001	0.5394041480289195	NA
M1	11.190065	661	134	04112023	4hcontrol	S3	001	0.0028166159814511566	NA
M1	15.367847	662	136	04112023	4hcontrol	S3	001	0.003868192317086291	NA
M1	3.584713	663	139	04112023	4hcontrol	S3	001	9.022968074551594e-4	NA
M1	7.32417	664	140	04112023	4hcontrol	S3	001	0.001843543739278111	NA
M1	566.655273	665	142	04112023	4hcontrol	S3	001	0.1426310122332058	NA
M1	27.390287	667	145	04112023	4hcontrol	S3	001	0.006894322785500696	NA
M1	1.126433	669	147	04112023	4hcontrol	S3	001	2.835308990460708e-4	NA
M1	3.697096	671	153	04112023	4hcontrol	S3	001	9.305843780674325e-4	NA
M1	134.694107	672	156	04112023	4hcontrol	S3	001	0.033903429013459	NA
M1	2297.057617	704	107	04112023	4hcontrol	S3	002	0.5781851306812167	NA
M1	2219.0354	708	114	04112023	4hcontrol	S3	002	0.5585464044262353	NA
M1	2.066372	718	139	04112023	4hcontrol	S3	002	5.201199813247902e-4	NA
M1	3.666521	719	141	04112023	4hcontrol	S3	002	9.228884412133688e-4	NA
M1	9.701671	720	142	04112023	4hcontrol	S3	002	0.0024419770202747902	NA
M1	124.132202	721	145	04112023	4hcontrol	S3	002	0.031244925205163972	NA
M1	2.122124	722	147	04112023	4hcontrol	S3	002	5.34153141471569e-4	NA
M1	1.885347	723	148	04112023	4hcontrol	S3	002	4.7455474930494087e-4	NA
M1	17.365173	724	149	04112023	4hcontrol	S3	002	0.004370932947437223	NA
M1	141.687576	725	150	04112023	4hcontrol	S3	002	0.035663733046651235	NA
M1	29.426594	727	152	04112023	4hcontrol	S3	002	0.007406875200463511	NA
M1	1884.040771	730	155	04112023	4hcontrol	S3	002	0.47422596252159016	NA
M1	2.741724	732	157	04112023	4hcontrol	S3	002	6.901107040154092e-4	NA
M1	6.940878	733	160	04112023	4hcontrol	S3	002	0.0017470665183895481	NA
M1	19.384857	735	163	04112023	4hcontrol	S3	002	0.00487930123947853	NA
M1	3.59812	736	165	04112023	4hcontrol	S3	002	9.05671441155975e-4	NA
M1	16.348095	737	166	04112023	4hcontrol	S3	002	0.0041149274506700135	NA
M1	5.844115	738	168	04112023	4hcontrol	S3	002	0.0014710037615007978	NA
M1	175.043411	741	173	04112023	4hcontrol	S3	002	0.04405962511123243	NA
M1	2148.799072	748	9	04122023	4hlps	S2	000	0.5408674397443279	NA
M1	2232.550537	762	34	04122023	4hlps	S2	000	0.5619482569503896	NA
M1	2170.754639	768	53	04122023	4hlps	S2	000	0.5463938062930498	NA
M1	2067.045166	783	86	04122023	4hlps	S2	000	0.5202894218163128	NA
M1	304.909912	791	110	04122023	4hlps	S2	000	0.07674791263876177	NA
M1	130.610565	792	112	04122023	4hlps	S2	000	0.03287557353110684	NA
M1	52.680363	793	114	04122023	4hlps	S2	000	0.013260008081673179	NA
M1	9.009873	794	115	04122023	4hlps	S2	000	0.0022678467267746236	NA
M1	0.788522	796	117	04122023	4hlps	S2	000	1.984763865916622e-4	NA
M1	25.180027	797	118	04122023	4hlps	S2	000	0.006337985209341645	NA
M1	48.95031	799	120	04122023	4hlps	S2	000	0.01232112820104158	NA
M1	23.597584	800	121	04122023	4hlps	S2	000	0.005939673470890125	NA
M1	235.121567	802	123	04122023	4hlps	S2	000	0.05918170834539735	NA
M1	6.361956	803	125	04122023	4hlps	S2	000	0.0016013478869773387	NA
M1	3.009755	805	127	04122023	4hlps	S2	000	7.575759419853706e-4	NA
M1	546.274109	807	130	04122023	4hlps	S2	000	0.13750093369988386	NA
M1	102.360382	809	135	04122023	4hlps	S2	000	0.02576480903450027	NA
M1	434.044708	810	136	04122023	4hlps	S2	000	0.10925202500763853	NA
M1	0.750731	811	138	04122023	4hlps	S2	000	1.8896413312798524e-4	NA
M1	1216.135742	814	3	04122023	4hlps	S2	001	0.30610969342279604	NA
M1	1781.612915	815	4	04122023	4hlps	S2	001	0.44844416981927987	NA
M1	1200.083496	831	55	04122023	4hlps	S2	001	0.30206923319117224	NA
M1	2139.848877	833	60	04122023	4hlps	S2	001	0.5386146143787823	NA
M1	1534.485107	837	67	04122023	4hlps	S2	001	0.38624040840468643	NA
M1	1608.265991	838	68	04122023	4hlps	S2	001	0.4048115621021845	NA
M1	1550.897705	839	71	04122023	4hlps	S2	001	0.3903715717021234	NA
M1	1910.49353	842	75	04122023	4hlps	S2	001	0.48088430309002084	NA
M1	1770.029175	846	91	04122023	4hlps	S2	001	0.44552846314474537	NA
M1	2109.743652	850	99	04122023	4hlps	S2	001	0.5310369231088762	NA
M1	34.938683	854	113	04122023	4hlps	S2	001	0.008794305744305848	NA
M1	20.336052	855	114	04122023	4hlps	S2	001	0.005118723534029672	NA
M1	9.131557	856	115	04122023	4hlps	S2	001	0.0022984754227729845	NA
M1	113.349236	857	116	04122023	4hlps	S2	001	0.028530778829513388	NA
M1	2.225638	858	118	04122023	4hlps	S2	001	5.602083240557574e-4	NA
M1	52.37991	859	119	04122023	4hlps	S2	001	0.01318438200430232	NA
M1	76.751282	860	121	04122023	4hlps	S2	001	0.019318823213097018	NA
M1	71.341225	862	124	04122023	4hlps	S2	001	0.01795707482229127	NA
M1	156.001328	864	126	04122023	4hlps	S2	001	0.03926660243460639	NA
M1	264.113464	865	127	04122023	4hlps	S2	001	0.06647916733449043	NA
M1	32.894718	866	128	04122023	4hlps	S2	001	0.008279825758306946	NA
M1	12.969645	869	131	04122023	4hlps	S2	001	0.0032645484526450993	NA
M1	18.719597	870	132	04122023	4hlps	S2	001	0.004711850742290158	NA
M1	219.95784	871	133	04122023	4hlps	S2	001	0.05536489442996769	NA
M1	244.595612	872	134	04122023	4hlps	S2	001	0.06156639034286451	NA
M1	19.378872	873	135	04122023	4hlps	S2	001	0.0048777947739978575	NA
M1	119.244873	874	136	04122023	4hlps	S2	001	0.03001475103119718	NA
M1	65.426834	875	138	04122023	4hlps	S2	001	0.016468382110394524	NA
M1	15.485515	876	141	04122023	4hlps	S2	001	0.0038978101583861755	NA
M1	300.891998	879	144	04122023	4hlps	S2	001	0.07573657617337963	NA
M1	966.43335	885	6	04122023	4hlps	S2	002	0.24325789158663322	NA
M1	2182.288086	895	27	04122023	4hlps	S2	002	0.5492968538751165	NA
M1	1588.153809	897	30	04122023	4hlps	S2	002	0.39974918818004423	NA
M1	1795.079102	899	32	04122023	4hlps	S2	002	0.4518337012932624	NA
M1	1940.235352	900	33	04122023	4hlps	S2	002	0.48837052333652303	NA
M1	1541.952881	902	35	04122023	4hlps	S2	002	0.3881200982540542	NA
M1	1258.053345	904	39	04122023	4hlps	S2	002	0.3166606411173738	NA
M1	1135.759521	905	40	04122023	4hlps	S2	002	0.28587844824260716	NA
M1	2147.588867	908	49	04122023	4hlps	S2	002	0.5405628228592757	NA
M1	1653.936035	911	61	04122023	4hlps	S2	002	0.41630702489028965	NA
M1	12.549262	925	103	04122023	4hlps	S2	002	0.003158735173085921	NA
M1	11.780439	926	105	04122023	4hlps	S2	002	0.002965217159677846	NA
M1	29.033398	927	106	04122023	4hlps	S2	002	0.007307905074959978	NA
M1	12.241535	929	108	04122023	4hlps	S2	002	0.0030812781801083087	NA
M1	15.848598	930	109	04122023	4hlps	S2	002	0.003989200635599064	NA
M1	0.19939	931	110	04122023	4hlps	S2	002	5.0187828269232225e-5	NA
M1	21.341333	932	111	04122023	4hlps	S2	002	0.005371759645120109	NA
M1	62.119038	933	112	04122023	4hlps	S2	002	0.015635787207953812	NA
M1	1.478412	934	113	04122023	4hlps	S2	002	3.7212642342731407e-4	NA
M1	17.410355	935	114	04122023	4hlps	S2	002	0.004382305566208779	NA
M1	0.240085	936	115	04122023	4hlps	S2	002	6.0431038417265745e-5	NA
M1	12.797963	937	116	04122023	4hlps	S2	002	0.0032213349176989214	NA
M1	50.260754	938	117	04122023	4hlps	S2	002	0.01265097592875333	NA
M1	14.437863	939	118	04122023	4hlps	S2	002	0.0036341089764717486	NA
M1	5.589717	941	120	04122023	4hlps	S2	002	0.001406970042979126	NA
M1	150.886246	942	122	04122023	4hlps	S2	002	0.037979101271062375	NA
M1	80.851982	944	124	04122023	4hlps	S2	002	0.020350997481533954	NA
M1	42.689903	945	125	04122023	4hlps	S2	002	0.010745340892693623	NA
M1	217.999451	947	130	04122023	4hlps	S2	002	0.05487195450912736	NA
M1	113.246986	948	131	04122023	4hlps	S2	002	0.028505041804384103	NA
M1	73.650177	950	133	04122023	4hlps	S2	002	0.018538253850617165	NA
M1	39.727028	951	134	04122023	4hlps	S2	002	0.009999564967706404	NA
M1	29.838709	953	136	04122023	4hlps	S2	002	0.0075106073678097894	NA
M1	2.141586	954	137	04122023	4hlps	S2	002	5.390518601323636e-4	NA
M1	28.994467	955	138	04122023	4hlps	S2	002	0.007298105875690459	NA
M1	2.288132	958	141	04122023	4hlps	S2	002	5.759384917665624e-4	NA
M1	9.300075	959	143	04122023	4hlps	S2	002	0.0023408925572545253	NA
M1	1880.809204	960	0	04132023	4hlpsro	S1	000	0.47341255498040696	NA
M1	1399.237549	961	1	04132023	4hlpsro	S1	000	0.352197671984921	NA
M1	1971.591675	970	16	04132023	4hlpsro	S1	000	0.4962631245395852	NA
M1	1515.265625	971	21	04132023	4hlpsro	S1	000	0.3814027331850686	NA
M1	1269.007446	980	48	04132023	4hlpsro	S1	000	0.3194178633443251	NA
M1	1482.407715	986	64	04132023	4hlpsro	S1	000	0.37313217225239453	NA
M1	167.142548	990	72	04132023	4hlpsro	S1	000	0.04207092379510459	NA
[truncated: 8,166 more rows]
