# Supplementary material for: Polarized microtubule remodeling transforms the morphology of reactive microglia and drives cytokine release
Source: Nat Commun. 2023 Oct 9;14:6322. doi: 10.1038/s41467-023-41891-6 (PMC10562429; doi:10.1038/s41467-023-41891-6)
Supplement: Supplementary file 10 — Source Data [file 41467_2023_41891_MOESM10_ESM.zip › data/Fig 7/Fig7c_anova.csv]

term	group1	group2	null.value	estimate	conf.low	conf.high	p.adj	p.adj.signif
Group	4hcontrol	4hro	0	-0.054866437908992705	-0.30975076129909396	0.20001788548110855	0.94	ns
Group	4hcontrol	4hlps	0	-0.3311699979966042	-0.5860543213867054	-0.07628567460650293	0.00613	**
Group	4hcontrol	4hlpsro	0	-0.19828944114162395	-0.4531737645317252	0.05659488224847731	0.177	ns
Group	4hro	4hlps	0	-0.2763035600876115	-0.5311878834777127	-0.021419236697510224	0.0289	*
Group	4hro	4hlpsro	0	-0.14342300323263124	-0.3983073266227325	0.11146132015747001	0.447	ns
Group	4hlps	4hlpsro	0	0.13288055685498024	-0.12200376653512102	0.3877648802450815	0.513	ns
