# Supplementary material for: Polarized microtubule remodeling transforms the morphology of reactive microglia and drives cytokine release
Source: Nat Commun. 2023 Oct 9;14:6322. doi: 10.1038/s41467-023-41891-6 (PMC10562429; doi:10.1038/s41467-023-41891-6)
Supplement: Supplementary file 10 — Source Data [file 41467_2023_41891_MOESM10_ESM.zip › data/Fig 6/Fig6e_MTspindown_cdki.xlsx]

## Sheet: Sheet1
	control	LPS	LPS + CDKi		Table Analyzed	D252 final CDKi
Exp1	0.439365	0.585841	0.297551		Data sets analyzed	A-C
	0.3441	0.654844	0.538224
		0.644956	0.41282		ANOVA summary
					F	5.615
					P value	0.0127
Exp2	0.475463	0.43004	0.438661		P value summary	*
	0.515855	0.470724	0.530948		Significant diff. among means (P < 0.05)?	Yes
					R squared	0.3842
Exp3	0.426844	0.929803
	0.378857	0.85676			Brown-Forsythe test
	0.488249	0.508378	0.499061		F (DFn, DFd)	2.953 (2, 18)
					P value	0.0778
					P value summary	ns
					Are SDs significantly different (P < 0.05)?	No
					Bartlett's test
					Bartlett's statistic (corrected)	6.65
					P value	0.036
					P value summary	*
					Are SDs significantly different (P < 0.05)?	Yes
					ANOVA table	SS	DF	MS	F (DFn, DFd)	P value
					Treatment (between columns)	0.1796	2	0.08982	F (2, 18) = 5.615	P=0.0127
					Residual (within columns)	0.2879	18	0.01599
					Total	0.4675	20
					Data summary
					Number of treatments (columns)	3
					Number of values (total)	21
					Number of families	1
					Number of comparisons per family	3
					Alpha	0.05
					Tukey's multiple comparisons test	Mean Diff.	95.00% CI of diff.	Below threshold?	Summary	Adjusted P Value
					control vs. LPS	-0.1968	-0.3638 to -0.02973	Yes	*	0.0197	A-B
					control vs. LPS + CDKi	-0.01449	-0.1941 to 0.1651	No	ns	0.9769	A-C
					LPS vs. LPS + CDKi	0.1823	0.007975 to 0.3566	Yes	*	0.0396	B-C
					Test details	Mean 1	Mean 2	Mean Diff.	SE of diff.	n1	n2	q	DF
					control vs. LPS	0.4384	0.6352	-0.1968	0.06545	7	8	4.252	18
					control vs. LPS + CDKi	0.4384	0.4529	-0.01449	0.07036	7	6	0.2912	18
					LPS vs. LPS + CDKi	0.6352	0.4529	0.1823	0.0683	8	6	3.774	18
