# Supplementary material for: Polarized microtubule remodeling transforms the morphology of reactive microglia and drives cytokine release
Source: Nat Commun. 2023 Oct 9;14:6322. doi: 10.1038/s41467-023-41891-6 (PMC10562429; doi:10.1038/s41467-023-41891-6)
Supplement: Supplementary file 10 — Source Data [file 41467_2023_41891_MOESM10_ESM.zip › data/Fig 6/Fig6k_cdki_luminex_il6-aov.csv]

term	group1	group2	null.value	estimate	conf.low	conf.high	p.adj	p.adj.signif
Condition	LPS	LPS + RO3306 5uM	0	-1287.505000000002	-3663.4149471802957	1088.4049471802919	0.205	ns
Condition	LPS	LPS + RO3306 10uM	0	-2225.720000000002	-4601.629947180296	150.1899471802917	0.0591	ns
Condition	LPS + RO3306 5uM	LPS + RO3306 10uM	0	-938.2150000000001	-3314.124947180294	1437.6949471802936	0.355	ns
