# Supplementary material for: Polarized microtubule remodeling transforms the morphology of reactive microglia and drives cytokine release
Source: Nat Commun. 2023 Oct 9;14:6322. doi: 10.1038/s41467-023-41891-6 (PMC10562429; doi:10.1038/s41467-023-41891-6)
Supplement: Supplementary file 10 — Source Data [file 41467_2023_41891_MOESM10_ESM.zip › data/Fig 6/Fig6f_cdki_displacement_aov.csv]

term	group1	group2	null.value	estimate	conf.low	conf.high	p.adj	p.adj.signif
LPS	Control	24h LPS	0	-0.5338894770031175	-0.6776036819210224	-0.39017527208521263	3.62e-10	****
SIRNA	CDKi	Control	0	0.3756324306157919	0.2318905910077137	0.5193742702238701	1.16e-6	****
LPS:SIRNA	Control:CDKi	24h LPS:CDKi	0	-0.4376391208795125	-0.707985587411109	-0.16729265434791601	3.02e-4	***
LPS:SIRNA	Control:CDKi	Control:Control	0	0.4700318183524046	0.2022974562337575	0.7377661804710517	7.73e-5	****
LPS:SIRNA	Control:CDKi	24h LPS:Control	0	-0.1564060780003329	-0.42414044011898	0.11132828411831419	0.426	ns
LPS:SIRNA	24h LPS:CDKi	Control:Control	0	0.9076709392319171	0.63993657711327	1.175405301350564	3.09e-10	****
LPS:SIRNA	24h LPS:CDKi	24h LPS:Control	0	0.2812330428791796	0.013498680760532511	0.5489674049978267	0.0356	*
LPS:SIRNA	Control:Control	24h LPS:Control	0	-0.6264378963527375	-0.8915344171749431	-0.36134137553053186	8.96e-8	****
