# Supplementary material for: Polarized microtubule remodeling transforms the morphology of reactive microglia and drives cytokine release
Source: Nat Commun. 2023 Oct 9;14:6322. doi: 10.1038/s41467-023-41891-6 (PMC10562429; doi:10.1038/s41467-023-41891-6)
Supplement: Supplementary file 10 — Source Data [file 41467_2023_41891_MOESM10_ESM.zip › data/Fig 6/Fig6k_cdki_luminex_tnfa-aov.csv]

term	group1	group2	null.value	estimate	conf.low	conf.high	p.adj	p.adj.signif
Condition	LPS	LPS + RO3306 5uM	0	-562.105	-2021.869458730428	897.659458730428	0.368	ns
Condition	LPS	LPS + RO3306 10uM	0	-668.315	-2128.079458730428	791.449458730428	0.28	ns
Condition	LPS + RO3306 5uM	LPS + RO3306 10uM	0	-106.20999999999998	-1565.974458730428	1353.554458730428	0.951	ns
