# Supplementary material for: Polarized microtubule remodeling transforms the morphology of reactive microglia and drives cytokine release
Source: Nat Commun. 2023 Oct 9;14:6322. doi: 10.1038/s41467-023-41891-6 (PMC10562429; doi:10.1038/s41467-023-41891-6)
Supplement: Supplementary file 10 — Source Data [file 41467_2023_41891_MOESM10_ESM.zip › data/Fig 6/Fig6a_cdk1-phospho.csv]

Timepoint	log2FC	SE	Tvalue	DF	pvalue	adj.pvalue	log10p	abslog2FC	protmeta_description	Protein_Name	Gene_Name	ReferenceOriginal	Uniprot	nPS	Phosphosites	P1	P2	P3	P4	P5	P6	P7	P8	P9	P10	P11	P12	P13	P14	Signif_Symbol
0.5h LPS	0.061377762	0.21118632	0.290633229	7	0.7798	0.9145	0.108042514	0.061377762	Cyclin-dependent kinase 1	CDK1	Cdk1	CDK1_MOUSE	P11440	1	Y15	Y15	NA	NA	NA	NA	NA	NA	NA	NA	NA	NA	NA	NA	NA	ns
1h LPS	-0.181797978	0.188890787	-0.962450209	7	0.3679	0.5781	0.434289244	0.181797978	Cyclin-dependent kinase 1	CDK1	Cdk1	CDK1_MOUSE	P11440	1	Y15	Y15	NA	NA	NA	NA	NA	NA	NA	NA	NA	NA	NA	NA	NA	ns
4h LPS	-1.159219122	0.188890787	-6.136980729	7	5e-4	0.0025	3.324638785	1.159219122	Cyclin-dependent kinase 1	CDK1	Cdk1	CDK1_MOUSE	P11440	1	Y15	Y15	NA	NA	NA	NA	NA	NA	NA	NA	NA	NA	NA	NA	NA	**
1h LPS	-0.182193587	0.195661981	-0.931164992	7	0.3828	0.9151	0.417073503	0.182193587	Cyclin-dependent kinase 1	CDK1	Cdk1	CDK1_MOUSE	P11440	1	T14	T14	NA	NA	NA	NA	NA	NA	NA	NA	NA	NA	NA	NA	NA	ns
0.5h LPS	0.088680113	0.218756745	0.40538230200000003	7	0.6973	0.9975	0.156580234	0.088680113	Cyclin-dependent kinase 1	CDK1	Cdk1	CDK1_MOUSE	P11440	1	T14	T14	NA	NA	NA	NA	NA	NA	NA	NA	NA	NA	NA	NA	NA	ns
1h LPS	-0.205963674	0.286780652	-0.718192361	7	0.4959	0.9239	0.30460243	0.205963674	Cyclin-dependent kinase 1	CDK1	Cdk1	CDK1_MOUSE	P11440	1	Y15	Y15	NA	NA	NA	NA	NA	NA	NA	NA	NA	NA	NA	NA	NA	ns
4h LPS	-1.175735585	0.195661981	-6.00901401	7	5e-4	0.0066	3.269695536	1.175735585	Cyclin-dependent kinase 1	CDK1	Cdk1	CDK1_MOUSE	P11440	1	T14	T14	NA	NA	NA	NA	NA	NA	NA	NA	NA	NA	NA	NA	NA	**
0.5h LPS	-0.082980221	0.320630517	-0.258803254	7	0.8032	0.9975	0.095158864	0.082980221	Cyclin-dependent kinase 1	CDK1	Cdk1	CDK1_MOUSE	P11440	1	Y15	Y15	NA	NA	NA	NA	NA	NA	NA	NA	NA	NA	NA	NA	NA	ns
4h LPS	-0.783210408	0.286780652	-2.731043402	7	0.0293	0.1055	1.533213702	0.783210408	Cyclin-dependent kinase 1	CDK1	Cdk1	CDK1_MOUSE	P11440	1	Y15	Y15	NA	NA	NA	NA	NA	NA	NA	NA	NA	NA	NA	NA	NA	ns
