# Supplementary material for: Polarized microtubule remodeling transforms the morphology of reactive microglia and drives cytokine release
Source: Nat Commun. 2023 Oct 9;14:6322. doi: 10.1038/s41467-023-41891-6 (PMC10562429; doi:10.1038/s41467-023-41891-6)
Supplement: Supplementary file 10 — Source Data [file 41467_2023_41891_MOESM10_ESM.zip › data/Fig 6/Fig6k_cdki_luminex_selected.csv]

ExpID	Well	Inhibitor	Concentration	LPS	Run	Condition	Cytokine	Conc
D236	1	Control	NA	TRUE	9	LPS	IL-1 beta	18.52
D236	1	Control	NA	TRUE	9	LPS	TNF alpha	1244.57
D236	1	Control	NA	TRUE	9	LPS	IL-6	4869.96
D236	1	Control	NA	TRUE	9	LPS	CCL2	39520.56
D236	1	Control	NA	TRUE	9	LPS	IL-12(p40)	2843.29
D236	2	Control	NA	TRUE	9	LPS	IL-1 beta	13.19
D236	2	Control	NA	TRUE	9	LPS	TNF alpha	434.38
D236	2	Control	NA	TRUE	9	LPS	IL-6	3953.1
D236	2	Control	NA	TRUE	9	LPS	CCL2	26868.92
D236	2	Control	NA	TRUE	9	LPS	IL-12(p40)	2235.43
D236	3	RO3306	10uM	TRUE	9	LPS + RO3306 10uM	IL-1 beta	1.22
D236	3	RO3306	10uM	TRUE	9	LPS + RO3306 10uM	TNF alpha	187.38
D236	3	RO3306	10uM	TRUE	9	LPS + RO3306 10uM	IL-6	2519.91
D236	3	RO3306	10uM	TRUE	9	LPS + RO3306 10uM	CCL2	12146.44
D236	3	RO3306	10uM	TRUE	9	LPS + RO3306 10uM	IL-12(p40)	1130.57
D236	4	RO3306	10uM	TRUE	9	LPS + RO3306 10uM	IL-1 beta	0.77
D236	4	RO3306	10uM	TRUE	9	LPS + RO3306 10uM	TNF alpha	154.94
D236	4	RO3306	10uM	TRUE	9	LPS + RO3306 10uM	IL-6	1851.71
D236	4	RO3306	10uM	TRUE	9	LPS + RO3306 10uM	CCL2	11509.91
D236	4	RO3306	10uM	TRUE	9	LPS + RO3306 10uM	IL-12(p40)	941.18
D236	5	RO3306	5uM	TRUE	9	LPS + RO3306 5uM	IL-1 beta	2.38
D236	5	RO3306	5uM	TRUE	9	LPS + RO3306 5uM	TNF alpha	140.69
D236	5	RO3306	5uM	TRUE	9	LPS + RO3306 5uM	IL-6	2720.14
D236	5	RO3306	5uM	TRUE	9	LPS + RO3306 5uM	CCL2	13203.98
D236	5	RO3306	5uM	TRUE	9	LPS + RO3306 5uM	IL-12(p40)	1657.89
D236	6	RO3306	5uM	TRUE	9	LPS + RO3306 5uM	IL-1 beta	3.08
D236	6	RO3306	5uM	TRUE	9	LPS + RO3306 5uM	TNF alpha	414.05
D236	6	RO3306	5uM	TRUE	9	LPS + RO3306 5uM	IL-6	3527.91
D236	6	RO3306	5uM	TRUE	9	LPS + RO3306 5uM	CCL2	18974.76
D236	6	RO3306	5uM	TRUE	9	LPS + RO3306 5uM	IL-12(p40)	2471.36
