# Supplementary material for: Polarized microtubule remodeling transforms the morphology of reactive microglia and drives cytokine release
Source: Nat Commun. 2023 Oct 9;14:6322. doi: 10.1038/s41467-023-41891-6 (PMC10562429; doi:10.1038/s41467-023-41891-6)
Supplement: Supplementary file 10 — Source Data [file 41467_2023_41891_MOESM10_ESM.zip › data/Fig 6/Fig6j_cdkiIF_TNFa.xlsx]

## Sheet: TNF area
	LPS	LPS + CDKi		Table Analyzed	TNFa
Exp1	787.265	193.034
	561.28	47.3158		Column D	LPS + CDKi
	940.974	179.836		vs.	vs.
	65.6316	39.9536		Column C	LPS
	200.89	117.706
	730.522	132.296		Unpaired t test
	496.367	82.2864		P value	0.0006
	963.868	57.1022		P value summary	***
	50.2337	21.4133		Significantly different (P < 0.05)?	Yes
	533.807	37.0805		One- or two-tailed P value?	Two-tailed
	652.994	53.0619		t, df	t=3.581, df=90
	304.006	69.3127
	134.944	153.664		How big is the difference?
	33.1749	56.743		Mean of column C	255.2
	968.537	340.952		Mean of column D	80.55
	206.187	4.8483		Difference between means (D - C) ± SEM	-174.6 ± 48.77
	63.0728	245.019		95% confidence interval	-271.5 to -77.76
	40.3576	91.13		R squared (eta squared)	0.1247
	693.711	35.9133
	6.19505	100.019		F test to compare variances
	113.845	26.8901		F, DFn, Dfd	14.78, 51, 39
	185.447	25.5433		P value	<0.0001
	125.607	268.721		P value summary	****
	1072.73	110.074		Significantly different (P < 0.05)?	Yes
	76.9892
	90.9954			Data analyzed
	603.119			Sample size, column C	52
				Sample size, column D	40
Exp2	187.214	102.341
	95.0715	78.4055
	300.39	14.1906
	26.847	29.1482
	68.486	37.8037
	105.758	36.1127
	2.30117	184.102
	12.0027	27.5531
	131.271	12.1073
	105.845	42.4671
	24.6592	77.1241
	18.7319	19.2636
	2.24016	19.3595
	160.472	5.23865
	7.58341	29.6712
	280.926	17.2065
	42.5804
	102.585
	49.1876
	36.7316
	50.8524
	408.641
	188.548
	9.77998
	148.853

## Sheet: TNF distribution
LPS	LPS + CDKi		Table Analyzed	D236 Tnfa R80
17.4961	8.2507
14.2768	7.132		Column B	LPS + CDKi
9.6613	10.4882		vs.	vs.
8.5411	9.789		Column A	LPS
7.981	9.4203
8.4176	6.46032		Unpaired t test
7.1525	4.4905		P value	0.0029
10.3542	4.39384		P value summary	**
9.2997	9.9388		Significantly different (P < 0.05)?	Yes
7.8874	9.3712		One- or two-tailed P value?	Two-tailed
12.7524	3.54762		t, df	t=3.090, df=68
14.4472	11.8203
9.6811	9.1613		How big is the difference?
12.6276	9.789		Mean of column A	10.69
12.7338	6.7535		Mean of column B	8.795
13.7452	5.35672		Difference between means (B - A) ± SEM	-1.890 ± 0.6117
7.5941	8.0411		95% confidence interval	-3.111 to -0.6694
13.0554	13.8286		R squared (eta squared)	0.1231
10.7969	11.3143
8.9741	11.7659		F test to compare variances
10.0958	12.6063		F, DFn, Dfd	1.086, 38, 30
9.5349	11.3457		P value	0.8234
11.2176	8.8706		P value summary	ns
5.359	6.7327		Significantly different (P < 0.05)?	No
12.9317	7.0132
9.9175	9.3049		Data analyzed
10.2706	8.7409		Sample size, column A	39
11.1147	10.7776		Sample size, column B	31
10.6926	10.4977
7.701	7.4032
8.2611	8.2413
10.2724
15.5394
14.9794
12.0883
8.9397
9.6381
10.6966
9.9929
