# Supplementary material for: Polarized microtubule remodeling transforms the morphology of reactive microglia and drives cytokine release
Source: Nat Commun. 2023 Oct 9;14:6322. doi: 10.1038/s41467-023-41891-6 (PMC10562429; doi:10.1038/s41467-023-41891-6)
Supplement: Supplementary file 10 — Source Data [file 41467_2023_41891_MOESM10_ESM.zip › data/Fig 6/Fig6c_cdki.csv]

Key	ExpID	Well	Norm_Size	Norm_Ramification	Norm_Perimeter
Control	D239A	B11	1.026069018809292	1.0904347826086955	1.0430891471571107
Control	D239A	C11	0.9853188691541208	0.9913043478260868	0.9916432010173495
Control	D239A	D11	0.9886121120365872	0.9182608695652174	0.9652676518255399
Control	D239B	B11	1.0292364726926373	1.0332778702163061	1.0249473629178292
Control	D239B	C11	0.9867163228420386	0.9833610648918469	0.9874336392541931
Control	D239B	D11	0.9840472044653239	0.9833610648918469	0.9876189978279777
Control	D245A	A1	0.9903694591795991	1.0251322751322751	1.0108470531734477
Control	D245A	B1	0.960789746620448	1.039304610733182	0.989833132154274
Control	D245A	C1	1.0235250518489163	0.9183673469387755	0.9839800007289614
Control	D245A	D1	1.0233550921597072	1.0119047619047619	1.0120664555537213
Control	D245A	E1	0.9572285195722852	0.9403383793410508	0.9561372377873908
Control	D245A	F1	0.9873330848733308	1.0543187889581478	1.0176007366411848
Control	D245A	G1	0.9996530649965306	0.9866429207479963	0.9974965709736517
Control	D245A	H1	1.0557853305578533	1.018699910952805	1.028765454597773
Control	D245B	A1	0.9329188026691096	1.050826699326393	1.0124294298041618
Control	D245B	B1	1.1480277306720206	0.9797917942437231	1.0433233882769337
Control	D245B	C1	0.8812051277053323	1.0238824249846907	0.9631125379557047
Control	D245B	D1	1.0378483389535376	0.9454990814451929	0.9811346439631994
Control	D245B	E1	0.9887075444547055	1.0525002711790867	1.0234768495641018
Control	D245B	F1	0.9922348912998006	1.0298025816249052	1.0096073855625423
Control	D245B	G1	0.991094165772074	0.9474183750949128	0.9700016774035607
Control	D245B	H1	1.0265518415302581	0.9768413059984814	0.9998486936653082
LPS	D239A	E11	1.4902660296856163	0.8452173913043478	1.134380961031883
LPS	D239A	F11	1.472269850245335	0.8686956521739131	1.1379780179852848
LPS	D239A	G11	1.388479951181737	0.8608695652173912	1.1115450994640748
LPS	D239B	E11	1.5864537365536904	0.9284525790349418	1.195405959040508
LPS	D239B	F11	1.6110584788824136	0.9584026622296173	1.2086519678901917
LPS	D239B	G11	1.5489385017145287	1.0133111480865227	1.2086234511865326
LPS	D245A	A12	1.5437310764759407	1.0747354497354498	1.2453475109183414
LPS	D245A	B12	1.6714185621930486	0.9863945578231292	1.2473601948471003
LPS	D245A	C12	1.4368401094582253	1.0052910052910053	1.160388665078674
LPS	D245A	D12	1.6511112942085033	0.9561602418745275	1.23096928285204
LPS	D245A	E12	1.6798025825123115	1.2497137768731712	1.4091112758444448
LPS	D245A	F12	1.5956646759566468	1.182546749777382	1.3342509375869247
LPS	D245A	G12	1.687667596876676	1.2003561887800533	1.382276489828021
LPS	D245A	H12	1.5400899304008995	1.1932324131789849	1.319144038289995
LPS	D245B	A12	1.6292718424523582	1.0238824249846907	1.299958782846101
LPS	D245B	B12	1.6630892280503415	1.050826699326393	1.3287805394531353
LPS	D245B	C12	1.5745200085764965	1.0606246172688303	1.307824074599267
LPS	D245B	D12	1.5985978727689738	0.9699938763012859	1.2444101598393664
LPS	D245B	E12	1.8861706444625297	0.9751599956611346	1.3458938909480438
LPS	D245B	F12	1.6649833484873549	1.0415717539863325	1.2898865032482691
LPS	D245B	G12	1.7307870003442758	0.9356492027334853	1.2743481360419622
LPS	D245B	H12	1.56395552010022	1.10041761579347	1.2782041808150368
CDKi 10uM	D239A	D2	1.3224360047955983	1.5589565217391304	1.3384494026418576
CDKi 10uM	D239A	E2	1.3989277890997973	1.5652173913043477	1.3634739041262889
CDKi 10uM	D239B	D2	1.534152756350288	1.3427620632279536	1.3575661943983688
CDKi 10uM	D239B	E2	1.4922168101024476	1.437603993344426	1.389522012518833
CDKi 10uM	D245A	A3	1.2916631439020736	1.2764550264550265	1.2480958562831115
CDKi 10uM	D245A	B3	1.3896155317505028	1.2698412698412698	1.3292705347360838
CDKi 10uM	D245A	C3	1.2906476459701108	1.2962962962962963	1.2694822980294458
CDKi 10uM	D245A	D3	1.308545208440237	1.25	1.233744428269124
CDKi 10uM	D245A	E3	1.3258401432584015	1.3642030276046304	1.3019749273430081
CDKi 10uM	D245A	F3	1.3155007731550077	1.410507569011576	1.3244706190791347
CDKi 10uM	D245A	G3	1.3906124539061246	1.3642030276046304	1.3457513644167778
CDKi 10uM	D245A	H3	1.3067253880672538	1.5031166518254675	1.37466069424595
CDKi 10uM	D245B	A3	1.29985380971873	1.20269442743417	1.3022503053472638
CDKi 10uM	D245B	B3	1.2062309546550234	1.2541334966319655	1.3148498977133931
CDKi 10uM	D245B	C3	1.168307246489809	1.2565829761175749	1.292085928312403
CDKi 10uM	D245B	D3	1.1026866525024528	1.2859767299448865	1.2923052489478282
CDKi 10uM	D245B	E3	1.394946059341222	1.2677079943594751	1.3445487298687286
CDKi 10uM	D245B	F3	1.4228714196944965	1.2063401670463176	1.3165186849156085
CDKi 10uM	D245B	G3	1.3852706077101666	1.144552012148823	1.2576327528912543
CDKi 10uM	D245B	H3	1.2853195528329064	1.2239939255884587	1.2605050231436357
