# Supplementary material for: Polarized microtubule remodeling transforms the morphology of reactive microglia and drives cytokine release
Source: Nat Commun. 2023 Oct 9;14:6322. doi: 10.1038/s41467-023-41891-6 (PMC10562429; doi:10.1038/s41467-023-41891-6)
Supplement: Supplementary file 10 — Source Data [file 41467_2023_41891_MOESM10_ESM.zip › data/Fig 6/Fig6c_cdki_ramification_aov.csv]

term	group1	group2	null.value	estimate	conf.low	conf.high	p.adj	p.adj.signif
Key	Control	LPS	0	0.021828819946803746	-0.04843150829536806	0.09208914818897555	0.737	ns
Key	Control	CDKi 10uM	0	0.3239994316214858	0.2520040191917163	0.39599484405125535	2.03e-11	****
Key	LPS	CDKi 10uM	0	0.30217061167468207	0.23017519924491253	0.3741660241044516	2.04e-11	****
