# Supplementary material for: Polarized microtubule remodeling transforms the morphology of reactive microglia and drives cytokine release
Source: Nat Commun. 2023 Oct 9;14:6322. doi: 10.1038/s41467-023-41891-6 (PMC10562429; doi:10.1038/s41467-023-41891-6)
Supplement: Supplementary file 10 — Source Data [file 41467_2023_41891_MOESM10_ESM.zip › data/Fig 6/Fig6f_cdki_tally_aov.csv]

term	group1	group2	null.value	estimate	conf.low	conf.high	p.adj	p.adj.signif
LPS	Control	24h LPS	0	-49.372549019607845	-149.77191643374255	51.02681839452684	0.332	ns
SIRNA	CDKi	Control	0	257.74307692307707	157.32440379442608	358.16175005172806	1.71e-6	****
LPS:SIRNA	Control:CDKi	24h LPS:CDKi	0	-83.36000000000001	-272.2252150838098	105.50521508380979	0.657	ns
LPS:SIRNA	Control:CDKi	Control:Control	0	224.4092307692309	37.36884316736413	411.4496183710977	0.0119	*
LPS:SIRNA	Control:CDKi	24h LPS:Control	0	207.71692307692322	20.676535475056454	394.75731067878996	0.0233	*
LPS:SIRNA	24h LPS:CDKi	Control:Control	0	307.76923076923094	120.72884316736418	494.8096183710977	2.33e-4	***
LPS:SIRNA	24h LPS:CDKi	24h LPS:Control	0	291.0769230769232	104.03653547505644	478.11731067879	5.5e-4	***
LPS:SIRNA	Control:Control	24h LPS:Control	0	-16.69230769230768	-201.88988791370087	168.50527252908552	0.995	ns
