# Supplementary material for: Polarized microtubule remodeling transforms the morphology of reactive microglia and drives cytokine release
Source: Nat Commun. 2023 Oct 9;14:6322. doi: 10.1038/s41467-023-41891-6 (PMC10562429; doi:10.1038/s41467-023-41891-6)
Supplement: Supplementary file 10 — Source Data [file 41467_2023_41891_MOESM10_ESM.zip › data/Fig 6/Fig6d_cdkiIF_gTub.xlsx]

## Sheet: Sheet1
	LPS	LPS + CDKi		Table Analyzed	Gamma Tubulin
Exp1	1.35699	0.956545
	1.3343	0.23576		Column D	LPS + CDKi
	1.53743	0.379472		vs.	vs.
	1.59779	0.411013		Column C	LPS
	1.27003	0.193314
	0.989464	0.29741		Unpaired t test
	1.27562	0.209344		P value	0.0077
	1.78798	0.51449		P value summary	**
	0.885115	0.174228		Significantly different (P < 0.05)?	Yes
	1.13041	0.151288		One- or two-tailed P value?	Two-tailed
	1.33342	0.324565		t, df	t=2.678, df=390
	0.728934	0.214011
	0.695868	0.292298		How big is the difference?
	0.991714	0.298016		Mean of column C	0.9206
	0.878345	0.321369		Mean of column D	0.8334
	0.786098	0.310831		Difference between means (D - C) ± SEM	-0.08726 ± 0.03258
	1.22505	1.33722		95% confidence interval	-0.1513 to -0.02320
	0.495744	0.723196		R squared (eta squared)	0.01806
	0.756061	0.883957
	0.888756	0.919638		F test to compare variances
	1.00167	1.63892		F, DFn, Dfd	1.107, 200, 190
	0.912429	1.40869		P value	0.4792
	1.01369	1.11477		P value summary	ns
	1.17489	1.81548		Significantly different (P < 0.05)?	No
	0.492269	1.30802
	0.555072	0.646493		Data analyzed
	0.419973	0.945628		Sample size, column C	191
	0.903775	0.842144		Sample size, column D	201
	1.09536	1.30038
	1.36279	1.39935
	0.77984	1.13909
	0.840273	1.33409
	1.11943	1.22166
	1.33573	0.94377
	1.14445	1.46711
	1.65807	1.36404
	0.862814	1.39103
	0.936807	0.899394
	0.90677	0.346646
	0.919172	0.411306
	0.814703	1.37907
	1.17907	1.37907
	0.754903	0.936341
	0.79396	0.94377
	0.598835	0.963089
	1.20752	0.460548
	1.70531	0.468803
	1.179
	0.822013
	1.76034
	1.43893
	1.16283
	1.16283
	0.61649
	0.601631
Exp2	0.657416	0.936343
	0.764625	0.617932
	0.77354	0.786428
	0.821623	1.47485
	1.17919	1.48152
	1.40021	0.913971
	0.613183	0.54956
	0.676262	0.375028
	0.859477	0.432485
	0.793402	1.06491
	1.21393	0.954594
	1.10639	1.61732
	0.557874	1.26425
	0.403527	0.96274
	0.796191	0.831632
	0.81221	0.737097
	0.725315	0.562804
	0.623547	1.00046
	0.549605	0.849132
	0.582348	1.22703
	0.429159	1.10164
	0.262436	0.633977
	0.456895	0.470313
	0.605853	0.596562
	0.519321	0.660308
	0.46909	0.661938
	0.568186	0.94476
	0.987091	0.948603
	1.26841	0.822736
	0.317661	0.863553
	0.392968	0.972683
	0.78963	0.73535
	0.66188	0.853098
	1.67654	0.811427
	1.6809	0.867014
	0.446123	0.638654
	0.334113	0.71081
	0.425517	0.82489
	0.604074	0.682467
	0.779143	1.22045
	0.779117	1.49981
		0.725962
		0.972256
Exp3	0.992032	0.794197
	0.75905	0.900919
	1.1503	0.887206
	1.26903	0.882724
	1.11737	0.881862
	0.987914	0.726662
	0.715802	0.469201
	0.784562	0.48845
	1.03503	0.680885
	0.73553	0.539897
	0.778529	0.614557
	0.5706	0.535606
	0.585175	0.780732
	0.843172	0.707585
	0.712124	0.664873
	0.898525	0.830894
	0.919211	0.65068
	0.673377	0.557499
	0.620705	0.54819
	1.14993	1.38161
	0.732254	1.25947
	0.698755	0.835223
	1.03465	0.950776
	0.806972	1.18303
	0.933423	0.856962
	0.955487	0.727389
	1.02911	1.0059
	0.800192	0.729209
	1.45915	0.846792
	1.45915	1.27363
	1.0412	1.02113
	0.725685	1.50295
	0.725685	0.77692
	1.11548	0.90475
	1.40462	0.657001
	0.81517	0.843057
	0.789408	0.747615
	1.08336	1.17006
	1.09795	0.817372
	0.984639	1.19113
	0.867363	1.32982
	0.905574	1.53398
	0.736832	1.59542
	0.805152	1.09726
	0.885616	1.30509
	0.894484	1.62994
	0.737924	0.901264
	0.76426	0.760697
	0.859395	0.981651
	1.00464	0.809845
	0.991285	1.18288
	0.600153	1.39412
	0.894637	0.755334
	0.651216	0.961463
		0.784754
		0.846045
		1.04957
		0.974239
		1.16024
		1.09799
		1.0511
		0.659605
		0.659146
		0.678759
		0.606321
		0.574564
		0.725819
		0.663857
		0.973473
		0.755775
	0.877528	0.50828
	0.926984	0.641134
	1.36911	0.746206
	0.866737	0.816728
	1.12538	0.611674
	1.57856	0.706914
	1.20156	0.581883
	1.57024	0.692286
	1.59988	0.467218
	0.524163	0.519293
	0.573674	0.434069
	1.18917	0.455652
	1.02302	0.549453
	0.667992	0.544547
	1.07087	0.568029
	1.00951	0.463879
	1.07317	0.571645
	0.79129	0.64604
	0.970094	0.80957
	1.02505	0.846777
	0.99472	0.767383
	1.36054	0.603724
	0.806656	0.718923
	0.963176	0.594666
	0.564801	0.621303
	0.571774	0.61564
	0.769818	0.616046
	0.721985	1.08053
	0.854193	0.956923
	1.33501	0.711083
	1.10461	0.880369
	0.482639	0.53263
	0.497157	0.660669
	1.22864	0.88985
	0.861572	0.581458
	1.28144	0.588062
	1.11545	0.833662
	0.803409	0.941243
	0.823535	0.91361
	0.694149	0.657865
	0.83724	0.756481
