# Supplementary material for: Polarized microtubule remodeling transforms the morphology of reactive microglia and drives cytokine release
Source: Nat Commun. 2023 Oct 9;14:6322. doi: 10.1038/s41467-023-41891-6 (PMC10562429; doi:10.1038/s41467-023-41891-6)
Supplement: Supplementary file 10 — Source Data [file 41467_2023_41891_MOESM10_ESM.zip › data/Fig 6/Fig6c_cdki_size_aov.csv]

term	group1	group2	null.value	estimate	conf.low	conf.high	p.adj	p.adj.signif
Key	Control	LPS	0	0.6008427294873917	0.5359003198635414	0.665785139111242	2.03e-11	****
Key	Control	CDKi 10uM	0	0.33177177972960936	0.2652256123257718	0.3983179471334469	2.03e-11	****
Key	LPS	CDKi 10uM	0	-0.26907094975778234	-0.3356171171616199	-0.20252478235394478	2.05e-11	****
