# Supplementary material for: Polarized microtubule remodeling transforms the morphology of reactive microglia and drives cytokine release
Source: Nat Commun. 2023 Oct 9;14:6322. doi: 10.1038/s41467-023-41891-6 (PMC10562429; doi:10.1038/s41467-023-41891-6)
Supplement: Supplementary file 10 — Source Data [file 41467_2023_41891_MOESM10_ESM.zip › data/Fig 6/Fig6g_cdkiIF_actub.xlsx]

## Sheet: Sheet1
	LPS	LPS + CDKi		Table Analyzed	Acetylated Tubulin
Exp1	0.907398	0.553901
	1.66645	1.03203		Column D	LPS + CDKi
	3.29687	2.00353		vs.	vs.
	2.55884	2.51704		Column C	LPS
	2.79861	1.03023
	2.14842	1.24589		Unpaired t test
	2.14803	0.300158		P value	0.003
	1.84429	1.44489		P value summary	**
	6.30986	0.544028		Significantly different (P < 0.05)?	Yes
	1.23269	0.773282		One- or two-tailed P value?	Two-tailed
	1.32064	0.239511		t, df	t=3.011, df=182
	2.29664	1.52348
	1.14704	2.03148		How big is the difference?
	2.43422	1.06113		Mean of column C	1.68
	2.18611	4.7447		Mean of column D	1.122
	1.90121	1.76223		Difference between means (D - C) ± SEM	-0.5577 ± 0.1853
	3.11557	2.22881		95% confidence interval	-0.9232 to -0.1922
	2.62911	0.678016		R squared (eta squared)	0.04744
	0.855598	0.742638
	2.70732	0.894448		F test to compare variances
	2.28253	0.547106		F, DFn, Dfd	2.665, 101, 81
	3.47368			P value	<0.0001
	2.58628			P value summary	****
				Significantly different (P < 0.05)?	Yes
				Data analyzed
				Sample size, column C	102
				Sample size, column D	82
Exp2	1.20204	1.39803
	0.687322	1.28195
	0.349325	0.974549
	1.34768	1.09644
	1.54385	0.0673085
	1.50623	0.00042409
	1.16957	0.709798
	0.888641	1.02538
	0.611713	1.04683
	0.915116	0.4505
	1.3558	1.02065
	1.4202	0.999207
	1.49369	1.57251
	1.4485	2.17283
	2.04361	1.06161
	3.81877	1.61655
	1.74772	3.1386
	1.15612	0.930081
	1.72385	0.705739
	1.46643	2.25608
	1.44728	1.93014
	0.911057
	1.02508
	0.64564
	0.73797
	0.965643
	1.10608
Exp3	1.24578	0.206598
	1.80282	0.112712
	2.50558	1.49011
	4.58281	0.195514
	0.711561	2.0245
	0.518166	0.506185
	2.21292	0.911802
	1.2739	0.177748
	4.60237	0.0543593
	2.65847	0.0317028
	0.573992	0.240909
	2.58496	0.0171961
	0.77733	0.253867
	0.47595	0.140666
	1.35426	0.665759
	5.78262	0.144741
	1.88709	0.993137
	0.381493	0.59836
	0.798846	0.068051
	1.30593	0.340989
	0.639761	0.0975534
	0.944972	0.487033
	1.42296	1.27471
	0.836579	1.44121
	0.918811
	1.77715
	1.02908
Exp4	1.44341	1.10051
	0.396507	0.386561
	7.96521	2.49452
	2.13527	1.43228
	0.997	1.67521
	1.85307	1.94882
	0.161671	0.662194
	0.42719	2.22311
	0.100138	0.331434
	0.373917	1.87751
	0.0571497	3.05725
	0.00809199	2.81331
	0.0225901	2.40551
	0.674838	0.667589
	0.409825	2.65872
	0.778011	0.451634
	1.97074
	7.90503
	1.30163
	0.399711
	0.43427
	0.840387
	4.85351
	0.39263
	1.2551
