# Supplementary material for: Polarized microtubule remodeling transforms the morphology of reactive microglia and drives cytokine release
Source: Nat Commun. 2023 Oct 9;14:6322. doi: 10.1038/s41467-023-41891-6 (PMC10562429; doi:10.1038/s41467-023-41891-6)
Supplement: Supplementary file 10 — Source Data [file 41467_2023_41891_MOESM10_ESM.zip › data/Fig 6/Fig6k_cdki_luminex_il12-aov.csv]

term	group1	group2	null.value	estimate	conf.low	conf.high	p.adj	p.adj.signif
Condition	LPS	LPS + RO3306 5uM	0	-474.7349999999997	-2237.010546093142	1287.5405460931424	0.564	ns
Condition	LPS	LPS + RO3306 10uM	0	-1503.4849999999997	-3265.760546093142	258.79054609314244	0.0747	ns
Condition	LPS + RO3306 5uM	LPS + RO3306 10uM	0	-1028.75	-2791.025546093142	733.5255460931421	0.177	ns
