# Supplementary material for: Polarized microtubule remodeling transforms the morphology of reactive microglia and drives cytokine release
Source: Nat Commun. 2023 Oct 9;14:6322. doi: 10.1038/s41467-023-41891-6 (PMC10562429; doi:10.1038/s41467-023-41891-6)
Supplement: Supplementary file 10 — Source Data [file 41467_2023_41891_MOESM10_ESM.zip › data/Fig 6/Fig6k_cdki_luminex_il1b-aov.csv]

term	group1	group2	null.value	estimate	conf.low	conf.high	p.adj	p.adj.signif
Condition	LPS	LPS + RO3306 5uM	0	-13.125000000000002	-22.327992164550622	-3.9220078354493815	0.0192	*
Condition	LPS	LPS + RO3306 10uM	0	-14.86	-24.06299216455062	-5.657007835449379	0.0136	*
Condition	LPS + RO3306 5uM	LPS + RO3306 10uM	0	-1.734999999999998	-10.937992164550618	7.467992164550623	0.735	ns
