# Supplementary material for: Polarized microtubule remodeling transforms the morphology of reactive microglia and drives cytokine release
Source: Nat Commun. 2023 Oct 9;14:6322. doi: 10.1038/s41467-023-41891-6 (PMC10562429; doi:10.1038/s41467-023-41891-6)
Supplement: Supplementary file 10 — Source Data [file 41467_2023_41891_MOESM10_ESM.zip › data/Fig 6/Fig6f_cdki_tally.csv]

EXPID	SIRNA	LPS	CELL	n
D250	Control	Control	01	1008
D250	Control	Control	02	688
D250	Control	Control	03	908
D250	Control	Control	041	211
D250	Control	Control	042	146
D250	Control	Control	05	607
D250	Control	24h LPS	01	708
D250	Control	24h LPS	02	790
D250	Control	24h LPS	03	228
D250	Control	24h LPS	03b	468
D250	Control	24h LPS	04	994
D250	Control	24h LPS	05	1178
D250	CDKi	Control	01	553
D250	CDKi	Control	02	424
D250	CDKi	Control	03	485
D250	CDKi	Control	04	367
D250	CDKi	Control	05	413
D250	CDKi	24h LPS	01	138
D250	CDKi	24h LPS	02	760
D250	CDKi	24h LPS	03	462
D250	CDKi	24h LPS	04	140
D250	CDKi	24h LPS	05	116
D266	CDKi	Control	01	102
D266	CDKi	Control	02	192
D266	CDKi	Control	03	496
D266	CDKi	Control	04	124
D266	CDKi	Control	05	177
D266	CDKi	Control	06	299
D266	CDKi	Control	07	285
D266	CDKi	Control	08	142
D266	CDKi	Control	09	105
D266	CDKi	Control	10	108
D266	CDKi	24h LPS	01	110
D266	CDKi	24h LPS	02	274
D266	CDKi	24h LPS	03	74
D266	CDKi	24h LPS	04	268
D266	CDKi	24h LPS	05	107
D266	CDKi	24h LPS	06	40
D266	CDKi	24h LPS	07	87
D266	CDKi	24h LPS	08	58
D266	CDKi	24h LPS	09	112
D266	CDKi	24h LPS	10	172
D267	CDKi	Control	01	17
D267	CDKi	Control	02	70
D267	CDKi	Control	03	537
D267	CDKi	Control	04	315
D267	CDKi	Control	05	218
D267	CDKi	Control	06	238
D267	CDKi	Control	07	155
D267	CDKi	Control	08	210
D267	CDKi	Control	09	142
D267	CDKi	Control	10	110
D267	CDKi	24h LPS	01	47
D267	CDKi	24h LPS	02	129
D267	CDKi	24h LPS	03	117
D267	CDKi	24h LPS	04	102
D267	CDKi	24h LPS	05	75
D267	CDKi	24h LPS	06	134
D267	CDKi	24h LPS	07	203
D267	CDKi	24h LPS	08	173
D267	CDKi	24h LPS	09	107
D267	CDKi	24h LPS	10	195
D264	Control	Control	01	126
D264	Control	Control	02	172
D264	Control	Control	03	202
D264	Control	Control	04	479
D264	Control	Control	05	719
D264	Control	Control	06	79
D264	Control	Control	07	296
D264	Control	Control	08	226
D264	Control	Control	09	741
D264	Control	Control	10	700
D264	Control	24h LPS	01	286
D264	Control	24h LPS	02	486
D264	Control	24h LPS	03	340
D264	Control	24h LPS	04	190
D264	Control	24h LPS	05	227
D264	Control	24h LPS	06	1134
D264	Control	24h LPS	07	254
D264	Control	24h LPS	08	447
D264	Control	24h LPS	09	100
D264	Control	24h LPS	10	352
D265	Control	Control	01	202
D265	Control	Control	02	293
D265	Control	Control	03	20
D265	Control	Control	04	139
D265	Control	Control	05	1438
D265	Control	Control	06	252
D265	Control	Control	07	513
D265	Control	Control	08	542
D265	Control	Control	09	757
D265	Control	Control	10	906
D265	Control	24h LPS	01	264
D265	Control	24h LPS	02	272
D265	Control	24h LPS	03	189
D265	Control	24h LPS	04	346
D265	Control	24h LPS	05	708
D265	Control	24h LPS	06	585
D265	Control	24h LPS	07	413
D265	Control	24h LPS	08	391
D265	Control	24h LPS	09	298
D265	Control	24h LPS	10	288
