# Supplementary material for: Polarized microtubule remodeling transforms the morphology of reactive microglia and drives cytokine release
Source: Nat Commun. 2023 Oct 9;14:6322. doi: 10.1038/s41467-023-41891-6 (PMC10562429; doi:10.1038/s41467-023-41891-6)
Supplement: Supplementary file 10 — Source Data [file 41467_2023_41891_MOESM10_ESM.zip › data/Fig 6/Fig6f_cdki_tracks.csv]

EXPID	SIRNA	LPS	CELL	LABEL	TRACK_INDEX	TRACK_ID	TOTAL_DISTANCE_TRAVELED	MAX_DISTANCE_TRAVELED	CONFINMENT_RATIO	MEAN_STRAIGHT_LINE_SPEED	LINEARITY_OF_FORWARD_PROGRESSION	MEAN_DIRECTIONAL_CHANGE_RATE	NUMBER_SPOTS	NUMBER_GAPS	NUMBER_SPLITS	NUMBER_MERGES	NUMBER_COMPLEX	LONGEST_GAP	TRACK_DURATION	TRACK_START	TRACK_STOP	TRACK_DISPLACEMENT	TRACK_X_LOCATION	TRACK_Y_LOCATION	TRACK_Z_LOCATION	TRACK_MEAN_SPEED	TRACK_MAX_SPEED	TRACK_MIN_SPEED	TRACK_MEDIAN_SPEED	TRACK_STD_SPEED	TRACK_MEAN_QUALITY	CONFINEMENT_RATIO
D250	Control	24h LPS	01	NA	1677.8177966101696	1677.8177966101696	1.5639487398399767	1.4231697518047293	NA	0.2302025402470279	0.8858278959435861	0.6554944651372214	7.111581920903955	0.4194915254237288	0	0	0	0.5466101694915254	6.785310734463277	77.05084745762711	83.8361581920904	1.4208082643999187	67.64973006700934	72.5796785243646	0	0.2593004210379597	0.4926327383416182	0.09580688041475523	0.24017495296808627	0.1695362632809073	3.00535544665683	0.9184024396231456
D250	Control	24h LPS	02	NA	1070.4810126582279	1070.4810126582279	1.7395381277464497	1.6168950166149967	NA	0.2331555172683563	0.9062906928253966	0.5129109676292827	7.482278481012658	0.3924050632911392	0	0	0	0.5658227848101266	7.132911392405063	80.88481012658228	88.01772151898734	1.6152045027330975	53.43576743924675	58.81980396647895	0	0.25643031245996073	0.4738462038865517	0.10813673704058069	0.24493105844552612	0.14282729014249942	3.0587870178664973	0.9379036317166456
D250	Control	24h LPS	03	NA	998.2412280701755	998.2412280701755	1.3977497002293684	1.2889060523975662	NA	0.2728722180772241	0.8951032030386096	0.7713558292271734	5.605263157894737	0.22807017543859648	0	0	0	0.33771929824561403	4.956140350877193	61.521929824561404	66.4780701754386	1.284531080759113	67.86386420684727	50.46804762483426	0	0.30613675194000295	0.6289314187266735	0.11198382029104319	0.2435057430103676	0.2445673682359328	2.7027877286440924	0.9237521769456809
D250	Control	24h LPS	03b	NA	544.2564102564103	544.2564102564103	2.4208441616914844	2.3267801149051213	NA	0.35962734255158274	0.9538976154877135	0.30295151566388195	7.273504273504273	0.1452991452991453	0	0	0	0.22008547008547008	6.5	86.45299145299145	92.95299145299145	2.325988071312666	28.632698642480275	84.66314770277859	0	0.3757820049062035	0.5392385128601045	0.2229477423175063	0.3812693728462679	0.12354173197124572	2.032679663565535	0.9675661278221931
D250	Control	24h LPS	04	NA	1355.8480885311872	1355.8480885311872	3.2283108868178125	2.98110711453795	NA	0.23219060179541906	0.9087801025885739	0.5141104396000216	12.964788732394366	0.4949698189134809	0	0	0	0.5633802816901409	12.714285714285714	90.8148893360161	103.52917505030182	2.974941308817637	61.56436515776026	61.778540844132884	0	0.2549242846028913	0.48338096444535356	0.09133709424599373	0.24707073819073017	0.1338161851360879	2.9319892273913486	0.9315055268968178
D250	Control	24h LPS	05	NA	1138.2784380305602	1138.2784380305602	2.364630486672987	2.261652880497336	NA	0.3034339836198098	0.9426355301035223	0.33848581724828336	7.973684210526316	0.27249575551782684	0	0	0	0.3607809847198642	7.401528013582343	81.90577249575551	89.30730050933786	2.2606511136362792	54.1998239719077	50.356073897188914	0	0.3207235350511636	0.5065517663087533	0.16602353868135197	0.3231246002322392	0.1283019926075294	2.3280521461845485	0.9635232237827508
D250	Control	Control	01	NA	2725.1349206349205	2725.1349206349205	2.7080976657133604	2.5248108897616808	NA	0.3737002269406531	0.9272018352536117	0.5163872710512688	7.479166666666667	0.10416666666666667	0	0	0	0.1597222222222222	6.654761904761905	91.70039682539682	98.35515873015873	2.5182399364583974	38.88030376740857	48.71446540309341	0	0.4014146573985193	0.720663657855753	0.16320612699686432	0.38643709328286385	0.22277215920030535	3.6320880495253842	0.9380721998078811
D250	Control	Control	02	NA	1232.860465116279	1232.860465116279	3.3440731564588972	3.0990946109765765	NA	0.32759303911141047	0.9163888032603887	0.5044538673718979	9.854651162790697	0.18604651162790697	0	0	0	0.29796511627906974	9.181686046511627	95.1671511627907	104.34883720930233	3.090982452851986	75.09892662954597	46.705761436337376	0	0.35595970796449466	0.6549209659437039	0.1362615477719685	0.34428171597738594	0.18681640438830432	4.138680422026197	0.9334772768986486
D250	Control	Control	03	NA	1814.1519823788547	1814.1519823788547	3.271749891727384	3.071814336036343	NA	0.3582414295123747	0.9347426321258538	0.429392289976044	9.295154185022026	0.12665198237885464	0	0	0	0.19273127753303965	8.492290748898679	93.0011013215859	101.49339207048457	3.069107492084217	95.48175979908952	72.13934628689437	0	0.38253072247499414	0.6605943731386125	0.17079627576863174	0.37414453802115694	0.17990779135981302	2.6676909965034254	0.9462024962076651
D250	Control	Control	041	NA	523.3981042654028	523.3981042654028	2.2922097114480766	2.1617986503632807	NA	0.4050795376504524	0.9275238146827766	0.48879566339267955	6.2559241706161135	0.08530805687203792	0	0	0	0.15165876777251186	5.421800947867299	86.87203791469194	92.29383886255924	2.1582009933905826	70.91466301050424	43.6356021345054	0	0.43231867003436125	0.7183931309523209	0.20840449258667573	0.42565805277597263	0.21551765584088578	2.1899209996244973	0.9418710747335308
D250	Control	Control	042	NA	788.1164383561644	788.1164383561644	1.9913753865309047	1.8633940031135623	NA	0.36552743765454926	0.9097726416094835	0.6579295054442968	6.041095890410959	0.1506849315068493	0	0	0	0.23972602739726026	5.294520547945205	76.16438356164383	81.45890410958904	1.8577710273617234	39.01564992568952	67.94036079634346	0	0.3972055050385234	0.7422849644513003	0.1667844135215617	0.36471454614224463	0.2502195918005516	2.023519669155503	0.9307552108220919
D250	Control	Control	05	NA	1357.1367380560132	1357.1367380560132	2.5642536297354233	2.4186243547083373	NA	0.4033925141319637	0.9365673595190528	0.4979714206373682	6.902800658978583	0.09060955518945635	0	0	0	0.1301482701812191	6.0345963756177925	92.00329489291597	98.03789126853377	2.415378896871112	82.95253209672896	77.68971333061658	0	0.42934351729253933	0.713432592989433	0.20197276120385385	0.4187767160522354	0.20978538564685392	2.1279076074650227	0.947045816634739
D250	CDKi	24h LPS	01	NA	425.7391304347826	425.7391304347826	1.2185319730128397	1.1292616279040124	NA	0.22323053252674072	0.8955739031647151	0.6457020590514232	5.8478260869565215	0.2463768115942029	0	0	0	0.427536231884058	5.282608695652174	38.72463768115942	44.007246376811594	1.1276489618231347	57.225291198797166	51.25724329862582	0	0.24931038207305778	0.46786879623735683	0.09580408750781758	0.22078932408883886	0.17194053563924738	2.106784917553074	0.9300800097830787
D250	CDKi	24h LPS	02	NA	1148.9842105263158	1148.9842105263158	1.5660594702415374	1.460851661790435	NA	0.2157191590241533	0.895154077006182	0.5500644845050714	7.211842105263158	0.4473684210526316	0	0	0	0.6355263157894737	6.967105263157895	66.1671052631579	73.13421052631578	1.4586656661932316	53.523309092011985	58.037995795108756	0	0.23999225728279042	0.43555084405725075	0.09878500518126465	0.22551761545317645	0.1393723080764472	2.4109376518378536	0.9331567796138336
D250	CDKi	24h LPS	03	NA	637.8874458874459	637.8874458874459	1.2075947514313532	1.1303487124739529	NA	0.19354849596554524	0.8970610940024152	0.5002083793161521	6.300865800865801	0.4935064935064935	0	0	0	0.6948051948051948	6.121212121212121	56.577922077922075	62.6991341991342	1.1295370063313275	61.17591826426516	46.575899309284125	0	0.21502556933934516	0.36615389964186207	0.09871854129469501	0.20796634195950353	0.11503771103209567	2.2152705154560888	0.940972249054926
D250	CDKi	24h LPS	04	NA	335.76428571428573	335.76428571428573	1.1381505478149245	1.0727913519706231	NA	0.24085952793928897	0.9142384890440437	0.5434666450498767	5.3	0.24285714285714285	0	0	0	0.3142857142857143	4.6571428571428575	36.40714285714286	41.06428571428572	1.0697462897274592	47.20639815091054	59.40300260412604	0	0.2621415024823208	0.4587560685198997	0.12185503651909216	0.23112662198829023	0.15930201511879097	1.6529543219055498	0.9418609118963602
D250	CDKi	24h LPS	05	NA	874.0775862068965	874.0775862068965	1.163013896479843	1.0570222179155584	NA	0.2432607411904698	0.8700277683933934	0.8138065581332269	5.077586206896552	0.3017241379310345	0	0	0	0.5517241379310345	4.663793103448276	54.25	58.91379310344828	1.053373364618776	66.66320699716071	55.74165178018615	0	0.281499453478815	0.6303939089473388	0.07930594833141412	0.21622516947747739	0.26703522271208446	1.6094726302429618	0.916929382534269
D250	CDKi	Control	01	NA	707.2857142857143	707.2857142857143	2.1489429964822677	2.031037117989649	NA	0.320003401910146	0.9315653986438845	0.44907405268100004	7.15370705244123	0.19168173598553345	0	0	0	0.2857142857142857	6.459312839059675	91.75226039783001	98.21157323688969	2.028531459615726	75.25794564442724	71.31723373795862	0	0.34152339507664564	0.5795632515998552	0.15349423397852377	0.342138896628236	0.16831948092383558	2.3248691249363325	0.9506349629484672
D250	CDKi	Control	02	NA	1326.8066037735848	1326.8066037735848	1.8457368159686265	1.7533809431546812	NA	0.3302212596463778	0.9402724783367977	0.45735392357359383	6.158018867924528	0.12264150943396226	0	0	0	0.19103773584905662	5.360849056603773	76.70990566037736	82.07075471698113	1.7512567179535632	61.95421840281357	55.20694930662928	0	0.35027707140424286	0.5823748335672999	0.18373088702167834	0.33381924641665384	0.17008071594797036	1.7351967764420126	0.9540086282440812
D250	CDKi	Control	03	NA	1194.6082474226805	1194.6082474226805	2.69875711983116	2.4662542350193526	NA	0.2570746457379714	0.9100973300053459	0.6175377968748823	10.488659793814433	0.2288659793814433	0	0	0	0.3030927835051546	9.83298969072165	92.23298969072165	102.0659793814433	2.4617951643350175	54.19082836656758	52.114211324571954	0	0.2816225394205052	0.5541715734984446	0.09601932613864289	0.260102360841077	0.17292385715890576	4.179963601725746	0.9253114511692153
D250	CDKi	Control	04	NA	1352.542234332425	1352.542234332425	2.083120954501662	1.982716238442603	NA	0.35852898414985385	0.9393873879555609	0.48380555674224224	6.419618528610354	0.07629427792915532	0	0	0	0.10354223433242507	5.523160762942779	77.38147138964578	82.90463215258856	1.9808172857054898	61.51316663427177	53.80674726138242	0	0.37821759579096975	0.6247795962496447	0.19288663437894507	0.36797697075019914	0.18479217814385407	2.160184896749665	0.9492689261115287
D250	CDKi	Control	05	NA	520.4067796610169	520.4067796610169	2.095249984940201	1.977039840840754	NA	0.32298282936278894	0.9366634922427133	0.427719764238509	7.019370460048426	0.15980629539951574	0	0	0	0.23486682808716708	6.268765133171913	81.19370460048427	87.46246973365618	1.9765218644623834	67.45818568659759	63.07501879488687	0	0.34287120851657127	0.562801305485791	0.1640650491356998	0.3433210117586631	0.1578493657743379	2.3134069754808766	0.9510626471316189
D266	CDKi	24h LPS	01	NA	3554.5272727272727	3554.5272727272727	2.2580412027721533	1.9640607727636414	NA	0.4012290589737534	0.8230070302799001	1.045165613007719	5.7272727272727275	0.2545454545454545	0	0	0	0.42727272727272725	5.163636363636364	69.95454545454545	75.11818181818182	1.9537983051331247	48.038323887927504	46.833593122447105	0	0.4869481553169592	0.9913522122231491	0.12479647456245826	0.5143276787110286	0.38082869613805526	13.515766637641802	0.8666449534521099
D266	CDKi	24h LPS	02	NA	4116.2226277372265	4116.2226277372265	1.8741809545739743	1.6524004997998252	NA	0.29101275251749803	0.8532721205223671	0.9609362046601262	6.87956204379562	0.24087591240875914	0	0	0	0.3722627737226277	6.2700729927007295	87.72992700729927	94	1.6443929182612649	53.727967538361405	47.97959159287274	0	0.3435077317049459	0.8195962820465686	0.0761084870249546	0.31700561652575665	0.3140445064420637	18.874003384601608	0.8845137516269526
D266	CDKi	24h LPS	03	NA	173.47297297297297	173.47297297297297	1.75815236182589	1.5580941415419793	NA	0.18056685793409386	0.8617285280149823	0.7433270542512264	9.378378378378379	0.4864864864864865	0	0	0	0.6486486486486487	9.162162162162161	69.86486486486487	79.02702702702703	1.5537346633907225	48.86738771460949	29.426066060138087	0	0.20817870408425382	0.4691108038127708	0.06748585878492402	0.19288934284916434	0.1390295242605524	24.77327605960166	0.8919153249227368
D266	CDKi	24h LPS	04	NA	656.8059701492538	656.8059701492538	1.7668071855821128	1.5869723750885498	NA	0.18475958716889196	0.8764066562501721	0.6825449123138814	9.369402985074627	0.5074626865671642	0	0	0	0.6007462686567164	9.123134328358208	61.014925373134325	70.13805970149254	1.584620129810529	39.93565984839109	47.29219919061772	0	0.21052541456534982	0.4597454271891219	0.06604370553280281	0.1928109534290128	0.14540737272558507	24.469022397385338	0.90529205872853
D266	CDKi	24h LPS	05	NA	1517.96261682243	1517.96261682243	2.0072470575526347	1.7381479719486066	NA	0.2868043316616833	0.8340891059303506	0.941543132505149	7.280373831775701	0.29906542056074764	0	0	0	0.4205607476635514	6.738317757009346	88.71028037383178	95.44859813084112	1.735175499211247	53.69848884225069	64.2973791358952	0	0.34687814844106596	0.7982189795612932	0.09260304107504409	0.3182445348318136	0.28994602593435354	19.95931601120689	0.8680348236653425
D266	CDKi	24h LPS	06	NA	182.625	182.625	1.428340229111778	1.3183038378327814	NA	0.22173109733863247	0.8768278191425632	0.6432974894494808	6.75	0.4	0	0	0	0.65	6.425	22.1	28.525	1.3143878448599629	72.36969318336753	47.51736704967506	0	0.24870554714566095	0.5155195818307067	0.085705433004417	0.22487628505434695	0.17764460388706396	15.953940951470491	0.9184748319649547
D266	CDKi	24h LPS	07	NA	3186.1494252873563	3186.1494252873563	1.894538335747851	1.638086971376435	NA	0.33310937069656354	0.8373531904062602	1.204266009804304	5.7701149425287355	0.16091954022988506	0	0	0	0.2413793103448276	5.022988505747127	88.51724137931035	93.54022988505747	1.627256306551729	59.963242384112725	23.779241159559348	0	0.3984358657249722	0.8921929358762573	0.08570007872864432	0.3892119322682991	0.35893586029360613	14.318224179338003	0.8617305619732173
D266	CDKi	24h LPS	08	NA	138.75862068965517	138.75862068965517	1.6747723675391313	1.5572527925380115	NA	0.2139179199777697	0.896945714206741	0.5069422397822894	7.568965517241379	0.46551724137931033	0	0	0	0.7241379310344828	7.379310344827586	22.982758620689655	30.362068965517242	1.5558112597719342	52.587328488240004	63.94216570365076	0	0.24027386232097384	0.49115274064578707	0.09976317707098353	0.21665167075365446	0.14600639336012924	17.098300470067894	0.9383831682343237
D266	CDKi	24h LPS	09	NA	1606.357142857143	1606.357142857143	1.707755508926005	1.5087959863896772	NA	0.25446920000156475	0.8385360711340821	0.943572289588183	7.107142857142857	0.39285714285714285	0	0	0	0.5178571428571429	6.669642857142857	80.92857142857143	87.59821428571429	1.4991764021549898	58.68157675869555	46.2958778497608	0	0.3057492259640247	0.7820720741204348	0.06280735369837574	0.25823860760850714	0.3045328986342301	18.864913177950765	0.8827725991523938
D266	CDKi	24h LPS	10	NA	3644.4593023255816	3644.4593023255816	1.9143865019867459	1.6778090833221861	NA	0.282431830186378	0.8340862132458045	0.9576030439627093	6.8895348837209305	0.4011627906976744	0	0	0	0.6104651162790697	6.546511627906977	88.63953488372093	95.18604651162791	1.6713376555671209	40.33660505537325	58.56016062321848	0	0.34394901386809074	0.78720267370377	0.07121698201039672	0.3501782717011165	0.3076940350800676	17.336509370297033	0.8816570989605864
D266	CDKi	Control	01	NA	219.2843137254902	219.2843137254902	1.547096394434067	1.4230043412856084	NA	0.20405855164876366	0.8989996109046885	0.5411334256145639	7.53921568627451	0.4117647058823529	0	0	0	0.5490196078431373	7.205882352941177	76.79411764705883	84	1.417731129908405	78.76043136850684	79.6293618781092	0	0.22698568537510433	0.4159941380204397	0.09706837329123594	0.22640455631907003	0.12283827866715717	17.1753167575929	0.9249903457084062
D266	CDKi	Control	02	NA	648	648	1.9397456616588173	1.7387269842508313	NA	0.21832434950968288	0.8759297397621861	0.6866709282886998	8.677083333333334	0.3645833333333333	0	0	0	0.4427083333333333	8.21875	76.140625	84.359375	1.7277931623507468	58.97751239412253	37.8156346462483	0	0.24889119691097505	0.5472522949020889	0.0783330890248924	0.23027179818507912	0.17493438219344712	26.58677637095569	0.9005466306488651
D266	CDKi	Control	03	NA	717.6028225806451	717.6028225806451	2.7404798574656657	2.5216136653587036	NA	0.23936068495270124	0.9022861203209169	0.5620412319446358	11.195564516129032	0.4334677419354839	0	0	0	0.5181451612903226	10.828629032258064	84.73588709677419	95.56451612903226	2.516455164442995	40.84779760875655	61.1812150323614	0	0.2634996359957418	0.5367501568711436	0.08452063968676983	0.25720629581069165	0.1526470319977539	22.150575890383156	0.9257692947682866
D266	CDKi	Control	04	NA	1040.3870967741937	1040.3870967741937	1.9962326363807306	1.777646657913315	NA	0.2534133345169754	0.8771354995667433	0.788601037653657	8.080645161290322	0.20967741935483872	0	0	0	0.29838709677419356	7.403225806451613	92.9758064516129	100.37903225806451	1.7722523097921503	54.72438458812622	40.37954959129718	0	0.29235822673038814	0.6649112430290831	0.0727209905458551	0.2666868358557129	0.23587195688440704	25.491316176533235	0.8968782914905961
D266	CDKi	Control	05	NA	437.2429378531073	437.2429378531073	2.256176737700406	2.036820500020794	NA	0.21289134635809895	0.8808239920757701	0.6703152312141194	10.40677966101695	0.3672316384180791	0	0	0	0.4406779661016949	9.937853107344633	65.67231638418079	75.61016949152543	2.031700314659733	70.86056578673927	45.390799580908336	0	0.2406808179698273	0.5374336431540035	0.07092754463417243	0.22766163035811923	0.1646043031985335	24.188163458826036	0.9042298025922457
D266	CDKi	Control	06	NA	463.2006688963211	463.2006688963211	2.4596049673969578	2.260856911481053	NA	0.22257988863963213	0.8967145066098422	0.5941189050524849	10.65551839464883	0.36454849498327757	0	0	0	0.4983277591973244	10.237458193979933	76.8695652173913	87.10702341137124	2.2525997592818716	45.38031722966393	55.42469920520447	0	0.24698017618021104	0.5072503213545941	0.07687610783725399	0.23631078692640164	0.14750273961596694	24.743336090280085	0.9207540664561864
D266	CDKi	Control	07	NA	381.12280701754383	381.12280701754383	2.719815783664224	2.550232713752905	NA	0.27091992656049596	0.9214383298874192	0.4857882476184117	9.905263157894737	0.3087719298245614	0	0	0	0.4070175438596491	9.375438596491229	71.86315789473684	81.23859649122807	2.5479644352894097	56.30911407106273	68.2534409897881	0	0.2923765871201226	0.5382703095663087	0.10140379917164934	0.29265149591832196	0.153397323735571	20.11017383028484	0.9415298065769423
D266	CDKi	Control	08	NA	339.7535211267606	339.7535211267606	1.992897220650792	1.8666330135825524	NA	0.3212125546625739	0.9203644860069288	0.5499033704544969	6.619718309859155	0.176056338028169	0	0	0	0.2746478873239437	5.908450704225352	59.83098591549296	65.7394366197183	1.8654544925922256	56.37236567664074	49.47204873984472	0	0.34752917987534865	0.6107007022556413	0.1482656741926203	0.3566249156250882	0.1844000976069971	14.770238811040215	0.9392451800251072
D266	CDKi	Control	09	NA	420.6857142857143	420.6857142857143	2.099700488419625	1.9388079301269074	NA	0.27660608183852725	0.9010983280771409	0.6405263836878744	8.019047619047619	0.22857142857142856	0	0	0	0.3047619047619048	7.352380952380952	77.0952380952381	84.44761904761904	1.9357864237436946	53.06360131480573	47.93605882409295	0	0.3051808472476068	0.6212908812873748	0.09591871727345351	0.2892571595722677	0.20101108210286306	21.294081292415704	0.9203821777848507
D266	CDKi	Control	10	NA	1175	1175	1.7788023690773538	1.5963416768108771	NA	0.2455589810086341	0.8787635334769538	0.915706206822169	7.666666666666667	0.19444444444444445	0	0	0	0.25	6.944444444444445	81.03703703703704	87.98148148148148	1.5884153624979258	87.27538557641921	44.06273848630034	0	0.2793594026025144	0.6834355699646287	0.06811406625359635	0.23654265834569593	0.24891217665865562	25.2434875421836	0.8946855842045855
D267	CDKi	24h LPS	01	NA	86.40425531914893	86.40425531914893	1.7126276332968453	1.6103751667546524	NA	0.20563543487142494	0.8707738432126554	0.5153010497962258	7.872340425531915	0.46808510638297873	0	0	0	0.851063829787234	7.74468085106383	14.72340425531915	22.46808510638298	1.6094148067908454	51.05574048468773	38.996627644093216	0	0.23557667239453484	0.4454600567010342	0.0885866334287031	0.22768828789193987	0.13338968390987208	17.045391675163675	0.9322424407871004
D267	CDKi	24h LPS	02	NA	2082.3410852713178	2082.3410852713178	1.8893848240958329	1.6681668393047324	NA	0.3061936589483906	0.8374841425293489	1.0188605402951045	6.426356589147287	0.3178294573643411	0	0	0	0.5503875968992248	6.007751937984496	75.68217054263566	81.68992248062015	1.6627277914161067	80.32045463400972	67.32642003583743	0	0.3642040170898736	0.9317186022739457	0.0765289903677123	0.30303674383336954	0.36949165455629074	16.58774168239383	0.8809481920837737
D267	CDKi	24h LPS	03	NA	705.2649572649573	705.2649572649573	1.8462158787242566	1.6435069311218888	NA	0.1961945335596456	0.8585784233454309	0.7799174480903169	9.11965811965812	0.4358974358974359	0	0	0	0.5470085470085471	8.777777777777779	55.64102564102564	64.41880341880342	1.6373580692081837	72.4036689611305	58.325239028363825	0	0.22883659782777035	0.6042526195791391	0.06115630580516823	0.17890365740096528	0.20271642910978127	22.76060145958226	0.8927510175020809
D267	CDKi	24h LPS	04	NA	7920.764705882353	7920.764705882353	1.670587681376754	1.4644651824514068	NA	0.2903079106528288	0.8635696785807836	1.061412045956101	6.088235294117647	0.13725490196078433	0	0	0	0.17647058823529413	5.264705882352941	97.7156862745098	102.98039215686275	1.460878208501284	52.046124609492765	48.59942465681916	0	0.3356298073918247	0.8305883535188604	0.08197750801757066	0.2873273269016089	0.32558107369231926	17.105799234454437	0.8772809450211994
D267	CDKi	24h LPS	05	NA	161.13333333333333	161.13333333333333	1.5689371713667084	1.4339853082605138	NA	0.18836678018017464	0.8805510086798997	0.5521984309063555	7.973333333333334	0.5733333333333334	0	0	0	0.7333333333333333	7.88	26.373333333333335	34.25333333333333	1.43070559554815	55.891495024918456	70.55327140604372	0	0.21244197058389858	0.41235856302001606	0.08778821106340655	0.2106686589222051	0.12341914442557439	18.004886615823274	0.9215647301596422
D267	CDKi	24h LPS	06	NA	3597.208955223881	3597.208955223881	1.89094625216389	1.6488247729922412	NA	0.32122284817546776	0.8369181719644154	1.005903664265367	6.134328358208955	0.27611940298507465	0	0	0	0.44776119402985076	5.611940298507463	87.3731343283582	92.98507462686567	1.6436450271901974	46.87945124721952	64.71861889730299	0	0.3862587967133993	0.8910682624254003	0.0862858557288944	0.36661188640464887	0.35312643773462715	15.181397096790741	0.8741380812038934
D267	CDKi	24h LPS	07	NA	1115.7931034482758	1115.7931034482758	1.2691050699784798	1.1243350602256326	NA	0.1569135053316571	0.851656420809466	0.8786061870029155	7.980295566502463	0.5665024630541872	0	0	0	0.7536945812807881	7.906403940886699	64.88177339901478	72.78817733990148	1.119981216617355	64.36720560832126	30.268547508038843	0	0.18589426669318757	0.4867274328229344	0.04730364711582746	0.14334365421779766	0.17637775894077898	20.15296430021902	0.8903216586216416
D267	CDKi	24h LPS	08	NA	1931.1329479768785	1931.1329479768785	1.7762307760769889	1.5679913745514995	NA	0.25649362685559374	0.8502323478694244	1.0216283839748725	7.664739884393064	0.3063583815028902	0	0	0	0.4508670520231214	7.190751445086705	79.69364161849711	86.88439306358381	1.5637405079892424	52.93700821465669	47.06900039644411	0	0.3008142599263808	0.7288770381833296	0.06927234520491954	0.2691871575570106	0.2760495867786786	19.81175793924373	0.8823026226538736
D267	CDKi	24h LPS	09	NA	3947.3831775700933	3947.3831775700933	1.9881285228724614	1.7182231756148203	NA	0.3349286930723524	0.8244213068477048	1.0575624323390935	5.97196261682243	0.27102803738317754	0	0	0	0.3925233644859813	5.383177570093458	89.64485981308411	95.02803738317758	1.71063551571756	54.964389687703	47.14088486877472	0	0.40729003049281637	0.8878094454287174	0.09453716461210174	0.3971232638270379	0.3480270830151549	15.522631103010088	0.865556231649893
D267	CDKi	24h LPS	10	NA	5852.358974358975	5852.358974358975	2.3149196811164763	2.0038234916128714	NA	0.3714086532556136	0.83573980146827	1.0294459450780227	6.512820512820513	0.20512820512820512	0	0	0	0.3333333333333333	5.851282051282051	90.54871794871795	96.4	1.9989446119915941	53.46284976817685	34.18737292335437	0	0.4475649677300346	0.9663883970125251	0.10980503990818069	0.45064045090095367	0.36127383040683614	15.45345029885229	0.8685182122481759
D267	CDKi	Control	01	NA	65.6470588235294	65.6470588235294	1.7014207385140807	1.6220113108704866	NA	0.31988013266449955	0.9285405451056459	0.3850151870988974	6.0588235294117645	0.11764705882352941	0	0	0	0.23529411764705882	5.294117647058823	15.647058823529411	20.941176470588236	1.6220113108704866	63.804608598054166	61.436488550705704	0	0.3421830038792885	0.5524615780965225	0.16968389833045375	0.3536435361408807	0.16139316835796008	13.795629912197423	0.9522191054513223
D267	CDKi	Control	02	NA	144.15714285714284	144.15714285714284	1.8659872842945422	1.690453695046296	NA	0.16083989650049174	0.8864578259276414	0.6381997635526324	11.028571428571428	0.5857142857142857	0	0	0	0.6714285714285714	10.957142857142857	85.25714285714285	96.21428571428571	1.6860752490341502	37.42091069959781	60.98780880450953	0	0.18008865954020156	0.4016278851080906	0.05244784801860342	0.17253863233735217	0.11727975665759136	25.316359855669834	0.917861667025932
D267	CDKi	Control	03	NA	931.6536312849162	931.6536312849162	2.2326529179879153	2.035899936549822	NA	0.22937493783758695	0.8915979070820844	0.6030493200538142	9.480446927374302	0.3612662942271881	0	0	0	0.4823091247672253	9.037243947858473	67.73370577281192	76.77094972067039	2.02807246192838	57.79942402191855	47.56117966191197	0	0.25593099814221687	0.5441015436283568	0.07915472651041047	0.24222299712563333	0.16480199677443733	24.956845827106598	0.917002061570761
D267	CDKi	Control	04	NA	993.3174603174604	993.3174603174604	2.1059951701792508	1.9178120934794909	NA	0.21882224958502008	0.8786256741558799	0.7070445702958563	9.365079365079366	0.37777777777777777	0	0	0	0.5238095238095238	8.996825396825397	67.65079365079364	76.64761904761905	1.911331444855978	53.24092383715645	58.160402991758104	0	0.24742904656586373	0.5586790815206092	0.06569733720198727	0.23227876809403866	0.18288367262539004	21.459586823491406	0.9088732452207737
D267	CDKi	Control	05	NA	339.8302752293578	339.8302752293578	2.085362163308678	1.9140840944807227	NA	0.21046162879961974	0.8915103706434532	0.5632680803195479	9.206422018348624	0.4954128440366973	0	0	0	0.6743119266055045	9.009174311926605	44.857798165137616	53.86697247706422	1.9108193236660513	61.13030432915983	48.17144284956827	0	0.2362461284599083	0.47540609805330997	0.08011671490272473	0.22884105912859412	0.14229390127546984	20.3074962597298	0.9268420572633059
D267	CDKi	Control	06	NA	483.75210084033614	483.75210084033614	1.8150032333187778	1.6812855634467812	NA	0.22577466432323567	0.8942306945192092	0.5915364978765598	7.920168067226891	0.35714285714285715	0	0	0	0.5504201680672269	7.5210084033613445	54.57142857142857	62.09243697478992	1.6788855234600317	53.119577427952684	57.15327064338109	0	0.2507712002531955	0.5198390414334441	0.08159631771013248	0.23991097419118101	0.16650015034230897	18.46327467648563	0.9277030546403557
D267	CDKi	Control	07	NA	656.2451612903226	656.2451612903226	2.378067441793617	2.131480028413739	NA	0.24217307339701621	0.8777817489379232	0.7396580297579403	9.735483870967743	0.25161290322580643	0	0	0	0.3741935483870968	9.161290322580646	76.43225806451613	85.59354838709677	2.1264244218433372	51.64175003352517	34.361487957766094	0	0.27504035490425294	0.586589845415438	0.08129847233513082	0.26516302668797626	0.1841634725997116	25.65263731770577	0.8987852541376518
D267	CDKi	Control	08	NA	457.6142857142857	457.6142857142857	2.4222704980028187	2.209454433663399	NA	0.23481190859425277	0.8914118993192066	0.6102279876704464	9.714285714285714	0.3142857142857143	0	0	0	0.46190476190476193	9.261904761904763	63.93809523809524	73.2	2.2030518773940497	55.29908198902448	50.51272137196394	0	0.2624957467032325	0.5474185299137235	0.08498136933656505	0.25210133393456324	0.1613205699918123	25.211106525579872	0.9164911130764257
D267	CDKi	Control	09	NA	540.8380281690141	540.8380281690141	2.130137852918727	1.9148458706413136	NA	0.23369973532960053	0.8891240156145792	0.6944511825817283	8.971830985915492	0.2323943661971831	0	0	0	0.2746478873239437	8.30281690140845	71.85211267605634	80.15492957746478	1.9110296905136261	64.31488940212424	39.112729900810336	0	0.262159864654941	0.5668939582280076	0.0773287536653202	0.24909096263308753	0.17644232171399268	24.73689717875389	0.9054449440067577
D267	CDKi	Control	10	NA	185.55454545454546	185.55454545454546	1.9716207819113587	1.8364355329117097	NA	0.24299196865803618	0.9176821509383337	0.484665785450059	8.181818181818182	0.3090909090909091	0	0	0	0.4090909090909091	7.636363636363637	38.95454545454545	46.59090909090909	1.835082214335889	74.12812144358328	35.18542332704948	0	0.2633829652787024	0.47628699403935126	0.10908096033124709	0.2596662244930557	0.13632017847776573	18.150329333036243	0.9318819257297609
D264	Control	24h LPS	01	NA	4399.982517482517	4399.982517482517	1.846849544975889	1.6180030713902254	NA	0.28753351967057894	0.8293522698900834	1.0420943336837638	6.758741258741258	0.36013986013986016	0	0	0	0.5594405594405595	6.3776223776223775	85.75874125874125	92.13636363636364	1.6100935414233084	48.243618381373516	47.87240364664242	0	0.35007847634252964	0.8511814908805878	0.06902341273119912	0.3368250028827958	0.3312932042589487	18.00458736016544	0.8780671522536332
D264	Control	24h LPS	02	NA	746.0411522633744	746.0411522633744	1.4593985041155813	1.3277074566840705	NA	0.14729578984355496	0.8601898917108111	0.611732543396259	8.979423868312757	0.8168724279835391	0	0	0	1.045267489711934	9.366255144032921	70.30658436213992	79.67283950617283	1.3255656732944814	74.38244414561754	46.70935296939463	0	0.1705911617158299	0.3537508800753146	0.0560416666642919	0.16513753927655497	0.10744504267157956	20.66142309290115	0.9162283879305583
D264	Control	24h LPS	03	NA	7578.894117647059	7578.894117647059	1.89525884673727	1.654792256291365	NA	0.31890135923752433	0.8372313010693152	1.0172788852435735	6.276470588235294	0.29705882352941176	0	0	0	0.4411764705882353	5.767647058823529	58.476470588235294	64.24411764705883	1.649821726409407	51.301398300354904	53.43917941423507	0	0.38339478160587026	0.8612578645441863	0.08881058494834419	0.37685678114409626	0.33961953312058274	16.596249979627892	0.8776118374530354
D264	Control	24h LPS	04	NA	500.61052631578946	500.61052631578946	1.2125128683805928	1.0764319629584596	NA	0.1267309174750926	0.84859241736269	0.7166174838352748	8.705263157894738	0.9052631578947369	0	0	0	0.9947368421052631	9.08421052631579	49.6	58.68421052631579	1.0743881846781842	48.17563221749964	47.326875183466655	0	0.1487860695549424	0.3178847270847108	0.044982637681310826	0.13877787662286403	0.10498821348965799	20.03529702217596	0.8940955758401747
D264	Control	24h LPS	05	NA	3454.4229074889868	3454.4229074889868	1.9659805334737124	1.743032312105763	NA	0.3040758097154965	0.8539522511555409	0.8226219568558635	6.819383259911894	0.32599118942731276	0	0	0	0.4669603524229075	6.352422907488987	72.59030837004406	78.94273127753304	1.7379768181570243	52.86998001870019	61.2124527351485	0	0.35699713899411284	0.770018214130023	0.1062594947186506	0.33895095348123333	0.2781855324663017	19.187017716734495	0.8905065447914365
D264	Control	24h LPS	06	NA	1528.725749559083	1528.725749559083	2.2765776269576974	2.08678584035464	NA	0.1860701854058312	0.8801582879936243	0.5815657410342773	11.208112874779541	0.701058201058201	0	0	0	0.8227513227513228	11.347442680776014	68.69047619047619	80.0379188712522	2.0803890082447283	49.995138240517306	42.74184080787382	0	0.20962185257096533	0.43776939964243344	0.06446377662877024	0.20163939142071277	0.1263559558770984	26.08799405331298	0.9202110906175849
D264	Control	24h LPS	07	NA	782.1574803149606	782.1574803149606	2.0690515655591017	1.8715431959453714	NA	0.200131401956861	0.8802719403979287	0.6630032786368748	9.759842519685039	0.42913385826771655	0	0	0	0.5275590551181102	9.429133858267717	55.23622047244095	64.66535433070867	1.8636264796631539	35.649495886725845	81.44807794963785	0	0.22674184216087861	0.47634213026414757	0.07204902984094687	0.21588910939198647	0.144751224677981	20.6383139329617	0.9068732447847145
D264	Control	24h LPS	08	NA	3624.731543624161	3624.731543624161	1.9216638366864318	1.7274205912009422	NA	0.22745388709649975	0.8711817569533834	0.7573949003646523	8.568232662192393	0.37360178970917224	0	0	0	0.49440715883668906	8.145413870246085	69.6062639821029	77.75167785234899	1.7218193734060494	60.60597882535319	51.439551714333504	0	0.261074934542576	0.5936071760000234	0.0727962021900056	0.2380633114018932	0.2041416679143992	20.36826278457884	0.901059888535566
D264	Control	24h LPS	09	NA	236.51	236.51	1.2881966459769119	1.1460646425237861	NA	0.14030200870399548	0.8478737914942787	0.7024749114515789	8.47	0.74	0	0	0	0.94	8.69	26.08	34.77	1.1432477963217391	48.003114066733026	57.73250252116139	0	0.16673047694242935	0.3833572863873089	0.04937706224872007	0.15570828142775162	0.1252131404266752	20.04654506831082	0.8989653412670267
D264	Control	24h LPS	10	NA	474.19602272727275	474.19602272727275	2.2067719398055554	2.0708285909303283	NA	0.22755856248676493	0.9035331062188435	0.4765472939179882	9.565340909090908	0.5340909090909091	0	0	0	0.6619318181818182	9.400568181818182	62.84375	72.24431818181819	2.0684519293818773	49.290935442872296	77.3797397204193	0	0.24985216839706417	0.4524944321088097	0.09412797806134138	0.25076907748942623	0.1262012595489343	20.53976029173025	0.9399267526358523
D264	Control	Control	01	NA	3772.5476190476193	3772.5476190476193	1.8500969597633483	1.6304501049657225	NA	0.3204388790415666	0.8576143749849896	0.9458802652767073	5.936507936507937	0.1984126984126984	0	0	0	0.30952380952380953	5.285714285714286	85.05555555555556	90.34126984126983	1.6249959799182199	67.76538142793204	33.18050996578549	0	0.37788089030289473	0.7932164597110335	0.10450407818432093	0.3806277308011519	0.3006330632472271	16.884056596736706	0.8834755147277004
D264	Control	Control	02	NA	5218.2558139534885	5218.2558139534885	2.008468134985492	1.7396546240675619	NA	0.3429135894813404	0.8403132440276664	1.0809148790623817	6.296511627906977	0.19767441860465115	0	0	0	0.2616279069767442	5.569767441860465	87.62790697674419	93.19767441860465	1.733067230463399	49.33981373921659	54.46770448699087	0	0.40810914920112307	0.8786203527026105	0.10942994189940335	0.3963433029127312	0.3275637892523919	18.93736938967752	0.866217662400411
D264	Control	Control	03	NA	313.8168316831683	313.8168316831683	2.55365882885981	2.378522237056042	NA	0.27399893372909107	0.9080294907146018	0.5223749522681335	9.168316831683168	0.3217821782178218	0	0	0	0.4405940594059406	8.678217821782178	75.32673267326733	84.0049504950495	2.373056214346924	50.56154502463859	46.695753101128915	0	0.298668769675364	0.553600789607368	0.10231249265607052	0.3021490513694219	0.15985918943518698	22.10157421602272	0.9324284296133247
D264	Control	Control	04	NA	961.3549060542797	961.3549060542797	2.2638918149129523	2.127213129568631	NA	0.2872392422998703	0.9125894209384385	0.467741495058366	7.918580375782881	0.29436325678496866	0	0	0	0.4363256784968685	7.402922755741128	100.04384133611691	107.44676409185804	2.1230970723567175	77.86186602932047	65.23826074081092	0	0.3125976854659791	0.5973639627208635	0.11288530294887375	0.30877356820583657	0.17709397545394526	19.780975485030172	0.9406372080420501
D264	Control	Control	05	NA	1030.5938803894298	1030.5938803894298	2.4560793968712	2.270314901805148	NA	0.2571542320045265	0.9034277655716534	0.5075655258458439	9.515994436717664	0.40751043115438107	0	0	0	0.5396383866481224	9.159944367176633	86.70653685674549	95.86648122392211	2.2668734128351957	38.658366997046365	70.42521186672867	0	0.2825740844910474	0.5395258708729692	0.096898012685823	0.28307866933646175	0.15690692905817552	21.18724092075361	0.9326008691380724
D264	Control	Control	06	NA	187.63291139240508	187.63291139240508	2.4968128103059395	2.381604143118861	NA	0.3909596792691459	0.9465157755956957	0.3387291401445894	7.025316455696203	0.12658227848101267	0	0	0	0.16455696202531644	6.189873417721519	65.45569620253164	71.64556962025317	2.3802079078049414	36.16926334712801	43.62020889299988	0	0.4100156693736041	0.6421621175367571	0.20023735446583246	0.4339265677945703	0.1705661186451622	14.873210011511187	0.9572949188128185
D264	Control	Control	07	NA	694.9932432432432	694.9932432432432	2.4512492878629057	2.320518459911173	NA	0.3376636732831429	0.9391892421515214	0.4126184620374968	7.726351351351352	0.13175675675675674	0	0	0	0.1858108108108108	6.929054054054054	71.38175675675676	78.3108108108108	2.3191152789208687	62.84812221282318	43.83971058938609	0	0.35776018738602106	0.6341086155925257	0.151797261564937	0.36079150160583995	0.17834478016073943	16.91383255330424	0.9500340481814156
D264	Control	Control	08	NA	400.2433628318584	400.2433628318584	2.3548761005621883	2.227685321845015	NA	0.34731573040540686	0.9294616061233175	0.4263902428812416	7.150442477876106	0.17699115044247787	0	0	0	0.26548672566371684	6.415929203539823	53.75221238938053	60.16814159292036	2.22351171417507	52.89778723253938	65.79116700143041	0	0.37263047170578956	0.6513338041910811	0.16601689292442495	0.3745229959043083	0.18397683612520538	16.092115354332073	0.9488060027140789
D264	Control	Control	09	NA	1446.1592442645074	1446.1592442645074	2.916108938741021	2.673767418291367	NA	0.26178326728006995	0.9010247231870778	0.560469801886683	10.941970310391364	0.29959514170040485	0	0	0	0.39946018893387314	10.403508771929825	87.41565452091768	97.8191632928475	2.662633223933993	56.87489629762593	36.131022205203095	0	0.2891392963688223	0.5890885120279544	0.0895659306602409	0.282199677032912	0.1684978280789535	28.604820814233676	0.9212170271975901
D264	Control	Control	10	NA	1255.0171428571427	1255.0171428571427	2.44041244858359	2.2297461116731108	NA	0.2782799084639395	0.899692505916986	0.5790521044125818	8.708571428571428	0.26	0	0	0	0.3485714285714286	8.101428571428572	80.36714285714285	88.46857142857142	2.2237112808726494	46.73532749385937	56.303598364362564	0	0.30774869053323367	0.6052231952841282	0.10837479407852413	0.30175558932374497	0.1781149281352068	25.350609134723822	0.9196176630159604
D265	Control	24h LPS	01	NA	6609.905303030303	6609.905303030303	1.6362666878561922	1.424991993696338	NA	0.2714715066541701	0.8489351230393487	1.0202287460001591	6.295454545454546	0.2159090909090909	0	0	0	0.32196969696969696	5.636363636363637	83.85227272727273	89.48863636363636	1.42071825939032	49.935824214495966	65.44074632478974	0	0.32257065312903727	0.7491708639726916	0.07853587914125591	0.29243537389051183	0.2902810588537974	15.66078850618912	0.8728672130712831
D265	Control	24h LPS	02	NA	1439.3051470588234	1439.3051470588234	1.9110017370904149	1.7393484079649737	NA	0.2616752033315893	0.8743628435947136	0.7073475095043813	7.5588235294117645	0.375	0	0	0	0.5735294117647058	7.216911764705882	44.23529411764706	51.45220588235294	1.7354222608743868	55.672169167526015	53.96801651698219	0	0.29980247258477377	0.6436052305281276	0.09246265117761757	0.28913177015104025	0.22336482355612125	18.736587840355003	0.91057494140458894
D265	Control	24h LPS	03	NA	1778.3121693121693	1778.3121693121693	1.8998470807109655	1.6837705163600125	NA	0.234510317046174	0.8537285518823284	0.8121759130174694	8.53968253968254	0.4126984126984127	0	0	0	0.5555555555555556	8.201058201058201	30.26984126984127	38.47089947089947	1.6742230413874406	55.90661591576488	46.40497102516054	0	0.2775214130463884	0.6739703998951322	0.06604838546216531	0.25643742500388955	0.24527962139744877	24.730108736493772	0.8892949399556881
D265	Control	24h LPS	04	NA	1249.907514450867	1249.907514450867	1.7842310785755913	1.590804032214206	NA	0.1990286089003088	0.8602138553030285	0.7144494602348643	8.794797687861271	0.5780346820809249	0	0	0	0.6994219653179191	8.690751445086706	69.80057803468208	78.49132947976878	1.5866495951730777	52.85527667622596	51.03819286610658	0	0.23197059449340116	0.5042583651333439	0.07098748075071916	0.2158082694444154	0.16420182203963374	23.963095118813218	0.8981517275903615
D265	Control	24h LPS	05	NA	1760.6525423728813	1760.6525423728813	2.807086779588888	2.59322462898023	NA	0.2491528723120157	0.893102750806511	0.5357542751746781	10.607344632768362	0.5282485875706214	0	0	0	0.6822033898305084	10.481638418079097	60.440677966101696	70.92231638418079	2.5870130496177093	50.91406678591044	45.042778550657495	0	0.27746556707456477	0.544747687868375	0.09439030124994204	0.27099568437161614	0.16109556937574293	23.894430724911512	0.9285754758247209
D265	Control	24h LPS	06	NA	911.6769230769231	911.6769230769231	2.6109157656435964	2.4155905335441874	NA	0.21461766760952117	0.8959284855041028	0.49827572477530563	11.393162393162394	0.6034188034188034	0	0	0	0.7435897435897436	11.35897435897436	66.35384615384615	77.71282051282051	2.4131427873928435	63.25467904769508	54.31737592406653	0	0.2380079824513929	0.46409227450384133	0.08786745788527313	0.23250982929874286	0.1271067966606832	21.654692210747683	0.931697298997452
D265	Control	24h LPS	07	NA	3111.859564164649	3111.859564164649	2.065907625784541	1.8450115451739055	NA	0.23635442978978832	0.8689942607294949	0.735434585075095	9.205811138014528	0.43341404358353514	0	0	0	0.5932203389830508	8.915254237288135	67.2590799031477	76.17433414043583	1.837119792026918	41.98555932199367	62.48799916677417	0	0.2728294668785247	0.610177881522467	0.0768537610869297	0.25526131849186656	0.2100515600780847	22.53006569838109	0.899354690581605
D265	Control	24h LPS	08	NA	7682.496163682865	7682.496163682865	2.502223066624932	2.2082137738602268	NA	0.3248968075419973	0.8520817529132282	0.8618019055908618	8.649616368286445	0.340153452685422	0	0	0	0.43478260869565216	8.171355498721228	81.84910485933504	90.02046035805627	2.202047148743089	60.69956939422565	44.794041521471726	0	0.38452486494140736	0.8182579648585139	0.1031933528389652	0.393182270861548	0.2914224247293268	22.682483379632355	0.8853218227103837
D265	Control	24h LPS	09	NA	8349.506711409396	8349.506711409396	1.9683413524015216	1.7173796933848513	NA	0.3304065975968987	0.8406055684547897	1.0466401406416255	6.241610738255034	0.2953020134228188	0	0	0	0.4261744966442953	5.7114093959731544	85.89597315436242	91.60738255033557	1.7122802916519626	48.9095474131633	48.53238227528837	0	0.3947947729040816	0.8795850779704399	0.08941476855848975	0.38035373449397597	0.3454986450189782	15.003312359515471	0.8751124656494771
D265	Control	24h LPS	10	NA	868.6770833333334	868.6770833333334	1.474757729575258	1.3238563383854862	NA	0.16797346038578415	0.8609422194399919	0.697990447493385	8.78125	0.6354166666666666	0	0	0	0.8020833333333334	8.833333333333334	64.78472222222223	73.61805555555556	1.319422032842481	33.201937755718305	75.8514226609026	0	0.19401295614479877	0.47449701881642953	0.05427507937506677	0.16661824007679635	0.16264126810683416	19.9727910578673	0.9046687819089134
D265	Control	Control	01	NA	872.7673267326733	872.7673267326733	2.1140058987443355	1.9469783903442037	NA	0.2838336942825026	0.894115868838985	0.6240346441433466	7.599009900990099	0.24752475247524752	0	0	0	0.39603960396039606	7.01980198019802	63.698019801980195	70.71782178217822	1.9411567855417273	36.26371918437454	88.36996813114604	0	0.3165450724020838	0.6089869754495151	0.10765301467424371	0.3104194696591022	0.19031487620437404	20.74982995945023	0.9209914087776145
D265	Control	Control	02	NA	360.54266211604096	360.54266211604096	2.8945417834432754	2.7332278202023947	NA	0.3728160511073571	0.9327138526187079	0.42895539675957584	8.092150170648464	0.16040955631399317	0	0	0	0.22525597269624573	7.334470989761092	51.28327645051195	58.617747440273035	2.73177075943788	51.523282313916994	56.45734298434814	0	0.3979870439988243	0.6730988348136869	0.17910937843270353	0.402888666857521	0.18139995994562524	17.33710798400212	0.9477974909792373
D265	Control	Control	03	NA	141.5	141.5	2.289234395343884	2.1658376542806512	NA	0.40798236699065493	0.9328609667388617	0.43694919674093485	6.25	0.15	0	0	0	0.25	5.5	18.95	24.45	2.1658376542806512	60.519391751476334	51.610598195119195	0	0.4401230653858177	0.7340384491277853	0.186736664325674	0.46446754708060023	0.22269022462925572	13.798583434517422	0.9522216461590949
D265	Control	Control	04	NA	324.9352517985611	324.9352517985611	2.722987828027733	2.650402958045985	NA	0.4443295270638533	0.9664706862300685	0.26966375952447635	6.892086330935252	0.09352517985611511	0	0	0	0.11510791366906475	6.0071942446043165	55.611510791366904	61.618705035971225	2.6501278206097147	41.13885994067077	51.35792000319736	0	0.4580201550400391	0.6953980000329097	0.2432632583243297	0.476937891222209	0.1743556813346664	14.78856268065603	0.9748965479094551
D265	Control	Control	05	NA	2033.242002781641	2033.242002781641	3.3465832809804312	3.0823800702337203	NA	0.3128679984295064	0.9111512773862418	0.4784358438704115	10.57510431154381	0.2482614742698192	0	0	0	0.3748261474269819	9.993045897079277	92.336578581363	102.32962447844228	3.074458732854032	58.439186923425915	50.86909029695666	0	0.3416125882454933	0.6435471363466049	0.11849486385569953	0.34408734997731377	0.1764132709406772	27.431009983745795	0.9311832356471587
D265	Control	Control	06	NA	385.7579365079365	385.7579365079365	2.371897284443472	2.2177553523266322	NA	0.2678974674407067	0.9036705031677634	0.4965780399680598	8.619047619047619	0.4246031746031746	0	0	0	0.5992063492063492	8.30952380952381	49.976190476190474	58.285714285714285	2.213134344903826	55.987792513650746	56.18024844463788	0	0.29510727156004773	0.5546901001804625	0.10586183404861296	0.2973497320259334	0.16301730788874647	19.347255961585656	0.9384288837320797
D265	Control	Control	07	NA	684.4424951267057	684.4424951267057	3.0981456551407014	2.915576330761316	NA	0.3353142635434098	0.9314308696116352	0.38757318689014086	9.58869395711501	0.24951267056530213	0	0	0	0.32943469785575047	8.970760233918128	79.04288499025341	88.01364522417154	2.9091229377556793	33.34717092288646	42.424266476609425	0	0.35881191672712426	0.5969000632733482	0.16220032251571745	0.365307298639983	0.15516978857266145	17.831737478709385	0.9502970082531633
D265	Control	Control	08	NA	863.9483394833949	863.9483394833949	3.0707637555865896	2.879156024006964	NA	0.3643896528964706	0.931311318130296	0.4288469212763687	8.804428044280442	0.15682656826568267	0	0	0	0.24538745387453875	8.060885608856088	88.76568265682657	96.82656826568265	2.8739131143896537	67.47582907824962	81.28056442817426	0	0.389778027524494	0.654646150476966	0.16673680279424924	0.4035042172792436	0.17670419854368155	19.553557633192316	0.9454132165260434
D265	Control	Control	09	NA	1349.9048877146631	1349.9048877146631	2.586151443535676	2.4253702186647126	NA	0.2920157017272882	0.9148049022200656	0.47586555895083876	8.894319682959049	0.35006605019815057	0	0	0	0.43989431968295906	8.408190224570674	71.33157199471599	79.73976221928666	2.420713414422314	69.13356427265575	37.95427376522199	0	0.31704476695003087	0.5758817677559293	0.12510536979258657	0.3192452800149668	0.16219013606669452	20.20284169205929	0.9408367602440179
D265	Control	Control	10	NA	1293.722958057395	1293.722958057395	3.118975611169636	2.914999503749223	NA	0.3592121970669373	0.9224484854991284	0.4439273282115768	8.864238410596027	0.18322295805739514	0	0	0	0.2847682119205298	8.171081677704194	78.40286975717439	86.57395143487858	2.9073736755635657	35.45444375282393	54.21129842053444	0	0.38723479703744973	0.6888686017124696	0.15133757437034548	0.3908632334053315	0.19190522678976937	21.54873222405935	0.9412597999569633
