# Supplementary material for: Polarized microtubule remodeling transforms the morphology of reactive microglia and drives cytokine release
Source: Nat Commun. 2023 Oct 9;14:6322. doi: 10.1038/s41467-023-41891-6 (PMC10562429; doi:10.1038/s41467-023-41891-6)
Supplement: Supplementary file 10 — Source Data [file 41467_2023_41891_MOESM10_ESM.zip › data/Fig 6/Fig6f_cdki_speed_aov.csv]

term	group1	group2	null.value	estimate	conf.low	conf.high	p.adj	p.adj.signif
LPS	Control	24h LPS	0	-0.03639107327582736	-0.06170401500132427	-0.011078131550330446	0.00528	**
SIRNA	CDKi	Control	0	0.0313293659732336	0.006011556842302698	0.056647175104164504	0.0158	*
LPS:SIRNA	Control:CDKi	24h LPS:CDKi	0	0.018862027441510776	-0.02875514691447889	0.06647920179750044	0.729	ns
LPS:SIRNA	Control:CDKi	Control:Control	0	0.08551990706139212	0.038362812812471	0.13267700131031324	4.25e-5	****
LPS:SIRNA	Control:CDKi	24h LPS:Control	0	-0.003999147673414194	-0.05115624192233531	0.04315794657550692	0.996	ns
LPS:SIRNA	24h LPS:CDKi	Control:Control	0	0.06665787961988134	0.019500785370960227	0.11381497386880246	0.00203	**
LPS:SIRNA	24h LPS:CDKi	24h LPS:Control	0	-0.02286117511492497	-0.07001826936384609	0.024295919133996147	0.586	ns
LPS:SIRNA	Control:Control	24h LPS:Control	0	-0.08951905473480631	-0.136211535739295	-0.04282657373031762	1.42e-5	****
