# Supplementary material for: Polarized microtubule remodeling transforms the morphology of reactive microglia and drives cytokine release
Source: Nat Commun. 2023 Oct 9;14:6322. doi: 10.1038/s41467-023-41891-6 (PMC10562429; doi:10.1038/s41467-023-41891-6)
Supplement: Supplementary file 10 — Source Data [file 41467_2023_41891_MOESM10_ESM.zip › data/Fig 6/Fig6k_cdki_luminex_ccl2-aov.csv]

term	group1	group2	null.value	estimate	conf.low	conf.high	p.adj	p.adj.signif
Condition	LPS	LPS + RO3306 5uM	0	-17105.37	-40852.79782278396	6642.0578227839615	0.112	ns
Condition	LPS	LPS + RO3306 10uM	0	-21366.564999999995	-45113.992822783955	2380.8628227839654	0.0655	ns
Condition	LPS + RO3306 5uM	LPS + RO3306 10uM	0	-4261.194999999998	-28008.62282278396	19486.23282278396	0.755	ns
