# Supplementary material for: Polarized microtubule remodeling transforms the morphology of reactive microglia and drives cytokine release
Source: Nat Commun. 2023 Oct 9;14:6322. doi: 10.1038/s41467-023-41891-6 (PMC10562429; doi:10.1038/s41467-023-41891-6)
Supplement: Supplementary file 10 — Source Data [file 41467_2023_41891_MOESM10_ESM.zip › data/Fig 6/Fig6c_cdki_perimeter_aov.csv]

term	group1	group2	null.value	estimate	conf.low	conf.high	p.adj	p.adj.signif
Key	Control	LPS	0	0.2588672214467854	0.21878506435946787	0.29894937853410297	2.03e-11	****
Key	Control	CDKi 10uM	0	0.3128733381884087	0.2718013491616885	0.35394532721512884	2.03e-11	****
Key	LPS	CDKi 10uM	0	0.054006116741623256	0.012934127714903113	0.0950781057683434	0.00687	**
