# Supplementary material for: Polarized microtubule remodeling transforms the morphology of reactive microglia and drives cytokine release
Source: Nat Commun. 2023 Oct 9;14:6322. doi: 10.1038/s41467-023-41891-6 (PMC10562429; doi:10.1038/s41467-023-41891-6)
Supplement: Supplementary file 10 — Source Data [file 41467_2023_41891_MOESM10_ESM.zip › data/Fig 6/Fig6i_cdki_volcanoplots.csv]

Protein	Uniprot	log2FC	SE	DF	pvalue	adj.pvalue	log10p	abslog2FC	protmeta_description	Gene_Name	log10adjp	Timepoint	Signif_Symbol
4F2	P10852	1.11625480548933	0.157607964480696	12.6646425260859	9.53492060613847e-6	5.63266606177439e-4	5.02068291881719	1.11625480548933	4F2 cell-surface antigen heavy chain	Slc3a2	3.24928599558298	24h	***
A0A087WRT7	A0A087WRT7	-1.09166225790695	0.231731784495378	12.6646425260859	4.36661138462142e-4	0.00847292598354156	3.35985545727134	1.09166225790695	Protein Ms4a4a	Ms4a4a	2.07196658741819	24h	**
A0A140LIF8	A0A140LIF8	-1.04377655834115	0.283907266457604	12.6646425260859	0.00290942438060663	0.0325880048249128	2.53619292615301	1.04377655834115	NA	NA	1.48694222806064	24h	*
ABEC3	Q99J72	-1.16343889358515	0.172405416801216	12.6646425260859	1.56016654240234e-5	7.97585139465296e-4	4.80682903973157	1.16343889358515	DNA dC->dU-editing enzyme APOBEC-3	Apobec3	3.09822294635681	24h	***
ABHD4	Q8VD66	1.20510348056766	0.130955030904136	12.6646425260859	5.74407997981311e-7	7.63483963983492e-5	6.24077952166449	1.20510348056766	Abhydrolase domain-containing protein 4	Abhd4	4.11720008031891	24h	****
ACSA	Q9QXG4	1.50552488886188	0.135988689034215	12.6646425260859	7.04264234635545e-8	1.56337611324522e-5	7.15226436626453	1.50552488886188	Acetyl-coenzyme A synthetase, cytoplasmic	Acss2	4.80593652789447	24h	****
ADAP2	Q8R2V5	-1.23367111357629	0.0842920676578296	12.6646425260859	2.61385767212645e-9	1.89504681229168e-6	8.58271806399838	1.23367111357629	Arf-GAP with dual PH domain-containing protein 2	Adap2	5.72238005742738	24h	****
ADH7	Q64437	5.27096003393691	0.341355283736481	12.6646425260859	1.37137363785827e-9	1.48299363123036e-6	8.86284420330489	5.27096003393691	Alcohol dehydrogenase class 4 mu/sigma chain	Adh7	5.82886071406093	24h	****
AHR	P30561	1.16255137408686	0.205264722961576	12.6646425260859	8.55824371752057e-5	0.0158745469513823	4.06761535004802	1.16255137408686	Aryl hydrocarbon receptor	Ahr	1.79929866032401	8h	*
AHR	P30561	2.37170620230565	0.167597944483203	12.6646425260859	3.91287761360665e-9	2.60043324737609e-6	8.40750373568391	2.37170620230565	Aryl hydrocarbon receptor	Ahr	5.58495429000232	24h	****
ALD2	P45377	1.78350673464807	0.155075529337598	12.6646425260859	4.52756405239556e-8	1.24508011440878e-5	7.34413539691558	1.78350673464807	Aldose reductase-related protein 2	Akr1b8	4.90480270308532	24h	****
AMPD1	Q3V1D3	1.21039651632979	0.154497913250744	12.6646425260859	3.3166899681032e-6	2.93895583284701e-4	5.47929512282326	1.21039651632979	AMP deaminase 1	Ampd1	3.53180694053336	24h	***
AMPD3	O08739	1.13170316920726	0.0937267962395339	12.6646425260859	2.5647066727503e-8	8.18141428607345e-6	7.59096229826777	1.13170316920726	AMP deaminase 3	Ampd3	5.08717161521059	24h	****
ANXA1	P10107	-1.72784876445494	0.11265537398336	12.6646425260859	1.48764251408688e-9	1.48299363123036e-6	8.8275014187982	1.72784876445494	Annexin A1	Anxa1	5.82886071406093	24h	****
ARI5A	Q3U108	-1.46237450696334	0.359105148643621	12.6646425260859	0.00138986927922741	0.0192768826118932	2.85702604433574	1.46237450696334	AT-rich interactive domain-containing protein 5A	Arid5a	1.71496319729615	24h	*
ASSY	P16460	1.7896125687046	0.0906561700546905	12.6646425260859	6.86741297655149e-11	1.36919046219995e-7	10.1632068352264	1.7896125687046	Argininosuccinate synthase	Ass1	6.8635361348251	24h	****
B1ARD6	B1ARD6	-2.25638568739462	0.317281025671157	12.6646425260859	9.14031200099134e-6	5.52227183393227e-4	5.0390389795401	2.25638568739462	Protein Slfn9	Slfn9	3.25788221901673	24h	***
B1ASZ3	B1ASZ3	-1.02214340355697	0.281435842052499	12.6646425260859	0.00316432558407421	0.0342692960728345	2.4997188374082	1.02214340355697	Glycerol kinase	Gyk	1.46509481634117	24h	*
B4GT5	Q9JMK0	-1.32617444258466	0.147576589349039	12.6646425260859	7.47676027031549e-7	9.1734097162717e-5	6.12628654404882	1.32617444258466	Beta-1,4-galactosyltransferase 5	B4galt5	4.03746920896245	24h	****
B4XVQ1	B4XVQ1	-1.08564050887092	0.309740110937224	11.6646425260859	0.00452254540222725	0.0440382168287696	2.34461706452613	1.08564050887092	Phf11-3	Phf11b	1.35617027455733	24h	*
BCAP	Q9EQ32	-1.08153066994833	0.231463401614536	12.6646425260859	4.67421272590394e-4	0.00883337594528056	3.33029152652147	1.08153066994833	Phosphoinositide 3-kinase adapter protein 1	Pik3ap1	2.05387328575392	24h	**
BCL3	Q9Z2F6	-1.42245694221012	0.391555335442146	12.6646425260859	0.0031586646598964	0.0342692960728345	2.50049647858584	1.42245694221012	B-cell lymphoma 3 protein homolog	Bcl3	1.46509481634117	24h	*
BLVRB	Q923D2	1.28569887149263	0.093632167370805	12.6646425260859	5.60628473259335e-9	3.19358005303085e-6	8.25132484902063	1.28569887149263	Flavin reductase (NADPH)	Blvrb	5.49572219296965	24h	****
BMT2	Q8BXK4	-1.16052862774804	0.191285539824704	12.6646425260859	4.45918561533669e-5	0.00164407789702668	4.35074444959731	1.16052862774804	Probable methyltransferase BTM2 homolog	NA	2.78407760927323	24h	**
C1QB	P14106	-1.03276632956943	0.188489996448556	12.6646425260859	1.16199406592952e-4	0.0032236735621177	3.93479608979478	1.03276632956943	Complement C1q subcomponent subunit B	C1qb	2.4916489424714	24h	**
CATA	P24270	1.40009294115915	0.164942722107312	12.6646425260859	1.39833407447906e-6	1.46733082157507e-4	5.8543890593699	1.40009294115915	Catalase	Cat	3.83347195992148	24h	***
CAV2	Q9WVC3	1.40194464434744	0.1341687970806	12.6646425260859	1.36905034758179e-7	2.3638919445736e-5	6.86358058015317	1.40194464434744	Caveolin-2	Cav2	4.62637237929161	24h	****
CCL4	P14097	-1.10927149520426	0.206152756633773	9.66464252608595	3.48160363044313e-4	0.0375260412924519	3.45822067345701	1.10927149520426	C-C motif chemokine 4	Ccl4	1.42566724788438	8h	*
CCL4	P14097	-1.06553959527439	0.168323020940301	9.66464252608595	9.95937870984588e-5	0.00285705198600794	4.00176775307244	1.06553959527439	C-C motif chemokine 4	Ccl4	2.5440818572613	24h	**
CCL7	Q03366	-2.51484471089914	0.596028947427308	11.6646425260859	0.00126555271658617	0.0180228266335262	2.89771975959649	2.51484471089914	C-C motif chemokine 7	Ccl7	1.74417709487348	24h	*
CCL9	P51670	-1.04319755614113	0.213715399904952	12.6646425260859	3.23351716698304e-4	0.00687661317511726	3.49032482900905	1.04319755614113	C-C motif chemokine 9	Ccl9	2.16262540500755	24h	**
CD47	Q61735	-1.19802978873963	0.178543325246588	12.6646425260859	1.65217058096789e-5	8.23503773951181e-4	4.78194511527922	1.19802978873963	Leukocyte surface antigen CD47	Cd47	3.08433440620592	24h	***
CD72	P21855	-1.85814728520781	0.259509119019271	12.6646425260859	8.52044326717725e-6	5.30863555122958e-4	5.06953781092796	1.85814728520781	B-cell differentiation antigen CD72	Cd72	3.27501708884661	24h	***
CD81	P35762	1.78250168880102	0.144966077450072	12.6646425260859	2.0719576020728e-8	7.47582066539917e-6	7.68361913569042	1.78250168880102	CD81 antigen	Cd81	5.12634112529236	24h	****
CD9	P40240	1.25560374219445	0.247074020810483	12.6646425260859	2.28114833428048e-4	0.00525784912308867	3.64184647330953	1.25560374219445	CD9 antigen	Cd9	2.27919188037309	24h	**
CDK14	O35495	-1.11641929890125	0.147437686920155	12.6646425260859	4.75570454574772e-6	3.71830821101353e-4	5.32278513431768	1.11641929890125	Cyclin-dependent kinase 14	Cdk14	3.42965461435038	24h	***
CERU	Q61147	-1.78041854922471	0.259305557761867	12.6646425260859	1.30932349767018e-5	6.96123659594646e-4	4.88295303802095	1.78041854922471	Ceruloplasmin	Cp	3.15731360534741	24h	***
CHST7	Q9EP78	-1.44703887833051	0.216636055806654	12.6646425260859	1.7294856598109e-5	8.51398033147651e-4	4.76208303462725	1.44703887833051	Carbohydrate sulfotransferase 7	Chst7	3.06986735744066	24h	***
CLC4D	Q9Z2H6	1.25536157583912	0.143647524677499	12.6646425260859	1.01680366891602e-6	1.15694760054953e-4	5.99276289539356	1.25536157583912	C-type lectin domain family 4 member D	Clec4d	3.93668631028552	24h	***
CLC5A	Q9R007	1.73860306919019	0.199177400301925	12.6646425260859	1.03000977603783e-6	1.15694760054953e-4	5.98715865329567	1.73860306919019	C-type lectin domain family 5 member A	Clec5a	3.93668631028552	24h	***
CLC7A	Q6QLQ4	1.11336715277789	0.240293945564906	12.6646425260859	5.01257429055599e-4	0.0094059482275727	3.29993917771552	1.11336715277789	C-type lectin domain family 7 member A	Clec7a	2.02659741603661	24h	**
CLIC5	Q8BXK9	-1.01985177932109	0.123004476639739	12.6646425260859	1.80504613606156e-6	1.82218265001151e-4	5.7435116932703	1.01985177932109	Chloride intracellular channel protein 5	Clic5	3.73940809283152	24h	***
CLK1	P22518	2.14857495158736	0.404524789925834	12.6646425260859	1.54094466466466e-4	0.00398994600672101	3.81221295651992	2.14857495158736	Dual specificity protein kinase CLK1	Clk1	2.39903298129114	24h	**
CLK1	P22518	2.70420982861221	0.495439661812425	12.6646425260859	1.20342492964418e-4	0.0198038502055496	3.91958099608954	2.70420982861221	Dual specificity protein kinase CLK1	Clk1	1.70325036729053	8h	*
CLK4	O35493	1.75682339448566	0.251150042028562	12.6646425260859	1.08294790448022e-5	6.12518406966652e-4	4.9653924347329	1.75682339448566	Dual specificity protein kinase CLK4	Clk4	3.21288085565906	24h	***
CLK4	O35493	2.13145005753316	0.307594725924263	12.6646425260859	1.1925453604013e-5	0.00405938673982402	4.9235250928771	2.13145005753316	Dual specificity protein kinase CLK4	Clk4	2.39153957125712	8h	**
CLM	Q7TSN2	1.8617335562247601	0.339418614257042	12.6646425260859	1.15058410278531e-4	0.00320835951738211	3.93908163076273	1.8617335562247601	CMRF35-like molecule	Clm	2.49371697216255	24h	**
CLM3	Q6SJQ5	-1.52781555021699	0.244347927708485	12.6646425260859	3.32853712908947e-5	0.00133392379922053	4.47774659422719	1.52781555021699	CMRF35-like molecule 3	Cd300lh	2.87486897890767	24h	**
CLM7	Q3U497	1.9469756477128	0.561145232004575	12.6646425260859	0.00429987476200099	0.0427005054322445	2.3665441934818	1.9469756477128	CMRF35-like molecule 7	Cd300lb	1.36956698433948	24h	*
CMPK2	Q3U5Q7	-1.35153029587797	0.361056463340453	12.6646425260859	0.00256608861950713	0.0299176965061508	2.59072834940366	1.35153029587797	UMP-CMP kinase 2, mitochondrial	Cmpk2	1.52407184774538	24h	*
CNN2	Q08093	-1.24687266989122	0.183993456078051	12.6646425260859	1.49526424737437e-5	7.74852419314954e-4	4.82528205079408	1.24687266989122	Calponin-2	Cnn2	3.11078100662979	24h	***
CO039	Q3TEI4	1.5702023944569	0.297924794530092	12.6646425260859	1.6516400983316e-4	0.025090204252756	3.78208458191701	1.5702023944569	Uncharacterized protein C15orf39 homolog	NA	1.60049580319381	8h	*
CO3	P01027	-1.2506758014981	0.188915241450694	12.6646425260859	1.89128200645754e-5	0.00558698714203901	4.72324370927396	1.2506758014981	Complement C3	C3	2.25282232812935	8h	**
CPEB1	P70166	1.9262734301468	0.32204258751983	12.6646425260859	5.1109418798711e-5	0.0017955842066948	4.29149905768589	1.9262734301468	Cytoplasmic polyadenylation element-binding protein 1	Cpeb1	2.74579422314979	24h	**
CRIM1	Q9JLL0	-1.15451296398124	0.271220378492281	12.6646425260859	9.90043204619828e-4	0.0149255095592498	3.00434585275743	1.15451296398124	Cysteine-rich motor neuron 1 protein	Crim1	1.8260708330634	24h	*
CSF1R	P09581	1.67865958340945	0.176090566542074	12.6646425260859	3.8724491859947e-7	5.68568663404212e-5	6.41201427231295	1.67865958340945	Macrophage colony-stimulating factor 1 receptor	Csf1r	4.24521708007587	24h	****
CXCL2	P10889	2.48184537162748	0.657493250511752	12.6646425260859	0.00241907715306661	0.0286658845404252	2.61635028020499	2.48184537162748	C-X-C motif chemokine 2	Cxcl2	1.54263465269974	24h	*
CXCL3	Q6W5C0	2.79041322923368	0.407044025100255	8.66464252608595	8.92136983874127e-5	0.0161720104167728	4.04956845641638	2.79041322923368	C-X-C motif chemokine 3	Cxcl3	1.79123598759897	8h	*
CXCL3	Q6W5C0	2.98838289162542	0.332350054781418	8.66464252608595	1.10864185622806e-5	6.21441889658231e-4	4.95520872885944	2.98838289162542	C-X-C motif chemokine 3	Cxcl3	3.206599475519	24h	***
CXCL9	P18340	-2.37976960360005	0.288376608667473	12.6646425260859	1.89920675569923e-6	1.89327173458767e-4	5.72142775355077	2.37976960360005	C-X-C motif chemokine 9	Cxcl9	3.7227870488135	24h	***
CXCL9	P18340	-2.01665558329406	0.353187772494787	12.6646425260859	7.93327147559396e-5	0.0158189433223344	4.1005476839547	2.01665558329406	C-X-C motif chemokine 9	Cxcl9	1.80082252997906	8h	*
CYH4	Q80YW0	-1.35554944656899	0.18769660194763	12.6646425260859	7.79622141722546e-6	5.01410208083653e-4	5.10811583516323	1.35554944656899	Cytohesin-4	Cyth4	3.29980682859625	24h	***
D3YXJ0	D3YXJ0	-1.14932691518436	0.187718157582597	12.6646425260859	4.08302076123393e-5	0.00155113618817382	4.38901841178251	1.14932691518436	Diacylglycerol kinase	Dgkh	2.80935006990023	24h	**
D3Z6F0	D3Z6F0	-2.56348083138414	0.368392037006302	12.6646425260859	1.14252476613309e-5	6.3268552392623e-4	4.94213437709762	2.56348083138414	Protein Gm14446	Gm14446	3.1988121022421	24h	***
E9PVP1	E9PVP1	-1.31745522511182	0.272992277596929	12.6646425260859	3.56303819973253e-4	0.00730074701687039	3.44817952150413	1.31745522511182	Aurora kinase B	Aim1	2.13663270033072	24h	**
E9PWL0	E9PWL0	-1.09623257583589	0.223937039252411	12.6646425260859	3.15506276136033e-4	0.00674574410773422	3.50099199723082	1.09623257583589	Protein Trim30d	Trim30d	2.17097013731029	24h	**
E9QLH9	E9QLH9	-1.1004259635518	0.280168277212312	12.6646425260859	0.00181740322904728	0.023264511639891	2.74054870465581	1.1004259635518	Tyrosine-protein kinase SgK223	D8Ertd82e	1.63330605958576	24h	*
EFNB2	P52800	-1.05116310791143	0.30317675179513	12.6646425260859	0.004320156310051	0.0427005054322445	2.3645005394433	1.05116310791143	Ephrin-B2	Efnb2	1.36956698433948	24h	*
EKI1	Q9D4V0	-1.20952035163873	0.202740829733627	12.6646425260859	5.24004612324688e-5	0.00182486322414384	4.28066489030951	1.20952035163873	Ethanolamine kinase 1	Etnk1	2.73876968092018	24h	**
EPCR	Q64695	2.74995955873466	0.215866335714381	12.6646425260859	1.36524987291898e-8	8.32067753632345e-5	7.86478785521768	2.74995955873466	Endothelial protein C receptor	Procr	4.07984130852825	8h	****
EPCR	Q64695	1.7432398821533	0.176254125048189	12.6646425260859	2.55761633526664e-7	3.99940985759833e-5	6.59216460292752	1.7432398821533	Endothelial protein C receptor	Procr	4.39800408729624	24h	****
F7CB97	F7CB97	1.49562362853978	0.200606245699092	12.6646425260859	5.59738366267673e-6	4.17188174858383e-4	5.2520149241326	1.49562362853978	CAP-Gly domain-containing linker protein 1	Clip1	3.37966801008859	24h	***
F7CB97	F7CB97	1.57041017470051	0.245691470589084	12.6646425260859	2.68155108641855e-5	0.00668376608289823	4.57161392484735	1.57041017470051	CAP-Gly domain-containing linker protein 1	Clip1	2.17497875786365	8h	**
F8VQJ3	F8VQJ3	1.68502894592386	0.180829518259868	12.6646425260859	4.99622162059894e-7	6.86980472832354e-5	6.30135830559244	1.68502894592386	Laminin subunit gamma-1	Lamc1	4.16305560742616	24h	****
FA83H	Q148V8	1.06619626799831	0.170258850113198	12.6646425260859	3.27908108370857e-5	0.00133392379922053	4.48424784415045	1.06619626799831	Protein FAM83H	Fam83h	2.87486897890767	24h	**
FARP2	Q91VS8	-1.29982164989564	0.198459169635754	12.6646425260859	2.10555131392379e-5	9.87751278149543e-4	4.67663417002031	1.29982164989564	FERM, RhoGEF and pleckstrin domain-containing protein 2	Farp2	3.00535239966936	24h	***
FBP1L	Q8K012	-1.02964693795725	0.166231522454412	12.6646425260859	3.64839757300091e-5	0.0014249089933341	4.43789784184791	1.02964693795725	Formin-binding protein 1-like	Fnbp1l	2.84621287246596	24h	**
FCGR1	P26151	-1.20967796813591	0.136184789328391	12.6646425260859	8.49984067628088e-7	1.0002895987368e-4	6.07058921476342	1.20967796813591	High affinity immunoglobulin gamma Fc receptor I	Fcgr1	3.99987424707471	24h	***
FCGR4	A0A0B4J1G0	-1.99389410108001	0.483808026770899	12.6646425260859	0.00126971956322597	0.018049934967428	2.89629218895925	1.99389410108001	NA	NA	1.74352435848619	24h	*
FGD3	O88842	1.20642954342218	0.146605304853195	12.6646425260859	1.95787508541157e-6	1.92766096372312e-4	5.70821502011563	1.20642954342218	FYVE, RhoGEF and PH domain-containing protein 3	Fgd3	3.71496934726506	24h	***
FGD3	O88842	1.01943105820221	0.179554095237751	12.6646425260859	8.36490930579697e-5	0.0158745469513823	4.07753876339321	1.01943105820221	FYVE, RhoGEF and PH domain-containing protein 3	Fgd3	1.79929866032401	8h	*
FGL2	P12804	-2.82708876178295	0.129402461966443	12.6646425260859	1.96767766499559e-11	7.84611468916992e-8	10.7060460440039	2.82708876178295	Fibroleukin	Fgl2	7.10534534793863	24h	****
FGL2	P12804	-1.89685380405171	0.158485001638846	12.6646425260859	2.84326751020101e-8	8.32067753632345e-5	7.54618227758053	1.89685380405171	Fibroleukin	Fgl2	4.07984130852825	8h	****
FOS	P01101	-1.57947360361375	0.341702039642207	12.6646425260859	5.11182416118971e-4	0.00950522154996397	3.29142409364825	1.57947360361375	Proto-oncogene c-Fos	Fos	2.02203775604152	24h	**
FOSL1	P48755	2.17575305138302	0.466498816124574	12.6646425260859	4.7460755544265e-4	0.0440170914210532	3.32366535237883	2.17575305138302	Fos-related antigen 1	Fosl1	1.3563786583188	8h	*
FOXP1	P58462	-1.50978060217744	0.249984669253955	12.6646425260859	4.65853331899428e-5	0.00168871832813543	4.33175079398129	1.50978060217744	Forkhead box protein P1	Foxp1	2.77244278307428	24h	**
FOXP4	Q9DBY0	1.18221005768868	0.135303858864047	12.6646425260859	1.01902324069514e-6	1.15694760054953e-4	5.99181591099793	1.18221005768868	Forkhead box protein P4	Foxp4	3.93668631028552	24h	***
FSCN1	Q61553	-2.5733423795851	0.255716989532807	12.6646425260859	2.10195663153284e-7	3.35262082729488e-5	6.67737624876462	2.5733423795851	Fascin	Fscn1	4.47461556137142	24h	****
G3UXW2	G3UXW2	1.46556466443207	0.153157152320557	12.6646425260859	3.71163018440354e-7	4.22913747868609e-4	6.43043530208515	1.46556466443207	H-2 class I histocompatibility antigen, K-K alpha chain	H2-K1	3.37374819679581	8h	***
G3UZV2	G3UZV2	-2.20405519904451	0.480719774329272	11.6646425260859	6.74277844132047e-4	0.011481512590244	3.17116111042462	2.20405519904451	Protein Gm4955	Gm4955	1.94000089361719	24h	*
GBP2	Q9Z0E6	-1.13866396629185	0.303203222201542	12.6646425260859	0.00250807588263982	0.0294145664177244	2.60065932792378	1.13866396629185	Interferon-induced guanylate-binding protein 2	Gbp2	1.53143754890079	24h	*
GDF15	Q9Z0J7	4.25680416718936	0.353491147533331	11.6646425260859	6.22035514737144e-8	1.5032524939481e-5	7.20618481882357	4.25680416718936	Growth/differentiation factor 15	Gdf15	4.82296806697224	24h	****
GDF15	Q9Z0J7	2.70793290209954	0.387230150764784	11.6646425260859	1.68294605966912e-5	0.00516276068150804	4.77392980343206	2.70793290209954	Growth/differentiation factor 15	Gdf15	2.28711800609928	8h	**
GLGB	Q9D6Y9	1.12511336071785	0.11963241069597	12.6646425260859	4.50656226650501e-7	6.41782751346026e-5	6.34615462397336	1.12511336071785	1,4-alpha-glucan-branching enzyme	Gbe1	4.19261195925034	24h	****
GLPK	Q64516	-1.12281089558899	0.15209229911303	12.6646425260859	6.20453027129943e-6	4.41396043136909e-4	5.20729109221596	1.12281089558899	Glycerol kinase	Gk	3.35517156435857	24h	***
GLPK2	Q9WU65	-1.31734711678409	0.256555185850777	12.6646425260859	2.08271613297233e-4	0.00494335153584949	3.68136991885916	1.31734711678409	Glycerol kinase 2	Gk2	2.30597850451978	24h	**
GLRX1	Q9QUH0	-1.11629078965638	0.22407169246917	12.6646425260859	2.71276147322535e-4	0.00597631843894258	3.56658839105821	1.11629078965638	Glutaredoxin-1	Glrx	2.22356626986216	24h	**
GP108	Q91WD0-2	1.09171355468067	0.262301078241115	12.6646425260859	0.00117779346803853	0.017109112764312	2.92893085857696	1.09171355468067	Protein GPR108 (isoform 2)	Gpr108	1.76677251129783	24h	*
GRM1A	Q8VEF1	-1.37214948849514	0.280865609659699	12.6646425260859	3.20989999587571e-4	0.0068446396970879	3.49350849778699	1.37214948849514	GRAM domain-containing protein 1A	Gramd1a	2.16464940825826	24h	**
GSH0	O09172	2.06644363210864	0.137448179919067	12.6646425260859	1.89217967917294e-9	1.6766814379338e-6	8.72303762587915	2.06644363210864	Glutamate--cysteine ligase regulatory subunit	Gclm	5.77554944358925	24h	****
GSHB	P51855	1.75327340075103	0.117944990441409	12.6646425260859	2.1681539127733e-9	1.72910274543671e-6	8.66390989137002	1.75327340075103	Glutathione synthetase	Gss	5.7621791996408	24h	****
GSTA1	P13745	2.25370931053927	0.21571222401696	12.6646425260859	1.37107792668236e-7	2.3638919445736e-5	6.862937860917	2.25370931053927	Glutathione S-transferase A1	Gsta1	4.62637237929161	24h	****
GVIN1	Q80SU7	-1.44303989478162	0.19674417297733	12.6646425260859	6.63948057289048e-6	4.64472434814049e-4	5.17786589550416	1.44303989478162	Interferon-induced very large GTPase 1	Gvin1	3.33304005511141	24h	***
HCK	P08103	-1.10025056949886	0.225977037505007	12.6646425260859	3.30449916283337e-4	0.00700887787861599	3.48089435381833	1.10025056949886	Tyrosine-protein kinase HCK	Hck	2.15435150701678	24h	**
HELZ2	E9QAM5	-1.45369738434796	0.20399375663731	12.6646425260859	8.94983644836471e-6	0.00366641415316823	5.04818490102171	1.45369738434796	Helicase with zinc finger domain 2	Helz2	2.43575847928743	8h	**
HEM1	Q8VC19	1.5265989896747	0.332169537832234	12.6646425260859	5.36004438794284e-4	0.0466894302424671	3.27083161378506	1.5265989896747	5-aminolevulinate synthase, nonspecific, mitochondrial	Alas1	1.3307814257921	8h	*
HMOX1	P14901	1.7575474345541	0.21720638859218	12.6646425260859	2.34769326254891e-6	2.28327484985702e-4	5.62935864638719	1.7575474345541	Heme oxygenase 1	Hmox1	3.64144180704169	24h	***
HMOX1	P14901	1.3260096088849	0.266022410461761	12.6646425260859	2.69990635813367e-4	0.0326279592613245	3.56865129837845	1.3260096088849	Heme oxygenase 1	Hmox1	1.48641008861671	8h	*
HVCN1	Q3U2S8	1.90508259673105	0.236945924508665	12.6646425260859	2.51412348513952e-6	2.38692080880806e-4	5.59961339506787	1.90508259673105	Voltage-gated hydrogen channel 1	Hvcn1	3.62216198940053	24h	***
I2BP2	E9Q1P8	1.37726082667375	0.0881328479135219	12.6646425260859	1.18691037913206e-9	1.48299363123036e-6	8.92558207238308	1.37726082667375	Interferon regulatory factor 2-binding protein 2	Irf2bp2	5.82886071406093	24h	****
IBP4	P47879	-1.29271420048753	0.291037180580083	12.6646425260859	7.07176912957762e-4	0.011867989601201	3.15047192607574	1.29271420048753	Insulin-like growth factor-binding protein 4	Igfbp4	1.92562284288629	24h	*
IEX1	P46694	1.73497729813968	0.393508742258958	11.6646425260859	9.10966700666056e-4	0.0139979950632212	3.04049749786926	1.73497729813968	Radiation-inducible immediate-early gene IEX-1	Ier3	1.8539341639885	24h	*
IFI44	Q8BV66	-1.93075324119083	0.268025886611308	12.6646425260859	8.00500195997452e-6	5.06665798657117e-4	5.09663855741039	1.93075324119083	Interferon-induced protein 44	Ifi44	3.29527841079873	24h	***
IFIH1	Q8R5F7	-1.32738285783401	0.231233297467502	12.6646425260859	7.54614259416394e-5	0.015432829059244	4.12227499249926	1.32738285783401	Interferon-induced helicase C domain-containing protein 1	Ifih1	1.81155445422216	8h	*
IFIH1	Q8R5F7	-1.20951622782504	0.188801196778859	12.6646425260859	2.62225097658337e-5	0.0011427569146586	4.58132574417569	1.20951622782504	Interferon-induced helicase C domain-containing protein 1	Ifih1	2.9420461421769	24h	**
IFIT2	Q64112	-1.87913339165852	0.410013050998889	12.6646425260859	5.48363677382412e-4	0.0100302759796439	3.26093131981035	1.87913339165852	Interferon-induced protein with tetratricopeptide repeats 2	Ifit2	1.99868711734972	24h	*
IFIT3	Q64345	-1.75835339321192	0.438620038682323	12.6646425260859	0.00156312116002362	0.0210928785976114	2.80600735781553	1.75835339321192	Interferon-induced protein with tetratricopeptide repeats 3	Ifit3	1.67586414696757	24h	*
IIGP1	Q9QZ85	-1.69800598985757	0.273605914259519	12.6646425260859	3.58045607633555e-5	0.00141357114894931	4.44606164966333	1.69800598985757	Interferon-inducible GTPase 1	Iigp1	2.84968232738073	24h	**
IKBZ	Q9EST8	-1.45323158006527	0.28547135511597	12.6646425260859	2.24699770524278e-4	0.00519414686936556	3.64839737110597	1.45323158006527	NF-kappa-B inhibitor zeta	Nfkbiz	2.28448577445003	24h	**
IKZF1	Q03267	-1.03091600150935	0.205410348041699	12.6646425260859	2.54411235573189e-4	0.0317484644429595	3.59446371283617	1.03091600150935	DNA-binding protein Ikaros	Ikzf1	1.49827727509882	8h	*
IL12B	P43432	-2.22408398146021	0.330572305050559	12.6646425260859	1.60828150314543e-5	8.11774999214227e-4	4.79363793284958	2.22408398146021	Interleukin-12 subunit beta	Il12b	3.09056432807478	24h	***
IL12B	P43432	-1.83574460749398	0.404866735234768	12.6646425260859	5.98645111159605e-4	0.0492246742949382	3.2228305598154	1.83574460749398	Interleukin-12 subunit beta	Il12b	1.30781714877804	8h	*
IL18	P70380	-2.38774154255804	0.222843789133856	12.6646425260859	1.02653549701474e-7	2.04665514717313e-5	6.98862602837709	2.38774154255804	Interleukin-18	Il18	4.68895532797583	24h	****
IL1RA	P25085	-2.16342693478747	0.24030883977342	10.6646425260859	2.61367075438882e-6	2.39789563660286e-4	5.58274912163611	2.16342693478747	Interleukin-1 receptor antagonist protein	Il1rn	3.62016972258571	24h	***
IL2RG	P34902	-1.53775458826677	0.225455854135619	12.6646425260859	1.40061845912445e-5	0.00446853313199066	4.85368015426743	1.53775458826677	Cytokine receptor common subunit gamma	Il2rg	2.34983501763587	8h	**
IL3B2	P26954	1.69623989459856	0.167146819886809	12.6646425260859	1.91047612218943e-7	3.12914537079476e-5	6.71885838590867	1.69623989459856	Interleukin-3 receptor class 2 subunit beta	Csf2rb2	4.50457426035414	24h	****
IL4RA	P16382	-1.6489224947736	0.263426696490607	12.6646425260859	3.29291323193177e-5	0.00133392379922053	4.48241971277115	1.6489224947736	Interleukin-4 receptor subunit alpha	Il4r	2.87486897890767	24h	**
ISG20	Q9JL16	-1.9726817287606	0.47930840530963	12.6646425260859	0.00128281992487982	0.0181345621280308	2.89183430318844	1.9726817287606	Interferon-stimulated gene 20 kDa protein	Isg20	1.74149292630774	24h	*
ITAX	Q9QXH4	1.14941987725439	0.340817165025932	12.6646425260859	0.00516933590154565	0.0485576605592775	2.28656524661969	1.14941987725439	Integrin alpha-X	Itgax	1.31374224513443	24h	*
J7NUN6	J7NUN6	-1.0898575511782	0.264323617824355	12.6646425260859	0.00126517877478411	0.0180228266335262	2.89784810261741	1.0898575511782	Interferon-gamma-inducible GTPase Ifggb9 protein	Ifggb9	1.74417709487348	24h	*
KAP3	P31324	1.94407114943316	0.0826566838024824	12.6646425260859	7.89436145739081e-12	6.29575326226917e-8	11.1026829925394	1.94407114943316	cAMP-dependent protein kinase type II-beta regulatory subunit	Prkar2b	7.20095230081017	24h	****
KCD12	Q6WVG3	-1.09485194749834	0.189489427125101	12.6646425260859	7.09887900475566e-5	0.00223101097996718	4.14881022599724	1.09485194749834	BTB/POZ domain-containing protein KCTD12	Kctd12	2.65149829232153	24h	**
KCNJ2	P35561	1.26233565502772	0.168802253471673	12.6646425260859	5.42212422675166e-6	4.14652949328903e-4	5.26583053648355	1.26233565502772	Inward rectifier potassium channel 2	Kcnj2	3.38231524123617	24h	***
KDM5C	P41230	-1.0848157708338	0.173184087887154	12.6646425260859	3.27019442493291e-5	0.00752610861162574	4.48542642618822	1.0848157708338	Lysine-specific demethylase 5C	Kdm5c	2.12342951853152	8h	**
KI67	E9PVX6	1.36884294477203	0.192167213043102	12.6646425260859	8.98873653787746e-6	5.52227183393227e-4	5.0463013486661	1.36884294477203	NA	NA	3.25788221901673	24h	***
LACC1	Q8BZT9	-1.26993146981058	0.209249682301642	12.6646425260859	4.44518108676415e-5	0.00164407789702668	4.35211054214473	1.26993146981058	Laccase domain-containing protein 1	Lacc1	2.78407760927323	24h	**
LACC1	Q8BZT9	-1.36744824577016	0.256277475239255	12.6646425260859	1.47848056755781e-4	0.0231222764840022	3.83018437925952	1.36744824577016	Laccase domain-containing protein 1	Lacc1	1.63596941005386	8h	*
LAD1	P57016	-1.64404578957314	0.278545426727818	10.6646425260859	1.16416048387448e-4	0.0032236735621177	3.93398714644138	1.64404578957314	Ladinin-1	Lad1	2.4916489424714	24h	**
LAD1	P57016	-1.88109745948385	0.341147082834477	10.6646425260859	2.03819940550359e-4	0.0280287559625804	3.69075332942013	1.88109745948385	Ladinin-1	Lad1	1.55239617767947	8h	*
LAMC1	P02468	1.12589058417507	0.140522126474563	12.6646425260859	2.60982380477286e-6	2.39789563660286e-4	5.58338881189462	1.12589058417507	Laminin subunit gamma-1	Lamc1	3.62016972258571	24h	***
LAT4	Q8CGA3	1.40139826888828	0.352488076198208	12.6646425260859	0.00166217111506322	0.0220562639644412	2.77932426905829	1.40139826888828	Large neutral amino acids transporter small subunit 4	Slc43a2	1.65646804933181	24h	*
LMTK1	Q80YE4	1.07185457969208	0.114174401509384	12.6646425260859	4.59802320618712e-7	6.43319913497234e-5	6.33742884118036	1.07185457969208	Serine/threonine-protein kinase LMTK1	Aatk	4.19157300512363	24h	****
LRC58	Q3UGP9	-2.6914270445169	0.200382122172282	12.6646425260859	7.29220933812053e-9	3.82163647700549e-6	8.13714087250669	2.6914270445169	Leucine-rich repeat-containing protein 58	Lrrc58	5.41775062642258	24h	****
M4A6C	Q99N08	-3.07733891114658	0.379347873481952	11.6646425260859	3.92094073597522e-6	3.24895328726083e-4	5.40660972190113	3.07733891114658	Membrane-spanning 4-domains subfamily A member 6C	Ms4a6c	3.48825653280112	24h	***
M4A6C	Q99N08	-2.22767783571182	0.464604362520326	11.6646425260859	4.73444730527188e-4	0.0440170914210532	3.3247307128129	2.22767783571182	Membrane-spanning 4-domains subfamily A member 6C	Ms4a6c	1.3563786583188	8h	*
MAF	P54843	-2.50685906299737	0.628275440522782	12.6646425260859	0.00161851429846758	0.0216207751915871	2.79088345954955	2.50685906299737	Transcription factor Maf	Maf	1.66512873890291	24h	*
MAFG	O54790	1.08388072690454	0.0903013356278633	12.6646425260859	2.74967177325546e-8	8.43408938142779e-6	7.56071914455938	1.08388072690454	Transcription factor MafG	Mafg	5.07396180080098	24h	****
MAFG	O54790	1.29119646282333	0.110596097690036	12.6646425260859	3.8011584953126e-8	8.32067753632345e-5	7.42008402142437	1.29119646282333	Transcription factor MafG	Mafg	4.07984130852825	8h	****
MARCO	Q60754	-1.24442854706716	0.296960966567296	10.6646425260859	0.00161391988194722	0.0215956561384716	2.792118028283	1.24442854706716	Macrophage receptor MARCO	Marco	1.66563359629402	24h	*
MCLN2	Q8K595	1.10006363388862	0.129408328940459	12.6646425260859	1.37633265804053e-6	1.46350039304977e-4	5.86127658492998	1.10006363388862	Mucolipin-2	Mcoln2	3.83460715659246	24h	***
MGT4B	Q812F8	1.15233100213355	0.129769148482372	12.6646425260859	8.5291150738686e-7	1.0002895987368e-4	6.06909602609769	1.15233100213355	Alpha-1,3-mannosyl-glycoprotein 4-beta-N-acetylglucosaminyltransferase B	Mgat4b	3.99987424707471	24h	***
MMP12	P34960	1.97854366172306	0.287497985991659	12.6646425260859	1.27901690307761e-5	6.84574483358656e-4	4.89312371598669	1.97854366172306	Macrophage metalloelastase	Mmp12	3.16457929266974	24h	***
MMP13	P33435	-1.37141343404519	0.337005029169786	12.6646425260859	0.00139723340862202	0.0193142684538127	2.85473103868947	1.37141343404519	Collagenase 3	Mmp13	1.71412173652196	24h	*
MOV10	P23249	-1.29742685066468	0.148863470710225	12.6646425260859	1.04748771704089e-6	1.16023813102793e-4	5.97985106091788	1.29742685066468	Putative helicase MOV-10	Mov10	3.93545286561993	24h	***
MRP1	O35379	1.08992874170697	0.104184541656295	12.6646425260859	1.3505890783585e-7	2.3638919445736e-5	6.86947676655706	1.08992874170697	Multidrug resistance-associated protein 1	Abcc1	4.62637237929161	24h	****
MT1	P02802	1.93736264330259	0.285903840021331	12.6646425260859	1.49626674074612e-5	7.74852419314954e-4	4.82499097752255	1.93736264330259	Metallothionein-1	Mt1	3.11078100662979	24h	***
MT2	P02798	1.10092692972922	0.31629836117122	12.6646425260859	0.00421110911483176	0.0422435159632495	2.37560350534882	1.10092692972922	Metallothionein-2	Mt2	1.37423994227607	24h	*
MTHR	Q9WU20	-1.11250157391696	0.153129826348334	12.6646425260859	7.33028650251398e-6	4.79172416865155e-4	5.13487905073005	1.11250157391696	Methylenetetrahydrofolate reductase	Mthfr	3.31950818967558	24h	***
MYO1A	O88329	-1.08916997364426	0.1672815780423	12.6646425260859	2.23308010966278e-5	0.00102349505026211	4.65109569674028	1.08916997364426	Unconventional myosin-Ia	Myo1a	2.98991425329366	24h	**
MYO1B	P46735	-1.08840189217115	0.135114772992158	12.6646425260859	2.46357915058893e-6	2.36711370192129e-4	5.60843348002524	1.08840189217115	Unconventional myosin-Ib	Myo1b	3.62578088067209	24h	***
NF2L2	Q60795	1.51356557497158	0.212949825290516	12.6646425260859	9.19361623161543e-6	0.00366641415316823	5.03651362892705	1.51356557497158	Nuclear factor erythroid 2-related factor 2	Nfe2l2	2.43575847928743	8h	**
NINJ1	O70131	1.5048367210070701	0.142673648707915	12.6646425260859	1.2299061751913e-7	2.281046917942e-5	6.91012801795156	1.5048367210070701	Ninjurin-1	Ninj1	4.64186578180193	24h	****
NOCT	O35710	-1.61224635963183	0.218314524610856	12.6646425260859	6.18229832172524e-6	4.41396043136909e-4	5.20885004224373	1.61224635963183	Nocturnin	Ccrn4l	3.35517156435857	24h	***
NOS2	P29477	-3.75415306076336	0.588659812648931	12.6646425260859	2.74160281547222e-5	0.00116921296542198	4.5619954625819	3.75415306076336	Nitric oxide synthase, inducible	Nos2	2.93210637738918	24h	**
NQO1	Q64669	3.30710884922911	0.254658479244383	12.6646425260859	1.08764288109685e-8	4.56523788249861e-6	7.96351367837709	3.30710884922911	NAD(P)H dehydrogenase [quinone] 1	Nqo1	5.3405365876007	24h	****
NRAM1	P41251	1.0291520801444	0.182389650798453	12.6646425260859	8.86023377244435e-5	0.00263658075877775	4.05255481933832	1.0291520801444	Natural resistance-associated macrophage protein 1	Slc11a1	2.57895892163789	24h	**
OASL1	Q8VI94	-1.10714196794251	0.245522686430574	12.6646425260859	6.26022571521693e-4	0.0108769716947397	3.20341000782695	1.10714196794251	2'-5'-oligoadenylate synthase-like protein 1	Oasl1	1.963492001635	24h	*
OSTP	P10923	-2.49593542751215	0.230572877282786	12.6646425260859	9.12692542594165e-8	1.86633923774063e-5	7.03967549797806	2.49593542751215	Osteopontin	Spp1	4.72900941327534	24h	****
P2RY6	Q9ERK9	-1.49616961573063	0.211651622489039	12.6646425260859	9.72312380018157e-6	5.6599935990108e-4	5.01219418453575	1.49616961573063	P2Y purinoceptor 6	P2ry6	3.24718405996294	24h	***
PA216	Q8R3U1	-1.23776117821675	0.174320531717063	12.6646425260859	9.28902800132173e-6	5.56992468500307e-4	5.03202972795981	1.23776117821675	NA	NA	3.25415067719767	24h	***
PANX1	Q9JIP4	1.75714069752356	0.126833338269337	12.6646425260859	5.04251575261033e-9	3.09338947131288e-6	8.29735273639511	1.75714069752356	Pannexin-1	Panx1	5.50956539697272	24h	****
PELI1	Q8C669	-1.05064921837687	0.148465508490606	12.6646425260859	9.61492443069236e-6	5.6381634069685e-4	5.01705412478611	1.05064921837687	E3 ubiquitin-protein ligase pellino homolog 1	Peli1	3.24886234142711	24h	***
PGAP2	Q3TQR0	-1.26036612944079	0.162560772947467	12.6646425260859	3.70488404124678e-6	3.19846173734463e-4	5.43122538040658	1.26036612944079	Post-GPI attachment to proteins factor 2	Pgap2	3.49505884030658	24h	***
PGDH	Q8VCC1	2.32288216926895	0.28966997755894	12.6646425260859	2.58595838654482e-6	0.00187505491737104	5.58737846810194	2.32288216926895	15-hydroxyprostaglandin dehydrogenase [NAD(+)]	Hpgd	2.72698600795657	8h	**
PH11A	Q8BVM9	-2.01087327612885	0.398743243993599	12.6646425260859	2.43960359420465e-4	0.00552722689311992	3.61268073547908	2.01087327612885	PHD finger protein 11A	Phf11a	2.25749270722799	24h	**
PHLA3	Q9WV95	1.12329065943422	0.228454683206276	12.6646425260859	3.03790093035521e-4	0.0351163736529177	3.51742639311365	1.12329065943422	Pleckstrin homology-like domain family A member 3	Phlda3	1.45449033854731	8h	*
PIM1	P06803	1.21149497647843	0.255543737226446	12.6646425260859	4.14073432176883e-4	0.0081738505485412	3.38292263385195	1.21149497647843	Serine/threonine-protein kinase pim-1	Pim1	2.08757330723334	24h	**
PITC1	Q8K4R4-2	-1.0724109137862	0.260619014736671	12.6646425260859	0.00128476835139027	0.0181345621280308	2.89117517021753	1.0724109137862	Cytoplasmic phosphatidylinositol transfer protein 1 (isoform 2)	Pitpnc1	1.74149292630774	24h	*
PLOD1	Q9R0E2	-1.22238170337324	0.213089103273791	12.6646425260859	7.59522043315545e-5	0.00232968780593903	4.11945961725691	1.22238170337324	Procollagen-lysine,2-oxoglutarate 5-dioxygenase 1	Plod1	2.63270227349851	24h	**
PLXA1	P70206	1.33264671552137	0.155432831944452	12.6646425260859	1.25358828188187e-6	1.36423980882514e-4	5.90184507615803	1.33264671552137	Plexin-A1	Plxna1	3.86510928180909	24h	***
PO2F2	Q00196	-1.22623287669568	0.348386660334938	12.6646425260859	0.00391078773085916	0.0400366266413373	2.4077357559779	1.22623287669568	POU domain, class 2, transcription factor 2	Pou2f2	1.39754252192125	24h	*
PRDX1	P35700	1.48885610972968	0.146793013048983	12.6646425260859	1.92260969490838e-7	3.12914537079476e-5	6.71610887205484	1.48885610972968	Peroxiredoxin-1	Prdx1	4.50457426035414	24h	****
PRDX6	O08709	1.6213734087193	0.121224838645837	12.6646425260859	7.66723305731509e-9	3.82163647700549e-6	8.11536133549587	1.6213734087193	Peroxiredoxin-6	Prdx6	5.41775062642258	24h	****
PRKX	Q922R0	-1.94494990022458	0.242801279160679	12.6646425260859	2.6158861490213e-6	2.39789563660286e-4	5.58238116169631	1.94494990022458	cAMP-dependent protein kinase catalytic subunit PRKX	Prkx	3.62016972258571	24h	***
PSD3	Q2PFD7	-1.31835717602126	0.239638471184003	12.6646425260859	1.11957324957778e-4	0.00315498115384551	3.95094748685785	1.31835717602126	PH and SEC7 domain-containing protein 3	Psd3	2.50100323065292	24h	**
PYC	Q05920	1.29972238559821	0.118959743635669	12.6646425260859	8.20242755801915e-8	1.72143052040007e-5	7.08605759651539	1.29972238559821	Pyruvate carboxylase, mitochondrial	Pc	4.76411050140299	24h	****
Q0GUM3	Q0GUM3	-1.09448082545002	0.277530783799185	12.6646425260859	0.00176438137604812	0.0228424374577658	2.75340753507081	1.09448082545002	Interferon-gamma-inducible p47 GTPase	Gm12250	1.64125755550602	24h	*
Q3SXA6	Q3SXA6	-2.13167863957902	0.475922674196145	12.6646425260859	6.61123944436344e-4	0.0113998782670093	3.17971711337562	2.13167863957902	Protein Tnip3	Tnip3	1.94309978622918	24h	*
Q3TCZ1	Q3TCZ1	-1.00892227668488	0.19435957991107	12.6646425260859	1.89124408864465e-4	0.00458868865789163	3.72325241641649	1.00892227668488	Putative uncharacterized protein	Crlf2	2.33831140814685	24h	**
Q3TMS7	Q3TMS7	-1.49193093033289	0.261910498425051	12.6646425260859	8.11115964303044e-5	0.00244517510472004	4.09091705077455	1.49193093033289	Putative uncharacterized protein	Gm5431	2.61169003458099	24h	**
Q3TNB8	Q3TNB8	1.27331227007839	0.111173587230932	12.6646425260859	4.75089191037362e-8	1.26294543284099e-5	7.32322485029271	1.27331227007839	FYVE, RhoGEF and PH domain containing 3, isoform CRA_b	Fgd3	4.89861541328315	24h	****
Q3TNB8	Q3TNB8	1.04214551055476	0.13615928079529	12.6646425260859	4.24670762647814e-6	0.00268571409688698	5.37194763789749	1.04214551055476	FYVE, RhoGEF and PH domain containing 3, isoform CRA_b	Fgd3	2.57094022128497	8h	**
Q3U3S6	Q3U3S6	-2.6010284821406	0.352596517761686	12.6646425260859	6.25426368331921e-6	4.41396043136909e-4	5.20382381260437	2.6010284821406	6-phosphofructo-2-kinase/fructose-2, 6-biphosphatase 3 splice variant 4	Pfkfb3	3.35517156435857	24h	***
Q3U8S1	Q3U8S1	-1.59266854480152	0.24490141367683	12.6646425260859	2.25948034672254e-5	0.00600720508181966	4.64599143187076	1.59266854480152	CD44 antigen	Cd44	2.22132754128683	8h	**
Q3UAB1	Q3UAB1	-2.0077380360566	0.442640861967868	10.6646425260859	9.1882410976729e-4	0.014064534117839	3.03676761752412	2.0077380360566	Putative uncharacterized protein	I830012O16Rik	1.85187464909442	24h	*
Q3UKR0	Q3UKR0	-1.14205715705554	0.19284250687461	12.6646425260859	5.62011706411603e-5	0.00190008029581041	4.2502546382085	1.14205715705554	Death domain-associated protein 6	Daxx	2.72122804573636	24h	**
Q3UU43	Q3UU43	1.35743518151172	0.214186265249325	12.6646425260859	2.91592875165204e-5	0.00704771143126566	4.53522309185694	1.35743518151172	MCG16489, isoform CRA_a	Chpf2	2.15195188643123	8h	**
Q5NCB2	Q5NCB2	-1.32059220218708	0.222135677617142	12.6646425260859	5.4183573205361e-5	0.00187875650570763	4.26613235825078	1.32059220218708	Protein Gm12185	Gm12185	2.72612950253915	24h	**
Q6GTM0	Q6GTM0	-1.88134684933442	0.387522464162482	11.6646425260859	4.28377359758396e-4	0.00837330746096374	3.36817349020205	1.88134684933442	Ifit2 protein	Ifit2	2.07710296156271	24h	**
Q6IE28	Q6IE28	3.18961629678828	0.299156153637889	12.6646425260859	1.08649060325513e-7	2.11335672218528e-5	6.96397402541533	3.18961629678828	Protein Gm5416	Gm5416	4.67502719040585	24h	****
Q6NSQ5	Q6NSQ5	-1.2763534459543	0.248456569245049	12.6646425260859	2.07422681013586e-4	0.0280407339621079	3.68314375662355	1.2763534459543	Protein Sp140	Sp140	1.5522106229621	8h	*
Q6NSQ5	Q6NSQ5	-1.06523314434402	0.202863939297616	12.6646425260859	1.70731256908953e-4	0.00429521064305648	3.7676869624213	1.06523314434402	Protein Sp140	Sp140	2.36701553290984	24h	**
Q6QX36	Q6QX36	1.20059532067651	0.160812450924883	12.6646425260859	5.5170939535781e-6	4.15083247922503e-4	5.25828962014357	1.20059532067651	CRKD-binding protein	B430306N03Rik	3.38186479367912	24h	***
Q6QX36	Q6QX36	1.58875547026964	0.196954224526163	12.6646425260859	2.42698697303186e-6	0.00187505491737104	5.61493255475812	1.58875547026964	CRKD-binding protein	B430306N03Rik	2.72698600795657	8h	**
Q6W9L1	Q6W9L1	2.86105951745086	0.392859145068145	12.6646425260859	7.14873439414437e-6	4.79085351204213e-4	5.14577083851932	2.86105951745086	MHC class Ib antigen	H2-M2	3.31958710818264	24h	***
Q71F55	Q71F55	-1.56876031784812	0.205230149805542	12.6646425260859	4.30552965933469e-6	3.43365990331941e-4	5.36597341471511	1.56876031784812	Herpes virus entry mediator	Tnfrsf14	3.46424272298589	24h	***
Q8BWF4	Q8BWF4	-1.03182713790726	0.196631676280106	12.6646425260859	1.71740170973189e-4	0.00430700586009805	3.76512810908214	1.03182713790726	Putative uncharacterized protein	Tns3	2.36582453733735	24h	**
Q8C2M8	Q8C2M8	-1.07791437112192	0.25448153213635	12.6646425260859	0.00102884875749092	0.0154521070451791	2.98764846256964	1.07791437112192	Interferon gamma induced GTPase	Igtp	1.81101229192189	24h	*
Q8C9P2	Q8C9P2	-1.65485340732665	0.335033386276958	12.6646425260859	2.92106998311226e-4	0.0347738122168707	3.53445803805713	1.65485340732665	Putative uncharacterized protein	Gm8995	1.45874769545435	8h	*
Q8C9P2	Q8C9P2	-1.31269233305895	0.273553614391774	12.6646425260859	3.73864397372326e-4	0.00752921355819268	3.42728589018392	1.31269233305895	Putative uncharacterized protein	Gm8995	2.12325038438022	24h	**
Q8CB10	Q8CB10	-1.46688035218759	0.227746336394061	12.6646425260859	2.48642638590219e-5	0.00110777935349553	4.60442439413122	1.46688035218759	Interferon-gamma-inducible GTPase Ifggb1 protein	9930111J21Rik	2.9555467333819	24h	**
Q8JZX6	Q8JZX6	-1.65339701599151	0.46707300033213	12.6646425260859	0.00376444810075094	0.0387874335962387	2.42429868596198	1.65339701599151	C-type lectin domain family 4, member a3	Clec4a3	1.41130895491566	24h	*
Q8K357	Q8K357	2.58027139049405	0.2098630410579	8.66464252608595	8.83099305006223e-7	7.82622228525515e-4	6.05399045702121	2.58027139049405	Procr protein	Procr	3.10644782115694	8h	***
Q8K357	Q8K357	1.30288831531488	0.17135245548687	8.66464252608595	4.08449654566147e-5	0.00155113618817382	4.38886146689553	1.30288831531488	Procr protein	Procr	2.80935006990023	24h	**
Q9DAV6	Q9DAV6	3.23870752353341	0.353989810628074	12.6646425260859	6.12710753546801e-7	8.01043976973071e-5	6.21274449739768	3.23870752353341	Protein Serpinb9b	Serpinb9b	4.09634364067923	24h	****
Q9Z0I7	Q9Z0I7	-1.87379138168787	0.433439359559379	10.6646425260859	0.00129765734133106	0.0182518823582278	2.88683997195425	1.87379138168787	Protein Slfn1	Slfn1	1.73869233911794	24h	*
R3HD4	Q4VBF2	1.16109307540878	0.255193694274527	12.6646425260859	5.82050033200059e-4	0.048867695418986	3.2350396816581	1.16109307540878	R3H domain-containing protein 4	R3hdm4	1.31097814164335	8h	*
RASF1	Q99MK9	-1.00096627045418	0.144178748613603	12.6646425260859	1.16974459763269e-5	6.3895295658361e-4	4.93190895188379	1.00096627045418	Ras association domain-containing protein 1	Rassf1	3.19453111593901	24h	***
RBG1L	A6H6A9-3	3.48169730266824	0.172941040107792	12.6646425260859	5.39333761680373e-11	1.36919046219995e-7	10.26814239252	3.48169730266824	Rab GTPase-activating protein 1-like (isoform 3)	Rabgap1l	6.8635361348251	24h	****
RBG1L	A6H6A9-3	2.22064321649446	0.211808651925145	12.6646425260859	1.31754273788794e-7	1.7514534795657e-4	6.88023528842823	2.22064321649446	Rab GTPase-activating protein 1-like (isoform 3)	Rabgap1l	3.75660139350828	8h	***
REEP5	Q60870	1.02035040350993	0.26662282566134	12.6646425260859	0.00219360922977262	0.0265061115264192	2.65884073522465	1.02035040350993	Receptor expression-enhancing protein 5	Reep5	1.5766539790373	24h	*
RGL1	Q60695	-1.61738354059151	0.377263315105529	12.6646425260859	9.36519459595389e-4	0.0142392611169265	3.02848319414876	1.61738354059151	Ral guanine nucleotide dissociation stimulator-like 1	Rgl1	1.84651254589348	24h	*
RHG26	Q6ZQ82	-1.62239219143036	0.1757687514354	12.6646425260859	5.55412315980361e-7	7.50748003380233e-5	6.25538449422385	1.62239219143036	Rho GTPase-activating protein 26	Arhgap26	4.12450581413677	24h	****
RIN2	Q9D684	-1.22975270715259	0.244382158075732	12.6646425260859	2.48624750579939e-4	0.00558366601003132	3.60445563955101	1.22975270715259	Ras and Rab interactor 2	Rin2	2.2530805671647	24h	**
RPGF5	Q8C0Q9	-2.24661620132552	0.30198468257443	12.6646425260859	5.72479892908515e-6	4.19085349727676e-4	5.24223976235442	2.24661620132552	Rap guanine nucleotide exchange factor 5	Rapgef5	3.37769752084985	24h	***
RSRP1	Q3UC65	1.55801110509431	0.296211624960477	12.6646425260859	1.68188991338726e-4	0.025090204252756	3.77420243396801	1.55801110509431	Arginine/serine-rich protein 1	Rsrp1	1.60049580319381	8h	*
RUBCL	Q3TD16	-1.2414621084638	0.177308587011319	12.6646425260859	1.07256319702032e-5	6.10977964016932e-4	4.96957710911191	1.2414621084638	NA	NA	3.21397445306093	24h	***
RUSC2	Q80U22	1.31840726681409	0.172748946288958	12.6646425260859	4.37741766042261e-6	0.00268571409688698	5.35878201428173	1.31840726681409	Iporin	Rusc2	2.57094022128497	8h	**
S13A3	Q91Y63	-4.63886931951333	0.801452411139211	10.6646425260859	1.36961880846245e-4	0.00370002038028279	3.86340028862241	4.63886931951333	Solute carrier family 13 member 3	Slc13a3	2.43179588376544	24h	**
S22A4	Q9Z306	1.83894230385474	0.316632864624975	12.6646425260859	6.76189442090733e-5	0.00215704432026944	4.16993161451898	1.83894230385474	Solute carrier family 22 member 4	Slc22a4	2.6661409314618	24h	**
S28A2	O88627	-3.15343229995759	0.652359778647651	12.6646425260859	3.51383420064793e-4	0.00725979993527649	3.45421873442936	3.15343229995759	Sodium/nucleoside cotransporter 2	Slc28a2	2.1390753473719	24h	**
SAM9L	Q69Z37	-1.46581010362694	0.218172480193829	12.6646425260859	1.63109087332413e-5	8.18110044953456e-4	4.78752184234181	1.46581010362694	Sterile alpha motif domain-containing protein 9-like	Samd9l	3.08718827493304	24h	***
SAM9L	Q69Z37	-1.25088451225068	0.267205626196175	12.6646425260859	4.60179442777859e-4	0.0440170914210532	3.33707278611838	1.25088451225068	Sterile alpha motif domain-containing protein 9-like	Samd9l	1.3563786583188	8h	*
SAMH1	Q60710	-1.26733238932114	0.164420491404165	12.6646425260859	3.94239578361741e-6	3.24895328726083e-4	5.40423977832832	1.26733238932114	Deoxynucleoside triphosphate triphosphohydrolase SAMHD1	Samhd1	3.48825653280112	24h	***
SDC3	Q64519	-1.0779945025682	0.165283438540363	12.6646425260859	2.19556599089704e-5	0.0010130517380711	4.65845350501747	1.0779945025682	Syndecan-3	Sdc3	2.994368374003	24h	**
SDC4	O35988	-1.59248952447699	0.346705826807298	12.6646425260859	5.38544080028457e-4	0.0466894302424671	3.26877874375014	1.59248952447699	Syndecan-4	Sdc4	1.3307814257921	8h	*
SEM3E	P70275	2.22849267060536	0.265016294185064	9.66464252608595	9.45330086322855e-6	5.62612495404834e-4	5.02441651991648	2.22849267060536	Semaphorin-3E	Sema3e	3.24979062655207	24h	***
SEM4C	Q64151	-2.15401946850314	0.33863544042314	12.6646425260859	2.81280109754193e-5	0.00118688300279878	4.5508609771466	2.15401946850314	Semaphorin-4C	Sema4c	2.92559208959062	24h	**
SEM4D	O09126	1.57003309652969	0.134129662581698	12.6646425260859	3.68739659323239e-8	1.08914769744549e-5	7.43328014989331	1.57003309652969	Semaphorin-4D	Sema4d	4.96291322232308	24h	****
SGK3	Q9ERE3	-1.22033100939195	0.283041199826608	12.6646425260859	8.95829992029581e-4	0.0138186541323712	3.0477744016425	1.22033100939195	Serine/threonine-protein kinase Sgk3	Sgk3	1.85953425300722	24h	*
SLAF7	Q8BHK6	-1.5717183971396	0.234629722791256	12.6646425260859	1.68044892208803e-5	8.32396282835532e-4	4.77457468354704	1.5717183971396	SLAM family member 7	Slamf7	3.07966986784967	24h	***
SP110	Q8BVK9	-1.62685376612716	0.246759990912011	12.6646425260859	1.97153494811582e-5	9.41496479713993e-4	4.70519552006713	1.62685376612716	Sp110 nuclear body protein	Sp110	3.0261812994855	24h	***
SP110	Q8BVK9	-1.93870153793903	0.302218033334121	12.6646425260859	2.58767167658469e-5	0.00665782880401273	4.58709082773016	1.93870153793903	Sp110 nuclear body protein	Sp110	2.17666737626083	8h	**
SQSTM	Q64337	2.18847402676524	0.178586316072208	12.6646425260859	2.15603605397092e-8	7.47582066539917e-6	7.66634398100399	2.18847402676524	Sequestosome-1	Sqstm1	5.12634112529236	24h	****
SQSTM	Q64337	2.0467250550933	0.218722674710154	12.6646425260859	4.76687232607354e-7	4.75257170909532e-4	6.32176647988002	2.0467250550933	Sequestosome-1	Sqstm1	3.32307132156837	8h	***
SRXN1	Q9D975	3.54936518175301	0.967439451632262	12.6646425260859	0.00295160561971628	0.0328299230365933	2.52994167145033	3.54936518175301	Sulfiredoxin-1	Srxn1	1.48373013538891	24h	*
STAP1	Q9JM90	-1.02595906957182	0.190714715666887	12.6646425260859	1.37329910039336e-4	0.00370002038028279	3.86223486443572	1.02595906957182	Signal-transducing adaptor protein 1	Stap1	2.43179588376544	24h	**
T176B	Q9R1Q6	-1.41808348098399	0.323696714443432	12.6646425260859	7.8958057591937e-4	0.0126145632304831	3.10260354407043	1.41808348098399	Transmembrane protein 176B	Tmem176b	1.89912778199737	24h	*
TACC2	Q9JJG0	1.21219217430633	0.109512617351715	12.6646425260859	7.05724640461792e-8	1.56337611324522e-5	7.1513647188564	1.21219217430633	Transforming acidic coiled-coil-containing protein 2	Tacc2	4.80593652789447	24h	****
TACC2	Q9JJG0-3	1.45054647186236	0.110933740464629	12.6646425260859	1.00280360569727e-8	4.44297708635319e-6	7.99878411315457	1.45054647186236	Transforming acidic coiled-coil-containing protein 2 (isoform 3)	Tacc2	5.35232592652866	24h	****
TBCD1	Q60949	-1.03472104540849	0.064847517083849	12.6646425260859	9.22463010659061e-10	1.4713285020012e-6	9.03505103935723	1.03472104540849	TBC1 domain family member 1	Tbc1d1	5.83229035196403	24h	****
TBCEL	Q8C5W3	1.48345988052252	0.162956697392822	12.6646425260859	6.4779213335586e-7	8.33248752179513e-5	6.18856433026978	1.48345988052252	Tubulin-specific chaperone cofactor E-like protein	Tbcel	4.07922532803882	24h	****
TGFR2	Q62312	-1.05994580426982	0.161345291141851	12.6646425260859	2.04291849598158e-5	9.69778274134111e-4	4.68974895957976	1.05994580426982	TGF-beta receptor type-2	Tgfbr2	3.0133275495764	24h	***
TGTP1	Q62293	-2.98580907111925	0.399529798878602	12.6646425260859	5.45938052407959e-6	4.14652949328903e-4	5.26285663389545	2.98580907111925	NA	NA	3.38231524123617	24h	***
THMS2	Q91YX0	-1.24107064582517	0.228903672077125	12.6646425260859	1.27911882212178e-4	0.00350548886818598	3.89308911041196	1.24107064582517	Protein THEMIS2	Themis2	2.45525140766865	24h	**
TISD	P23949	1.4144701349256	0.125644764473187	12.6646425260859	5.80297743372296e-8	1.44621078231064e-5	7.236349118291	1.4144701349256	Zinc finger protein 36, C3H1 type-like 2	Zfp36l2	4.83976840488169	24h	****
TLR4	Q9QUK6	1.00781235268477	0.143436929199223	12.6646425260859	1.03491224890447e-5	5.98074288769068e-4	4.98509647284688	1.00781235268477	Toll-like receptor 4	Tlr4	3.22324486751889	24h	***
TLR8	P58682	-1.10952558202129	0.28112628689655	12.6646425260859	0.00175430429586458	0.0228117510841852	2.75589507314062	1.10952558202129	Toll-like receptor 8	Tlr8	1.64184137596799	24h	*
TMA16	Q9CR02	1.17312680986051	0.155909833564318	12.6646425260859	5.08280018723203e-6	0.00289574387809733	5.29389696275219	1.17312680986051	Translation machinery-associated protein 16	Tma16	2.53823985312682	8h	**
TMA16	Q9CR02	1.68087674232248	0.127299846038277	12.6646425260859	8.93180738862332e-9	4.19006846613359e-6	8.04906065091184	1.68087674232248	Translation machinery-associated protein 16	Tma16	5.37777888056089	24h	****
TMC6	Q7TN60	1.21353370711058	0.097645134919721	12.6646425260859	1.82741783031233e-8	6.93983676035277e-6	7.7381621419456	1.21353370711058	Transmembrane channel-like protein 6	Tmc6	5.1586507449503	24h	****
TNR11	O35305	-1.68652240727683	0.318245900957839	12.6646425260859	1.57239743192875e-4	0.00403211238573368	3.80343767414989	1.68652240727683	Tumor necrosis factor receptor superfamily member 11A	Tnfrsf11a	2.39446737144751	24h	**
TRI13	Q9CYB0	1.13648835571494	0.127818948924426	12.6646425260859	8.40780809298564e-7	1.0002895987368e-4	6.07531720957598	1.13648835571494	E3 ubiquitin-protein ligase TRIM13	Trim13	3.99987424707471	24h	***
TRI16	Q99PP9	1.27770300213923	0.113209669391899	12.6646425260859	5.63549475278501e-8	1.44621078231064e-5	7.24906795025279	1.27770300213923	Tripartite motif-containing protein 16	Trim16	4.83976840488169	24h	****
TRXR1	Q9JMH6	1.38329399368251	0.190649713443064	12.6646425260859	7.42944944677307e-6	4.81706173479799e-4	5.12904336808161	1.38329399368251	Thioredoxin reductase 1, cytoplasmic	Txnrd1	3.31721778779179	24h	***
UBE2C	Q9D1C1	1.26564559305713	0.223197010934145	8.66464252608595	3.51361334336199e-4	0.00725979993527649	3.45424603227826	1.26564559305713	Ubiquitin-conjugating enzyme E2 C	Ube2c	2.1390753473719	24h	**
UBP18	Q9WTV6	-1.59471790783726	0.324480411700135	11.6646425260859	3.87886848614716e-4	0.00777235582337277	3.41129494499619	1.59471790783726	Ubl carboxyl-terminal hydrolase 18	Usp18	2.10944732534066	24h	**
UCHL1	Q9R0P9	1.81629456386461	0.14203011617417	12.6646425260859	1.30481870248262e-8	5.20296457614946e-6	7.88444982700856	1.81629456386461	Ubiquitin carboxyl-terminal hydrolase isozyme L1	Uchl1	5.28374913094332	24h	****
WRIP1	Q91XU0	1.04623524385013	0.0941411228531329	12.6646425260859	6.73730737632469e-8	1.56337611324522e-5	7.17151363836849	1.04623524385013	ATPase WRNIP1	Wrnip1	4.80593652789447	24h	****
XCT	Q9WTR6	3.31022010830012	0.272575523964001	12.6646425260859	2.39722332653534e-8	7.96577334546639e-6	7.62029150498845	3.31022010830012	Cystine/glutamate transporter	Slc7a11	5.09877205497083	24h	****
XCT	Q9WTR6	2.31180582458657	0.333835475041786	12.6646425260859	1.20033702662162e-5	0.00405938673982402	4.92069679707602	2.31180582458657	Cystine/glutamate transporter	Slc7a11	2.39153957125712	8h	**
YLAT1	Q9Z1K8	-1.07054531239566	0.178892362606988	12.6646425260859	5.08749390803999e-5	0.0017955842066948	4.29349609780725	1.07054531239566	Y+L amino acid transporter 1	Slc7a7	2.74579422314979	24h	**
ZFAN5	O88878	-1.17424112693615	0.206332413327676	12.6646425260859	8.18228760309852e-5	0.0158745469513823	4.08712525934712	1.17424112693615	AN1-type zinc finger protein 5	Zfand5	1.79929866032401	8h	*
ZFAN5	O88878	-1.0129729525957	0.168469710016614	12.6646425260859	4.86109207529638e-5	0.00174568251522443	4.31326615275503	1.0129729525957	AN1-type zinc finger protein 5	Zfand5	2.75803473796352	24h	**
ZN281	Q99LI5	-1.05067728372296	0.208498737548242	12.6646425260859	2.45560746194385e-4	0.00554772507337172	3.60984105558327	1.05067728372296	Zinc finger protein 281	Znf281	2.25588506924188	24h	**
