# Supplementary material for: Polarized microtubule remodeling transforms the morphology of reactive microglia and drives cytokine release
Source: Nat Commun. 2023 Oct 9;14:6322. doi: 10.1038/s41467-023-41891-6 (PMC10562429; doi:10.1038/s41467-023-41891-6)
Supplement: Supplementary file 10 — Source Data [file 41467_2023_41891_MOESM10_ESM.zip › data/Fig 6/Fig6h_cdkiIF_map4.xlsx]

## Sheet: Sheet1
	LPS	LPS + CDKi		Table Analyzed	Map4
Exp1	2.64836	1.05906
	5.80809	0.807879		Column D	LPS + CDKi
	0.762605	0.831408		vs.	vs.
	0.882313	0.128909		Column C	LPS
	1.13944	0.114535
	0.591855	0.967687		Unpaired t test
	1.74847	0.533398		P value	<0.0001
	1.62198	0.231679		P value summary	****
	0.458872	0.436533		Significantly different (P < 0.05)?	Yes
	0.882587	0.534908		One- or two-tailed P value?	Two-tailed
	2.49601	0.285056		t, df	t=6.133, df=165
	2.00029	0.111376
	1.29362	0.743699		How big is the difference?
	0.446787	0.931386		Mean of column C	2.117
	2.01246	0.512111		Mean of column D	0.9108
	1.70566	0.542233		Difference between means (D - C) ± SEM	-1.207 ± 0.1967
	0.842257	0.589063		95% confidence interval	-1.595 to -0.8181
	1.75877	0.590711		R squared (eta squared)	0.1856
	1.50553	0.948461
	1.4825	0.786775		F test to compare variances
	1.80788	0.836078		F, DFn, Dfd	4.187, 84, 81
	1.05425	0.398812		P value	<0.0001
	0.98847	0.211308		P value summary	****
	0.690506	0.792498		Significantly different (P < 0.05)?	Yes
	0.599042
	1.4315			Data analyzed
				Sample size, column C	85
Exp2	2.71314	0.727068		Sample size, column D	82
	2.47158	1.55474
	2.19677	1.05433
	1.23907	0.604181
	2.70317	0.786044
	1.71773	0.840181
	0.856758	1.4824
	2.99561	1.02612
	1.96806	1.69723
	1.73632	1.17875
	0.700191	1.26283
	3.37261	2.21642
	0.62047	1.4275
	3.29586	0.69837
	0.903948	0.63101
	3.3543	0.817664
	0.984052	1.28784
	0.417048	0.594599
	1.41926	2.48935
	2.45266	1.11365
		0.991238
		1.04528
		0.366456
Exp3	0.610252	0.261009
	4.52908	0.509544
	1.43116	0.28965
	0.674465	1.69817
	0.943326	1.22697
	5.57034	0.0836151
	3.43561	0.0623649
	0.833841	0.400059
	0.327993	0.340928
	1.63812	0.874032
	2.43777	0.230519
	4.39418	0.0716041
	7.31378	0.182475
	2.2322	1.38219
	2.35462	0.048506
	3.47673	0.245764
	2.0913	1.34893
	3.71464	1.08561
	6.27806	1.30089
	3.57559	1.22559
	0.272558
Exp4	1.48357	3.40299
	2.36473	3.65694
		0
	2.32811	0.68863
	1.38198	0.187808
	0.363804	1.55444
	2.83012	3.48567
	2.07888	0.347268
	0.680362	0.0389791
	1.23079	1.27686
	4.11288	2.55254
	2.22535	0.476017
	6.73274	2.9506
	0.744145	1.20953
	7.6706	0.168909
	1.7954
	1.18709
	2.47458
	3.37582
