# Supplementary material for: Polarized microtubule remodeling transforms the morphology of reactive microglia and drives cytokine release
Source: Nat Commun. 2023 Oct 9;14:6322. doi: 10.1038/s41467-023-41891-6 (PMC10562429; doi:10.1038/s41467-023-41891-6)
Supplement: Supplementary file 10 — Source Data [file 41467_2023_41891_MOESM10_ESM.zip › data/Fig 1/Fig1i_ps2app_ttest_hc.csv]

.y.	group1	group2	n1	n2	statistic	df	p	p.signif
Ramification	PS2APP+/+ Trem2 -/-	PS2APP+/+ Trem2 +/+	15	15	2.3949721548864114	27.960998251203254	0.0236	*
