# Supplementary material for: Polarized microtubule remodeling transforms the morphology of reactive microglia and drives cytokine release
Source: Nat Commun. 2023 Oct 9;14:6322. doi: 10.1038/s41467-023-41891-6 (PMC10562429; doi:10.1038/s41467-023-41891-6)
Supplement: Supplementary file 10 — Source Data [file 41467_2023_41891_MOESM10_ESM.zip › data/Fig 1/fig1k_ttest_lps_hc.csv]

.y.	group1	group2	n1	n2	statistic	df	p	p.adj	p.adj.signif
Ramification	2h PBS	2h LPS	5	5	2.3601021280914813	4.523362695016727	0.07	0.562	ns
Ramification	2h PBS	6h PBS	5	5	-3.720215712171765	6.550066671506019	0.008	0.118	ns
Ramification	2h PBS	6h LPS	5	5	4.53567244816163	7.816250209845108	0.002	0.039	*
Ramification	2h PBS	24h PBS	5	5	-0.7297361101293337	7.385273931165837	0.488	1	ns
Ramification	2h PBS	24h LPS	5	5	6.480042435642177	4.584911659963572	0.002	0.036	*
Ramification	2h PBS	48h PBS	5	5	-1.1892498085771155	7.520040494353042	0.271	1	ns
Ramification	2h PBS	48h LPS	5	5	6.288134214568292	4.430568458149628	0.002	0.041	*
Ramification	2h LPS	6h PBS	5	5	-3.5072547202312383	4.189165381568369	0.023	0.262	ns
Ramification	2h LPS	6h LPS	5	5	-0.8843347435010201	4.384971838464809	0.422	1	ns
Ramification	2h LPS	24h PBS	5	5	-2.599690535633586	4.938609154232624	0.049	0.439	ns
Ramification	2h LPS	24h LPS	5	5	2.8420397592777666	7.974923687788658	0.022	0.262	ns
Ramification	2h LPS	48h PBS	5	5	-2.78569324379599	4.870421545858508	0.04	0.398	ns
Ramification	2h LPS	48h LPS	5	5	3.1469557486085087	7.923948027783688	0.014	0.179	ns
Ramification	6h PBS	6h LPS	5	5	9.857588396335201	7.163044021510528	2.02e-5	5.66e-4	***
Ramification	6h PBS	24h PBS	5	5	2.1141715591245362	5.530188401672124	0.083	0.58	ns
Ramification	6h PBS	24h LPS	5	5	7.787902416727281	4.211610734897659	0.001	0.03	*
Ramification	6h PBS	48h PBS	5	5	1.677133019969108	5.642907452162116	0.148	0.888	ns
Ramification	6h PBS	48h LPS	5	5	7.3921181171232115	4.155436449807061	0.002	0.035	*
Ramification	6h LPS	24h PBS	5	5	-4.510834986226542	6.785253159651538	0.003	0.051	ns
Ramification	6h LPS	24h LPS	5	5	4.962463174878199	4.430459668466478	0.006	0.094	ns
Ramification	6h LPS	48h PBS	5	5	-5.100429509728466	6.9399795732353375	0.001	0.035	*
Ramification	6h LPS	48h LPS	5	5	4.970414042553074	4.316511124506564	0.006	0.094	ns
Ramification	24h PBS	24h LPS	5	5	6.618898512332209	5.046449749122389	0.001	0.03	*
Ramification	24h PBS	48h PBS	5	5	-0.38662968762893385	7.988040223762764	0.709	1	ns
Ramification	24h PBS	48h LPS	5	5	6.432781967973307	4.774626417987856	0.002	0.035	*
Ramification	24h LPS	48h PBS	5	5	-6.832757569322391	4.970909733740988	0.001	0.028	*
Ramification	24h LPS	48h LPS	5	5	0.5332845923082975	7.816540724988337	0.609	1	ns
Ramification	48h PBS	48h LPS	5	5	6.614857732875251	4.717887889071291	0.001	0.035	*
