# Supplementary material for: Polarized microtubule remodeling transforms the morphology of reactive microglia and drives cytokine release
Source: Nat Commun. 2023 Oct 9;14:6322. doi: 10.1038/s41467-023-41891-6 (PMC10562429; doi:10.1038/s41467-023-41891-6)
Supplement: Supplementary file 10 — Source Data [file 41467_2023_41891_MOESM10_ESM.zip › data/Fig 1/Fig1g_P301s_byanimal.csv]

ID	ROI	Ramification	Size	Perimeter	nCells	GeodesicDiameter	GeodesicElongation	Tortuosity	Ellipse.Elong	InscrDisc.Radius	MaxFeretDiam	AverageThickness	roiArea	Group	MouseID	Position	Sex	Age	P301S	Density
1	CTX	0.9112829024676851	536.8826313160987	335.0330851938896	3404	59.529409224441835	7.6755317273795525	1.1378710340775557	1.876729142185664	3.9547558754406587	51.91062632197415	5.376810517038778	2979058.145940069	6mo-histo	6538-235	A1	F	6 months	pos	1.1426430211303702
1	HC	0.8946919770773639	417.28112798471824	259.05568385864376	2094	51.896478510028665	7.23763323782235	1.140629417382999	1.9194785100286533	3.692594078319005	45.347646609360076	5.402196275071633	1383765.9417669524	6mo-histo	6538-235	A1	F	6 months	pos	1.513261698959102
2	CTX	0.9032	411.5384840163935	267.04062827868853	4880	51.4863756147541	7.3082153688524585	1.1332622950819673	1.8808862704918032	3.611714959016386	45.34782786885246	5.090261680327869	3508776.491147519	6mo-histo	6538-236	B1	F	6 months	pos	1.3907981919942791
2	HC	0.8889238714613619	368.85961438408566	231.39194299923489	2614	47.96781599081868	6.868646518745218	1.1244326702371843	1.9293538638102525	3.596843534812548	42.608907421576134	5.3071920428462125	1712051.342708494	6mo-histo	6538-236	B1	F	6 months	pos	1.5268233695986058
3	CTX	0.9115698957694666	497.9833255671366	318.47343470263644	3262	57.97802452483138	7.767797363580625	1.1402311465358677	1.8854625996321275	3.800843654199877	50.53551410177805	5.240059472716125	2870585.0194236687	6mo-histo	6538-239	C1	F	6 months	neg	1.136353732053864
3	HC	0.8932137490608565	373.922669797145	238.13549323816682	2662	47.53917618332081	6.89480841472577	1.1206521412471826	1.904698347107438	3.558561232156276	42.39206686701728	5.167311795642374	1697695.2944552924	6mo-histo	6538-239	C1	F	6 months	neg	1.5680081158816583
4	CTX	0.8906625622984462	446.9460674289065	265.95944034007624	3411	51.83141688654353	6.737895924948695	1.120415127528584	1.8600715332746995	3.981970389914981	46.04332864262679	5.684543242450895	2659809.678179407	6mo-histo	6538-251	D1	M	6 months	pos	1.2824225838349343
4	HC	0.8508379284649776	381.0565003725783	195.90715350223547	2684	42.79403949329358	4.935299925484352	1.0713319672131147	1.833065946348733	4.556037630402388	39.939410581222056	6.747826005961252	1623063.0184724312	6mo-histo	6538-251	D1	M	6 months	pos	1.6536634557332743
5	CTX	0.9060657714442313	437.5918761304467	281.38294519046315	3649	53.17366237325295	7.414459029871198	1.1351671690874212	1.865037818580433	3.6622655522060805	46.72966977254042	5.148881611400384	2853814.7908495567	6mo-histo	6538-252	E1	M	6 months	neg	1.2786393888279355
5	HC	0.890203104786546	419.15867572229405	258.796284174213	2319	51.68445235015093	7.165128072445019	1.1303247089262614	1.9332319965502371	3.7107986200948675	45.510789564467444	5.4912449331608455	1611972.7724450217	6mo-histo	6538-252	E1	M	6 months	neg	1.438609906842637
6	CTX	0.9007422129242213	409.06135611343564	262.3231871222686	4302	50.603493723849375	7.061919339841934	1.1296152952115295	1.8781852626685265	3.6613463505346373	44.77462831241283	5.131105997210599	2972606.414191068	6mo-histo	6538-255	F1	F	6 months	neg	1.4472148009445436
6	HC	0.8964459582198002	386.6767511353314	247.34408507417496	3303	49.23838843475628	7.165438389343022	1.1293197093551317	1.9044347562821677	3.5478531637904935	43.577070541931576	5.168009385407205	2239122.105555554	6mo-histo	6538-255	F1	F	6 months	neg	1.4751317008593798
7	CTX	0.9018991521642123	427.00993485051305	271.88398393574295	4482	51.38866398929049	7.0808839803659085	1.1301057563587684	1.851677599286033	3.717799196787146	45.36343128067827	5.201150379294957	3179624.818929042	6mo-histo	6538-257	G1	F	6 months	neg	1.4096002689743825
7	HC	0.9034280177187154	438.1547674418605	278.7991007751938	1806	53.615230897009965	7.560121816168327	1.1380204872646733	1.924001107419712	3.6422259136212647	46.959776854928016	5.229593023255814	1387460.7077685506	6mo-histo	6538-257	G1	F	6 months	neg	1.3016584829307238
8	CTX	0.898984638630068	413.4634882901032	262.37971317048607	3971	50.24551876101737	6.978944094686477	1.1287985394107278	1.8428169226894988	3.6981803072273975	44.415596826995724	5.228142785192647	2599703.965973313	6mo-histo	6538-258	H1	F	6 months	neg	1.5274816102045228
8	HC	0.8924704708699123	395.0875251396648	247.11340981644054	2506	49.154871508379856	6.88986592178771	1.127817637669593	1.8780411013567437	3.6816815642458094	43.431382681564244	5.349228651237031	1603449.130351155	6mo-histo	6538-258	H1	F	6 months	neg	1.5628808875596736
9	CTX	0.891149407521896	379.11475888717155	233.93426584234933	3882	47.052218186501804	6.491286450283359	1.1165960844925296	1.871702988150438	3.733473724884075	42.1817542503864	5.335424781040701	2635568.7509505297	6mo-histo	6538-237	A2	M	6 months	neg	1.4729268582350354
9	HC	0.8922302558398221	389.4109235261401	245.24377669632926	3596	49.344711067853154	6.987304226918798	1.1259029477196885	1.9066715795328142	3.6404543937708547	43.72456312569522	5.3108470522803115	2328428.790689652	6mo-histo	6538-237	A2	M	6 months	neg	1.5443890809024523
10	CTX	0.8952070354457572	420.9883176691729	258.93203490870025	3724	50.536914876476935	6.786953813104189	1.1207661117078411	1.857672932330827	3.825790816326529	44.97020730397423	5.414521213748658	2763514.9034908717	6mo-histo	6538-238	B2	M	6 months	neg	1.3475592244123034
10	HC	0.8869774148714386	401.1484068797776	243.7675368311327	2878	49.039452744961785	6.72696977067408	1.1180920778318277	1.9038009034051424	3.761911396803337	43.724366921473255	5.514761640027797	1841463.9237943036	6mo-histo	6538-238	B2	M	6 months	neg	1.5628869850840914
11	CTX	0.8890074327038971	373.99726134993983	232.70891502611497	4978	47.449361189232654	6.588061671353957	1.1158511450381678	1.9240012053033346	3.6968220168742496	42.54133507432704	5.328905986339896	3341737.834632367	6mo-histo	6538-224	C2	F	6 months	pos	1.489644085304987
11	HC	0.8913374858437146	433.4284110985278	264.73230049075124	2649	52.280368818422026	7.05158550396376	1.1308244620611552	1.9248463571158927	3.835836542091355	45.99510381275953	5.584908267270668	1812293.5779501698	6mo-histo	6538-224	C2	F	6 months	pos	1.4616837096538209
12	CTX	0.8927375063099445	408.9523273599192	252.34100605754668	3962	49.86989045936396	6.777363452801615	1.1205098435133771	1.8867034326097931	3.7898011105502314	44.400954316002014	5.403744068652196	2809879.3714058567	6mo-histo	6538-225	D2	F	6 months	pos	1.4100249428208396
12	HC	0.8802294135521118	385.10292342752973	230.40057459738682	3291	48.10968641750226	6.582549073230021	1.1156730477058645	1.9381197204497111	3.8001649954421155	43.05290823457916	5.658598602248556	2214090.706909753	6mo-histo	6538-225	D2	F	6 months	pos	1.4863889675926192
13	CTX	0.8993526900085397	523.4493051522916	311.30400711642466	3513	57.75066609735272	7.264385140905209	1.1311952746939937	1.889864218616567	4.057787930543694	50.61958240819811	5.677207514944492	3055749.1316510034	6mo-histo	6538-226	E2	F	6 months	pos	1.1496362589496822
13	HC	0.8780829921845925	408.57699553405286	239.063759211016	2687	49.38963081503534	6.549815035355415	1.1175675474506885	1.9152653516933382	3.9302742835876407	44.01416040193524	5.862598809080759	1941778.6373464845	6mo-histo	6538-226	E2	F	6 months	pos	1.3837828619187453
14	CTX	0.8983286199095023	465.6735067873304	281.3648959276017	3536	53.76552064479636	6.8853042986425335	1.1252497171945701	1.8551694004524888	3.99010209276018	47.54922652714932	5.540349830316742	2835981.7093580356	6mo-histo	6538-227	F2	F	6 months	neg	1.2468345576179414
14	HC	0.8817323295692179	400.2621108322877	238.62718736930157	2391	48.264660811376	6.5427327478042665	1.116659138435801	1.8921024675867837	3.825663739021331	43.095294019238814	5.643168548724383	1530260.8929527374	6mo-histo	6538-227	F2	F	6 months	neg	1.5624786668803976
15	CTX	0.9011151022548506	475.4981004195073	290.09678028316733	3814	54.84120844257997	7.080857105401153	1.1286997902464604	1.9133749344520188	3.950856581017305	48.367371001573154	5.482098059779759	3274156.9897168395	6mo-histo	6538-228	G2	F	6 months	pos	1.164880001777144
15	HC	0.8864004622941346	411.681045362612	248.59148194163538	3461	50.32452412597518	6.902241548685351	1.1236047385148802	1.9077801213522103	3.785663103149378	44.619766830395854	5.615687951459115	2316098.6217913865	6mo-histo	6538-228	G2	F	6 months	pos	1.4943232414356733
16	CTX	0.9020444278977414	410.22209456440805	261.8475438073964	4029	51.0998481012658	7.1116224869694715	1.1303400347480765	1.8892913874410524	3.6870851327872924	45.17979672375278	5.174311243484736	2864900.7082278514	6mo-histo	6538-240	H2	M	6 months	neg	1.4063314614809908
16	HC	0.8960246875	386.91556218750003	249.02564250000017	3200	49.66359281250003	7.228674375	1.131264375	1.89924125	3.548087187499999	43.811107500000006	5.1562734375	2122007.9062500065	6mo-histo	6538-240	H2	M	6 months	neg	1.5080056914844449
17	CTX	0.889761129483592	394.16132078351575	241.30236835410832	3931	48.674441617908926	6.58360213686085	1.1222403968455863	1.876996692953447	3.8089157975069967	43.36060442635461	5.456052403968456	2619664.569898241	6mo-histo	6538-241	A3	M	6 months	pos	1.5005737929847622
17	HC	0.8908906835881165	394.6559916354196	246.03215690798967	3467	49.963099221228724	7.017028843380444	1.130226420536487	1.932255263916931	3.672871935390826	44.09617796365734	5.386766368618402	2347638.2045860984	6mo-histo	6538-241	A3	M	6 months	pos	1.476803364857172
18	CTX	0.8928024135815095	383.59898629576594	241.48402618122313	4889	48.70179607281651	6.802344242176314	1.1234246267130292	1.8941212926978932	3.6876281448148873	43.28011597463694	5.29066700756801	3328809.3437308283	6mo-histo	6538-242	B3	M	6 months	pos	1.468693305973648
18	HC	0.87623861788617885	375.23187032520326	222.0736581300813	2460	47.8764882113821	6.596567479674797	1.1196256097560975	1.9491365853658535	3.771880487804879	42.7106662601626	5.721992682926829	1667712.8005853621	6mo-histo	6538-242	B3	M	6 months	pos	1.4750741249551766
19	CTX	0.8951292604501607	408.96703901393346	256.3519189710611	4665	50.57912540192927	6.8540092175777065	1.122955412647374	1.9095076098606645	3.782722829581994	44.86186216505895	5.344448445873526	3172281.2843515533	6mo-histo	6538-243	C3	M	6 months	pos	1.4705505539536585
19	HC	0.8634154518950438	367.75015510204094	204.96617959183675	3430	44.73100058309036	5.683744023323614	1.092830029154519	1.9049734693877551	4.162372303207	40.870485714285714	6.1695416909621	2019734.6129941673	6mo-histo	6538-243	C3	M	6 months	pos	1.6982429166350606
20	CTX	0.8981274765380605	406.95868978102186	257.59675834202295	3836	51.19882325338895	7.125117831074035	1.1309791449426485	1.8994124087591242	3.6909520333680916	45.16670020855057	5.257303180396246	2892344.004384777	6mo-histo	6538-244	D3	M	6 months	neg	1.3262599449389996
20	HC	0.8904458735262594	376.55145909253304	239.38302286530902	2799	48.70550017863522	7.018028224365845	1.1299142550911039	1.9223890675241158	3.59492640228653	43.02204966059307	5.260642729546267	1803773.4656520197	6mo-histo	6538-244	D3	M	6 months	neg	1.551746964515985
21	CTX	0.8962169187145558	400.02345935727794	251.00513965028352	4232	49.794287098298696	6.912285207939508	1.1246587901701324	1.895290879017013	3.6985999527410196	44.22034239130435	5.2951951795841214	3010038.4307065182	6mo-histo	6538-229	E3	M	6 months	neg	1.4059621155756015
21	HC	0.8844045151739452	366.88189267209486	228.7349925980755	2702	47.306688008882304	6.776037009622502	1.1271524796447077	1.8930481125092524	3.6304974093264226	41.87372094744634	5.388509252405625	1746396.2299148769	6mo-histo	6538-229	E3	M	6 months	neg	1.5471861160234532
22	CTX	0.8908309265944645	401.6546020858404	247.6260583634175	4986	49.664560770156434	6.795205174488568	1.1254007220216606	1.8842988367428801	3.760748495788204	44.02450320898516	5.4397956277577215	3256175.691171275	6mo-histo	6538-230	F3	M	6 months	pos	1.531244156609526
22	HC	0.8779224637681159	369.6555804347826	221.92426086956522	2760	46.55599456521737	6.400691304347826	1.11265	1.9212539855072464	3.7857260869565224	41.81145543478261	5.629480434782608	1799410.457032602	6mo-histo	6538-230	F3	M	6 months	pos	1.5338357011393058
23	CTX	0.8952874522900763	406.4935085877863	255.02603912213746	4192	49.72823616412212	6.803536259541985	1.1255956583969466	1.861884780534351	3.7497511927480973	44.0822695610687	5.302057729007633	2825162.844484738	6mo-histo	6538-245	G3	F	6 months	neg	1.4838082725686383
23	HC	0.8909862869198312	374.6085400843882	238.40000914205345	2844	47.65809634317862	6.859324894514768	1.1190232067510548	1.8973846694796062	3.5861258790435997	42.513522151898734	5.229560126582278	1803173.2749015477	6mo-histo	6538-245	G3	F	6 months	neg	1.5772194716868133
24	CTX	0.8947144886363636	395.41551680871214	247.27959872159087	4224	48.48587973484852	6.804251183712121	1.1194888731060606	1.862224431818182	3.6581555397727294	43.34368181818182	5.2687698863636365	2865635.9322088077	6mo-histo	6538-246	H3	F	6 months	pos	1.4740183679732746
24	HC	0.8959697262479871	403.9764048309179	253.59195233494358	3105	51.07613494363928	7.18691884057971	1.1332808373590981	1.9247793880837358	3.68028695652174	44.94036457326892	5.340614814814815	2143307.5151787535	6mo-histo	6538-246	H3	F	6 months	pos	1.4486955222293618
25	CTX	0.8939874648247633	395.3461529803017	246.2537971348171	3909	49.01858147863906	6.694617293425428	1.1233568687643898	1.8713896137119468	3.757898695318494	43.59638986953185	5.320416218981837	2633150.799623939	6mo-histo	6538-247	A4	F	6 months	neg	1.4845332825443476
25	HC	0.8885765933656354	371.6879317927693	231.33175624301154	2683	47.05408013417816	6.72370145359672	1.1162821468505404	1.8895229221021246	3.6163332090942975	42.12231830040999	5.3286943719716735	1743908.2701826363	6mo-histo	6538-247	A4	F	6 months	neg	1.5384983521633362
26	CTX	0.8970687293938625	405.6377755516105	254.29038092822722	3943	49.692277453715434	6.864263504945473	1.1212036520415927	1.868767943190464	3.7142929241694103	44.33397590667004	5.267702257164595	2805623.6186203416	6mo-histo	6538-248	B4	F	6 months	pos	1.4053916476291144
26	HC	0.8925081739130435	391.6477179130435	247.14708	2875	49.75842956521739	7.146203826086956	1.1317770434782608	1.9118128695652175	3.5955085217391303	43.87120278260869	5.300097043478261	1872034.7215791307	6mo-histo	6538-248	B4	F	6 months	pos	1.5357621132020622
27	CTX	0.9018610859728506	414.3533156108598	266.7747977375565	4420	51.83732262443441	7.292834389140271	1.136047963800905	1.8863812217194569	3.646422624434383	45.545687556561084	5.144722398190045	3012472.1136470414	6mo-histo	6538-231	C4	M	6 months	pos	1.4672334990178346
27	HC	0.889319946000675	369.0958265271684	231.20033985825182	2963	47.216613567330405	6.825341545730678	1.1226463044211947	1.8898356395545055	3.55858015524806	42.03566014174823	5.2709915626054675	1852111.6030745863	6mo-histo	6538-231	C4	M	6 months	pos	1.5997956036133516
28	CTX	0.894648415563578	380.68832992378657	244.43871921379863	4986	49.53910008022464	7.0999440433213	1.1328714400320898	1.9190421179302046	3.596506819093464	43.65481407942238	5.1770619735258725	3333244.6556959483	6mo-histo	6538-232	D4	M	6 months	pos	1.4958397942616586
28	HC	0.8859061630218688	377.74443459244526	232.99028628230613	2515	48.241777733598404	6.898396421471173	1.1266683896620278	1.917109741550696	3.6030548707753476	42.73455626242544	5.428645725646123	1602104.9757654062	6mo-histo	6538-232	D4	M	6 months	pos	1.569809742834397
29	CTX	0.892040693938745	375.72216705932755	239.49230606125508	4669	47.95932555150996	6.867998929106875	1.1241227243521097	1.8793953737417006	3.5980107089312545	42.62631655600771	5.208909830798886	3003641.0912872204	6mo-histo	6538-233	E4	M	6 months	pos	1.5544467058809228
29	HC	0.8848059659882911	384.8095168664622	237.6804282129913	3587	48.98025982715361	6.935559520490661	1.1240903261778645	1.9432902146640647	3.6766860886534705	43.39658349595763	5.464431558405352	2277771.5401812075	6mo-histo	6538-233	E4	M	6 months	pos	1.5747848002853864
30	CTX	0.9057279033915724	422.2671975847894	274.5762803186022	3892	52.490384635149034	7.370271068859198	1.1370138746145941	1.877948869475848	3.6482469167523117	46.061496659815006	5.082352517985612	2684110.01076824	6mo-histo	6538-234	F4	M	6 months	neg	1.450015082983145
30	HC	0.8885884656461375	381.5767888928444	238.44520434318264	2809	47.93329156283376	6.8082509789960834	1.119055179779281	1.902560697757209	3.621856888572447	42.69866571733713	5.321540405838377	1748257.1824741918	6mo-histo	6538-234	F4	M	6 months	neg	1.606743005639828
31	CTX	0.8949222161572052	395.7691615720523	248.57721806768558	3664	49.99504858078604	6.948579967248908	1.1263433406113537	1.8993212336244543	3.7181009825327553	44.36727947598253	5.306695687772926	2574478.542066047	12mo-histo	6538-67	G4	F	12 months	pos	1.4232008308212973
31	HC	0.8578689704823614	341.67795644348445	190.67716450683943	2778	42.783904607631385	5.414005039596832	1.0796317494600431	1.9195277177825774	4.127967602591792	39.60992548596113	6.2027213822894165	1538743.8591288691	12mo-histo	6538-67	G4	F	12 months	pos	1.8053686996175649
32	CTX	0.9089229166666667	522.9545982638888	322.722023611111	2880	58.00685868055558	7.4541409722222225	1.1313826388888888	1.8636520833333334	3.9557913194444483	50.866567708333335	5.3772375	2693651.696177083	12mo-histo	6538-68	H4	F	12 months	neg	1.0691805492474726
32	HC	0.8976912706437479	402.8341176272329	253.33504651162787	2967	49.85932389619144	7.060280754971352	1.1244516346477924	1.8989187731715538	3.6498631614425348	44.25558611391978	5.272917762049208	2008842.4055106218	12mo-histo	6538-68	H4	F	12 months	neg	1.4769700160953276
33	CTX	0.8929297297297297	392.3509817923186	241.93370213371267	3515	49.67300085348504	6.785945661450925	1.1199954480796586	1.926115504978663	3.78822987197724	44.33142816500711	5.418032147937411	2527050.1834736825	12mo-histo	6538-85	A5	F	12 months	pos	1.3909498208572504
33	HC	0.8260892777030059	277.63238672050244	150.7123153880664	2229	36.95410991475998	4.652040376850605	1.0613660834454912	2.002632122027815	4.127003589053389	34.79685284881113	6.398701659937191	997824.8902736652	12mo-histo	6538-85	A5	F	12 months	pos	2.2338588881949724
34	CTX	0.8996176541136963	386.48091196929715	249.38308419285198	4169	49.65806380426961	7.022423123051091	1.1314116094986808	1.874918925401775	3.6262014871671853	43.83296114176061	5.106196449988007	2894824.2906716326	12mo-histo	6538-87	B5	F	12 months	neg	1.4401564935855724
34	HC	0.8889217595701814	367.82047918065814	230.76959838817993	2978	47.30275050369376	6.7533341168569505	1.122517797179315	1.914410342511753	3.618422095366017	42.085240429818676	5.293808260577569	1848700.4325520457	12mo-histo	6538-87	B5	F	12 months	neg	1.610861309687156
35	CTX	0.8972331089503864	422.72079680877584	262.65007379705816	4011	50.69945425081025	6.752462478184992	1.1195776614310646	1.8724961356270258	3.8492453253552763	45.160435801545745	5.353369733233608	2764956.899007727	12mo-histo	6538-93	C5	F	12 months	neg	1.450655524301101
35	HC	0.8976902693310165	427.44066854908795	267.9636481320591	2302	51.996561251086014	7.170866637706342	1.1301112076455255	1.915946568201564	3.730718505647261	45.795949174630756	5.321279756733276	1595354.9285403986	12mo-histo	6538-93	C5	F	12 months	neg	1.4429390970109177
36	CTX	0.8947609851665267	416.83849314301705	256.291692975091	3573	51.06731821998319	6.810771340610131	1.1236705849426252	1.8984973411698853	3.868873495661908	45.349469633361316	5.429892807164848	2606981.158401903	12mo-histo	6538-99	D5	F	12 months	pos	1.3705507569491882
36	HC	0.859442394709363	340.37494953010787	190.95462826313957	2873	42.644894187260704	5.388203967977724	1.080067525234946	1.915971806474069	4.1205012182387755	39.446908806126	6.160414201183433	1550372.240831888	12mo-histo	6538-99	D5	F	12 months	pos	1.85310335436503
37	CTX	0.8938902976846748	392.0156954244762	244.38548842337374	3628	48.4785	6.7112907938258	1.1216320286659316	1.8592885887541346	3.7325565049614067	43.15392227122381	5.302824696802646	2444324.073627343	12mo-histo	6538-100	E5	F	12 months	neg	1.4842549067628739
37	HC	0.9169714052287582	554.1585829248368	354.21474468954256	2448	61.69546119281046	8.189977124183006	1.1488084150326798	1.8826756535947713	3.8581678921568607	53.28519730392158	5.279807598039215	2113282.2395138848	12mo-histo	6538-100	E5	F	12 months	neg	1.1583876276569236
38	CTX	0.8862268737339635	412.7325364618502	244.09536799459826	2962	49.58797839297772	6.455875084402431	1.1145705604321405	1.8879837947332883	3.953228899392306	44.46200540175556	5.669638419986495	2189847.245037138	12mo-histo	6538-101	F5	F	12 months	pos	1.3526057612980977
38	HC	0.8515471211687196	306.9027871670008	174.20601575479805	3491	40.88887023775421	5.291612145517044	1.0769587510741907	1.9900292179891148	4.005541965052992	37.92453680893727	6.093736751647093	1832731.386416507	12mo-histo	6538-101	F5	F	12 months	pos	1.9048072324585783
39	CTX	0.9023285336467822	440.9643878930355	276.0056126946812	3403	52.5041692624155	7.078199235968263	1.1300188069350574	1.8751813106082869	3.8042421392888643	46.29401146047605	5.293172200999119	2455551.459230092	12mo-histo	6538-107	G5	F	12 months	neg	1.3858394159114749
39	HC	0.8995618539513172	421.3894871623875	268.7007822607536	2999	51.77877925975325	7.257206402134045	1.1329423141047015	1.8841230410136711	3.673725241747249	45.53730176725575	5.258382127375792	2045003.475078359	12mo-histo	6538-107	G5	F	12 months	neg	1.466501175449145
40	CTX	0.8813162217659137	408.0694859685147	236.98686721423684	2922	49.486004791238884	6.346879876796715	1.117485968514716	1.896575975359343	4.044738193018481	44.20253627652293	5.8592173169062285	2191778.1539288186	12mo-histo	6538-110	H5	F	12 months	pos	1.3331641228206605
40	HC	0.8311543156059286	302.8431015693113	161.89409154315607	2294	38.45982868352223	4.724112031386225	1.0664250217959894	1.89021839581517	4.237747602441149	36.03449825632084	6.545025719267655	1123322.7719877942	12mo-histo	6538-110	H5	F	12 months	pos	2.0421556984379605
