# Supplementary material for: Polarized microtubule remodeling transforms the morphology of reactive microglia and drives cytokine release
Source: Nat Commun. 2023 Oct 9;14:6322. doi: 10.1038/s41467-023-41891-6 (PMC10562429; doi:10.1038/s41467-023-41891-6)
Supplement: Supplementary file 10 — Source Data [file 41467_2023_41891_MOESM10_ESM.zip › data/Fig 1/Fig1i_ps2app_byanimal.csv]

ID	ROI	Ramification	Size	nCells	GeodesicDiameter	GeodesicElongation	Tortuosity	Ellipse.Elong	InscrDisc.Radius	MaxFeretDiam	AverageThickness	roiArea	Core_Position	Tissue	DOB	DOD	Age	Sex	APP	Genotype	Cohort	MouseID	Trem2	Density
1	CTX	0.8580467880627213	398.64356221547797	3954	45.93417298937785	5.367197521497218	1.0924408194233688	1.807412999494183	4.712607738998489	41.962937531613555	6.680765806777947	2851680.0964567508	A1	Mouse hemi-brain	3/21/2016	3/27/17	12.2	FALSE	pos	PS2APP+/+ Trem2 +/+	12 mo histo	7206-1081	wt/wt	1.3865510387763678
1	HC	0.8520598821989529	372.98580791884814	3056	44.93059947643979	5.578722185863874	1.0913386780104712	1.8951168193717276	4.445910340314146	41.01386420157068	6.5897467277486905	2054986.373043198	A1	Mouse hemi-brain	3/21/2016	3/27/17	12.2	FALSE	pos	PS2APP+/+ Trem2 +/+	12 mo histo	7206-1081	wt/wt	1.4871144841094086
2	CTX	0.8760649446494465	428.1862597785979	4065	48.888714145141456	5.777525707257073	1.1016349323493235	1.8262546125461254	4.587696678966795	44.213812792127925	6.319520295202951	3165791.023505547	B1	Mouse hemi-brain	3/21/2016	3/27/17	12.2	FALSE	pos	PS2APP+/+ Trem2 +/+	12 mo histo	7206-1083	wt/wt	1.2840392716442603
2	HC	0.8666911874533234	429.2824376400298	2678	48.93993017176996	5.950271097834205	1.1010250186706498	1.8745888722927557	4.450248319641523	44.1260858849888	6.419775578790142	1939609.839742345	B1	Mouse hemi-brain	3/21/2016	3/27/17	12.2	FALSE	pos	PS2APP+/+ Trem2 +/+	12 mo histo	7206-1083	wt/wt	1.3806900465898553
3	CTX	0.8873304347826086	456.77000668896324	2990	52.405883946488274	6.13755652173913	1.1090003344481605	1.8486107023411371	4.429786956521739	46.85203779264214	6.1053973244147155	2608508.1888796	C1	Mouse hemi-brain	3/21/2016	3/27/17	12.2	FALSE	pos	PS2APP+/+ Trem2 -/-	12 mo histo	7206-1093	ko/ko	1.1462490371879024
3	HC	0.8953263565891473	555.3734813953489	1290	59.35327209302326	7.0465356589147286	1.119439534883721	1.9224263565891473	4.38217984496124	52.3780511627907	6.1423139534883715	1504995.6421782938	C1	Mouse hemi-brain	3/21/2016	3/27/17	12.2	FALSE	pos	PS2APP+/+ Trem2 -/-	12 mo histo	7206-1093	ko/ko	0.8571453390608399
4	CTX	0.8585769949292767	392.9924630370964	3747	44.93192420603149	5.375243394715772	1.0899845209500933	1.799921270349613	4.615462770216167	41.18314438217241	6.577949025887379	2671925.9088497455	D1	Mouse hemi-brain	3/21/2016	3/27/17	12.2	FALSE	pos	PS2APP+/+ Trem2 +/+	12 mo histo	7206-1094	wt/wt	1.4023592449137445
4	HC	0.8704633620689656	421.2389983836207	1856	49.0811880387931	6.042259698275862	1.105191271551724	1.9113335129310345	4.450984913793105	44.09913739224138	6.383610452586207	1418144.9355172429	D1	Mouse hemi-brain	3/21/2016	3/27/17	12.2	FALSE	pos	PS2APP+/+ Trem2 +/+	12 mo histo	7206-1094	wt/wt	1.30875198544009
5	CTX	0.8832695732268959	428.45620663186975	3257	50.57609364445808	6.223189438133252	1.111551120663187	1.8713708934602395	4.22105188824071	45.193353392692664	5.972740558796438	2527222.5553454114	E1	Mouse hemi-brain	3/23/2016	3/27/17	12.1	FALSE	pos	PS2APP+/+ Trem2 -/-	12 mo histo	7206-1098	ko/ko	1.2887665920482596
5	HC	0.863584710074506	358.7196660187886	3087	43.89248040168448	5.739483641075479	1.0958756073858114	1.8398020732102365	4.087715257531581	39.972616132167154	6.085505668934241	1877004.7592419854	E1	Mouse hemi-brain	3/23/2016	3/27/17	12.1	FALSE	pos	PS2APP+/+ Trem2 -/-	12 mo histo	7206-1098	ko/ko	1.6446415411576594
6	CTX	0.8690693215339232	405.46932654867254	3390	47.7120424778761	5.677242477876106	1.0992368731563422	1.8577389380530973	4.393360766961651	43.15634513274336	6.317583185840708	2482934.640094402	F1	Mouse hemi-brain	3/23/2016	3/27/17	12.1	FALSE	pos	PS2APP+/+ Trem2 -/-	12 mo histo	7206-1099	ko/ko	1.3653198699870372
6	HC	0.8551096103896104	345.30199272727276	1925	42.53248	5.4328509090909085	1.09660987012987	1.8372950649350648	4.1604888311688315	38.71041454545455	6.226229610389611	1183659.4268051945	F1	Mouse hemi-brain	3/23/2016	3/27/17	12.1	FALSE	pos	PS2APP+/+ Trem2 -/-	12 mo histo	7206-1099	ko/ko	1.6263123973048157
7	CTX	0.8532199502625034	365.0201887261675	3619	43.544616468637756	5.248503453992815	1.0883992815694943	1.8369077093119646	4.380772036474162	39.87300635534679	6.470394584139265	2271290.6246697945	G1	Mouse hemi-brain	3/24/2016	3/27/17	12.1	FALSE	pos	PS2APP+/+ Trem2 -/-	12 mo histo	7206-1102	ko/ko	1.5933672074775278
7	HC	0.8719448604492852	412.4116705241661	1469	48.86242477876106	6.103565010211028	1.101858407079646	1.947497617426821	4.2110796460177	44.0296017699115	6.12989993192648	1143821.4993396872	G1	Mouse hemi-brain	3/24/2016	3/27/17	12.1	FALSE	pos	PS2APP+/+ Trem2 -/-	12 mo histo	7206-1102	ko/ko	1.2842912996897102
8	CTX	0.8621772115659891	406.43127111365595	3493	46.66638419696538	5.485847122817063	1.0979438877755512	1.8075814486115087	4.614981391354134	42.330735757228744	6.551511308330947	2573319.85200973	H1	Mouse hemi-brain	3/24/2016	3/27/17	12.1	FALSE	pos	PS2APP+/+ Trem2 +/+	12 mo histo	7206-1103	wt/wt	1.357390530863084
8	HC	0.8632634345794392	388.6047219626168	1712	46.6025625	5.918887850467289	1.1020654205607476	1.87802511682243	4.305099883177572	42.014041471962614	6.286033878504672	1208739.1336331791	H1	Mouse hemi-brain	3/24/2016	3/27/17	12.1	FALSE	pos	PS2APP+/+ Trem2 +/+	12 mo histo	7206-1103	wt/wt	1.4163519260389457
9	CTX	0.8940306026365349	515.9591643126178	2124	56.74198163841807	6.547252354048964	1.1206591337099812	1.824852165725047	4.49302165725047	50.1667758945386	6.156432203389831	2156752.952928437	A2	Mouse hemi-brain	3/24/2016	3/27/17	12.1	FALSE	pos	PS2APP+/+ Trem2 -/-	12 mo histo	7206-1105	ko/ko	0.9848137669713329
9	HC	0.8697826478534975	412.34669948964273	3331	48.96758240768538	6.118954368057641	1.103580606424497	1.8967340138096667	4.2233587511257875	44.03591383968778	6.186665565896127	2365464.5150105073	A2	Mouse hemi-brain	3/24/2016	3/27/17	12.1	FALSE	pos	PS2APP+/+ Trem2 -/-	12 mo histo	7206-1105	ko/ko	1.4081800757789866
10	CTX	0.8825959947757945	506.78644492816716	2297	54.458739660426644	5.979547670875055	1.1068350021767523	1.8072890727035265	4.909330866347407	48.70617936438833	6.553613844144536	2473029.9796821945	B2	Mouse hemi-brain	3/24/2016	3/27/17	12.1	FALSE	pos	PS2APP+/+ Trem2 +/+	12 mo histo	7206-1107	wt/wt	0.9288201189923239
10	HC	0.8634152923538231	408.7752695652174	3335	47.58310674662669	5.807235982008994	1.0997826086956521	1.8412299850074965	4.470183508245879	42.95872743628186	6.423856671664168	2504316.2626056885	B2	Mouse hemi-brain	3/24/2016	3/27/17	12.1	FALSE	pos	PS2APP+/+ Trem2 +/+	12 mo histo	7206-1107	wt/wt	1.3317008118335671
11	CTX	0.8595474351902923	415.4861279646994	3626	46.998904302261444	5.38415057915058	1.0902454495311638	1.8002727523441808	4.7207054605626055	42.90447628240486	6.70122697186983	2941764.488086041	C2	Mouse hemi-brain	3/25/2016	3/27/17	12.1	FALSE	pos	PS2APP+/+ Trem2 +/+	12 mo histo	7206-1115	wt/wt	1.2325935725599617
11	HC	0.8472603696098563	407.4906258726899	2435	46.91331868583162	5.48041067761807	1.092311704312115	1.86268295687885	4.6259745379876795	42.64867474332649	6.890635318275154	1905821.036073921	C2	Mouse hemi-brain	3/25/2016	3/27/17	12.1	FALSE	pos	PS2APP+/+ Trem2 +/+	12 mo histo	7206-1115	wt/wt	1.2776645623642668
12	CTX	0.8877657487740476	467.20207883817426	2651	52.90196265560166	6.241299509619012	1.1105307431158054	1.8497736703130894	4.397096190116937	47.19763372312335	6.088765748774048	2358489.2497887583	D2	Mouse hemi-brain	3/25/2016	3/27/17	12.1	FALSE	pos	PS2APP+/+ Trem2 -/-	12 mo histo	7206-1118	ko/ko	1.124024627306417
12	HC	0.8862750478621569	480.79358328015314	1567	53.69504084237396	6.678047223994895	1.10975047862157	1.8902348436502872	4.195852584556475	47.87206892150606	6.016417358008934	1421590.5042373962	D2	Mouse hemi-brain	3/25/2016	3/27/17	12.1	FALSE	pos	PS2APP+/+ Trem2 -/-	12 mo histo	7206-1118	ko/ko	1.1022864849822613
13	CTX	0.8701093226022804	389.79822702883973	2982	47.07132327297115	5.632240442655935	1.0994849094567405	1.8772461435278336	4.341081824279005	42.55649564050972	6.201860831656606	2022808.1198993966	E2	Mouse hemi-brain	3/25/2016	3/27/17	12.1	FALSE	pos	PS2APP+/+ Trem2 -/-	12 mo histo	7206-1119	ko/ko	1.4741882686076562
13	HC	0.8514088050314466	352.99251572327046	2544	43.215472877358486	5.385040880503144	1.086942216981132	1.8810876572327044	4.282976808176103	39.655952044025156	6.4311772798742135	1508233.6732350632	E2	Mouse hemi-brain	3/25/2016	3/27/17	12.1	FALSE	pos	PS2APP+/+ Trem2 -/-	12 mo histo	7206-1119	ko/ko	1.6867412822996355
14	CTX	0.9100554707379135	588.8239430025445	1965	63.63565445292622	7.436837150127226	1.1359709923664123	1.85627786259542	4.430758778625956	55.339267175572516	5.897876844783715	2335736.7527073794	F2	Mouse hemi-brain	3/25/2016	3/27/17	12.1	FALSE	pos	PS2APP+/+ Trem2 -/-	12 mo histo	7206-1120	ko/ko	0.8412763115202713
14	HC	0.8770112798264642	416.98359696312366	2305	50.206707592190895	6.361373535791757	1.1118616052060737	1.9077145336225596	4.155406507592188	44.753180911062906	6.047383080260303	1710438.8721301516	F2	Mouse hemi-brain	3/25/2016	3/27/17	12.1	FALSE	pos	PS2APP+/+ Trem2 -/-	12 mo histo	7206-1120	ko/ko	1.3476073524506562
15	CTX	0.8897431972789116	458.5278210884353	2940	53.55982959183673	6.441369727891156	1.1177078231292517	1.8670397959183673	4.31465714285714	47.51853265306123	6.000192857142857	2623637.2807210884	G2	Mouse hemi-brain	3/25/2016	3/27/17	12.1	FALSE	pos	PS2APP+/+ Trem2 -/-	12 mo histo	7206-1121	ko/ko	1.1205817288859234
15	HC	0.8815944092827004	460.8200643459915	1896	52.68484651898734	6.4663955696202535	1.1085147679324894	1.9164440928270041	4.260639240506329	47.001720464135026	6.095794831223629	1643798.3723048524	G2	Mouse hemi-brain	3/25/2016	3/27/17	12.1	FALSE	pos	PS2APP+/+ Trem2 -/-	12 mo histo	7206-1121	ko/ko	1.1534261330004378
16	CTX	0.8568148361127085	403.86494623346755	3478	45.46010954571592	5.259033927544565	1.0874025301897643	1.8038665899942496	4.738933582518681	41.72489879240943	6.718511213341001	2532219.123076477	H2	Mouse hemi-brain	3/25/2016	3/27/17	12.1	FALSE	pos	PS2APP+/+ Trem2 +/+	12 mo histo	7206-1122	wt/wt	1.373498828874834
16	HC	0.8565594730724525	362.0963525765208	2581	43.37446222394421	5.444979077876792	1.0935958930647036	1.8500275087175513	4.385954668733052	39.56927353738861	6.395062378922898	1639326.6476404497	H2	Mouse hemi-brain	3/25/2016	3/27/17	12.1	FALSE	pos	PS2APP+/+ Trem2 +/+	12 mo histo	7206-1122	wt/wt	1.5744269171216971
17	CTX	0.8896140506891952	521.0552756780792	2249	57.625423743886174	6.672458425967097	1.1211298354824366	1.895945309026234	4.496862605602489	50.75659048465985	6.250646509559805	2360292.5057625603	A3	Mouse hemi-brain	3/28/2016	3/27/17	12	FALSE	pos	PS2APP+/+ Trem2 -/-	12 mo histo	7206-1130	ko/ko	0.952848002740828
17	HC	0.8678715769593957	397.1958936103242	3177	47.724053194837865	5.984148253068933	1.1013663833805476	1.9087749449165878	4.180655335221908	43.08037236386528	6.197324519987409	2191073.315061381	A3	Mouse hemi-brain	3/28/2016	3/27/17	12	FALSE	pos	PS2APP+/+ Trem2 -/-	12 mo histo	7206-1130	ko/ko	1.4499743017092968
18	CTX	0.8999057428214732	614.6586604244695	1602	62.75678027465667	6.889084269662921	1.127736579275905	1.8532590511860176	4.952521223470661	54.909612359550565	6.48600811485643	2251206.9916104865	B3	Mouse hemi-brain	3/28/2016	3/27/17	12	FALSE	pos	PS2APP+/+ Trem2 +/+	12 mo histo	7206-1136	wt/wt	0.7116182589917902
18	HC	0.8618084311632871	401.0729917289222	3748	46.45698132337247	5.633345517609391	1.0982628068303095	1.8552425293489863	4.5199287620064	42.11029722518676	6.507875133404482	2729031.4386366033	B3	Mouse hemi-brain	3/28/2016	3/27/17	12	FALSE	pos	PS2APP+/+ Trem2 +/+	12 mo histo	7206-1136	wt/wt	1.3733810270329694
19	CTX	0.87480459398253	457.05041992882553	3091	51.0800821740537	5.873678097703009	1.1049841475250728	1.8121206729213848	4.699483985765124	45.904273374312524	6.504746683921061	2758660.4561565844	C3	Mouse hemi-brain	3/28/2016	3/27/17	12	FALSE	pos	PS2APP+/+ Trem2 +/+	12 mo histo	7206-1145	wt/wt	1.120471348005777
19	HC	0.8747742998352553	522.0869626578802	1821	55.45321471718836	6.4684261394838	1.1092361339923118	1.8718995057660626	4.621293245469522	49.33698242723778	6.603562328390994	1813110.0376331673	C3	Mouse hemi-brain	3/28/2016	3/27/17	12	FALSE	pos	PS2APP+/+ Trem2 +/+	12 mo histo	7206-1145	wt/wt	1.0043516180502383
20	CTX	0.886558896466212	468.8742842529448	3226	53.55989057656544	6.363216057036578	1.114130812151271	1.8521190328580284	4.376062306261621	47.62049070055797	6.10732238065716	2853336.8278487246	D3	Mouse hemi-brain	3/28/2016	3/27/17	12	FALSE	pos	PS2APP+/+ Trem2 -/-	12 mo histo	7206-1148	ko/ko	1.130606091967153
20	HC	0.8915860331173506	545.0336961843052	1389	58.170847372210226	6.961431965442764	1.11807343412527	1.8742858171346293	4.3822721382289425	51.41593880489561	6.177530597552196	1499971.883887688	D3	Mouse hemi-brain	3/28/2016	3/27/17	12	FALSE	pos	PS2APP+/+ Trem2 -/-	12 mo histo	7206-1148	ko/ko	0.9260173573386812
21	CTX	0.8580924824229313	417.6753683071931	3698	47.3762998918334	5.461483234180638	1.0936608977825852	1.8336465657111953	4.726907247160627	43.15358031368307	6.76367414818821	2873981.4280124363	E3	Mouse hemi-brain	3/28/2016	3/27/17	12	FALSE	pos	PS2APP+/+ Trem2 +/+	12 mo histo	7206-1151	wt/wt	1.2867167351730007
21	HC	0.8512666666666667	383.5899656184487	2385	45.575254088050315	5.539122431865827	1.0954976939203354	1.8762863731656185	4.494019287211738	41.39626960167715	6.666783647798742	1744934.9477358488	E3	Mouse hemi-brain	3/28/2016	3/27/17	12	FALSE	pos	PS2APP+/+ Trem2 +/+	12 mo histo	7206-1151	wt/wt	1.3668131313976326
22	CTX	0.8735962621607782	426.8963684075781	3906	49.46898924731184	5.900500256016385	1.1044749103942653	1.8353655913978493	4.590952636968764	44.59863338453661	6.327072452636968	3035218.692652329	F3	Mouse hemi-brain	3/29/2016	3/27/17	11.9	FALSE	pos	PS2APP+/+ Trem2 +/+	12 mo histo	7206-1157	wt/wt	1.286892443518374
22	HC	0.8697463798096814	424.60138436077784	2417	49.46772776168804	6.1218316094331815	1.103232933388498	1.8847968556061232	4.373714935870912	44.557622258998755	6.3122660322714115	1820048.901224661	F3	Mouse hemi-brain	3/29/2016	3/27/17	11.9	FALSE	pos	PS2APP+/+ Trem2 +/+	12 mo histo	7206-1157	wt/wt	1.3279862966174518
23	CTX	0.8711630839782173	436.86870106047587	3489	49.484467755803955	5.788721123531097	1.1021438807681283	1.8370346804241904	4.7270650616222465	44.631409859558616	6.502847520779594	3052427.0259644547	G3	Mouse hemi-brain	3/29/2016	3/27/17	11.9	FALSE	pos	PS2APP+/+ Trem2 +/+	12 mo histo	7206-1159	wt/wt	1.1430248685134754
23	HC	0.8967193548387097	618.7285129032258	620	63.02160322580645	7.303675806451613	1.1163032258064516	1.981190322580645	4.657158064516128	55.63354516129032	6.223009677419355	996110.1458064521	G3	Mouse hemi-brain	3/29/2016	3/27/17	11.9	FALSE	pos	PS2APP+/+ Trem2 +/+	12 mo histo	7206-1159	wt/wt	0.6224211274326968
24	CTX	0.8702453510963086	424.3771862336942	3603	48.78983097418817	5.785708021093533	1.1048934221482098	1.812863447127394	4.618808770469051	43.95941909519845	6.44319622536775	2869683.1396780415	H3	Mouse hemi-brain	3/31/2016	3/27/17	11.9	FALSE	pos	PS2APP+/+ Trem2 +/+	12 mo histo	7206-1162	wt/wt	1.2555393137948434
24	HC	0.8631690454950937	400.27855352363963	2242	47.59185236396075	5.951174397859053	1.1032372881355932	1.8879469223907226	4.396674397859057	42.853066012488846	6.397739072256914	1597441.6902542373	H3	Mouse hemi-brain	3/31/2016	3/27/17	11.9	FALSE	pos	PS2APP+/+ Trem2 +/+	12 mo histo	7206-1162	wt/wt	1.40349410790899
25	CTX	0.891292343387471	529.6850997679813	2586	57.98092072699148	6.577208043310131	1.1195800464037122	1.8760166279969064	4.551840293890179	51.1203600154679	6.225324825986079	2801311.790452435	A4	Mouse hemi-brain	3/31/2016	3/27/17	11.9	FALSE	pos	PS2APP+/+ Trem2 -/-	12 mo histo	7206-1168	ko/ko	0.9231389411252717
25	HC	0.8778653500897666	474.6207544883303	2228	53.25490933572708	6.409997755834829	1.1108123877917415	1.8864726211849192	4.376031867145423	47.42362567324955	6.32354802513465	1900187.3107944364	A4	Mouse hemi-brain	3/31/2016	3/27/17	11.9	FALSE	pos	PS2APP+/+ Trem2 -/-	12 mo histo	7206-1168	ko/ko	1.1725159868942134
26	CTX	0.8951578187071144	505.54119826652226	2769	55.81391152040447	6.3901303719754425	1.1183300830624774	1.8386681112314915	4.5160743950884825	49.42157602022391	6.094052004333695	2901442.9506031103	B4	Mouse hemi-brain	4/4/2016	3/27/17	11.7	FALSE	pos	PS2APP+/+ Trem2 -/-	12 mo histo	7206-1188	ko/ko	0.9543527297079614
26	HC	0.8909087112171837	494.16906861575177	1676	54.857921241050114	6.737364558472553	1.1160017899761336	1.8767977326968974	4.270705250596659	48.65502863961814	6.024116348448687	1522356.9334665877	B4	Mouse hemi-brain	4/4/2016	3/27/17	11.7	FALSE	pos	PS2APP+/+ Trem2 -/-	12 mo histo	7206-1188	ko/ko	1.1009244699162297
27	CTX	0.8660621827411168	400.0181631979697	3940	46.454937563451765	5.553115736040609	1.0981180203045686	1.798655076142132	4.611906345177669	42.16566649746193	6.459607868020305	2901384.695299491	C4	Mouse hemi-brain	4/4/2016	3/27/17	11.7	FALSE	pos	PS2APP+/+ Trem2 +/+	12 mo histo	7206-1189	wt/wt	1.3579722835042045
27	HC	0.8476306390977444	366.6898308270677	3192	43.047958959899745	5.291772243107769	1.0844940476190477	1.858768796992481	4.456696428571423	39.59141635338346	6.658377506265664	2031037.4452255627	C4	Mouse hemi-brain	4/4/2016	3/27/17	11.7	FALSE	pos	PS2APP+/+ Trem2 +/+	12 mo histo	7206-1189	wt/wt	1.5716106108745342
28	CTX	0.9185728211009174	688.8430923165138	1744	70.24869438073395	8.006817660550459	1.1493893348623854	1.844280389908257	4.521221903669724	60.19573681192661	5.88513876146789	2708519.483985092	D4	Mouse hemi-brain	4/7/2016	3/27/17	11.6	FALSE	pos	PS2APP+/+ Trem2 -/-	12 mo histo	7206-1193	ko/ko	0.6438942050488861
28	HC	0.8873567151411462	475.57521984602226	2338	54.47354918733961	6.846614627887083	1.124606501283148	1.901869118905047	4.1452857142857145	47.93640761334474	6.029878528656972	2043394.803387511	D4	Mouse hemi-brain	4/7/2016	3/27/17	11.6	FALSE	pos	PS2APP+/+ Trem2 -/-	12 mo histo	7206-1193	ko/ko	1.1441743886810796
29	CTX	0.9234025423728813	757.8762584745763	1180	73.64751271186441	8.123833898305085	1.145142372881356	1.8777898305084746	4.671590677966101	63.157160169491526	6.016507627118644	2495320.53	E4	Mouse hemi-brain	4/7/2016	3/27/17	11.6	FALSE	pos	PS2APP+/+ Trem2 -/-	12 mo histo	7206-1194	ko/ko	0.4728851407318001
29	HC	0.892467007963595	533.0106683731514	1758	57.891195108077355	7.092599544937428	1.1181251422070535	1.9279897610921501	4.229440841865757	51.08241410693971	6.009833333333333	1819898.8952559722	E4	Mouse hemi-brain	4/7/2016	3/27/17	11.6	FALSE	pos	PS2APP+/+ Trem2 -/-	12 mo histo	7206-1194	ko/ko	0.9659877285395758
30	CTX	0.8998154172560113	522.3988041018388	2828	58.17767574257425	6.883181046676096	1.1234975247524752	1.8600205091937765	4.535884724186701	51.3533684582744	6.0213518387553036	2873534.4675070723	F4	Mouse hemi-brain	4/7/2016	3/27/17	11.6	FALSE	pos	PS2APP+/+ Trem2 +/+	12 mo histo	7206-1195	wt/wt	0.9841538467619023
30	HC	0.8906374007936508	491.3952787698413	2016	55.480302083333335	7.026206349206349	1.1209563492063492	1.8973234126984126	4.2170039682539695	48.98114236111111	5.992934027777777	1853997.6570634926	F4	Mouse hemi-brain	4/7/2016	3/27/17	11.6	FALSE	pos	PS2APP+/+ Trem2 +/+	12 mo histo	7206-1195	wt/wt	1.087380014920353
