# Supplementary material for: Polarized microtubule remodeling transforms the morphology of reactive microglia and drives cytokine release
Source: Nat Commun. 2023 Oct 9;14:6322. doi: 10.1038/s41467-023-41891-6 (PMC10562429; doi:10.1038/s41467-023-41891-6)
Supplement: Supplementary file 10 — Source Data [file 41467_2023_41891_MOESM10_ESM.zip › data/Fig 1/Fig1k_lps_byanimal.csv]

ID	ROI	Ramification	Size	nCells	GeodesicDiameter	GeodesicElongation	Tortuosity	Ellipse.Elong	InscrDisc.Radius	MaxFeretDiam	AverageThickness	roiArea	Density	Condition	LPS	Group
01	CTX	0.92628404224950045	572.1699905795034	3503	67.46823465600912	8.369117328004567	1.1589948615472452	1.8773499857265201	4.11011932629175	57.908526976876956	5.172255780759349	5227196.912263779	0.6701488501000302	2h LPS	LPS	2h
01	HC	0.9346837735849056	742.1322694339623	1325	79.75639698113207	9.334222641509434	1.1594837735849057	1.925205283018868	4.371347924528301	68.20356226415095	5.449661132075471	3280601.4383018864	0.40388935532682385	2h LPS	LPS	2h
02	CTX	0.9504767573696145	782.1106921768708	1764	83.34595861678005	9.352327664399093	1.171062358276644	1.8313231292517007	4.527418367346941	70.65363775510204	5.062979591836735	4898749.308571436	0.3600919109931784	2h PBS	Saline	2h
02	HC	0.943380538662033	767.7883449174631	1151	82.38357949609036	9.911005212858385	1.178005212858384	1.8658827106863596	4.234917463075587	69.34758818418767	5.084107732406603	3000458.2850825367	0.38360806604859643	2h PBS	Saline	2h
03	CTX	0.9496593911545089	820.3924715680644	1741	84.98497759908099	9.174657093624354	1.1746829408385986	1.8439672601952901	4.705843193566918	71.69413957495692	5.167950028719127	4997769.242464098	0.3483554192953531	2h PBS	Saline	2h
03	HC	0.9476324873096447	917.6746903553299	985	89.8639543147208	9.542748223350253	1.170448730964467	1.8667532994923859	4.809255837563452	76.04553299492386	5.503248730964467	3415111.816253808	0.28842393836477415	2h PBS	Saline	2h
04	CTX	0.9310274361400189	596.4289933774835	3171	70.44372248502052	8.737794071270892	1.1602636392305266	1.8873137811415956	4.113592872910752	60.37170324818669	5.0703440555029955	5454693.786354462	0.5813341911020959	2h LPS	LPS	2h
04	HC	0.9282432432432433	698.8435179132622	1591	76.08419358893778	8.93122313010685	1.1572489000628536	1.917294154619736	4.361991829038339	65.08616530483972	5.4920106851037085	3727828.2901445627	0.4267900440066412	2h LPS	LPS	2h
05	CTX	0.9549249823071478	882.960788393489	1413	92.30469780608634	10.315814578910121	1.1900743099787685	1.873388535031847	4.541140127388536	76.73340268931351	4.980644727530078	4640879.626383583	0.30446814262689326	2h PBS	Saline	2h
05	HC	0.9548464849354376	888.2130215208034	697	92.99036011477762	10.571896700143473	1.1864720229555237	1.8953715925394548	4.489598278335724	77.47384791965567	5.1052094691535155	2953402.1159397415	0.23599901829765632	2h PBS	Saline	2h
07	CTX	0.93845122985581	676.5314728583545	2358	75.37710432569976	8.821117472434267	1.161086513994911	1.868208651399491	4.343610262934689	64.36881509754029	5.1414813401187445	4949185.38932994	0.4764420433883251	2h LPS	LPS	2h
07	HC	0.9387911683532658	778.0358978840846	1087	81.422502299908	9.131838086476542	1.1596439742410303	1.8706347746090157	4.563791168353267	69.6290036798528	5.510415823367065	3468540.744093836	0.31338827483889953	2h LPS	LPS	2h
08	CTX	0.9490941402497598	780.2302382324688	2082	82.56844764649375	9.1827795389049	1.1653496637848222	1.8315302593659943	4.588763688760808	70.41441978866474	5.202273775216138	5386855.7034005765	0.3864963374990144	2h PBS	Saline	2h
08	HC	0.9458068410462777	815.2190653923541	994	85.06018108651912	9.467525150905432	1.1665845070422536	1.8974949698189134	4.582769617706238	72.18736720321931	5.355680080482897	3201450.7805030183	0.3104842361011781	2h PBS	Saline	2h
09	CTX	0.9102806958849113	562.1362201405152	2989	65.23492004014719	7.701322850451656	1.1393054533288725	1.9006440281030446	4.351138507862159	56.90009869521579	5.715693542990967	5089074.425209101	0.5873366648351163	2h LPS	LPS	2h
09	HC	0.8990815544608648	602.095658456486	1827	66.22566940339355	7.582565407772304	1.1262063492063492	1.9570060207991242	4.548550082101807	58.33519485495348	6.228783798576902	3647048.601083743	0.5009530170387901	2h LPS	LPS	2h
11	CTX	0.9417793060331353	629.7097521100344	3199	73.078914660831515	8.918655204751484	1.1697849327914973	1.8509693654266959	4.164079399812442	62.115936855267265	4.7783129102844635	5645348.564795245	0.5666612013913841	2h PBS	Saline	2h
11	HC	0.9453380491437081	768.373633655994	1343	83.54231049888311	9.76761950856292	1.1740789277736412	1.8879478778853314	4.372316455696202	70.54957557706626	5.099926284437826	3820394.7421370083	0.3515343546014746	2h PBS	Saline	2h
12	CTX	0.9392299270072992	630.2955411413403	3014	73.82953915063037	8.949670205706703	1.1726735235567352	1.857539814200398	4.203776708692768	62.67838852023888	4.943973125414731	5373060.41411413	0.5609466054174129	2h LPS	LPS	2h
12	HC	0.9420788579197824	767.6026811692726	1471	84.12075254928618	9.748847722637661	1.176546566961251	1.903727396329028	4.413336505778384	70.94502515295717	5.24406594153637	4074778.450414685	0.3610012220051616	2h LPS	LPS	2h
13	CTX	0.9484711538461539	744.3786591346153	2080	83.19251201923078	9.53948125	1.1740692307692309	1.8527427884615384	4.427923557692309	70.36871682692308	5.005415865384616	4845958.215615385	0.4292236761962798	24h PBS	Saline	24h
13	HC	0.9481978740801308	806.2436075224857	1223	87.01980539656581	10.102745707277187	1.1794930498773508	1.873318070318888	4.414937857726901	73.02758953393295	5.1405322976287815	3558165.6743090763	0.34371642917877393	24h PBS	Saline	24h
15	CTX	0.9002566273112051	454.2283849409667	4489	57.130674537758956	7.253273780351972	1.1353031855647138	1.9314257072844732	4.058444642459349	50.19709578970818	5.5311047003787035	5289870.712780131	0.8486029704194362	24h LPS	LPS	24h
15	HC	0.8936748722712494	489.3305062703205	2153	60.07214352066884	7.526621922898282	1.1352545285647933	2.002160241523456	4.113929865304226	52.647551323734326	5.884327914537854	3151823.2807245757	0.6830966739686766	24h LPS	LPS	24h
16	CTX	0.951091078935077	769.7418449322746	2141	85.14972582905185	9.426523587108827	1.1781648762260626	1.8686865950490426	4.600245679588978	71.7354736104624	5.05525361980383	5684558.164166277	0.37663437301006286	24h PBS	Saline	24h
16	HC	0.9457418111753372	782.2058641618497	1038	84.98487090558767	9.492471098265897	1.1695606936416185	1.9168073217726398	4.584314065510597	71.94343448940269	5.305514450867052	3216994.7895375714	0.3226613867625219	24h PBS	Saline	24h
17	CTX	0.897882118799755	529.7891013472137	3266	62.16180863441519	7.180975505205144	1.130248928352725	1.9449298836497244	4.437560318432339	54.8576432945499	6.077004898958971	5069026.481102269	0.6443051761863754	24h LPS	LPS	24h
17	HC	0.8826510934393639	504.11441898608354	2012	59.839787276341944	7.039096918489066	1.1277301192842941	1.9725074552683897	4.371929920477136	52.78170874751491	6.355099403578529	3053959.9439562648	0.6588167614908356	24h LPS	LPS	24h
18	CTX	0.9504325649828347	770.748549288867	2039	83.81699558607158	9.146230505149584	1.1698484551250612	1.8574104953408535	4.672964688572831	71.15567582148113	5.1171289847964685	5445912.88325159	0.37440922095370993	24h PBS	Saline	24h
18	HC	0.9527230590961762	897.2752317497102	863	93.24640556199306	10.265164542294322	1.1813290845886442	1.909385863267671	4.639201622247972	78.21359907300116	5.268499420625724	3710051.8080185396	0.2326113069728021	24h PBS	Saline	24h
20	CTX	0.9084718614718614	559.5029610389611	3465	66.16277604617605	7.674193650793651	1.14028455988456	1.9422383838383839	4.407112265512264	57.75432813852814	5.85382683982684	5890679.476274169	0.5882173718593833	24h LPS	LPS	24h
20	HC	0.9124219053791316	639.9368924173689	1543	71.18193454309785	8.036800388852884	1.1404348671419313	1.9000311082307193	4.53083732987686	61.88929552819184	6.090391445236552	3548289.886351263	0.43485736775206946	24h LPS	LPS	24h
22	CTX	0.9070507322175732	510.06474947698746	3824	62.390982479079476	7.612265167364017	1.1385470711297072	1.9411676255230126	4.204197698744772	54.655005753138084	5.636985355648536	5431766.630975424	0.7040066813977416	24h LPS	LPS	24h
22	HC	0.884474960254372	529.3634256756756	2516	62.45837162162161	7.262482114467409	1.1274244833068363	1.9907698728139904	4.435434817170112	55.087532193958666	6.390199920508744	4232185.830476944	0.5944918538032298	24h LPS	LPS	24h
23	CTX	0.9475877982010168	705.3175741102855	2557	83.05476886976926	10.031018771998435	1.1915408682049276	1.866123191239734	4.208027375831052	69.26263590144701	4.779617520531874	5309413.561908485	0.4815974438956453	24h PBS	Saline	24h
23	HC	0.9437985454545454	750.4865912727272	1375	84.57469018181818	10.157902545454546	1.1803403636363636	1.9567810909090908	4.26855490909091	70.99832945454546	5.054890181818182	3501391.7444072734	0.39270098874148235	24h PBS	Saline	24h
24	CTX	0.9590380952380952	892.7116428571429	1260	91.08072936507936	10.095183333333333	1.182279365079365	1.8036063492063492	4.589050793650793	76.36488253968254	4.9754531746031745	4782616.048	0.2634541404441003	24h PBS	Saline	24h
24	HC	0.9586587795765877	939.1620199252802	803	95.09260398505604	10.950419676214198	1.1979439601494395	1.8405678704856787	4.42345205479452	78.62511830635118	4.975382316313823	3377781.247783314	0.23773001893683104	24h PBS	Saline	24h
25	CTX	0.925993923281428	631.0659756931257	2633	71.15338815039877	8.442028104823395	1.1530983668818837	1.8688169388530194	4.29378655526016	61.3053676414736	5.45853778959362	5106284.3654918345	0.5156391245645777	24h LPS	LPS	24h
25	HC	0.9185581395348837	633.8621881606765	1892	71.8331474630021	8.53333245243129	1.1503837209302326	1.9343557082452432	4.309926532769554	61.93936627906977	5.705361522198731	4069810.9603488347	0.46488645748740903	24h LPS	LPS	24h
27	CTX	0.9157229743803375	461.65642178712756	4801	59.36943053530516	7.959324515725891	1.152644865652989	1.9402222453655489	3.8428829410539476	51.3640958133722	5.00288148302437	5470671.409018952	0.8775888078536518	48h LPS	LPS	48h
27	HC	0.8988658493870403	432.4023047285465	2855	55.70502381786339	7.541223817863397	1.1419653239929948	1.9705541155866901	3.851201751313484	48.698043082311735	5.393253940455342	3197525.4819089333	0.8928779508257603	48h LPS	LPS	48h
28	CTX	0.9521410159211524	819.9160978013647	1319	86.17575360121303	9.148430629264594	1.1720568612585291	1.8472608036391205	4.792107657316148	73.05618119787718	5.258107657316149	5075243.542327522	0.2598890061136066	48h PBS	Saline	48h
28	HC	0.9514345603271983	873.6233885480573	978	89.60835378323108	9.72471881390593	1.1649969325153373	1.904101226993865	4.706229038854805	76.36343047034765	5.306769938650307	3951638.269130882	0.247492288866587	48h PBS	Saline	48h
29	CTX	0.8984836781609196	501.17284712643664	4350	56.371491264367805	6.523926436781609	1.1175183908045976	1.8604425287356323	4.5036583908046035	50.386564367816085	5.897217931034483	5797969.816712645	0.7502626156247187	48h LPS	LPS	48h
29	HC	0.8846255605381166	489.7707829596412	2230	54.96671165919283	6.324078923766816	1.1106708520179371	1.9211340807174888	4.608679820627798	49.449810762331836	6.275572197309417	3023761.7820717487	0.7374919589307403	48h LPS	LPS	48h
30	CTX	0.9479512079583136	737.749558503079	2111	80.8802936996684	8.848992894362862	1.1683510184746566	1.8448100426338228	4.6543799147323535	68.7501980104216	5.200039791567978	5540761.37910469	0.38099457016160265	48h PBS	Saline	48h
30	HC	0.9538101604278074	865.6024425133689	748	89.223	9.700621657754011	1.178457219251337	1.8420735294117647	4.7001871657754	75.1590013368984	5.2933836898395725	2862301.614224596	0.2613281550353438	48h PBS	Saline	48h
31	CTX	0.9048890330953926	575.8516758598314	3082	61.23408533419858	6.463335496430889	1.1138179753406878	1.8239646333549644	4.896413367942895	54.84583776768332	6.197533419857235	5219914.924548995	0.5904310787720908	48h LPS	LPS	48h
31	HC	0.8657704339051463	512.7370595358224	1982	55.02431987891019	5.778795156407669	1.0971291624621595	1.921991422805247	4.973169525731581	50.03339101917255	7.036352674066599	3058730.7203178597	0.6479811991406792	48h LPS	LPS	48h
32	CTX	0.94654875962361	766.7291090675791	2338	82.09350042771598	9.136200598802395	1.1702288280581694	1.8420483319076133	4.564741231822066	69.66135757057314	5.221129597946963	5724711.745885367	0.40840484268582367	48h PBS	Saline	48h
32	HC	0.941387176325524	870.9756831072749	811	87.29177065351418	9.60552281134402	1.1676979038224415	1.9081849568434033	4.65450924784217	73.66290628853267	5.594709001233046	2912509.3668680633	0.27845404008849606	48h PBS	Saline	48h
33	CTX	0.9296223669092302	605.398	2611	69.46267483722711	8.270375335120644	1.1529184220605133	1.846242435848334	4.28169130601302	59.98058598238223	5.195751053236308	4590508.224932979	0.5687823378288622	48h LPS	LPS	48h
33	HC	0.9176060422960725	624.5118501510574	1655	68.63584531722056	8.01555166163142	1.1384634441087613	1.8850640483383685	4.4412386706948626	59.915468277945614	5.768998187311178	3457217.3253474315	0.47870869669255794	48h LPS	LPS	48h
35	CTX	0.9519799882283696	774.0236068275456	1699	83.98737904649795	9.24539140670983	1.171227781047675	1.8330105944673338	4.619851088875807	71.11367333725721	5.061766921718658	4953218.7150206035	0.34300928300375544	48h PBS	Saline	48h
35	HC	0.9558557794273594	927.1621484623543	943	94.67220996818664	10.576160127253447	1.1862354188759279	1.873307529162248	4.5859756097560975	78.95858748674443	5.1789395546129375	4063034.6068610833	0.2320925345818108	48h PBS	Saline	48h
36	CTX	0.9049082382762991	520.7566164765528	3945	59.016759695817484	6.896804309252218	1.1187214195183777	1.883536628643853	4.458336121673007	52.67741901140684	5.782022813688212	5447231.373789613	0.7242211188204921	48h LPS	LPS	48h
36	HC	0.8949790532048596	544.0698986175115	2387	60.789961038961025	7.013929618768328	1.1210590699622958	1.9158952660242983	4.4925911185588605	54.06514537075827	6.142664432341852	3926998.992903226	0.6078432931390424	48h LPS	LPS	48h
38	CTX	0.9567554945054945	766.0915556318681	1456	85.11732417582418	9.585361950549451	1.182768543956044	1.8207163461538463	4.508272664835165	71.49518681318682	4.809929258241758	4904455.1808241755	0.2968729341625515	48h PBS	Saline	48h
38	HC	0.9537819063004846	890.079844911147	619	91.34267689822293	10.353357027463652	1.182924071082391	1.8755363489499193	4.505306946688206	76.48894184168013	5.104138933764136	2947870.9846688206	0.20998205254547178	48h PBS	Saline	48h
39	CTX	0.9555005434782609	793.1331842391304	1840	89.20675271739128	10.245330978260869	1.192341847826087	1.8778298913043479	4.412719565217393	74.27511358695652	4.818824456521739	4845252.024195652	0.379753208050195	6h PBS	Saline	6h
39	HC	0.9572714285714286	929.4515622448979	980	96.67305510204082	11.117560204081633	1.1982459183673468	1.8752234693877552	4.44321224489796	79.8109418367347	5.041933673469388	3819760.4464795925	0.25656059162118344	6h PBS	Saline	6h
40	CTX	0.9326412955465587	646.6113769230769	2470	74.56799838056678	8.710859109311741	1.1669093117408906	1.9038522267206477	4.367348987854251	63.4419012145749	5.329819028340081	4869514.929554669	0.5072373810805605	6h LPS	LPS	6h
40	HC	0.9310939044481055	744.5354868204283	1214	80.19043245469523	9.055267710049423	1.161828665568369	1.9664621087314662	4.5495700164744655	68.35488138385503	5.747236408566722	3344664.6120593078	0.36296613885376716	6h LPS	LPS	6h
42	CTX	0.9569231343283582	820.2463649253731	1340	89.57037313432835	9.724892537313433	1.1804477611940298	1.8691783582089552	4.680548507462686	75.41049850746269	4.997589552238806	5072563.740783577	0.2641662221464772	6h PBS	Saline	6h
42	HC	0.95848	961.4376017391304	575	94.53037217391304	10.310601739130435	1.1766678260869565	1.8765547826086957	4.675318260869565	79.72303130434783	5.211269565217392	3616980.0775999986	0.15897239898029353	6h PBS	Saline	6h
43	CTX	0.9419453125	681.7776024816176	2176	80.90644301470587	9.390765625	1.1756351102941176	1.9027077205882352	4.377718290441179	68.38157398897059	5.2040983455882355	4981290.568534006	0.43683458534730624	6h LPS	LPS	6h
43	HC	0.9357262895174708	740.0908202995008	1202	82.80968053244592	9.531626455906823	1.169783693843594	1.9722354409317804	4.4653693843594	70.1426381031614	5.519494176372712	3595797.481946754	0.3342791150043414	6h LPS	LPS	6h
44	CTX	0.9430750457596095	759.6821744966443	1639	84.17908358755338	9.48539048200122	1.1732123245881636	1.907672361195851	4.5111860890787066	71.19961989017693	5.3780982306284315	4427486.153703483	0.3701874931057699	6h LPS	LPS	6h
44	HC	0.9340699507389162	794.0449704433497	1015	84.30721871921183	9.41393103448276	1.1695724137931034	1.9441152709359606	4.579149753694581	71.41519113300492	5.712264039408867	3107411.4082758613	0.32663843522514774	6h LPS	LPS	6h
46	CTX	0.9528379186602871	784.6757906698565	1672	83.00398086124403	8.864869019138757	1.1639832535885168	1.8214994019138755	4.765116626794259	70.92211662679426	5.185280502392344	4804644.989318182	0.34799657492223385	6h PBS	Saline	6h
46	HC	0.9516334776334776	880.0929090909091	693	87.32403751803751	9.416152958152958	1.1645873015873016	1.834008658008658	4.713455988455989	74.39113708513709	5.330636363636364	3485466.4632756133	0.19882561123503803	6h PBS	Saline	6h
47	CTX	0.9462735215053764	717.2425396505377	1488	82.92346102150537	9.454100806451613	1.1693817204301076	1.9089415322580645	4.458837365591397	70.58868548387096	5.2328306451612905	4677379.698279573	0.3181268351054147	6h LPS	LPS	6h
47	HC	0.9415087719298245	776.4726020313942	1083	86.97646629732226	10.157317636195753	1.177915974145891	1.9307045244690675	4.37280701754386	73.20913758079409	5.3403841181902125	3827479.935854107	0.28295380201864523	6h LPS	LPS	6h
48	CTX	0.9595178571428571	840.9140028571429	1400	90.78149	9.844997857142857	1.1850107142857143	1.82807	4.693573571428571	76.08196714285714	4.964124285714286	4948884.595257143	0.2828920281030025	6h PBS	Saline	6h
48	HC	0.9570808909730363	924.532819460727	853	95.40886400937866	10.416144196951935	1.1838042203985932	1.8943704572098476	4.664705744431418	79.85480773739742	5.116756154747948	4121307.4809495923	0.206973152074414	6h PBS	Saline	6h
49	CTX	0.942715038033938	704.6179637214746	1709	80.56556758338208	9.009226448215331	1.1687419543592745	1.9025190169689876	4.56289760093622	68.47208484493856	5.355001170275014	4716137.031521358	0.362372846373529	6h LPS	LPS	6h
49	HC	0.9354585326953748	742.6320318979267	1254	80.6241658692185	9.028929824561404	1.1602416267942584	1.920091706539075	4.580989633173844	68.90405582137161	5.605245614035088	3882681.761866029	0.3229726454318841	6h LPS	LPS	6h
50	CTX	0.9551234643734644	791.1836253071253	1628	86.8652457002457	9.669072481572481	1.1757653562653563	1.838705773955774	4.569632678132678	73.36637162162162	5.018708845208845	5032095.782432433	0.32352325360807244	6h PBS	Saline	6h
50	HC	0.9555024925224327	865.869885343968	1003	92.18476769690928	10.466053838484546	1.1837337986041874	1.8796590229312065	4.500842472582253	77.17968594217348	5.060316051844467	4201224.629850453	0.23873991237543107	6h PBS	Saline	6h
