# Supplementary material for: Polarized microtubule remodeling transforms the morphology of reactive microglia and drives cytokine release
Source: Nat Commun. 2023 Oct 9;14:6322. doi: 10.1038/s41467-023-41891-6 (PMC10562429; doi:10.1038/s41467-023-41891-6)
Supplement: Supplementary file 10 — Source Data [file 41467_2023_41891_MOESM10_ESM.zip › data/Fig 1/Fig1g_ttest_P301s_12mo.txt]

.y.,group1,group2,n1,n2,statistic,df,p
Ramification,neg,pos,5,5,6.596673527437127,6.931986932640358,3.18e-4
